# Supplementary material for: Exploring the omnigenic architecture of selected complex traits
Source: Am J Hum Genet. 2025 Aug 4;112(9):2115–37. doi: 10.1016/j.ajhg.2025.07.006 (PMC12461020; doi:10.1016/j.ajhg.2025.07.006)
Supplement: Table S1. Number of included genes, OMIM-derived genes, final core genes, and further summary statistics [file mmc2.xlsx]

## Sheet: Tabelle1
Table S1: Number of included genes, OMIM-derived genes, final core genes and further summary statistics.
Trait	UC	RA	CAD	AD	SCZ
Full Trait Name	Ulcerative Colitis	Rheumatoid Arthritis	Coronary Artery Disease	Alzheimer's Disease	Schizophrenia
Included Genes	17433	17384	17431	17429	17440
OMIM-derived Genes	379	371	433	165	211
All Candidates	1316	1436	984	1985	1936
Core Genes (CS11 + M)	693	650	642	280	321
Peripherals	16117	15948	16447	15444	15504
GWAS genes (p<5e-8)	82/114	66	241	85	318
HSPs (by SNP)	17	11	66	39	113
Important Edges (>.75)	260	-	373	-	154
N nodes in important subnetwork	384	-	562	-	225
Sign. Knockd. Perturbagens (HT29)	1022	958	1206	158	1128
Sign. Knockd. Perturbagens (PC3)	1659	1484	1698	501	1186
Sign. Knockd. Perturbagens (HEK293T)	31	29	43	6	21
Sign. Overexpr. Perturbagens (HT29)	713	592	809	69	835
Sign. Overexpr. Perturbagens (PC3)	808	770	873	157	520
Sign. Overexpr. Perturbagens (HEK293T)	580	553	411	181	550
GWAS used in training	http://www.ncbi.nlm.nih.gov/pubmed/26192919	http://www.ncbi.nlm.nih.gov/pubmed/24390342	http://www.ncbi.nlm.nih.gov/pubmed/26343387	http://www.ncbi.nlm.nih.gov/pubmed/24162737	http://www.ncbi.nlm.nih.gov/pubmed/25056061
First Author	Liu	Okada	Nikpay	Lambert	Ripke
GWAS Sample Size	27432	80799	184305	54162	150064
GWAS Cases	6968	19234	60801	17008	36989
GWAS used in evaluation	https://pubmed.ncbi.nlm.nih.gov/37156999/	http://www.ncbi.nlm.nih.gov/pubmed/24390342	https://pubmed.ncbi.nlm.nih.gov/36474045/	http://www.ncbi.nlm.nih.gov/pubmed/24162737	https://pubmed.ncbi.nlm.nih.gov/35396580/
GWAS catalog number	GCST90446794	GCST002318	GCST90132314	GCST90027158	GCST90128471
First Author	Liu	Okada	Aragam	Bellenguez	Trubetskoy
GWAS Sample Size	375508	80799	1165690	487511	175799
GWAS Cases	16390	19234	181522	85934	74776
DEG Publication	https://www.nature.com/articles/s41598-021-97366-5	https://www.tandfonline.com/doi/full/10.1080/08916934.2020.1786069	https://www.ncbi.nlm.nih.gov/pmc/articles/PMC7022900	https://www.nature.com/articles/s41598-022-22179-z	https://www.nature.com/articles/s41380-021-01420-7
