# Supplementary material for: Exploring the omnigenic architecture of selected complex traits
Source: Am J Hum Genet. 2025 Aug 4;112(9):2115–37. doi: 10.1016/j.ajhg.2025.07.006 (PMC12461020; doi:10.1016/j.ajhg.2025.07.006)
Supplement: Table S2. Standardized clinical phenotype terms [file mmc3.xlsx]

## Sheet: Query Terms
Table S2: Standardized Clinical Phenotype Terms
The standardized clinical phenotype terms have been obtained from https://doi.org/10.1016/j.ajhg.2018.08.017
Trait	Terms
UC	"ulcerative colitis" "regional enteritis" "gastrointestinal ulceration" "growth failure" "failure to thrive" "B-cell abnormality" "T-cell abnormality" immunodeficiency "immune dysregulation" "immunologic hypersensitivity" "defective humoral immunity" autoimmunity autoantibody "recurrent infection" "arthritis" "intestinal ulceration"
RA	"defective humoral immunity" "defective adaptive immunity" "autoimmunity" "autoantibody" "lymphoma" "B-cell abnormality" "T-cell abnormality" "immunodeficiency" "immune dysregulation" "immunologic hypersentivity" "joint pain" "joint damage" "degenerative joint disease" "autoantibodies" "rheumatoid arthritis"
CAD	"heart disease" "Plaques" "hypertriglyceridemia" "hypercholesterolemia" "premature atherosclerosis" "vascular calcification" "premature Coronary artery disease" "myocardial infarction" "cardiomyopathy" "aortic wall thickness" "medial hyperplasia" "plaque formation" "supravalvular aortic stenosis" "Xanthelasma" "Xanthoma" "Heart attack" "chest pain" "coronary angioplasty" "coronary artery bypass s…
AD	"Neurodegeneration" "Depression" "Senile dementia" "Presenile dementia" "Neurofibrillary tangle" "Abeta plaques" "cerebral amyloid angiopathy" "Amyloidosis" "Ventriculomegaly" "Amyloid a-beta" "Parkinsonian"
SCZ	"paranoia" "paranoid delusions" "psychosis" "hallucinations" "delusions" "catatonia" "parkinsonism" "dementia" "parakinesis" "psychomotor disturbances" "neuronal pruning" "schizophrenia" "hyperactivity" "disorganized speech" "catatonic behavior" "abnormal EEG"

## Sheet: Queried Genes
UC	RA	CAD	AD	SCZ
TREX1	HGNC	ADCY5	COL2A1	AUTS2
CR1	OCLN	COX10	XYLT2	FIG4
RTEL1	CCL5	SLC40A1	NOTCH3	NOTCH3
JAK3	CD40	ATPAF2	ATXN10	IDUA
RELB	CX3CR1	CD36	PANK2	AASS
PSEN1	EDAR	MCM6	SLC38A8	SPART
CNTN2	KCNA1	CPT2	LMNB1	PANK2
MYO5A	NRXN1	CBL	SERPINA6	TKT
CDCA7	TCF4	DHCR7	DOCK6	SLC25A13
BANF1	PROM1	HESX1	MYLK2	TBX1
RAD50	IL6	ESCO2	TBX1	APP
AK2	IL1RN	FKBP14	ZEB2	SOBP
ADRB1	IKZF1	HPS1	DNMT1	PDE4D
KCNMB1	MOG	MYOZ2	PDGFB	DNMT1
IL23R	UBTF	TTPA	MASP1	PDGFB
CSF2RB	DOCK8	TAPT1	MTHFR	PRDM8
FERMT3	CFB	MTTP	TTR	ARG1
CYP26B1	GFI1	PDGFRB	HEXA	CSNK2A1
CCL11	SUMO4	B2M	TRNT1	HIVEP2
NBN	NHEJ1	BMP2	MMACHC	GCSH
LDLR	CXCR4	PPA2	IFNG	MTHFR
ITGB3	ISG15	ANK1	ACKR1	GABRB3
BLOC1S6	LMNB1	SUCLG1	SLC4A1	ATR
CTLA4	LAMA3	HNF1B	ACAD9	HEXA
EED	CTPS1	SELENON	MUC1	NPC1
CYP17A1	IL10	F5	CISD2	RAD21
COL7A1	POLE	ATP6V1A	RET	MMACHC
LAMA4	TBCK	COA5	PDGFRB	IFNG
SHH	DCLRE1C	AIP	CHRNG	CDKN1C
CD4	LAMB2	PDGFRA	B2M	ANKRD11
TSHR	PSMC3IP	TNNC1	CBS	TRIO
C1S	SOX2	SLC22A18	SGCE	CC2D1A
PMS2	CCL2	ACAT1	SYNJ1	HNRNPK
ADAMTS13	SNRPB	DPM3	TP63	DPP6
RORC	ZAP70	TWNK	ELP4	GLDC
PSEN2	TNFRSF1A	ENPP1	PRSS56	GNS
NTRK1	PSEN1	F12	PHOX2B	PPOX
CXCL12	SERPINA1	ANKS6	CSF1R	FTL
BSG	IGLL1	BSCL2	MSTO1	NOTCH1
PRKAR1A	CR1	ELN	CTSF	IGF1
STAT5B	NFKB2	DMPK	FGFR1	ACTB
CD40	CD8A	SPEG	AIP	SATB2
IFNG	CR2	FGA	PLA2G6	PDGFRB
CCL2	CARD11	GFPT1	TGM3	MANBA
IRF7	ITGB6	PYGL	TNNC1	GATAD2B
SLC29A3	RAG2	JUP	ENAM	HGSNAT
ORAI1	TREX1	AGK	CACNA1G	ATXN2
UNG	FCGR2B	SGCA	MAGEL2	UBE3A
CIITA	EPO	ANGPTL3	ARMC5	PKLR
C1QC	IFNGR2	RYR1	C19orf12	SGCE
LCK	LRP2	SGCB	TWNK	ERBB2
IFIH1	CD55	PCSK9	ARCN1	MYT1L
HCRT	MYO5B	LIAS	CPOX	ZMYND11
FCGR2B	SAG	COL6A3	DNAJC5	CIC
SLC26A4	NPM1	CALM1	ENPP1	ALDH5A1
SMARCB1	DSG1	TTN	MCCC2	NIPBL
LMNB1	TIRAP	FTO	RRM2B	TGFB1
HFE	BIN1	ALMS1	KCNT1	CES1
CHRNA1	ERCC3	GALNT3	TTC19	PIEZO2
CTSK	IRF5	KRAS	RTEL1	PLA2G6
HIVEP2	RFX5	F2	BSCL2	THRB
FOXN1	EGR2	SLC19A2	CLN6	SPR
RNASEH1	RFXANK	LDLRAP1	KMT2D	D2HGDH
CORO1A	CHRNG	FLAD1	ADAMTS18	ADNP
MALT1	CHUK	EYA4	TBP	EHMT1
CACNB2	CASP10	DTNA	ATP1A2	NAGLU
NSMCE3	FCGR3A	CSRP3	CASR	OXCT1
KMT2A	SLC5A5	GATAD1	ATXN3	C19orf12
ACKR1	MSH2	PPP1R3A	HMBS	EPCAM
CD27	BSG	PMM2	KCTD17	TWNK
WFS1	CDCA7	FBXL4	WNT10A	DEPDC5
IL17F	CD247	PIK3CA	PPP2R2B	GRIN2B
CD207	MYD88	DHFR	CACNA1A	POGZ
LBR	LMF1	PRF1	VPS13A	KCNT1
CARD14	SEMA7A	DCAF17	CLN3	TTC19
CX3CR1	ITGB3	SURF1	APOA1	TTI2
TGM1	GRM1	WT1	SLITRK1	BSCL2
TARDBP	LAT	DSC2	COLEC11	CLN6
AGTR1	COL4A3	ITPA	PAX6	CTNNB1
CD19	ADRB1	PNPLA8	MYO7A	GSS
HELLS	CAST	LDLR	KCNJ2	TBP
POLE	DYSF	ABCG2	GRID2	NALCN
SLC19A2	LARP7	GHR	PIK3R1	KMT2A
TERT	STAT1	KCNH1	GNAS	ATXN3
MAN2B1	BMP2	CACNA1C	PSEN1	ATL1
SNRPB	VPS45	FOXC2	NOTCH2	SETBP1
KLHL7	NKX2-5	THPO	USH2A	HMBS
SPINK5	AIRE	AARS2	PPT1	PUS1
MSMO1	RNASEH1	RSPO1	HTT	ACTG2
C1QA	NOD2	APOA5	EED	HERC2
GFPT1	LAMA4	PHKG2	PER2	DNAJC6
TPO	PMS2	APOE	CYP2D6	CACNA1A
MYO5B	TNPO3	SH2B3	DCTN1	DRD5
CD44	HAX1	ISCU	TBL1XR1	VPS13A
DLAT	CXCL12	ABCG8	PDCD1	CLN3
IFNAR2	AGTR1	TNFRSF1A	LRRK2	SLC6A3
LMNA	LYST	SMARCAL1	ELP1	PPM1D
TGM6	ACP5	ALB	PRKAR1A	SLITRK1
PRF1	SPINK5	POLG	COL11A1	PAX6
ESR1	FOXN1	ETFDH	CHCHD2	MYO7A
CEL	PDCD1	HNF4A	PRKCG	NFIA
PGM3	IL1B	AKT1	CLRN1	SLC6A19
GLRA1	EED	RAB3GAP2	PINK1	DLD
RNF168	CXCR1	NRAS	COASY	SOST
IL10	STAT3	COX6B1	PRNP	SLC1A4
TAP1	GPI	TNNI3	GRM1	GNAS
ADIPOQ	GAD1	DES	GFAP	EPM2A
TYROBP	STK4	THRA	GCH1	PSEN1
A4GALT	CD19	CRYAB	AMACR	SHOC2
NHEJ1	CD81	AP1S1	SNCB	HEXB
BCL10	GLRA1	PRDM16	WFS1	SPINK5
TFRC	HCRT	MBL2	JPH3	HTT
NR5A1	KMT2D	SARDH	SHANK3	KIF11
LPL	SNRPE	SUCLA2	TBC1D7	ABCC8
FTCD	NR5A1	MRPL44	PSEN2	CORO1A
CHRNG	CAV1	TANGO2	KCND3	SETD2
PROM1	NBN	CENPE	OPLAH	SLC7A7
STXBP1	BLNK	DCAF8	EXT1	TNIK
BLNK	CASP8	COL6A2	ATM	NHLRC1
IL12B	OTULIN	MTHFR	FGF14	WDR62
VPS45	DLAT	MYO6	COLEC10	APC2
CHUK	TLR5	TTR	CACNA1C	XRCC1
CD3E	IFIH1	IFNG	PAH	TSHR
CALR	PCNA	CDKN1C	COL4A1	DCAF17
ITCH	SLC29A3	NDUFS2	PDE11A	PRKAR1A
AIRE	FLT3	WRN	HLA-DQB1	DPYD
NRAS	SLC35C1	MYPN	CSNK1D	CD55
ITGB6	TSHR	KLF1	AARS2	VAPB
TLR3	FCN3	FLNC	FXN	PINK1
STAT1	PROS1	RAD54L	APOE	NBN
MERTK	LAMTOR2	NBAS	RP1L1	NAGS
ISG15	MYC	PNPLA2	PRKACA	GRIN2A
EGR2	TAP1	MYBPC3	COX15	YME1L1
RAG1	HNF1A	FBLN5	PER3	ZIC1
MYC	PIK3CD	STX11	TH	AGA
STK4	RFXAP	YARS2	NF1	CLPB
FOXE1	PACS1	FGFR1	AAGAB	ATP2A2
COL17A1	SP110	NKX2-5	TOR1A	PRNP
FCN3	STAT2	GCDH	IFT140	CNTNAP2
AICDA	PGM3	ACTN2	FMO3	SLC12A6
DNMT3B	GPHN	D2HGDH	FAM20C	SPTAN1
CFI	AICDA	CEP19	HCRT	SCN8A
FBN1	IRGM	MGME1	CAV3	FOXP1
RNASEH2A	CREBBP	BVES	KIF21A	TUBB4A
POU1F1	IFNGR1	RAF1	ATP1A3	WFS1
ADA2	TNFSF11	PLA2G7	POLG	PARK7
NFKBIA	CD3D	MYL2	HTR2A	TAF6
SNRPE	TNFAIP3	SCO2	TCF4	DYRK1A
CD3G	BCL11B	MKKS	SCN1A	SHANK3
PLCG2	LRBA	VPS33A	SNCA	TBC1D7
SAMHD1	AP3B1	COL6A1	GJA5	TRAPPC9
HOMER2	FAS	PCCB	TSC2	ITM2B
CTPS1	PIK3R2	TJP2	MYH7	ERCC4
MSH2	TNFRSF13C	MPZ	SPAST	ASPM
GRM1	UNC119	PPM1D	STXBP1	DHTKD1
IKZF1	ZBTB24	TMEM126A	XPR1	SPRED1
ALG12	RNASEH2A	XPNPEP3	RAI1	PRODH
GAD1	PRKAR1A	CALR	EDNRA	CRBN
OCLN	BLK	GNAS	SLC20A2	ACY1
RAG2	TBX21	IRS1	TSC1	PAH
LRP2	TRAF3IP2	FECH	PDZD7	PDE11A
PMP22	LMNA	ABCC8	AP2S1	NTRK1
CD81	TGM6	ECHS1	OVOL2	MEF2C
LAT	HOMER2	PRKAG2	C9orf72	CHKB
CAST	LIG1	IRS2	HRAS	FXN
CYP2B6	PRF1	MYH9	MAPT	YWHAG
SERPINA1	MMP9	MEF2A		ACADS
NT5E	TBK1	CNBP		TYROBP
CARD11	DSG4	TMEM199		LGI1
LEMD3	SRP72	PAX4		RPS19
IFNGR1	CFHR3	FKRP		UQCC2
CCL5	IL7R	DNAJB6		DENND5A
TNFAIP3	CTSC	CIDEC		ANK3
ZBTB24	PTEN	HAMP		PNKP
PSMB8	LCK	CTSD		APOE
FASLG	CYP2B6	CDH1		AUH
SEPSECS	RORC	FKTN		ATP13A2
C3	RAC2	MAPK8IP1		TH
TNFSF11	CTLA4	LEMD2		NF1
BLK	CDSN	SLC30A10		CCBE1
PDCD1	IRF8	ANGPTL4		WAC
SAG	CD27	MGP		PIGY
DYSF	PLCG2	PRKN		TOR1A
IFNGR2	RAD50	ACADS		GNB1
POP1	KCNMB1	ATAD3A		NPC2
COL2A1	ERCC2	LMF1		SGSH
DSG1	RELB	AUH		HCRT
CD3D	ADIPOQ	NF1		CSTB
B2M	CD3G	PCCA		GNB5
DOCK8	LBR	MLYCD		POLG
CARD9	CEL	AGPAT2		HTR2A
FAS	TOE1	JAG1		ZFYVE26
TTC7A	ELANE	IFT172		XPC
IL21	COL7A1	ACVR1		GPR88
ADAM17	AK2	MYH7		SIN3A
IL1RN	EPG5	PTPN11		SCN1A
CFTR	TGFB1	RAI1		ADSL
KRAS	LIG4	SLC20A2		TSC2
VDR	BCL10	ERBB3		DRD4
GFI1	CORO1A	FAH		CFH
CD36	CD207	NSMCE2		ASS1
DCLRE1C	NFKBIA	TMEM70		GLRB
MS4A1	SAMHD1	OCLN		INPP5E
SOX2	RPSA	PROC		XPR1
PIK3R2	CAPN5	GNPTAB		SRCAP
ADA	FTCD	FIG4		CHD2
CRYAB	C1S	XYLT2		RAI1
WIPF1	UNG	OPA3		SLC20A2
LIG1	CCL11	TSFM		TSC1
KCNA1	CSF2RB	DYRK1B		C9orf72
FADD	FADD	HFE		IMPA1
CFD	NT5E	HNF1A		MAPT
ITGB2	IL21	APP
CD55	DSP	LYZ
STIM1	ORAI1	GCGR
LIG4	CALR	GUSB
OTULIN	SMARCB1	PHYH
IL6	GUSB	TRNT1
PTPRC	PTPRC	GTPBP3
IL12RB1	CD44	GPD1
TBK1	MYO5A	PFKM
TGFB1	KCNJ11	NOS3
TP53	KMT2A	LCAT
STAT3	PNP	GSN
TRNT1	ESR1	NDUFAF1
FLT3	CCR5	GCK
CR2	TERT	ACTC1
POLR3A	VDR	TRMT5
TNFRSF13B	CDH1	GYS1
HAX1	ALG12	LMNA
TLR5	XRCC4	COX14
PDGFRB	LEP	HADHA
BIN1	RNF168	SCN5A
ALDOB	ACKR1	TP63
CTSC	CTSK	MSH3
STAT2	KLHL7	ETFB
ELANE	IL12RB1	ANTXR1
PRKCD	FOXE1	MFN2
SLC4A1	CD209	XRCC4
RFXAP	SLC19A2	CCDC115
XRCC4	IL12B	ACTA1
IL4R	NOS2	XYLT1
CD79B	TRIP11	BOLA3
MOG	BLOC1S6	RBP4
CAV1	POU1F1	TPM1
LAMB3	NLRP1	OPA1
RBCK1	C5	RMND1
TSHB	MBL2	NT5E
ICOS	CLEC7A	ELAC2
TNFRSF1A	SMARCAL1	DSP
ZAP70	PMP22	BRAF
SP110	ETV6	COQ4
GATA2	ATM	APTX
CACNA1A	POLR3A	GJB2
EDAR	WFS1	LPA
ACP5	VEGFA	PLIN1
GUSB	MAD1L1	PIGT
SRP72	CYP17A1	MYH6
RFX5	MCM4	ACAD8
SLC5A5	MALT1	COL4A3
CANT1	MTOR	NUP155
TBX21	RUNX1	SLC25A3
CXCR1	PPARG	ALG12
RAC2	POP1	GFM1
SEMA7A	DST	PSEN1
CFHR3	TG	JAK2
LAMA3	CD36	ABCG5
ERCC3	NFKB1	PPARG
TYK2	MERTK	SGCG
TNPO3	IL17F	ZMPSTE24
IGLL1	GRIN1	SHOC2
CFB	LEMD3	SMAD4
IKBKB	BANF1	COA6
PACS1	BAX	BAG3
TRIP11	TRNT1	LPAR6
ATM	A4GALT	ALG1
AP3D1	LAMB3	MRPS22
LAMB2	RAG1	PDCD1
BMP2	ADA2	LIPC
CD8A	TARDBP	SCO1
SMARCAL1	TYROBP	NDUFA10
PIK3R1	ELN	NPPA
IL2RA	ADA	MIB1
DGAT1	PSMB8	SYNE2
ERCC2	AVP	HBA2
RFXANK	RBCK1	AGA
COL4A3	TLR3	PEX7
CYP7B1	C1QA	NDUFA11
AVP	DOCK2	BRIP1
LARP7	IFNAR2	WFS1
SLC35C1	DNMT3B	LAMA4
CAPN5	IL4R	TERT
PNP	STX1B	UBR1
TNFRSF13C	IL23R	MRPL3
CCR5	ECM1	SLC25A4
GRIN1	CNTN2	HCN4
LMF1	CRYAB	DSC3
PAX8	ITCH	ITM2B
LRBA	NTRK1	MSH6
RBPJ	CYP7B1	EPHX2
TRAF3IP2	COL2A1	BANF1
GPHN	FASLG	COL4A1
CDSN	JAK3	EPOR
PTEN	PDGFRB	AKT2
MBL2	TNFRSF4	MAP2K1
UBTF	PIK3R1	APOB
IL21R	COL17A1	BLM
UNC119	B2M	PLN
ECM1	STXBP1	TPM3
MCM4	TFRC	AGTR1
COG6	AP3D1	COX15
DOCK2	SEPSECS	MYOT
LEP	HELLS	AGT
MTOR	MS4A1	GNAI2
NOD2	CFD	POMT1
DST	CYP26B1	LDB3
ZMPSTE24	HIVEP2	VCL
EPCAM	CD4	ABCC6
TPMT	PAX8	GATA4
EPG5	CD3E	RYR2
ITK	HFE	CYP27A1
IL7R	VPS53	CFH
CASP8	CD79B	PGM1
TCN2	STAT5B	CAVIN1
HNF1A	FBN1	PLEC
FGF10	ICOS	SDHD
TNFRSF4	COPA	NDUFS4
CXCR4	PRKCD	FOXRED1
TGFB2	LRP4	KCNJ11
MMP9	RBPJ	FGF23
CD247	TNFRSF13B	GBE1
NOS2	GFPT1	HRAS
PROS1	RTEL1	SOS1
COPA	ADAM17	MYL3
IRAK4	PSEN2	IDUA
ELN	TP53	LMNB1
LYST	TYK2	SDHA
TCF4	IL17RA	MYLK2
TBCK	STIM1	MYBPC1
C5	WIPF1	ARSB
CLEC7A	SEMA4A	ADA2
IRF5	APOE	LRPPRC
NKX2-5	TGFB2	GMPPB
LAMTOR2	IRAK4	NEU1
CDH1	TTC7A	CETP
IL17RA	NRAS	SLC2A2
ETV6	ZMPSTE24	NEUROD1
APOE	CARD9	THBD
PIK3CD	KRAS	ACAD9
DSG4	IL21R	ADD1
GPI	AKT1	TMEM126B
NFKB1	PRKDC	VCP
PCNA	ADAMTS13	TDP1
NRXN1	ITK	CPT1A
IRF8	IRF7	NDUFV2
AP3B1	LDLR	AGL
TG	GATA2	CBS
FCGR3A	SLC26A4	CASP8
EPO	TPO	RBM20
STX1B	CIITA	PTGIS
VEGFA	CACNA1A	ABCC9
TOE1	LPL	ATP7B
IL1B	IKBKB	LRP6
CASP10	CACNB2	ACTA2
VPS53	TGM1	MPO
CD209	FGF10	LPL
NCF1	ITGB2	FASTKD2
BAX	COG6	PON1
KCNJ11	CHRNA1	MMP1
PSMC3IP	IL2RA	ACADVL
PRKDC	TSHB	GHRHR
NFKB2	SHH	VPS13B
DSP	IFNG	PSMB8
MYD88	NCF1	SLC25A20
BCL11B	NSMCE3	ESR1
LRP4		JPH2
NLRP1		NEXN
SLC2A2		GUCY2D
SUMO4		CLN3
IRGM		TMEM43
SEMA4A		GPIHBP1
380		APOA1
		MIPEP
		TCAP
		DNAJC19
		CACNB2
		TGFB3
		DLD
		LRP5
		EPG5
		LIPA
		RIT1
		SLC37A4
		TP53
		TRIM37
		HADH
		GNAQ
		CLPB
		COQ2
		KCNH2
		COL7A1
		POLD1
		DSG2
		NNT
		PSEN2
		GAA
		BBS2
		CTNNA3
		DSG1
		FCGR2B
		ZNF687
		GLB1
		DBH
		NDUFS8
		ETFA
		CHKB
		FXN
		MYO18B
		ABCA1
		NDUFA2
		CAV1
		DOLK
		KAT6B
		NDUFAF4
		SMPD1
		TNNT2
		MTO1
		FBN1
		CAV3
		ADH1C
		SLC22A5
		GJA5
		RBCK1
		TFR2
		RB1CC1
		APOA2
		PHKB
		PKP2
		SGCD
		TSC1
		LIMS2
