# Supplementary material for: Exploring the omnigenic architecture of selected complex traits
Source: Am J Hum Genet. 2025 Aug 4;112(9):2115–37. doi: 10.1016/j.ajhg.2025.07.006 (PMC12461020; doi:10.1016/j.ajhg.2025.07.006)
Supplement: Table S3. Results from Speos runs and gene-level information [file mmc4.xlsx]

## Sheet: Header
Table S3: Results from Speos runs and gene-level information.
HGNC	HGNC Symbol
Is Included	If the gene is included in the analyses. Genes for which input features could not be gathered are excluded
Mendelian	If the gene is part of the Mendelian disorder training gene set
Candidate	If the gene is a candidate core gene (CS > 0) Note: This is the definition in the original Speos paper, here we use only genes with CS 11 and Mendelian disorder genes as core genes.
CS	The Consensus Score that is assigned to the gene by Speos.
Included in Mouse KO	If the gene is included in the mouse KO analysis (i.e. if there is any information on this gene in the Mouse Genome Informatics Database)
Is Mouse KO	If the gene produces the required phenotype when knocked out in mice
is DEG	If the gene is differentially expressed in patients with this disease
is GWAS Gene	If the gene is closest to a GWAS SNP with p-value lower than 5e-8
is HSP	If the gene fulfills the gene identity definition of a highly significant peripheral
TSS count	number of transcription start sites for the respective gene according to https://doi.org/10.1038/s41588-023-01529-1
enhancer count	number of enhancer elements for the respective gene according to https://doi.org/10.1038/s41588-023-01529-1
LoF Z-Score	The loss of function Z-score of the gene
Missense Z-Score	The missense mutation Z-score of the gene

## Sheet: UC
HGNC	Is Included	Mendelian	Candidate	CS	Included in Mouse KO	Is Mouse KO	is DEG	is GWAS Gene	is HSP	TSS count	enhancer count	LoF Z-Score	Missense Z-Score
A1BG	TRUE	FALSE	TRUE	2	TRUE	FALSE	FALSE	FALSE	FALSE	4	96	1.21484	1.03143
A1CF	TRUE	FALSE	FALSE	0	TRUE	FALSE	TRUE	FALSE	FALSE	2	37	3.29427	0.387458
A2M	TRUE	FALSE	FALSE	0	TRUE	FALSE	FALSE	FALSE	FALSE	10	85	4.91882	0.516917
A2ML1	TRUE	FALSE	FALSE	0	FALSE	FALSE	FALSE	FALSE	FALSE	8	42	1.86068	-0.79124
A3GALT2	TRUE	FALSE	FALSE	0	TRUE	FALSE	FALSE	FALSE	FALSE	0	0	-0.344024	1.9639
A4GALT	TRUE	TRUE	FALSE	0	TRUE	FALSE	FALSE	FALSE	FALSE	2	108	1.2979	1.12408
A4GNT	TRUE	FALSE	FALSE	0	TRUE	FALSE	FALSE	FALSE	FALSE	1	23	2.20554	-0.376679
AAAS	TRUE	FALSE	FALSE	0	TRUE	FALSE	FALSE	FALSE	FALSE	3	65	1.70841	-1.08148
AACS	TRUE	FALSE	FALSE	0	TRUE	FALSE	FALSE	FALSE	FALSE	3	47	0.837459	-0.478025
AADAC	TRUE	FALSE	FALSE	0	TRUE	FALSE	FALSE	FALSE	FALSE	5	40	0.95329	-0.521598
AADACL2	TRUE	FALSE	FALSE	0	FALSE	FALSE	FALSE	FALSE	FALSE	1	0	0.464636	-0.80131
AADACL3	TRUE	FALSE	FALSE	0	TRUE	FALSE	FALSE	FALSE	FALSE	1	40	0.202596	-0.353485
AADACL4	TRUE	FALSE	FALSE	0	TRUE	FALSE	FALSE	FALSE	FALSE	0	48	0.877849	-1.97751
AADAT	TRUE	FALSE	FALSE	0	TRUE	FALSE	FALSE	FALSE	FALSE	4	62	2.96991	2.69411
AAGAB	TRUE	FALSE	FALSE	0	TRUE	FALSE	FALSE	FALSE	FALSE	1	106	2.28612	-1.92338
AAK1	TRUE	FALSE	FALSE	0	TRUE	FALSE	FALSE	FALSE	FALSE	12	110	5.0244	1.46433
AAMDC	TRUE	FALSE	FALSE	0	FALSE	FALSE	FALSE	FALSE	FALSE	3	46	0.0371853	-0.961849
AAMP	TRUE	FALSE	FALSE	0	TRUE	FALSE	FALSE	FALSE	FALSE	3	99	3.0443	2.10151
AANAT	TRUE	FALSE	FALSE	0	TRUE	FALSE	FALSE	FALSE	FALSE	5	36	0.499561	-0.773436
AAR2	TRUE	FALSE	FALSE	0	FALSE	FALSE	FALSE	FALSE	FALSE	3	63	0.482989	0.306074
AARD	TRUE	FALSE	FALSE	0	TRUE	FALSE	FALSE	FALSE	FALSE	2	53	1.49665	0.762163
AARS1	TRUE	FALSE	FALSE	0	TRUE	FALSE	FALSE	FALSE	FALSE	2	83
AARS2	TRUE	FALSE	FALSE	0	TRUE	FALSE	FALSE	FALSE	FALSE	1	19	3.65698	0.719383
AARSD1	TRUE	FALSE	FALSE	0	TRUE	FALSE	FALSE	FALSE	FALSE	5	0	0.868743	-0.386697
AASDH	TRUE	FALSE	FALSE	0	FALSE	FALSE	FALSE	FALSE	FALSE	2	91	3.03288	-1.39292
AASDHPPT	TRUE	FALSE	FALSE	0	TRUE	FALSE	FALSE	FALSE	FALSE	4	4	2.39046	0.892073
AASS	TRUE	FALSE	FALSE	0	TRUE	FALSE	FALSE	FALSE	FALSE	3	94	2.88491	-0.208361
AATK	TRUE	FALSE	FALSE	0	TRUE	FALSE	FALSE	FALSE	FALSE	7	96	3.54584	0.18208
ABAT	TRUE	FALSE	FALSE	0	TRUE	FALSE	FALSE	FALSE	FALSE	16	110	3.5833	1.04516
ABCA1	TRUE	FALSE	FALSE	0	TRUE	FALSE	FALSE	FALSE	FALSE	7	106	6.70063	2.06731
ABCA10	TRUE	FALSE	FALSE	0	FALSE	FALSE	FALSE	FALSE	FALSE	8	15	1.42097	-2.70976
ABCA12	TRUE	FALSE	FALSE	0	TRUE	FALSE	TRUE	FALSE	FALSE	4	35	6.62146	0.291714
ABCA13	TRUE	FALSE	FALSE	0	TRUE	FALSE	FALSE	FALSE	FALSE	4	19	-0.0831981	-5.02611
ABCA2	TRUE	FALSE	FALSE	0	TRUE	FALSE	FALSE	FALSE	FALSE	17	107	7.35618	5.36774
ABCA3	TRUE	FALSE	FALSE	0	TRUE	FALSE	FALSE	FALSE	FALSE	5	31	4.06205	0.927942
ABCA4	TRUE	FALSE	FALSE	0	TRUE	FALSE	FALSE	FALSE	FALSE	8	98	2.95135	-1.49782
ABCA5	TRUE	FALSE	FALSE	0	TRUE	FALSE	FALSE	FALSE	FALSE	6	60	3.45603	-1.89509
ABCA6	TRUE	FALSE	FALSE	0	TRUE	FALSE	FALSE	FALSE	FALSE	7	62	2.73507	-2.45059
ABCA7	TRUE	FALSE	TRUE	4	TRUE	FALSE	FALSE	FALSE	FALSE	4	90	1.0306	-1.12611
ABCA8	TRUE	FALSE	FALSE	0	TRUE	FALSE	FALSE	FALSE	FALSE	4	57	0.588828	-1.74702
ABCA9	TRUE	FALSE	FALSE	0	TRUE	FALSE	FALSE	FALSE	FALSE	4	43	1.89616	-0.726541
ABCB1	TRUE	FALSE	FALSE	0	TRUE	TRUE	TRUE	FALSE	FALSE	3	4	5.44059	0.509737
ABCB10	TRUE	FALSE	FALSE	0	TRUE	FALSE	FALSE	FALSE	FALSE	3	104	1.74814	1.36085
ABCB11	TRUE	FALSE	FALSE	0	TRUE	FALSE	FALSE	FALSE	FALSE	2	72	3.04661	-0.239272
ABCB4	TRUE	FALSE	FALSE	0	TRUE	FALSE	FALSE	FALSE	FALSE	3	86	4.67825	1.15346
ABCB5	TRUE	FALSE	FALSE	0	TRUE	FALSE	FALSE	FALSE	FALSE	7	48	1.32696	-4.65636
ABCB6	TRUE	FALSE	FALSE	0	TRUE	FALSE	FALSE	FALSE	FALSE	5	106	0.927377	0.488915
ABCB8	TRUE	FALSE	FALSE	0	TRUE	FALSE	FALSE	FALSE	FALSE	2	78	2.48987	0.547587
ABCB9	TRUE	FALSE	FALSE	0	TRUE	FALSE	FALSE	FALSE	FALSE	5	107	2.32664	0.438623
ABCC1	TRUE	FALSE	FALSE	0	TRUE	FALSE	FALSE	FALSE	FALSE	6	108	5.26509	2.07969
ABCC10	TRUE	FALSE	FALSE	0	TRUE	FALSE	FALSE	FALSE	FALSE	4	15	1.46873	-0.0116904
ABCC11	TRUE	FALSE	FALSE	0	FALSE	FALSE	FALSE	FALSE	FALSE	2	110	0.891628	-1.06027
ABCC12	TRUE	FALSE	FALSE	0	FALSE	FALSE	FALSE	FALSE	FALSE	2	80	0.838681	-0.332717
ABCC2	TRUE	FALSE	FALSE	0	TRUE	FALSE	FALSE	FALSE	FALSE	7	78	1.13884	-2.48488
ABCC3	TRUE	FALSE	FALSE	0	TRUE	FALSE	FALSE	FALSE	FALSE	8	111	2.79705	-0.124892
ABCC4	TRUE	FALSE	FALSE	0	TRUE	FALSE	FALSE	FALSE	FALSE	5	98	4.87367	0.787037
ABCC5	TRUE	FALSE	FALSE	0	TRUE	FALSE	FALSE	FALSE	FALSE	5	100	5.92012	3.33254
ABCC6	TRUE	FALSE	FALSE	0	TRUE	FALSE	FALSE	FALSE	FALSE	0	63	3.95616	-0.970861
ABCC8	TRUE	FALSE	FALSE	0	TRUE	FALSE	FALSE	FALSE	FALSE	3	68	3.26188	2.59827
ABCC9	TRUE	FALSE	FALSE	0	TRUE	FALSE	FALSE	FALSE	FALSE	6	78	5.47182	4.88844
ABCD2	TRUE	FALSE	FALSE	0	TRUE	FALSE	FALSE	FALSE	FALSE	3	70	1.83466	2.20988
ABCD3	TRUE	FALSE	FALSE	0	TRUE	FALSE	FALSE	FALSE	FALSE	3	97	5.68645	2.42051
ABCD4	TRUE	FALSE	FALSE	0	TRUE	FALSE	FALSE	FALSE	FALSE	3	60	2.06368	0.637339
ABCE1	TRUE	FALSE	FALSE	0	TRUE	FALSE	FALSE	FALSE	FALSE	1	61	5.47729	4.3107
ABCF1	TRUE	FALSE	FALSE	0	TRUE	FALSE	FALSE	FALSE	FALSE	2	2	3.81874	2.53236
ABCF2	TRUE	FALSE	FALSE	0	TRUE	FALSE	FALSE	FALSE	FALSE	2	86	4.77119	2.70275
ABCF3	TRUE	FALSE	FALSE	0	TRUE	FALSE	FALSE	FALSE	FALSE	1	15	3.69254	0.907939
ABCG1	TRUE	FALSE	FALSE	0	TRUE	TRUE	FALSE	FALSE	FALSE	5	107	3.56008	2.65917
ABCG2	TRUE	FALSE	FALSE	0	TRUE	FALSE	TRUE	FALSE	FALSE	16	82	0.146132	-1.81365
ABCG4	TRUE	FALSE	FALSE	0	TRUE	FALSE	FALSE	FALSE	FALSE	2	99	2.50096	2.90534
ABCG5	TRUE	FALSE	FALSE	0	TRUE	FALSE	FALSE	FALSE	FALSE	6	55	-0.260478	-1.00561
ABCG8	TRUE	FALSE	FALSE	0	TRUE	TRUE	FALSE	FALSE	FALSE	1	81	-0.282432	-2.85077
ABHD1	TRUE	FALSE	FALSE	0	FALSE	FALSE	FALSE	FALSE	FALSE	2	107	-2.60492	-1.40665
ABHD10	TRUE	FALSE	FALSE	0	TRUE	FALSE	FALSE	FALSE	FALSE	2	70	1.60591	-0.0799153
ABHD11	TRUE	FALSE	FALSE	0	TRUE	FALSE	FALSE	FALSE	FALSE	4	92	0.749195	0.610521
ABHD12	TRUE	FALSE	FALSE	0	TRUE	FALSE	FALSE	FALSE	FALSE	4	96	1.66482	0.204166
ABHD12B	TRUE	FALSE	FALSE	0	TRUE	FALSE	FALSE	FALSE	FALSE	3	59	-1.04309	-0.672784
ABHD13	TRUE	FALSE	FALSE	0	TRUE	FALSE	FALSE	FALSE	FALSE	2	97	2.29706	0.56467
ABHD14A	TRUE	FALSE	FALSE	0	TRUE	FALSE	FALSE	FALSE	FALSE	3	89	0.423073	-0.0274801
ABHD14B	TRUE	FALSE	FALSE	0	TRUE	FALSE	FALSE	FALSE	FALSE	0	102	1.33006	0.0908901
ABHD15	TRUE	FALSE	FALSE	0	TRUE	FALSE	FALSE	FALSE	FALSE	2	109	1.51671	1.85631
ABHD16A	TRUE	FALSE	FALSE	0	TRUE	FALSE	FALSE	FALSE	FALSE	2	108	4.79459	2.73258
ABHD16B	TRUE	FALSE	FALSE	0	TRUE	FALSE	FALSE	FALSE	FALSE	0	87	1.18756	2.01331
ABHD17A	TRUE	FALSE	FALSE	0	TRUE	FALSE	FALSE	FALSE	FALSE	4	51	1.47693	4.00647
ABHD17B	TRUE	FALSE	FALSE	0	TRUE	FALSE	FALSE	FALSE	FALSE	4	99	3.11332	2.27615
ABHD17C	TRUE	FALSE	FALSE	0	TRUE	FALSE	FALSE	FALSE	FALSE	2	103	2.38011	4.197
ABHD18	TRUE	FALSE	FALSE	0	FALSE	FALSE	FALSE	FALSE	FALSE	5	69
ABHD2	TRUE	FALSE	FALSE	0	TRUE	FALSE	FALSE	FALSE	FALSE	9	110	3.28409	2.37323
ABHD3	TRUE	FALSE	FALSE	0	TRUE	FALSE	FALSE	FALSE	FALSE	1	83	1.01466	0.168098
ABHD4	TRUE	FALSE	FALSE	0	TRUE	FALSE	FALSE	FALSE	FALSE	3	101	1.69333	-0.0105775
ABHD5	TRUE	FALSE	TRUE	11	TRUE	FALSE	FALSE	FALSE	FALSE	4	111	1.87641	-0.0964878
ABHD6	TRUE	FALSE	FALSE	0	TRUE	FALSE	FALSE	FALSE	FALSE	5	109	1.70704	0.222515
ABHD8	TRUE	FALSE	FALSE	0	TRUE	FALSE	FALSE	FALSE	FALSE	3	82	2.80343	3.25537
ABI1	TRUE	FALSE	FALSE	0	TRUE	FALSE	FALSE	FALSE	FALSE	4	104	3.59221	1.55901
ABI2	TRUE	FALSE	FALSE	0	TRUE	FALSE	FALSE	FALSE	FALSE	7	78	3.75611	2.42232
ABI3	TRUE	FALSE	FALSE	0	TRUE	FALSE	FALSE	FALSE	FALSE	5	108	1.77675	-0.980518
ABI3BP	TRUE	FALSE	FALSE	0	TRUE	FALSE	FALSE	FALSE	FALSE	10	49	3.90404	-0.73679
ABITRAM	TRUE	FALSE	FALSE	0	TRUE	FALSE	FALSE	FALSE	FALSE	1	56
ABL1	TRUE	FALSE	FALSE	0	TRUE	TRUE	FALSE	FALSE	FALSE	6	94	5.23367	2.66152
ABL2	TRUE	FALSE	FALSE	0	TRUE	FALSE	FALSE	FALSE	FALSE	6	86	4.27693	1.30525
ABLIM1	TRUE	FALSE	FALSE	0	TRUE	FALSE	FALSE	FALSE	FALSE	30	106	4.92542	1.7083
ABLIM2	TRUE	FALSE	FALSE	0	TRUE	FALSE	FALSE	FALSE	FALSE	12	109	4.43144	-1.4057
ABLIM3	TRUE	FALSE	FALSE	0	FALSE	FALSE	FALSE	FALSE	FALSE	7	100	4.41748	-0.341642
ABO	TRUE	FALSE	FALSE	0	TRUE	FALSE	FALSE	FALSE	FALSE	4	0
ABR	TRUE	FALSE	FALSE	0	TRUE	FALSE	FALSE	FALSE	FALSE	26	106	5.44051	4.51005
ABRA	TRUE	FALSE	FALSE	0	TRUE	FALSE	FALSE	FALSE	FALSE	2	69	0.422357	-0.869031
ABRACL	TRUE	FALSE	FALSE	0	TRUE	FALSE	FALSE	FALSE	FALSE	6	78	1.27735	0.0830309
ABRAXAS1	TRUE	FALSE	FALSE	0	TRUE	FALSE	FALSE	FALSE	FALSE	2	76
ABRAXAS2	TRUE	FALSE	FALSE	0	TRUE	FALSE	FALSE	FALSE	FALSE	1	23
ABT1	TRUE	FALSE	FALSE	0	TRUE	FALSE	FALSE	FALSE	FALSE	1	90	1.04698	1.64766
ABTB1	TRUE	FALSE	TRUE	10	TRUE	FALSE	FALSE	FALSE	FALSE	3	91	2.46746	0.364087
ABTB2	TRUE	FALSE	FALSE	0	TRUE	FALSE	FALSE	FALSE	FALSE	2	82	3.80388	1.15766
ACAA1	TRUE	FALSE	FALSE	0	TRUE	FALSE	FALSE	FALSE	FALSE	4	99	1.75516	1.09339
ACAA2	TRUE	FALSE	TRUE	1	FALSE	FALSE	FALSE	FALSE	FALSE	9	105	1.87128	-1.01299
ACACB	TRUE	FALSE	FALSE	0	TRUE	FALSE	FALSE	FALSE	FALSE	20	96	4.23023	1.25878
ACAD10	TRUE	FALSE	FALSE	0	TRUE	FALSE	FALSE	FALSE	FALSE	1	7	1.28608	-0.355679
ACAD11	TRUE	FALSE	FALSE	0	TRUE	FALSE	FALSE	FALSE	FALSE	8	79	2.95407	-0.144459
ACAD8	TRUE	FALSE	FALSE	0	TRUE	FALSE	FALSE	FALSE	FALSE	1	31	1.91518	-0.140066
ACAD9	TRUE	FALSE	FALSE	0	TRUE	FALSE	FALSE	FALSE	FALSE	3	19	2.62836	0.192506
ACADL	TRUE	FALSE	FALSE	0	TRUE	FALSE	FALSE	FALSE	FALSE	5	60	1.09691	0.395607
ACADM	TRUE	FALSE	FALSE	0	TRUE	FALSE	FALSE	FALSE	FALSE	3	90	0.780825	0.141601
ACADS	TRUE	FALSE	FALSE	0	TRUE	FALSE	TRUE	FALSE	FALSE	2	93	1.49788	0.240705
ACADSB	TRUE	FALSE	FALSE	0	FALSE	FALSE	FALSE	FALSE	FALSE	4	103	0.623861	-0.909468
ACADVL	TRUE	FALSE	TRUE	2	TRUE	FALSE	FALSE	FALSE	FALSE	3	89	2.01144	0.27569
ACAN	TRUE	FALSE	FALSE	0	TRUE	FALSE	FALSE	FALSE	FALSE	7	64	6.13121	1.02597
ACAP1	TRUE	FALSE	FALSE	0	TRUE	FALSE	FALSE	FALSE	FALSE	2	99	4.357	2.36656
ACAP2	TRUE	FALSE	FALSE	0	TRUE	FALSE	FALSE	FALSE	FALSE	7	101	5.76669	2.89007
ACAP3	TRUE	FALSE	FALSE	0	TRUE	FALSE	FALSE	FALSE	FALSE	5	50	3.385	1.79659
ACAT1	TRUE	FALSE	FALSE	0	TRUE	FALSE	TRUE	FALSE	FALSE	3	103	2.04716	-0.108847
ACAT2	TRUE	FALSE	FALSE	0	TRUE	FALSE	FALSE	FALSE	FALSE	3	84	0.89024	-0.252104
ACBD3	TRUE	FALSE	FALSE	0	TRUE	FALSE	FALSE	FALSE	FALSE	1	0	4.07828	2.07452
ACBD4	TRUE	FALSE	FALSE	0	TRUE	FALSE	FALSE	FALSE	FALSE	2	89	1.58967	0.0455766
ACBD5	TRUE	FALSE	FALSE	0	TRUE	FALSE	FALSE	FALSE	FALSE	6	73	3.1653	0.235044
ACBD6	TRUE	FALSE	FALSE	0	TRUE	FALSE	FALSE	FALSE	FALSE	6	34	2.2535	-0.776057
ACBD7	TRUE	FALSE	FALSE	0	FALSE	FALSE	FALSE	FALSE	FALSE	1	65	1.08831	-0.502882
ACCS	TRUE	FALSE	FALSE	0	FALSE	FALSE	FALSE	FALSE	FALSE	5	77	2.07559	-0.635031
ACCSL	TRUE	FALSE	FALSE	0	FALSE	FALSE	FALSE	FALSE	FALSE	0	67	0.60419	-0.379764
ACD	TRUE	FALSE	FALSE	0	TRUE	FALSE	FALSE	FALSE	FALSE	5	82	1.65237	0.526336
ACE	TRUE	FALSE	FALSE	0	TRUE	FALSE	FALSE	FALSE	FALSE	8	107	1.83904	-1.06331
ACER1	TRUE	FALSE	FALSE	0	TRUE	FALSE	FALSE	FALSE	FALSE	2	61	2.17083	0.355991
ACER2	TRUE	FALSE	FALSE	0	TRUE	FALSE	FALSE	FALSE	FALSE	2	32	2.16171	-0.420573
ACER3	TRUE	FALSE	FALSE	0	TRUE	FALSE	FALSE	FALSE	FALSE	1	109	3.23144	1.63083
ACHE	TRUE	FALSE	FALSE	0	TRUE	FALSE	FALSE	FALSE	FALSE	6	83	4.0263	4.13062
ACIN1	TRUE	FALSE	FALSE	0	TRUE	FALSE	FALSE	FALSE	FALSE	9	93	6.78729	2.9798
ACKR1	TRUE	TRUE	FALSE	0	TRUE	FALSE	FALSE	FALSE	FALSE	10	33
ACKR2	TRUE	FALSE	FALSE	0	TRUE	FALSE	FALSE	FALSE	FALSE	7	37	-0.113211	-0.39629
ACKR3	TRUE	FALSE	FALSE	0	TRUE	FALSE	FALSE	FALSE	FALSE	7	101	1.76611	1.67069
ACKR4	TRUE	FALSE	FALSE	0	TRUE	TRUE	TRUE	FALSE	FALSE	2	32	0.969233	3.79431
ACLY	TRUE	FALSE	FALSE	0	TRUE	FALSE	FALSE	FALSE	FALSE	2	102	5.7949	3.28477
ACMSD	TRUE	FALSE	FALSE	0	TRUE	FALSE	FALSE	FALSE	FALSE	5	74	0.799402	-0.693259
ACO1	TRUE	FALSE	FALSE	0	TRUE	FALSE	FALSE	FALSE	FALSE	1	103	3.19597	0.606689
ACO2	TRUE	FALSE	FALSE	0	TRUE	FALSE	FALSE	FALSE	FALSE	2	102	4.03114	3.26852
ACOD1	TRUE	FALSE	FALSE	0	TRUE	FALSE	FALSE	FALSE	FALSE	2	9
ACOT1	TRUE	FALSE	FALSE	0	TRUE	FALSE	FALSE	FALSE	FALSE	5	86	1.24599	4.07493
ACOT11	TRUE	FALSE	FALSE	0	TRUE	FALSE	FALSE	FALSE	FALSE	5	97	1.34633	0.286962
ACOT12	TRUE	FALSE	FALSE	0	TRUE	FALSE	FALSE	FALSE	FALSE	2	80	1.09061	-0.655264
ACOT13	TRUE	FALSE	FALSE	0	TRUE	FALSE	FALSE	FALSE	FALSE	6	81	-0.710508	0.25494
ACOT2	TRUE	FALSE	FALSE	0	TRUE	FALSE	FALSE	FALSE	FALSE	4	104	2.14284	2.68971
ACOT4	TRUE	FALSE	FALSE	0	TRUE	FALSE	FALSE	FALSE	FALSE	1	94	-0.87841	0.598507
ACOT6	TRUE	FALSE	FALSE	0	TRUE	FALSE	FALSE	FALSE	FALSE	0	93	-0.137043	0.32473
ACOT7	TRUE	FALSE	FALSE	0	TRUE	FALSE	FALSE	FALSE	FALSE	20	109	2.78401	2.69271
ACOT8	TRUE	FALSE	FALSE	0	TRUE	FALSE	FALSE	FALSE	FALSE	1	13	1.34783	-0.332537
ACOX1	TRUE	FALSE	FALSE	0	TRUE	FALSE	TRUE	FALSE	FALSE	5	110	3.70259	1.97732
ACOX2	TRUE	FALSE	FALSE	0	TRUE	FALSE	FALSE	FALSE	FALSE	9	111	1.31443	0.0787567
ACOX3	TRUE	FALSE	FALSE	0	FALSE	FALSE	FALSE	FALSE	FALSE	3	78	1.06926	-0.74821
ACOXL	TRUE	FALSE	FALSE	0	TRUE	FALSE	FALSE	FALSE	FALSE	4	101	1.06123	0.0774202
ACP1	TRUE	FALSE	FALSE	0	TRUE	FALSE	FALSE	FALSE	FALSE	2	96	0.966789	-0.698247
ACP2	TRUE	FALSE	FALSE	0	TRUE	TRUE	FALSE	FALSE	FALSE	4	78	2.06164	1.2522
ACP3	TRUE	FALSE	FALSE	0	TRUE	FALSE	FALSE	FALSE	FALSE	7	40
ACP4	TRUE	FALSE	FALSE	0	TRUE	FALSE	FALSE	FALSE	FALSE	0	30
ACP5	TRUE	TRUE	FALSE	0	TRUE	FALSE	FALSE	FALSE	FALSE	12	89	2.05434	0.792267
ACP6	TRUE	FALSE	FALSE	0	TRUE	FALSE	FALSE	FALSE	FALSE	3	81	1.29008	0.495346
ACP7	TRUE	FALSE	FALSE	0	TRUE	FALSE	FALSE	FALSE	FALSE	0	103
ACR	TRUE	FALSE	FALSE	0	TRUE	FALSE	FALSE	FALSE	FALSE	1	56	2.05869	2.17684
ACRBP	TRUE	FALSE	FALSE	0	TRUE	FALSE	FALSE	FALSE	FALSE	4	111	1.68544	0.982425
ACRV1	TRUE	FALSE	FALSE	0	FALSE	FALSE	FALSE	FALSE	FALSE	2	53	0.751676	0.322319
ACSBG1	TRUE	FALSE	FALSE	0	TRUE	FALSE	FALSE	FALSE	FALSE	4	88	3.12365	1.39552
ACSBG2	TRUE	FALSE	FALSE	0	TRUE	FALSE	FALSE	FALSE	FALSE	1	53	1.9291	-1.3985
ACSF2	TRUE	FALSE	FALSE	0	TRUE	FALSE	TRUE	FALSE	FALSE	3	106	3.65949	1.39857
ACSF3	TRUE	FALSE	FALSE	0	TRUE	FALSE	FALSE	FALSE	FALSE	8	103	-0.755255	-1.57679
ACSL1	TRUE	FALSE	TRUE	11	TRUE	FALSE	FALSE	FALSE	FALSE	14	111	4.33543	1.136
ACSL3	TRUE	FALSE	FALSE	0	TRUE	FALSE	FALSE	FALSE	FALSE	6	111	4.1242	1.02472
ACSL5	TRUE	FALSE	FALSE	0	TRUE	FALSE	FALSE	FALSE	FALSE	27	98	3.80612	-0.039689
ACSL6	TRUE	FALSE	FALSE	0	TRUE	FALSE	FALSE	FALSE	FALSE	12	109	4.01457	1.33204
ACSM1	TRUE	FALSE	FALSE	0	TRUE	FALSE	FALSE	FALSE	FALSE	0	96	1.64453	-0.859519
ACSM2A	TRUE	FALSE	FALSE	0	TRUE	FALSE	FALSE	FALSE	FALSE	1	58	2.69205	1.38242
ACSM2B	TRUE	FALSE	FALSE	0	TRUE	FALSE	FALSE	FALSE	FALSE	4	50	2.72999	2.05398
ACSM3	TRUE	FALSE	FALSE	0	TRUE	FALSE	FALSE	FALSE	FALSE	4	108	1.68959	-0.532112
ACSM4	TRUE	FALSE	FALSE	0	TRUE	FALSE	FALSE	FALSE	FALSE	0	12	0.747482	-0.807566
ACSM5	TRUE	FALSE	TRUE	2	TRUE	FALSE	FALSE	FALSE	FALSE	3	58	1.64938	-0.156014
ACSM6	TRUE	FALSE	FALSE	0	FALSE	FALSE	FALSE	FALSE	FALSE	2	16
ACSS1	TRUE	FALSE	FALSE	0	TRUE	FALSE	FALSE	FALSE	FALSE	3	109	2.94701	2.81348
ACSS2	TRUE	FALSE	FALSE	0	TRUE	FALSE	FALSE	FALSE	FALSE	8	79	1.59114	0.605089
ACSS3	TRUE	FALSE	FALSE	0	TRUE	FALSE	FALSE	FALSE	FALSE	4	67	1.29532	0.299637
ACTA1	TRUE	FALSE	FALSE	0	TRUE	FALSE	FALSE	FALSE	FALSE	6	108	1.70661	5.98684
ACTA2	TRUE	FALSE	FALSE	0	TRUE	FALSE	FALSE	FALSE	FALSE	11	93	2.99239	3.88057
ACTB	TRUE	FALSE	TRUE	1	TRUE	FALSE	FALSE	FALSE	FALSE	27	11	2.87928	6.28544
ACTBL2	TRUE	FALSE	FALSE	0	FALSE	FALSE	FALSE	FALSE	FALSE	2	52	-1.33022	-0.657073
ACTC1	TRUE	FALSE	FALSE	0	TRUE	FALSE	FALSE	FALSE	FALSE	9	82	2.96806	5.25229
ACTG1	TRUE	FALSE	FALSE	0	TRUE	FALSE	FALSE	FALSE	FALSE	18	53	2.41257	5.13136
ACTG2	TRUE	FALSE	FALSE	0	FALSE	FALSE	FALSE	FALSE	FALSE	5	74	2.90308	3.90648
ACTL6A	TRUE	FALSE	FALSE	0	TRUE	FALSE	FALSE	FALSE	FALSE	3	54	4.04799	2.92779
ACTL6B	TRUE	FALSE	FALSE	0	TRUE	FALSE	FALSE	FALSE	FALSE	1	57	4.18858	4.03884
ACTL7A	TRUE	FALSE	FALSE	0	FALSE	FALSE	FALSE	FALSE	FALSE	5	21	0.0429838	-0.780392
ACTL7B	TRUE	FALSE	FALSE	0	TRUE	FALSE	FALSE	FALSE	FALSE	1	24	-0.291447	1.58525
ACTL8	TRUE	FALSE	FALSE	0	FALSE	FALSE	FALSE	FALSE	FALSE	1	29	1.75466	1.54597
ACTL9	TRUE	FALSE	FALSE	0	FALSE	FALSE	FALSE	FALSE	FALSE	3	42	1.36185	1.50178
ACTN1	TRUE	FALSE	FALSE	0	TRUE	FALSE	FALSE	FALSE	FALSE	9	111	5.80371	3.82076
ACTN2	TRUE	FALSE	FALSE	0	TRUE	FALSE	FALSE	FALSE	FALSE	7	103	5.34812	1.76008
ACTN3	TRUE	FALSE	FALSE	0	TRUE	FALSE	FALSE	FALSE	FALSE	1	0
ACTN4	TRUE	FALSE	FALSE	0	TRUE	FALSE	FALSE	FALSE	FALSE	4	111	5.60389	5.4168
ACTR10	TRUE	FALSE	FALSE	0	TRUE	FALSE	FALSE	FALSE	FALSE	2	2	2.54484	0.767678
ACTR1A	TRUE	FALSE	FALSE	0	TRUE	FALSE	FALSE	TRUE	FALSE	3	58	4.00262	3.57945
ACTR1B	TRUE	FALSE	FALSE	0	TRUE	FALSE	FALSE	FALSE	FALSE	1	70	2.89218	1.44726
ACTR2	TRUE	FALSE	FALSE	0	TRUE	FALSE	FALSE	FALSE	FALSE	4	62	4.35638	4.17735
ACTR3	TRUE	FALSE	TRUE	2	FALSE	FALSE	FALSE	FALSE	FALSE	6	107	4.24631	3.64347
ACTR3B	TRUE	FALSE	FALSE	0	FALSE	FALSE	FALSE	FALSE	FALSE	4	19	4.12451	3.84457
ACTR3C	TRUE	FALSE	FALSE	0	FALSE	FALSE	FALSE	FALSE	FALSE	4	108	0.622842	1.51853
ACTR5	TRUE	FALSE	FALSE	0	TRUE	FALSE	FALSE	FALSE	FALSE	1	54	-0.222065	0.595404
ACTR6	TRUE	FALSE	FALSE	0	TRUE	FALSE	FALSE	FALSE	FALSE	2	79	2.5402	1.48908
ACTR8	TRUE	FALSE	FALSE	0	TRUE	FALSE	FALSE	FALSE	FALSE	4	56	2.19953	0.588314
ACTRT2	TRUE	FALSE	FALSE	0	TRUE	FALSE	FALSE	FALSE	FALSE	2	75	0.777526	-0.322196
ACTRT3	TRUE	FALSE	FALSE	0	TRUE	FALSE	FALSE	FALSE	FALSE	0	32	0.254855	0.53414
ACVR1	TRUE	FALSE	FALSE	0	TRUE	FALSE	FALSE	FALSE	FALSE	5	101	3.78101	2.5853
ACVR1B	TRUE	FALSE	FALSE	0	TRUE	FALSE	FALSE	FALSE	FALSE	1	103	4.37372	3.97297
ACVR1C	TRUE	FALSE	FALSE	0	TRUE	FALSE	TRUE	FALSE	FALSE	5	83	3.03656	1.2461
ACVR2A	TRUE	FALSE	FALSE	0	TRUE	FALSE	FALSE	FALSE	FALSE	6	70	4.12803	2.72309
ACVR2B	TRUE	FALSE	FALSE	0	TRUE	FALSE	FALSE	FALSE	FALSE	2	78	4.08734	3.16932
ACVRL1	TRUE	FALSE	FALSE	0	TRUE	FALSE	FALSE	FALSE	FALSE	8	111	2.27657	2.34047
ACY1	TRUE	FALSE	TRUE	4	TRUE	FALSE	FALSE	FALSE	FALSE	4	100	1.70476	0.0735459
ACY3	TRUE	FALSE	TRUE	1	TRUE	FALSE	FALSE	FALSE	FALSE	8	108	-0.227377	-0.223177
ACYP1	TRUE	FALSE	FALSE	0	TRUE	FALSE	FALSE	FALSE	FALSE	4	75	1.07854	-0.146316
ACYP2	TRUE	FALSE	FALSE	0	TRUE	FALSE	FALSE	FALSE	FALSE	5	60	-0.488248	-1.32996
ADA	TRUE	TRUE	FALSE	0	TRUE	TRUE	FALSE	FALSE	FALSE	4	110	0.339021	-0.181265
ADA2	TRUE	TRUE	FALSE	0	FALSE	FALSE	FALSE	FALSE	FALSE	7	69
ADAD1	TRUE	FALSE	FALSE	0	TRUE	FALSE	FALSE	FALSE	FALSE	10	2	3.97307	-0.223336
ADAD2	TRUE	FALSE	FALSE	0	TRUE	FALSE	FALSE	FALSE	FALSE	7	75	1.64031	-3.08233
ADAL	TRUE	FALSE	FALSE	0	TRUE	FALSE	FALSE	FALSE	FALSE	1	88	-0.870422	-0.00725731
ADAM10	TRUE	FALSE	FALSE	0	TRUE	TRUE	FALSE	FALSE	FALSE	4	78	5.1626	3.14305
ADAM11	TRUE	FALSE	FALSE	0	TRUE	FALSE	FALSE	FALSE	FALSE	2	105	4.53714	3.20973
ADAM12	TRUE	FALSE	FALSE	0	TRUE	FALSE	FALSE	FALSE	FALSE	7	78	4.49946	0.621933
ADAM15	TRUE	FALSE	FALSE	0	TRUE	FALSE	FALSE	FALSE	FALSE	1	93	2.46067	0.557427
ADAM17	TRUE	TRUE	FALSE	0	TRUE	FALSE	FALSE	FALSE	FALSE	7	31	4.92025	1.68174
ADAM18	TRUE	FALSE	FALSE	0	TRUE	FALSE	FALSE	FALSE	FALSE	3	23	-0.311756	-2.45119
ADAM19	TRUE	FALSE	FALSE	0	TRUE	FALSE	TRUE	FALSE	FALSE	5	106	3.61686	1.52968
ADAM2	TRUE	FALSE	FALSE	0	TRUE	FALSE	FALSE	FALSE	FALSE	3	7	0.86294	-2.10577
ADAM20	TRUE	FALSE	FALSE	0	TRUE	FALSE	FALSE	FALSE	FALSE	1	0	-0.264517	-1.89171
ADAM21	TRUE	FALSE	FALSE	0	TRUE	FALSE	FALSE	FALSE	FALSE	1	2	2.03144	1.58085
ADAM22	TRUE	FALSE	FALSE	0	TRUE	FALSE	FALSE	FALSE	FALSE	3	79	5.96581	2.55559
ADAM23	TRUE	FALSE	FALSE	0	TRUE	FALSE	FALSE	FALSE	FALSE	8	23	5.2754	1.72503
ADAM28	TRUE	FALSE	FALSE	0	TRUE	TRUE	FALSE	FALSE	FALSE	8	55	0.657258	-1.68416
ADAM29	TRUE	FALSE	FALSE	0	TRUE	FALSE	FALSE	FALSE	FALSE	6	34	0.634085	-0.995264
ADAM30	TRUE	FALSE	FALSE	0	TRUE	FALSE	FALSE	FALSE	FALSE	2	49	2.13899	-0.606451
ADAM32	TRUE	FALSE	FALSE	0	TRUE	FALSE	FALSE	FALSE	FALSE	1	15	1.99678	-1.23433
ADAM33	TRUE	FALSE	FALSE	0	TRUE	FALSE	FALSE	FALSE	FALSE	5	105	1.41414	0.730688
ADAM7	TRUE	FALSE	FALSE	0	TRUE	FALSE	FALSE	FALSE	FALSE	5	7	1.55103	-1.43458
ADAM8	TRUE	FALSE	FALSE	0	TRUE	FALSE	FALSE	FALSE	FALSE	4	106	2.05793	-0.472103
ADAM9	TRUE	FALSE	FALSE	0	TRUE	FALSE	FALSE	FALSE	FALSE	4	103	4.82163	1.66118
ADAMDEC1	TRUE	FALSE	FALSE	0	TRUE	FALSE	FALSE	FALSE	FALSE	6	38	0.980097	-1.02533
ADAMTS1	TRUE	FALSE	FALSE	0	TRUE	FALSE	TRUE	FALSE	FALSE	5	96	3.88391	0.868767
ADAMTS10	TRUE	FALSE	FALSE	0	TRUE	FALSE	FALSE	FALSE	FALSE	2	34	5.15908	4.36253
ADAMTS12	TRUE	FALSE	FALSE	0	TRUE	FALSE	FALSE	FALSE	FALSE	5	88	3.29193	-0.230051
ADAMTS13	TRUE	TRUE	FALSE	0	TRUE	FALSE	FALSE	FALSE	FALSE	2	97	3.08943	1.98876
ADAMTS14	TRUE	FALSE	FALSE	0	TRUE	FALSE	FALSE	FALSE	FALSE	4	106	4.08584	0.0638886
ADAMTS15	TRUE	FALSE	FALSE	0	TRUE	FALSE	FALSE	FALSE	FALSE	2	102	4.00177	2.5787
ADAMTS16	TRUE	FALSE	FALSE	0	TRUE	FALSE	FALSE	FALSE	FALSE	6	79	4.55418	-0.0223175
ADAMTS17	TRUE	FALSE	FALSE	0	TRUE	FALSE	FALSE	FALSE	FALSE	7	81	2.86713	-0.931084
ADAMTS18	TRUE	FALSE	FALSE	0	TRUE	FALSE	FALSE	FALSE	FALSE	2	65	3.24774	-3.1361
ADAMTS19	TRUE	FALSE	FALSE	0	TRUE	FALSE	FALSE	FALSE	FALSE	3	63	5.65555	2.61502
ADAMTS2	TRUE	FALSE	FALSE	0	TRUE	TRUE	FALSE	FALSE	FALSE	6	101	5.14428	2.54814
ADAMTS20	TRUE	FALSE	FALSE	0	TRUE	FALSE	FALSE	FALSE	FALSE	1	26	2.66579	-2.78444
ADAMTS3	TRUE	FALSE	FALSE	0	TRUE	FALSE	FALSE	FALSE	FALSE	2	82	4.01346	-0.507028
ADAMTS4	TRUE	FALSE	FALSE	0	TRUE	FALSE	FALSE	FALSE	FALSE	3	92	3.04728	1.18588
ADAMTS5	TRUE	FALSE	FALSE	0	TRUE	TRUE	FALSE	FALSE	FALSE	10	87	3.42882	2.52961
ADAMTS6	TRUE	FALSE	FALSE	0	TRUE	FALSE	FALSE	FALSE	FALSE	6	62	5.81801	2.68918
ADAMTS7	TRUE	FALSE	FALSE	0	TRUE	FALSE	FALSE	FALSE	FALSE	4	87	3.82686	0.413411
ADAMTS8	TRUE	FALSE	FALSE	0	TRUE	FALSE	FALSE	FALSE	FALSE	2	105	1.11853	0.729738
ADAMTS9	TRUE	FALSE	FALSE	0	TRUE	FALSE	TRUE	FALSE	FALSE	6	84	6.15927	0.440606
ADAMTSL1	TRUE	FALSE	FALSE	0	TRUE	FALSE	FALSE	FALSE	FALSE	3	80	5.0021	-1.7751
ADAMTSL2	TRUE	FALSE	FALSE	0	TRUE	FALSE	FALSE	FALSE	FALSE	3	103	2.30172	1.35568
ADAMTSL3	TRUE	FALSE	FALSE	0	TRUE	FALSE	FALSE	FALSE	FALSE	3	74	4.66618	-0.577434
ADAMTSL4	TRUE	FALSE	FALSE	0	TRUE	FALSE	FALSE	FALSE	FALSE	3	109	1.55235	-0.545274
ADAMTSL5	TRUE	FALSE	FALSE	0	TRUE	FALSE	FALSE	FALSE	FALSE	3	97	0.131377	-0.539339
ADAP1	TRUE	FALSE	FALSE	0	TRUE	FALSE	FALSE	FALSE	FALSE	16	107	3.25609	1.18571
ADAP2	TRUE	FALSE	FALSE	0	TRUE	FALSE	FALSE	FALSE	FALSE	8	87	1.94029	1.08564
ADAR	TRUE	FALSE	FALSE	0	TRUE	FALSE	FALSE	FALSE	FALSE	9	108	4.7404	3.00529
ADARB1	TRUE	FALSE	FALSE	0	TRUE	FALSE	FALSE	FALSE	FALSE	5	110	3.26738	4.32874
ADARB2	TRUE	FALSE	FALSE	0	TRUE	FALSE	FALSE	FALSE	FALSE	20	72	3.40184	2.77913
ADAT1	TRUE	FALSE	FALSE	0	TRUE	FALSE	FALSE	FALSE	FALSE	2	101	0.491948	-2.94771
ADAT2	TRUE	FALSE	FALSE	0	FALSE	FALSE	FALSE	FALSE	FALSE	1	80	-0.493984	0.83653
ADAT3	TRUE	FALSE	FALSE	0	TRUE	FALSE	FALSE	FALSE	FALSE	3	47	-0.346785	1.42053
ADCK1	TRUE	FALSE	FALSE	0	FALSE	FALSE	FALSE	FALSE	FALSE	2	34	0.849959	-0.570332
ADCK2	TRUE	FALSE	FALSE	0	TRUE	FALSE	FALSE	FALSE	FALSE	1	83	2.06914	2.20276
ADCK5	TRUE	FALSE	FALSE	0	TRUE	FALSE	FALSE	FALSE	FALSE	2	25	3.49784	2.13023
ADCY1	TRUE	FALSE	FALSE	0	TRUE	FALSE	FALSE	FALSE	FALSE	4	85	5.52438	6.1488
ADCY10	TRUE	FALSE	FALSE	0	TRUE	FALSE	FALSE	FALSE	FALSE	2	93	1.73962	-0.702715
ADCY2	TRUE	FALSE	FALSE	0	TRUE	FALSE	FALSE	FALSE	FALSE	13	87	5.99422	5.25166
ADCY3	TRUE	FALSE	FALSE	0	TRUE	FALSE	FALSE	FALSE	FALSE	4	102	4.02554	3.25211
ADCY4	TRUE	FALSE	FALSE	0	TRUE	FALSE	FALSE	FALSE	FALSE	2	101	2.02016	1.60528
ADCY5	TRUE	FALSE	FALSE	0	TRUE	FALSE	FALSE	FALSE	FALSE	7	104	5.07925	5.67863
ADCY6	TRUE	FALSE	FALSE	0	TRUE	FALSE	FALSE	FALSE	FALSE	1	100	4.50266	3.47525
ADCY7	TRUE	FALSE	FALSE	0	TRUE	FALSE	FALSE	FALSE	FALSE	3	108	4.14599	1.98058
ADCY8	TRUE	FALSE	FALSE	0	TRUE	FALSE	FALSE	FALSE	FALSE	3	76	4.246	2.52229
ADCY9	TRUE	FALSE	FALSE	0	TRUE	FALSE	FALSE	FALSE	FALSE	3	96	4.55983	2.83983
ADCYAP1	TRUE	FALSE	FALSE	0	TRUE	TRUE	FALSE	FALSE	FALSE	14	99	1.44058	1.66116
ADCYAP1R1	TRUE	FALSE	FALSE	0	TRUE	FALSE	FALSE	FALSE	FALSE	6	85	2.9298	1.18517
ADD1	TRUE	FALSE	FALSE	0	TRUE	FALSE	FALSE	FALSE	FALSE	12	107	3.90605	0.586496
ADD2	TRUE	FALSE	FALSE	0	TRUE	FALSE	FALSE	FALSE	FALSE	5	94	4.97378	2.02559
ADD3	TRUE	FALSE	FALSE	0	TRUE	FALSE	FALSE	FALSE	FALSE	18	111	4.37569	-0.587661
ADGB	TRUE	FALSE	FALSE	0	TRUE	FALSE	FALSE	FALSE	FALSE	3	24
ADGRA1	TRUE	FALSE	FALSE	0	TRUE	FALSE	FALSE	FALSE	FALSE	4	72
ADGRA2	TRUE	FALSE	FALSE	0	TRUE	FALSE	FALSE	FALSE	FALSE	5	109
ADGRA3	TRUE	FALSE	FALSE	0	TRUE	FALSE	FALSE	FALSE	FALSE	4	91
ADGRB1	TRUE	FALSE	FALSE	0	TRUE	FALSE	FALSE	FALSE	FALSE	4	105
ADGRB2	TRUE	FALSE	FALSE	0	TRUE	FALSE	FALSE	FALSE	FALSE	7	111
ADGRB3	TRUE	FALSE	FALSE	0	FALSE	FALSE	FALSE	FALSE	FALSE	10	81
ADGRD1	TRUE	FALSE	FALSE	0	TRUE	TRUE	FALSE	FALSE	FALSE	7	96
ADGRD2	TRUE	FALSE	FALSE	0	FALSE	FALSE	FALSE	FALSE	FALSE	0	100
ADGRE1	TRUE	FALSE	FALSE	0	TRUE	FALSE	FALSE	FALSE	FALSE	3	71
ADGRE2	TRUE	FALSE	FALSE	0	TRUE	FALSE	FALSE	FALSE	FALSE	5	86
ADGRE3	TRUE	FALSE	FALSE	0	FALSE	FALSE	FALSE	FALSE	FALSE	3	22
ADGRE5	TRUE	FALSE	FALSE	0	TRUE	FALSE	FALSE	FALSE	FALSE	6	109
ADGRF1	TRUE	FALSE	FALSE	0	TRUE	FALSE	TRUE	FALSE	FALSE	8	83
ADGRF2	TRUE	FALSE	FALSE	0	TRUE	FALSE	FALSE	FALSE	FALSE
ADGRF3	TRUE	FALSE	FALSE	0	TRUE	FALSE	FALSE	FALSE	FALSE	2	76
ADGRF4	TRUE	FALSE	FALSE	0	TRUE	FALSE	FALSE	FALSE	FALSE	4	75
ADGRF5	TRUE	FALSE	FALSE	0	TRUE	FALSE	FALSE	FALSE	FALSE	8	71
ADGRG1	TRUE	FALSE	FALSE	0	TRUE	FALSE	FALSE	FALSE	FALSE	16	94
ADGRG3	TRUE	FALSE	TRUE	1	TRUE	TRUE	FALSE	FALSE	FALSE	2	69
ADGRG5	TRUE	FALSE	FALSE	0	TRUE	FALSE	FALSE	FALSE	FALSE	2	92
ADGRG6	TRUE	FALSE	FALSE	0	TRUE	FALSE	TRUE	FALSE	FALSE	14	96
ADGRG7	TRUE	FALSE	FALSE	0	TRUE	FALSE	FALSE	FALSE	FALSE	5	76
ADGRL1	TRUE	FALSE	FALSE	0	TRUE	FALSE	FALSE	FALSE	FALSE	2	103
ADGRL2	TRUE	FALSE	FALSE	0	TRUE	FALSE	FALSE	FALSE	FALSE	13	65
ADGRL3	TRUE	FALSE	FALSE	0	TRUE	FALSE	FALSE	FALSE	FALSE	6	59
ADGRL4	TRUE	FALSE	FALSE	0	TRUE	FALSE	FALSE	FALSE	FALSE	3	46
ADGRV1	TRUE	FALSE	FALSE	0	TRUE	FALSE	FALSE	FALSE	FALSE	7	93
ADH1A	TRUE	FALSE	FALSE	0	TRUE	FALSE	TRUE	FALSE	FALSE	1	73	-0.0523601	-0.460318
ADH1B	TRUE	FALSE	TRUE	7	TRUE	FALSE	FALSE	FALSE	FALSE	2	76	2.33663	0.0515678
ADH1C	TRUE	FALSE	TRUE	5	TRUE	FALSE	TRUE	FALSE	FALSE	2	0
ADH4	TRUE	FALSE	FALSE	0	TRUE	FALSE	FALSE	FALSE	FALSE	6	74	0.64483	-1.17205
ADH5	TRUE	FALSE	FALSE	0	TRUE	FALSE	FALSE	FALSE	FALSE	1	37	0.378159	0.525323
ADH6	TRUE	FALSE	FALSE	0	TRUE	FALSE	FALSE	FALSE	FALSE	4	68	1.58044	-0.450094
ADH7	TRUE	FALSE	FALSE	0	TRUE	FALSE	FALSE	FALSE	FALSE	5	18	-0.306694	-1.71157
ADHFE1	TRUE	FALSE	FALSE	0	TRUE	FALSE	FALSE	FALSE	FALSE	4	102	1.92839	-1.05887
ADI1	TRUE	FALSE	FALSE	0	TRUE	FALSE	FALSE	FALSE	FALSE	3	99	0.832734	-0.200077
ADIG	TRUE	FALSE	FALSE	0	TRUE	FALSE	FALSE	FALSE	FALSE	1	73
ADIPOQ	TRUE	TRUE	FALSE	0	TRUE	FALSE	FALSE	FALSE	FALSE	3	0	-1.26657	-0.676407
ADIPOR1	TRUE	FALSE	TRUE	7	TRUE	FALSE	FALSE	FALSE	FALSE	4	101	2.70706	3.14375
ADIPOR2	TRUE	FALSE	FALSE	0	TRUE	FALSE	FALSE	FALSE	FALSE	4	106	3.17409	2.73475
ADIRF	TRUE	FALSE	FALSE	0	FALSE	FALSE	FALSE	FALSE	FALSE	1	108	0.199332	-0.436797
ADK	TRUE	FALSE	FALSE	0	TRUE	FALSE	FALSE	FALSE	FALSE	5	109	2.66747	0.550077
ADM	TRUE	FALSE	TRUE	1	TRUE	FALSE	TRUE	FALSE	FALSE	7	89	2.15446	1.47383
ADM2	TRUE	FALSE	FALSE	0	TRUE	FALSE	FALSE	FALSE	FALSE	3	75	0.624563	-0.559066
ADM5	TRUE	FALSE	FALSE	0	FALSE	FALSE	FALSE	FALSE	FALSE	1	45	0.287439	0.592631
ADNP	TRUE	FALSE	FALSE	0	TRUE	FALSE	FALSE	FALSE	FALSE	10	89	4.64048	1.02199
ADNP2	TRUE	FALSE	FALSE	0	TRUE	FALSE	FALSE	FALSE	FALSE	3	82	3.15587	0.0271219
ADO	TRUE	FALSE	FALSE	0	FALSE	FALSE	FALSE	TRUE	FALSE	7	103	2.04289	2.00853
ADORA1	TRUE	FALSE	FALSE	0	TRUE	FALSE	FALSE	FALSE	FALSE	7	106	0.871455	2.46092
ADORA2A	TRUE	FALSE	FALSE	0	TRUE	FALSE	FALSE	FALSE	FALSE	14	111	2.16155	2.06842
ADORA2B	TRUE	FALSE	FALSE	0	TRUE	TRUE	FALSE	FALSE	FALSE	2	104	-0.133116	-0.167966
ADPGK	TRUE	FALSE	TRUE	11	TRUE	FALSE	FALSE	FALSE	FALSE	2	92	2.24247	0.457581
ADPRH	TRUE	FALSE	FALSE	0	TRUE	FALSE	FALSE	FALSE	FALSE	6	106	0.149705	-0.98502
ADPRHL1	TRUE	FALSE	FALSE	0	TRUE	FALSE	FALSE	FALSE	FALSE	7	101	0.462989	-0.573818
ADPRM	TRUE	FALSE	FALSE	0	TRUE	FALSE	FALSE	FALSE	FALSE	1	70	1.64926	0.936348
ADPRS	TRUE	FALSE	FALSE	0	TRUE	FALSE	FALSE	FALSE	FALSE	1	59
ADRA1A	TRUE	FALSE	FALSE	0	TRUE	FALSE	FALSE	FALSE	FALSE	4	89	-0.546848	0.926945
ADRA1B	TRUE	FALSE	FALSE	0	TRUE	FALSE	FALSE	FALSE	FALSE	3	105	1.68632	3.79143
ADRA1D	TRUE	FALSE	FALSE	0	TRUE	FALSE	FALSE	FALSE	FALSE	5	95
ADRA2A	TRUE	FALSE	FALSE	0	TRUE	FALSE	FALSE	FALSE	FALSE	3	85
ADRA2C	TRUE	FALSE	FALSE	0	TRUE	FALSE	FALSE	FALSE	FALSE	2	90	2.31739	5.42206
ADRB1	TRUE	TRUE	FALSE	0	TRUE	FALSE	FALSE	FALSE	FALSE	4	98
ADRB2	TRUE	FALSE	FALSE	0	TRUE	FALSE	FALSE	FALSE	FALSE	4	106	1.91357	1.91161
ADRB3	TRUE	FALSE	FALSE	0	TRUE	FALSE	FALSE	FALSE	FALSE	5	73	1.48093	3.02517
ADRM1	TRUE	FALSE	FALSE	0	TRUE	FALSE	FALSE	FALSE	FALSE	5	36	3.42499	1.78256
ADSL	TRUE	FALSE	FALSE	0	TRUE	FALSE	FALSE	FALSE	FALSE	3	52	2.65067	0.932017
ADSS1	TRUE	FALSE	FALSE	0	FALSE	FALSE	FALSE	FALSE	FALSE	5	95
ADSS2	TRUE	FALSE	FALSE	0	TRUE	FALSE	FALSE	FALSE	FALSE	5	93
ADTRP	TRUE	FALSE	FALSE	0	TRUE	FALSE	FALSE	FALSE	FALSE	16	93	1.01185	-0.225809
AEBP1	TRUE	FALSE	FALSE	0	TRUE	FALSE	FALSE	FALSE	FALSE	4	104	4.12175	1.30669
AEBP2	TRUE	FALSE	FALSE	0	TRUE	FALSE	FALSE	FALSE	FALSE	10	69	3.38618	3.7374
AEN	TRUE	FALSE	FALSE	0	FALSE	FALSE	FALSE	FALSE	FALSE	3	92	-0.709563	-0.634626
AFAP1	TRUE	FALSE	FALSE	0	TRUE	FALSE	FALSE	FALSE	FALSE	7	108	3.92995	-0.838339
AFAP1L1	TRUE	FALSE	FALSE	0	TRUE	FALSE	FALSE	FALSE	FALSE	3	100	2.45852	-0.770043
AFAP1L2	TRUE	FALSE	FALSE	0	TRUE	FALSE	FALSE	FALSE	FALSE	8	106	4.02187	-0.123836
AFDN	TRUE	FALSE	FALSE	0	TRUE	FALSE	FALSE	FALSE	FALSE	11	107
AFF1	TRUE	FALSE	FALSE	0	TRUE	TRUE	FALSE	FALSE	FALSE	20	105	4.65259	-1.81289
AFF3	TRUE	FALSE	FALSE	0	TRUE	FALSE	FALSE	FALSE	FALSE	11	101	5.61786	2.12093
AFF4	TRUE	FALSE	FALSE	0	TRUE	FALSE	FALSE	FALSE	FALSE	9	12	6.11793	2.22954
AFG1L	TRUE	FALSE	FALSE	0	FALSE	FALSE	FALSE	FALSE	FALSE	4	67
AFG3L2	TRUE	FALSE	FALSE	0	TRUE	FALSE	FALSE	FALSE	FALSE	6	100	4.09104	2.5462
AFM	TRUE	FALSE	TRUE	1	TRUE	FALSE	FALSE	FALSE	FALSE	2	43	0.389354	-2.65941
AFMID	TRUE	FALSE	FALSE	0	TRUE	FALSE	FALSE	FALSE	FALSE	2	110	2.18536	0.217804
AFP	TRUE	FALSE	FALSE	0	TRUE	FALSE	FALSE	FALSE	FALSE	3	35	2.51798	-1.32669
AFTPH	TRUE	FALSE	FALSE	0	TRUE	FALSE	FALSE	FALSE	FALSE	5	91	4.33547	-0.748596
AGA	TRUE	FALSE	FALSE	0	TRUE	FALSE	FALSE	FALSE	FALSE	2	22	1.59169	-0.424351
AGAP1	TRUE	FALSE	FALSE	0	TRUE	FALSE	FALSE	FALSE	FALSE	9	101	5.51275	2.28061
AGAP2	TRUE	FALSE	FALSE	0	TRUE	FALSE	FALSE	FALSE	FALSE	8	109	5.46695	5.79326
AGAP3	TRUE	FALSE	FALSE	0	TRUE	FALSE	FALSE	FALSE	FALSE	12	103	4.86326	4.34956
AGAP4	TRUE	FALSE	FALSE	0	FALSE	FALSE	FALSE	FALSE	FALSE	0	3
AGAP5	TRUE	FALSE	FALSE	0	TRUE	FALSE	FALSE	FALSE	FALSE	0	8
AGAP6	TRUE	FALSE	FALSE	0	FALSE	FALSE	FALSE	FALSE	FALSE	0	2
AGBL2	TRUE	FALSE	FALSE	0	TRUE	FALSE	FALSE	FALSE	FALSE	1	37	1.92768	-0.551577
AGBL3	TRUE	FALSE	FALSE	0	FALSE	FALSE	FALSE	FALSE	FALSE	1	76
AGBL4	TRUE	FALSE	FALSE	0	FALSE	FALSE	FALSE	FALSE	FALSE	4	59	0.371173	-0.173448
AGBL5	TRUE	FALSE	FALSE	0	TRUE	FALSE	FALSE	FALSE	FALSE	2	24	4.19165	1.7514
AGER	TRUE	FALSE	FALSE	0	TRUE	TRUE	FALSE	FALSE	FALSE	5	89	0.685352	-0.0766749
AGFG1	TRUE	FALSE	FALSE	0	TRUE	FALSE	FALSE	FALSE	FALSE	7	111	3.90317	0.877604
AGFG2	TRUE	FALSE	FALSE	0	FALSE	FALSE	FALSE	FALSE	FALSE	6	110	2.02687	0.955223
AGGF1	TRUE	FALSE	FALSE	0	TRUE	FALSE	FALSE	FALSE	FALSE	2	71	3.02709	0.271524
AGK	TRUE	FALSE	FALSE	0	TRUE	FALSE	FALSE	FALSE	FALSE	1	57	2.24459	0.240132
AGL	TRUE	FALSE	FALSE	0	TRUE	FALSE	FALSE	FALSE	FALSE	10	68	3.73191	-2.23366
AGMAT	TRUE	FALSE	FALSE	0	TRUE	FALSE	FALSE	FALSE	FALSE	1	96	1.26307	0.843808
AGMO	TRUE	FALSE	FALSE	0	TRUE	FALSE	FALSE	FALSE	FALSE	5	57	1.42804	-4.63367
AGO1	TRUE	FALSE	FALSE	0	TRUE	FALSE	FALSE	FALSE	FALSE	3	106	6.25533	6.52667
AGO2	TRUE	FALSE	FALSE	0	TRUE	FALSE	FALSE	FALSE	FALSE	1	108	5.6677	7.69614
AGO3	TRUE	FALSE	FALSE	0	TRUE	FALSE	FALSE	FALSE	FALSE	7	77	6.09216	5.45121
AGO4	TRUE	FALSE	FALSE	0	TRUE	FALSE	FALSE	FALSE	FALSE	3	43	5.08189	3.83978
AGPAT1	TRUE	FALSE	FALSE	0	TRUE	FALSE	FALSE	FALSE	FALSE	14	85	3.48331	3.36969
AGPAT2	TRUE	FALSE	TRUE	10	TRUE	FALSE	FALSE	FALSE	FALSE	2	96	0.859166	-0.0384719
AGPAT3	TRUE	FALSE	FALSE	0	TRUE	FALSE	FALSE	FALSE	FALSE	9	108	3.85533	3.31377
AGPAT4	TRUE	FALSE	FALSE	0	TRUE	FALSE	TRUE	FALSE	FALSE	5	108	3.28496	2.61023
AGPAT5	TRUE	FALSE	FALSE	0	TRUE	FALSE	FALSE	FALSE	FALSE	5	109	2.12409	-1.65247
AGPS	TRUE	FALSE	FALSE	0	TRUE	FALSE	FALSE	FALSE	FALSE	1	103	4.87542	3.43822
AGR2	TRUE	FALSE	FALSE	0	TRUE	FALSE	FALSE	FALSE	FALSE	3	52	2.17108	0.0435018
AGR3	TRUE	FALSE	FALSE	0	TRUE	FALSE	FALSE	FALSE	FALSE	1	37	-2.71669	-2.0409
AGRN	TRUE	FALSE	FALSE	0	TRUE	FALSE	FALSE	FALSE	FALSE	4	75	5.56161	0.140544
AGRP	TRUE	FALSE	FALSE	0	TRUE	FALSE	FALSE	FALSE	FALSE	1	90	1.12628	0.657233
AGT	TRUE	FALSE	FALSE	0	TRUE	FALSE	TRUE	FALSE	FALSE	3	91	-0.90195	-1.20017
AGTPBP1	TRUE	FALSE	FALSE	0	TRUE	FALSE	FALSE	FALSE	FALSE	2	88	5.17847	1.50027
AGTR1	TRUE	TRUE	FALSE	0	TRUE	FALSE	FALSE	FALSE	FALSE	0	60	0.954477	-0.127196
AGTRAP	TRUE	FALSE	TRUE	11	TRUE	FALSE	FALSE	FALSE	FALSE	3	40	1.34627	0.319013
AGXT	TRUE	FALSE	TRUE	11	TRUE	FALSE	FALSE	FALSE	FALSE	8	91	1.88379	-1.43136
AGXT2	TRUE	FALSE	FALSE	0	TRUE	FALSE	FALSE	FALSE	FALSE	5	46	-0.0437905	-0.800697
AHCTF1	TRUE	FALSE	FALSE	0	TRUE	FALSE	FALSE	FALSE	FALSE	6	59	8.26368	1.0945
AHCY	TRUE	FALSE	FALSE	0	TRUE	FALSE	FALSE	FALSE	FALSE	3	101	3.33217	1.84071
AHCYL1	TRUE	FALSE	FALSE	0	TRUE	FALSE	FALSE	FALSE	FALSE	17	111	5.09231	4.54081
AHCYL2	TRUE	FALSE	FALSE	0	FALSE	FALSE	TRUE	FALSE	FALSE	18	48	4.35622	3.54969
AHDC1	TRUE	FALSE	FALSE	0	TRUE	FALSE	FALSE	FALSE	FALSE	3	110	4.82228	4.7869
AHI1	TRUE	FALSE	FALSE	0	TRUE	FALSE	FALSE	FALSE	FALSE	8	57	2.14931	-1.88139
AHNAK	TRUE	FALSE	TRUE	1	TRUE	FALSE	FALSE	FALSE	FALSE	7	109	5.04491	-5.74891
AHNAK2	TRUE	FALSE	FALSE	0	TRUE	FALSE	FALSE	FALSE	FALSE	7	106
AHR	TRUE	FALSE	TRUE	3	TRUE	FALSE	FALSE	TRUE	FALSE	4	28	5.21203	-0.499293
AHRR	TRUE	FALSE	FALSE	0	TRUE	FALSE	FALSE	FALSE	FALSE	4	109	2.17397	0.754921
AHSA1	TRUE	FALSE	FALSE	0	TRUE	FALSE	FALSE	FALSE	FALSE	3	5	3.29265	2.1055
AHSG	TRUE	FALSE	TRUE	8	TRUE	FALSE	FALSE	FALSE	FALSE	1	84	-0.370124	-0.629467
AHSP	TRUE	FALSE	TRUE	11	TRUE	FALSE	FALSE	FALSE	FALSE	4	76	0.270767	-0.805913
AICDA	TRUE	TRUE	FALSE	0	TRUE	TRUE	FALSE	FALSE	FALSE	4	61	1.32553	2.32419
AIDA	TRUE	FALSE	FALSE	0	TRUE	FALSE	FALSE	FALSE	FALSE	3	2	2.38045	1.078
AIF1	TRUE	FALSE	TRUE	6	TRUE	TRUE	FALSE	FALSE	FALSE	9	97	1.31152	-0.0373094
AIF1L	TRUE	FALSE	FALSE	0	TRUE	FALSE	FALSE	FALSE	FALSE	10	102	1.18716	0.34294
AIFM2	TRUE	FALSE	FALSE	0	TRUE	FALSE	FALSE	FALSE	FALSE	4	88	0.214171	-0.4162
AIFM3	TRUE	FALSE	FALSE	0	TRUE	FALSE	TRUE	FALSE	FALSE	3	105	1.45304	1.3701
AIG1	TRUE	FALSE	FALSE	0	TRUE	FALSE	FALSE	FALSE	FALSE	13	104	0.502267	0.243481
AIM2	TRUE	FALSE	FALSE	0	TRUE	TRUE	FALSE	FALSE	FALSE	7	65	-0.534582	0.238195
AIMP1	TRUE	FALSE	FALSE	0	TRUE	FALSE	FALSE	FALSE	FALSE	9	7	1.02344	-1.35898
AIMP2	TRUE	FALSE	FALSE	0	TRUE	FALSE	FALSE	FALSE	FALSE	3	76	0.724957	-1.44733
AIP	TRUE	FALSE	FALSE	0	TRUE	FALSE	FALSE	FALSE	FALSE	3	94	2.86625	1.11779
AIPL1	TRUE	FALSE	FALSE	0	TRUE	FALSE	FALSE	FALSE	FALSE	2	91	1.32226	0.172617
AIRE	TRUE	TRUE	FALSE	0	TRUE	TRUE	FALSE	FALSE	FALSE	4	18	1.56288	-0.447065
AJAP1	TRUE	FALSE	FALSE	0	TRUE	FALSE	FALSE	FALSE	FALSE	5	91	3.34022	1.49909
AJM1	TRUE	FALSE	FALSE	0	FALSE	FALSE	FALSE	FALSE	FALSE	0	81
AJUBA	TRUE	FALSE	FALSE	0	TRUE	FALSE	FALSE	FALSE	FALSE	12	105	3.61038	3.81389
AK1	TRUE	FALSE	FALSE	0	TRUE	FALSE	FALSE	FALSE	FALSE	6	104	2.33842	0.600719
AK2	TRUE	TRUE	FALSE	0	TRUE	FALSE	FALSE	FALSE	FALSE	4	105	1.50135	0.129246
AK3	TRUE	FALSE	FALSE	0	FALSE	FALSE	FALSE	FALSE	FALSE	5	101	0.380498	-2.29746
AK4	TRUE	FALSE	FALSE	0	TRUE	FALSE	FALSE	FALSE	FALSE	9	98	1.88841	2.22974
AK5	TRUE	FALSE	FALSE	0	TRUE	FALSE	FALSE	FALSE	FALSE	17	100	3.4936	1.854
AK6	TRUE	FALSE	FALSE	0	FALSE	FALSE	FALSE	FALSE	FALSE	0	90
AK7	TRUE	FALSE	FALSE	0	FALSE	FALSE	FALSE	FALSE	FALSE	2	22	2.7752	0.19498
AK8	TRUE	FALSE	FALSE	0	TRUE	FALSE	FALSE	FALSE	FALSE	2	89	0.706653	-0.496627
AK9	TRUE	FALSE	FALSE	0	FALSE	FALSE	FALSE	FALSE	FALSE	4	54	2.32454	-0.348177
AKAIN1	TRUE	FALSE	FALSE	0	FALSE	FALSE	FALSE	FALSE	FALSE	4	45
AKAP1	TRUE	FALSE	FALSE	0	TRUE	FALSE	FALSE	FALSE	FALSE	13	104	3.83976	0.697083
AKAP10	TRUE	FALSE	FALSE	0	TRUE	FALSE	FALSE	FALSE	FALSE	1	108	4.26506	0.384427
AKAP11	TRUE	FALSE	FALSE	0	TRUE	FALSE	FALSE	FALSE	FALSE	4	103	4.97258	-2.26893
AKAP12	TRUE	FALSE	FALSE	0	TRUE	FALSE	FALSE	FALSE	FALSE	15	103	3.92512	0.0180634
AKAP13	TRUE	FALSE	FALSE	0	TRUE	TRUE	FALSE	FALSE	FALSE	46	46	7.03479	-3.38521
AKAP3	TRUE	FALSE	FALSE	0	TRUE	FALSE	FALSE	FALSE	FALSE	5	25	2.32829	-0.432389
AKAP5	TRUE	FALSE	FALSE	0	TRUE	FALSE	FALSE	FALSE	FALSE	6	87	2.38132	0.218149
AKAP6	TRUE	FALSE	FALSE	0	TRUE	FALSE	FALSE	FALSE	FALSE	17	68	6.43861	-2.06493
AKAP7	TRUE	FALSE	FALSE	0	TRUE	FALSE	FALSE	FALSE	FALSE	10	1	1.45596	-1.27806
AKAP8	TRUE	FALSE	FALSE	0	TRUE	FALSE	FALSE	FALSE	FALSE	3	100	4.09158	-0.169551
AKAP8L	TRUE	FALSE	FALSE	0	TRUE	FALSE	FALSE	FALSE	FALSE	2	38	3.81406	1.87675
AKAP9	TRUE	FALSE	FALSE	0	TRUE	TRUE	FALSE	FALSE	FALSE	10	92	8.55337	-2.74831
AKIP1	TRUE	FALSE	FALSE	0	TRUE	FALSE	FALSE	FALSE	FALSE	4	85	-0.173571	-0.732556
AKIRIN1	TRUE	FALSE	FALSE	0	TRUE	FALSE	FALSE	FALSE	FALSE	1	106	2.37959	0.591862
AKIRIN2	TRUE	FALSE	FALSE	0	TRUE	FALSE	FALSE	FALSE	FALSE	7	34	3.30153	1.82206
AKNA	TRUE	FALSE	FALSE	0	TRUE	FALSE	FALSE	FALSE	FALSE	6	110	4.57613	-1.55426
AKNAD1	TRUE	FALSE	FALSE	0	TRUE	FALSE	FALSE	FALSE	FALSE	3	72	0.0422423	-2.10308
AKR1A1	TRUE	FALSE	TRUE	3	TRUE	FALSE	FALSE	FALSE	FALSE	4	97	1.29643	-0.814513
AKR1B1	TRUE	FALSE	TRUE	10	TRUE	FALSE	FALSE	FALSE	FALSE	4	110	0.821183	0.274695
AKR1B10	TRUE	FALSE	TRUE	1	TRUE	FALSE	TRUE	FALSE	FALSE	5	108	0.87437	-0.27048
AKR1B15	TRUE	FALSE	FALSE	0	TRUE	FALSE	FALSE	FALSE	FALSE	3	105	-2.04112	-1.02517
AKR1C1	TRUE	FALSE	FALSE	0	TRUE	FALSE	FALSE	FALSE	FALSE	3	89	1.24895	1.05807
AKR1C2	TRUE	FALSE	FALSE	0	TRUE	FALSE	FALSE	FALSE	FALSE	5	96	1.95146	1.08202
AKR1C3	TRUE	FALSE	FALSE	0	TRUE	FALSE	FALSE	FALSE	FALSE	7	97	0.0113252	-1.9841
AKR1C4	TRUE	FALSE	TRUE	1	TRUE	FALSE	FALSE	FALSE	FALSE	1	42	-0.0569886	-1.78737
AKR1D1	TRUE	FALSE	FALSE	0	TRUE	FALSE	FALSE	FALSE	FALSE	4	70	0.387351	-0.328594
AKR1E2	TRUE	FALSE	FALSE	0	TRUE	FALSE	FALSE	FALSE	FALSE	9	100	1.13143	-0.633058
AKR7A2	TRUE	FALSE	FALSE	0	TRUE	FALSE	FALSE	FALSE	FALSE	1	43	0.368951	0.665585
AKR7A3	TRUE	FALSE	FALSE	0	TRUE	FALSE	FALSE	FALSE	FALSE	0	80	-0.643694	0.661942
AKT1	TRUE	FALSE	FALSE	0	TRUE	FALSE	FALSE	FALSE	FALSE	2	94	4.05051	4.02757
AKT1S1	TRUE	FALSE	FALSE	0	TRUE	FALSE	FALSE	FALSE	FALSE	9	75	1.91396	1.03091
AKT2	TRUE	FALSE	FALSE	0	TRUE	TRUE	FALSE	FALSE	FALSE	15	65	4.16138	3.48423
AKT3	TRUE	FALSE	FALSE	0	TRUE	TRUE	FALSE	FALSE	FALSE	12	86	4.65627	3.95157
AKTIP	TRUE	FALSE	FALSE	0	TRUE	FALSE	FALSE	FALSE	FALSE	1	93	3.11665	1.72002
ALAD	TRUE	FALSE	FALSE	0	TRUE	FALSE	FALSE	FALSE	FALSE	4	99	2.74159	1.16694
ALAS1	TRUE	FALSE	TRUE	5	TRUE	FALSE	FALSE	FALSE	FALSE	9	104	3.84379	0.405812
ALB	TRUE	FALSE	TRUE	5	TRUE	FALSE	FALSE	FALSE	FALSE	49	49	4.44905	0.341594
ALCAM	TRUE	FALSE	FALSE	0	TRUE	FALSE	FALSE	FALSE	FALSE	7	81	4.2194	0.291984
ALDH16A1	TRUE	FALSE	FALSE	0	TRUE	FALSE	FALSE	FALSE	FALSE	3	13	2.47107	-1.16713
ALDH18A1	TRUE	FALSE	TRUE	1	TRUE	FALSE	FALSE	FALSE	FALSE	4	101	4.60387	1.86061
ALDH1A1	TRUE	FALSE	FALSE	0	TRUE	FALSE	FALSE	FALSE	FALSE	10	100	4.12377	1.53486
ALDH1A2	TRUE	FALSE	FALSE	0	TRUE	FALSE	FALSE	FALSE	FALSE	14	104	3.42096	1.30315
ALDH1A3	TRUE	FALSE	FALSE	0	TRUE	FALSE	FALSE	FALSE	FALSE	6	97	3.57336	2.16496
ALDH1B1	TRUE	FALSE	FALSE	0	TRUE	FALSE	FALSE	FALSE	FALSE	2	103	0.744083	-0.648258
ALDH1L1	TRUE	FALSE	FALSE	0	TRUE	FALSE	FALSE	FALSE	FALSE	8	97	3.16675	0.228041
ALDH1L2	TRUE	FALSE	FALSE	0	TRUE	FALSE	FALSE	FALSE	FALSE	6	91	2.06212	0.116514
ALDH2	TRUE	FALSE	FALSE	0	TRUE	TRUE	FALSE	FALSE	FALSE	1	104	1.11389	0.946439
ALDH3A1	TRUE	FALSE	TRUE	1	TRUE	FALSE	FALSE	FALSE	FALSE	9	108	-0.58899	0.398159
ALDH3A2	TRUE	FALSE	FALSE	0	TRUE	FALSE	FALSE	FALSE	FALSE	4	110	2.44105	0.471821
ALDH3B1	TRUE	FALSE	TRUE	11	TRUE	FALSE	FALSE	FALSE	FALSE	4	0	1.39273	0.586889
ALDH3B2	TRUE	FALSE	FALSE	0	FALSE	FALSE	FALSE	FALSE	FALSE	5	49	1.29639	0.234364
ALDH4A1	TRUE	FALSE	FALSE	0	TRUE	FALSE	FALSE	FALSE	FALSE	5	99	2.48082	-0.583122
ALDH5A1	TRUE	FALSE	FALSE	0	TRUE	FALSE	FALSE	FALSE	FALSE	15	72	2.32714	0.713095
ALDH6A1	TRUE	FALSE	FALSE	0	TRUE	FALSE	FALSE	FALSE	FALSE	2	80	2.5335	0.400913
ALDH7A1	TRUE	FALSE	FALSE	0	TRUE	FALSE	FALSE	FALSE	FALSE	2	90	1.27157	-0.0877501
ALDH8A1	TRUE	FALSE	FALSE	0	TRUE	FALSE	FALSE	FALSE	FALSE	3	86	0.76823	-0.125949
ALDH9A1	TRUE	FALSE	FALSE	0	TRUE	FALSE	FALSE	FALSE	FALSE	3	97	1.95952	-0.189975
ALDOA	TRUE	FALSE	TRUE	2	TRUE	FALSE	FALSE	FALSE	FALSE	27	84	2.29934	0.649919
ALDOB	TRUE	TRUE	FALSE	0	TRUE	FALSE	FALSE	FALSE	FALSE	5	92	1.71288	-1.96073
ALDOC	TRUE	FALSE	FALSE	0	TRUE	FALSE	FALSE	FALSE	FALSE	3	110	3.12334	1.54212
ALG1	TRUE	FALSE	FALSE	0	TRUE	FALSE	FALSE	FALSE	FALSE	2	59	0.804255	-0.290544
ALG10	TRUE	FALSE	FALSE	0	TRUE	FALSE	FALSE	FALSE	FALSE	1	15	1.51974	0.172517
ALG10B	TRUE	FALSE	FALSE	0	TRUE	FALSE	FALSE	FALSE	FALSE	1	56	0.867035	-1.19411
ALG11	TRUE	FALSE	FALSE	0	TRUE	FALSE	FALSE	FALSE	FALSE	0	25	0.757018	-1.17144
ALG12	TRUE	TRUE	FALSE	0	TRUE	FALSE	FALSE	FALSE	FALSE	3	46	2.27301	-0.085138
ALG14	TRUE	FALSE	FALSE	0	TRUE	FALSE	FALSE	FALSE	FALSE	2	79	1.10347	0.849321
ALG1L	TRUE	FALSE	FALSE	0	FALSE	FALSE	FALSE	FALSE	FALSE			-1.32421	-2.1151
ALG1L2	TRUE	FALSE	FALSE	0	TRUE	FALSE	FALSE	FALSE	FALSE	1	0
ALG2	TRUE	FALSE	FALSE	0	TRUE	FALSE	FALSE	FALSE	FALSE	2	1	1.60372	0.155879
ALG3	TRUE	FALSE	FALSE	0	TRUE	FALSE	FALSE	FALSE	FALSE	7	80	0.960733	-0.642856
ALG5	TRUE	FALSE	FALSE	0	FALSE	FALSE	FALSE	FALSE	FALSE	1	0	2.8675	0.821625
ALG6	TRUE	FALSE	FALSE	0	TRUE	FALSE	FALSE	FALSE	FALSE	2	52	3.1219	0.760568
ALG8	TRUE	FALSE	TRUE	1	TRUE	FALSE	FALSE	FALSE	FALSE	1	109	2.34474	-0.111073
ALG9	TRUE	FALSE	FALSE	0	TRUE	FALSE	FALSE	FALSE	FALSE	11	16	2.44246	0.817446
ALK	TRUE	FALSE	FALSE	0	TRUE	FALSE	FALSE	FALSE	FALSE	21	72	5.69644	0.101401
ALKAL1	TRUE	FALSE	FALSE	0	TRUE	FALSE	FALSE	FALSE	FALSE	1	71
ALKAL2	TRUE	FALSE	FALSE	0	TRUE	FALSE	FALSE	FALSE	FALSE	8	99
ALKBH1	TRUE	FALSE	FALSE	0	TRUE	FALSE	FALSE	FALSE	FALSE	1	25	1.11598	0.0740321
ALKBH2	TRUE	FALSE	FALSE	0	TRUE	FALSE	FALSE	FALSE	FALSE	3	96	0.376124	-0.162661
ALKBH3	TRUE	FALSE	FALSE	0	TRUE	FALSE	FALSE	FALSE	FALSE	2	23	0.7088	-0.802644
ALKBH4	TRUE	FALSE	FALSE	0	TRUE	FALSE	FALSE	FALSE	FALSE	1	22	1.96377	0.530421
ALKBH5	TRUE	FALSE	FALSE	0	TRUE	FALSE	FALSE	FALSE	FALSE	13	90	2.72639	5.11499
ALKBH6	TRUE	FALSE	FALSE	0	TRUE	FALSE	FALSE	FALSE	FALSE	1	90	2.46543	1.33101
ALKBH7	TRUE	FALSE	FALSE	0	TRUE	FALSE	FALSE	FALSE	FALSE	6	6	-0.379582	0.855658
ALKBH8	TRUE	FALSE	FALSE	0	TRUE	FALSE	FALSE	FALSE	FALSE	1	37	1.11168	-1.79811
ALLC	TRUE	FALSE	FALSE	0	TRUE	FALSE	FALSE	FALSE	FALSE	1	46	0.00111874	-0.924913
ALMS1	TRUE	FALSE	FALSE	0	TRUE	FALSE	FALSE	FALSE	FALSE	5	80	2.19653	-6.3975
ALOX12	TRUE	FALSE	FALSE	0	TRUE	FALSE	FALSE	FALSE	FALSE	2	16	1.42666	0.900562
ALOX12B	TRUE	FALSE	FALSE	0	TRUE	FALSE	FALSE	FALSE	FALSE	7	90	3.58254	2.58545
ALOX15	TRUE	FALSE	TRUE	1	TRUE	FALSE	FALSE	FALSE	FALSE	2	68	-0.465933	0.112491
ALOX15B	TRUE	FALSE	TRUE	2	TRUE	FALSE	FALSE	FALSE	FALSE	3	80	0.659204	-0.163502
ALOX5	TRUE	FALSE	TRUE	11	TRUE	TRUE	FALSE	FALSE	FALSE	4	74	3.39883	1.0267
ALOX5AP	TRUE	FALSE	TRUE	2	TRUE	TRUE	FALSE	FALSE	FALSE	3	83	2.40181	0.77
ALOXE3	TRUE	FALSE	FALSE	0	TRUE	FALSE	FALSE	FALSE	FALSE	1	80	1.08777	0.693187
ALPG	TRUE	FALSE	FALSE	0	TRUE	FALSE	FALSE	FALSE	FALSE	1	102
ALPI	TRUE	FALSE	FALSE	0	TRUE	FALSE	FALSE	FALSE	FALSE	2	69	-0.65857	0.379724
ALPK1	TRUE	FALSE	FALSE	0	FALSE	FALSE	FALSE	FALSE	FALSE	4	95	2.77783	-0.999639
ALPK2	TRUE	FALSE	FALSE	0	TRUE	FALSE	FALSE	FALSE	FALSE	32	67	2.13895	-1.12929
ALPK3	TRUE	FALSE	FALSE	0	TRUE	FALSE	FALSE	FALSE	FALSE	1	106	3.19154	0.305199
ALPL	TRUE	FALSE	TRUE	11	TRUE	FALSE	FALSE	FALSE	FALSE	15	103	2.39806	1.65504
ALPP	TRUE	FALSE	FALSE	0	TRUE	FALSE	FALSE	FALSE	FALSE	12	83	1.59727	2.42674
ALS2	TRUE	FALSE	FALSE	0	TRUE	FALSE	FALSE	FALSE	FALSE	4	97	5.7215	0.798602
ALS2CL	TRUE	FALSE	FALSE	0	TRUE	FALSE	FALSE	FALSE	FALSE	2	97	1.06185	-0.569686
ALX1	TRUE	FALSE	TRUE	7	TRUE	FALSE	FALSE	FALSE	FALSE	5	68	2.72167	1.03257
ALX3	TRUE	FALSE	TRUE	7	TRUE	FALSE	FALSE	FALSE	FALSE	2	108	1.79127	0.556438
ALX4	TRUE	FALSE	TRUE	1	TRUE	FALSE	FALSE	FALSE	FALSE	7	105	2.45852	0.831559
AMACR	TRUE	FALSE	FALSE	0	TRUE	FALSE	FALSE	FALSE	FALSE	3	101	2.06286	0.400704
AMBN	TRUE	FALSE	FALSE	0	TRUE	FALSE	FALSE	FALSE	FALSE	3	5	1.59667	-0.977307
AMBP	TRUE	FALSE	FALSE	0	TRUE	FALSE	FALSE	FALSE	FALSE	7	93	0.225106	-0.591556
AMBRA1	TRUE	FALSE	FALSE	0	TRUE	FALSE	FALSE	FALSE	FALSE	5	88	5.79231	3.20997
AMD1	TRUE	FALSE	FALSE	0	TRUE	FALSE	FALSE	FALSE	FALSE	4	108	3.09307	2.27456
AMDHD1	TRUE	FALSE	FALSE	0	TRUE	FALSE	FALSE	FALSE	FALSE	3	83	0.754622	-0.209334
AMDHD2	TRUE	FALSE	TRUE	1	TRUE	FALSE	FALSE	FALSE	FALSE	6	92	0.896232	1.50934
AMER2	TRUE	FALSE	FALSE	0	TRUE	FALSE	FALSE	FALSE	FALSE	15	91
AMER3	TRUE	FALSE	FALSE	0	TRUE	FALSE	FALSE	FALSE	FALSE	6	79	1.87992	-2.10494
AMFR	TRUE	FALSE	FALSE	0	TRUE	FALSE	FALSE	FALSE	FALSE	8	42	2.95481	2.20539
AMH	TRUE	FALSE	FALSE	0	TRUE	FALSE	FALSE	FALSE	FALSE	3	20	0.312224	1.05104
AMHR2	TRUE	FALSE	TRUE	1	TRUE	FALSE	FALSE	FALSE	FALSE	2	32	2.1415	-0.518339
AMIGO1	TRUE	FALSE	FALSE	0	TRUE	FALSE	FALSE	FALSE	FALSE	2	110	2.59261	3.61473
AMIGO2	TRUE	FALSE	FALSE	0	FALSE	FALSE	FALSE	FALSE	FALSE	13	103	2.08043	1.49214
AMIGO3	TRUE	FALSE	FALSE	0	TRUE	FALSE	FALSE	FALSE	FALSE	1	32	-0.674747	2.00235
AMMECR1L	TRUE	FALSE	FALSE	0	TRUE	FALSE	FALSE	FALSE	FALSE	0	82	3.93261	2.68859
AMN	TRUE	FALSE	FALSE	0	TRUE	FALSE	FALSE	FALSE	FALSE	5	108	1.87017	1.95811
AMN1	TRUE	FALSE	FALSE	0	FALSE	FALSE	FALSE	FALSE	FALSE	5	73	1.58708	1.00822
AMOTL1	TRUE	FALSE	FALSE	0	TRUE	FALSE	FALSE	FALSE	FALSE	11	103	4.16116	0.341214
AMOTL2	TRUE	FALSE	FALSE	0	TRUE	FALSE	FALSE	FALSE	FALSE	7	105	3.65882	-0.282869
AMPD1	TRUE	FALSE	FALSE	0	TRUE	FALSE	FALSE	FALSE	FALSE	3	38	1.42606	-0.902945
AMPD2	TRUE	FALSE	FALSE	0	TRUE	FALSE	FALSE	FALSE	FALSE	10	100	3.58704	3.75442
AMPD3	TRUE	FALSE	TRUE	4	TRUE	FALSE	FALSE	FALSE	FALSE	21	38	2.0454	1.0245
AMPH	TRUE	FALSE	FALSE	0	TRUE	FALSE	FALSE	FALSE	FALSE	4	65	4.01216	0.6325
AMT	TRUE	FALSE	FALSE	0	TRUE	FALSE	FALSE	FALSE	FALSE	2	93	1.53153	0.31134
AMTN	TRUE	FALSE	FALSE	0	TRUE	FALSE	FALSE	FALSE	FALSE	3	0	-0.106884	-0.534399
AMY1C	TRUE	FALSE	FALSE	0	TRUE	FALSE	FALSE	FALSE	FALSE	0	1	2.39355	2.09188
AMY2A	TRUE	FALSE	TRUE	5	TRUE	FALSE	FALSE	FALSE	FALSE	1	2	1.50524	2.58314
AMY2B	TRUE	FALSE	FALSE	0	TRUE	FALSE	FALSE	FALSE	FALSE	3	9	1.41799	-0.267102
AMZ1	TRUE	FALSE	FALSE	0	TRUE	FALSE	FALSE	FALSE	FALSE	1	105	-2.716	-4.12104
AMZ2	TRUE	FALSE	FALSE	0	TRUE	FALSE	FALSE	FALSE	FALSE	6	1	-0.0454101	-0.509627
ANAPC1	TRUE	FALSE	FALSE	0	TRUE	FALSE	FALSE	FALSE	FALSE	2	57
ANAPC10	TRUE	FALSE	FALSE	0	FALSE	FALSE	FALSE	FALSE	FALSE	3	64	1.56336	0.594452
ANAPC11	TRUE	FALSE	FALSE	0	TRUE	FALSE	FALSE	FALSE	FALSE	4	7	1.72851	0.659019
ANAPC13	TRUE	FALSE	FALSE	0	TRUE	FALSE	FALSE	FALSE	FALSE	5	6	-0.234586	-0.523612
ANAPC15	TRUE	FALSE	FALSE	0	TRUE	FALSE	FALSE	FALSE	FALSE	3	17	2.12573	1.41522
ANAPC16	TRUE	FALSE	FALSE	0	TRUE	FALSE	FALSE	FALSE	FALSE	4	97	0.942031	0.817205
ANAPC2	TRUE	FALSE	FALSE	0	TRUE	FALSE	FALSE	FALSE	FALSE	2	45	4.19197	3.51338
ANAPC4	TRUE	FALSE	FALSE	0	TRUE	FALSE	FALSE	FALSE	FALSE	2	94	4.90967	2.22443
ANAPC5	TRUE	FALSE	FALSE	0	TRUE	FALSE	FALSE	FALSE	FALSE	3	91	2.89121	2.96419
ANAPC7	TRUE	FALSE	FALSE	0	FALSE	FALSE	FALSE	FALSE	FALSE	5	104	4.48916	2.73533
ANG	TRUE	FALSE	TRUE	6	TRUE	FALSE	FALSE	FALSE	FALSE	0	78	1.08632	0.0619248
ANGEL1	TRUE	FALSE	FALSE	0	TRUE	FALSE	FALSE	FALSE	FALSE	7	66	1.22064	-0.251081
ANGEL2	TRUE	FALSE	FALSE	0	TRUE	FALSE	FALSE	FALSE	FALSE	4	63	3.43626	0.372484
ANGPT1	TRUE	FALSE	FALSE	0	TRUE	FALSE	FALSE	FALSE	FALSE	12	103	4.0978	1.25224
ANGPT2	TRUE	FALSE	FALSE	0	TRUE	FALSE	TRUE	FALSE	FALSE	7	90	3.3292	-1.12432
ANGPT4	TRUE	FALSE	FALSE	0	TRUE	FALSE	FALSE	FALSE	FALSE	1	49	0.246043	0.232908
ANGPTL1	TRUE	FALSE	FALSE	0	TRUE	FALSE	FALSE	FALSE	FALSE	7	76	-0.0498236	-0.677251
ANGPTL2	TRUE	FALSE	FALSE	0	TRUE	FALSE	TRUE	FALSE	FALSE	6	100	2.79787	1.91301
ANGPTL3	TRUE	FALSE	FALSE	0	TRUE	FALSE	FALSE	FALSE	FALSE	2	51	0.821037	-1.5291
ANGPTL4	TRUE	FALSE	TRUE	1	TRUE	FALSE	TRUE	FALSE	FALSE	1	105	0.269804	0.210326
ANGPTL5	TRUE	FALSE	FALSE	0	FALSE	FALSE	FALSE	FALSE	FALSE	1	19	-0.780259	-2.11055
ANGPTL6	TRUE	FALSE	FALSE	0	TRUE	FALSE	FALSE	FALSE	FALSE	2	107	0.150646	1.37985
ANGPTL7	TRUE	FALSE	FALSE	0	TRUE	FALSE	FALSE	FALSE	FALSE	1	40	-0.256169	-0.473838
ANGPTL8	TRUE	FALSE	FALSE	0	TRUE	FALSE	FALSE	FALSE	FALSE	1	52
ANHX	TRUE	FALSE	FALSE	0	FALSE	FALSE	FALSE	FALSE	FALSE	0	2
ANK1	TRUE	FALSE	FALSE	0	TRUE	FALSE	FALSE	FALSE	FALSE	14	33	8.14197	2.57187
ANK2	TRUE	FALSE	FALSE	0	FALSE	FALSE	FALSE	FALSE	FALSE	40	80	9.74962	1.06266
ANK3	TRUE	FALSE	FALSE	0	TRUE	FALSE	FALSE	FALSE	FALSE	46	8	9.61529	1.80557
ANKAR	TRUE	FALSE	FALSE	0	TRUE	FALSE	FALSE	FALSE	FALSE	4	92	0.59759	-0.847862
ANKDD1A	TRUE	FALSE	FALSE	0	TRUE	FALSE	FALSE	FALSE	FALSE	1	102	-0.383103	-0.576538
ANKDD1B	TRUE	FALSE	FALSE	0	FALSE	FALSE	FALSE	FALSE	FALSE	0	82
ANKEF1	TRUE	FALSE	FALSE	0	TRUE	FALSE	FALSE	FALSE	FALSE	2	82	1.10584	0.123117
ANKFN1	TRUE	FALSE	FALSE	0	TRUE	FALSE	FALSE	FALSE	FALSE	1	68	2.86661	-0.251913
ANKFY1	TRUE	FALSE	FALSE	0	TRUE	FALSE	FALSE	FALSE	FALSE	1	57	5.47555	2.50708
ANKH	TRUE	FALSE	FALSE	0	TRUE	FALSE	FALSE	FALSE	FALSE	8	97	2.75288	2.84057
ANKHD1	TRUE	FALSE	FALSE	0	TRUE	FALSE	FALSE	FALSE	FALSE	0	100	8.37308	3.62311
ANKIB1	TRUE	FALSE	FALSE	0	TRUE	FALSE	FALSE	FALSE	FALSE	5	77	5.46847	2.43413
ANKK1	TRUE	FALSE	FALSE	0	FALSE	FALSE	FALSE	FALSE	FALSE	1	75	0.570192	-1.19535
ANKLE1	TRUE	FALSE	FALSE	0	TRUE	FALSE	FALSE	FALSE	FALSE	5	103	-0.969348	0.0819388
ANKLE2	TRUE	FALSE	FALSE	0	FALSE	FALSE	FALSE	FALSE	FALSE	5	80	2.23306	-0.81034
ANKMY1	TRUE	FALSE	FALSE	0	TRUE	FALSE	FALSE	FALSE	FALSE	4	110	0.879206	-0.694226
ANKMY2	TRUE	FALSE	FALSE	0	TRUE	FALSE	FALSE	FALSE	FALSE	3	93	2.19445	-1.13415
ANKRA2	TRUE	FALSE	FALSE	0	TRUE	FALSE	FALSE	FALSE	FALSE	4	34	1.87084	0.530972
ANKRD1	TRUE	FALSE	TRUE	1	TRUE	FALSE	FALSE	FALSE	FALSE	1	66	1.70696	-0.0144353
ANKRD10	TRUE	FALSE	FALSE	0	TRUE	FALSE	FALSE	FALSE	FALSE	4	50	2.07191	0.919268
ANKRD11	TRUE	FALSE	FALSE	0	TRUE	FALSE	FALSE	FALSE	FALSE	9	110	7.01916	2.76193
ANKRD12	TRUE	FALSE	FALSE	0	TRUE	FALSE	FALSE	FALSE	FALSE	11	102	6.5358	-1.23387
ANKRD13A	TRUE	FALSE	TRUE	5	TRUE	FALSE	FALSE	FALSE	FALSE	2	110	3.89499	0.65957
ANKRD13B	TRUE	FALSE	FALSE	0	TRUE	FALSE	FALSE	FALSE	FALSE	6	109	3.92139	3.75148
ANKRD13C	TRUE	FALSE	FALSE	0	TRUE	FALSE	FALSE	FALSE	FALSE	3	8	4.69441	2.51638
ANKRD13D	TRUE	FALSE	TRUE	2	TRUE	FALSE	FALSE	FALSE	FALSE	5	111	3.817	1.54537
ANKRD16	TRUE	FALSE	FALSE	0	TRUE	FALSE	FALSE	FALSE	FALSE	2	92	0.771145	0.142756
ANKRD17	TRUE	FALSE	FALSE	0	TRUE	FALSE	FALSE	FALSE	FALSE	10	86	7.94697	5.24222
ANKRD18A	TRUE	FALSE	FALSE	0	FALSE	FALSE	FALSE	FALSE	FALSE	1	99	0.464818	0.225295
ANKRD18B	TRUE	FALSE	FALSE	0	FALSE	FALSE	FALSE	FALSE	FALSE	1	59	0.97225	-1.5018
ANKRD2	TRUE	FALSE	FALSE	0	TRUE	FALSE	FALSE	FALSE	FALSE	4	81	0.415943	0.2245
ANKRD22	TRUE	FALSE	FALSE	0	FALSE	FALSE	FALSE	FALSE	FALSE	9	57	0.531197	-0.149063
ANKRD23	TRUE	FALSE	FALSE	0	TRUE	FALSE	FALSE	FALSE	FALSE	5	71	-2.01422	-0.0725669
ANKRD24	TRUE	FALSE	FALSE	0	TRUE	FALSE	FALSE	FALSE	FALSE	2	44	2.58718	0.933221
ANKRD26	TRUE	FALSE	FALSE	0	TRUE	FALSE	FALSE	FALSE	FALSE	3	20	3.41988	-2.04504
ANKRD27	TRUE	FALSE	FALSE	0	TRUE	FALSE	FALSE	FALSE	FALSE	1	101	1.8347	-0.756666
ANKRD28	TRUE	FALSE	FALSE	0	FALSE	FALSE	FALSE	FALSE	FALSE	20	93	5.5806	0.13856
ANKRD29	TRUE	FALSE	FALSE	0	FALSE	FALSE	FALSE	FALSE	FALSE	3	96	1.20432	0.375908
ANKRD30A	TRUE	FALSE	FALSE	0	FALSE	FALSE	FALSE	FALSE	FALSE	1	13	0.700285	-3.9186
ANKRD30B	TRUE	FALSE	FALSE	0	FALSE	FALSE	FALSE	FALSE	FALSE	2	7	2.11652	-0.387533
ANKRD31	TRUE	FALSE	FALSE	0	FALSE	FALSE	FALSE	FALSE	FALSE	1	87
ANKRD33	TRUE	FALSE	FALSE	0	TRUE	FALSE	FALSE	FALSE	FALSE	5	98	-1.46079	-0.295036
ANKRD33B	TRUE	FALSE	FALSE	0	TRUE	FALSE	FALSE	FALSE	FALSE	6	108
ANKRD34B	TRUE	FALSE	FALSE	0	TRUE	FALSE	FALSE	FALSE	FALSE	1	80	-1.45643	-0.426923
ANKRD34C	TRUE	FALSE	FALSE	0	TRUE	FALSE	FALSE	FALSE	FALSE	2	16
ANKRD35	TRUE	FALSE	FALSE	0	TRUE	FALSE	FALSE	FALSE	FALSE	2	90	1.86429	0.568922
ANKRD36	TRUE	FALSE	FALSE	0	FALSE	FALSE	FALSE	FALSE	FALSE	1	81	1.32794	0.40046
ANKRD36B	TRUE	FALSE	FALSE	0	FALSE	FALSE	FALSE	FALSE	FALSE	3	0
ANKRD36C	TRUE	FALSE	FALSE	0	FALSE	FALSE	FALSE	FALSE	FALSE	0	83
ANKRD37	TRUE	FALSE	FALSE	0	TRUE	FALSE	FALSE	FALSE	FALSE	4	84	0.796587	-0.168937
ANKRD39	TRUE	FALSE	FALSE	0	TRUE	FALSE	FALSE	FALSE	FALSE	1	72	1.56036	0.0984552
ANKRD40	TRUE	FALSE	FALSE	0	TRUE	FALSE	FALSE	FALSE	FALSE	5	92	2.64791	0.709432
ANKRD42	TRUE	FALSE	FALSE	0	TRUE	FALSE	FALSE	FALSE	FALSE	3	83	0.580948	-0.212259
ANKRD44	TRUE	FALSE	FALSE	0	TRUE	FALSE	FALSE	FALSE	FALSE	5	110	3.08732	0.499686
ANKRD45	TRUE	FALSE	FALSE	0	TRUE	FALSE	FALSE	FALSE	FALSE	1	46	1.58062	-0.12715
ANKRD46	TRUE	FALSE	FALSE	0	TRUE	FALSE	FALSE	FALSE	FALSE	3	88	2.76187	1.89758
ANKRD49	TRUE	FALSE	FALSE	0	TRUE	FALSE	FALSE	FALSE	FALSE	2	82	1.64579	0.756613
ANKRD50	TRUE	FALSE	FALSE	0	FALSE	FALSE	FALSE	FALSE	FALSE	2	98	4.77578	0.643784
ANKRD52	TRUE	FALSE	FALSE	0	FALSE	FALSE	FALSE	FALSE	FALSE	2	80	5.77583	4.4667
ANKRD53	TRUE	FALSE	FALSE	0	TRUE	FALSE	FALSE	FALSE	FALSE	3	72	1.41758	1.35461
ANKRD54	TRUE	FALSE	FALSE	0	TRUE	FALSE	FALSE	FALSE	FALSE	6	71	2.05357	1.32549
ANKRD55	TRUE	FALSE	FALSE	0	TRUE	FALSE	FALSE	FALSE	FALSE	6	68	1.78662	0.335087
ANKRD6	TRUE	FALSE	FALSE	0	TRUE	FALSE	FALSE	FALSE	FALSE	8	84	1.92948	-1.29991
ANKRD60	TRUE	FALSE	FALSE	0	TRUE	FALSE	FALSE	FALSE	FALSE	0	4
ANKRD61	TRUE	FALSE	FALSE	0	FALSE	FALSE	FALSE	FALSE	FALSE	0	82
ANKRD62	TRUE	FALSE	FALSE	0	FALSE	FALSE	FALSE	FALSE	FALSE	0	24	1.14189	0.338632
ANKRD63	TRUE	FALSE	FALSE	0	TRUE	FALSE	FALSE	FALSE	FALSE	1	75
ANKRD65	TRUE	FALSE	FALSE	0	TRUE	FALSE	FALSE	FALSE	FALSE	4	101
ANKRD66	TRUE	FALSE	FALSE	0	FALSE	FALSE	FALSE	FALSE	FALSE	0	0
ANKRD7	TRUE	FALSE	FALSE	0	TRUE	FALSE	FALSE	FALSE	FALSE	4	2	1.6708	0.478924
ANKRD9	TRUE	FALSE	FALSE	0	TRUE	FALSE	FALSE	FALSE	FALSE	6	55	0.836793	3.63607
ANKS1A	TRUE	FALSE	FALSE	0	TRUE	FALSE	FALSE	FALSE	FALSE	3	36	4.85738	2.52048
ANKS1B	TRUE	FALSE	FALSE	0	TRUE	FALSE	FALSE	FALSE	FALSE	31	46	5.40483	1.94119
ANKS3	TRUE	FALSE	FALSE	0	FALSE	FALSE	FALSE	FALSE	FALSE	1	21	3.34612	-2.43872
ANKS4B	TRUE	FALSE	FALSE	0	TRUE	FALSE	FALSE	FALSE	FALSE	1	70	-0.276556	0.368435
ANKS6	TRUE	FALSE	FALSE	0	TRUE	FALSE	FALSE	FALSE	FALSE	2	109	2.74936	-0.673155
ANKUB1	TRUE	FALSE	FALSE	0	TRUE	FALSE	FALSE	FALSE	FALSE	5	86
ANKZF1	TRUE	FALSE	FALSE	0	TRUE	FALSE	FALSE	FALSE	FALSE	2	108	1.33538	-0.565105
ANLN	TRUE	FALSE	FALSE	0	TRUE	FALSE	FALSE	FALSE	FALSE	15	37	5.30576	-0.400657
ANO1	TRUE	FALSE	FALSE	0	TRUE	FALSE	FALSE	FALSE	FALSE	13	79	5.1741	2.18333
ANO10	TRUE	FALSE	FALSE	0	TRUE	FALSE	FALSE	FALSE	FALSE	2	28	1.65193	-0.58109
ANO2	TRUE	FALSE	FALSE	0	TRUE	FALSE	FALSE	FALSE	FALSE	3	50	1.29988	-1.43386
ANO3	TRUE	FALSE	FALSE	0	TRUE	FALSE	FALSE	FALSE	FALSE	9	30	2.91318	2.35352
ANO4	TRUE	FALSE	FALSE	0	TRUE	FALSE	FALSE	FALSE	FALSE	12	74	5.59353	2.65524
ANO5	TRUE	FALSE	FALSE	0	TRUE	FALSE	TRUE	FALSE	FALSE	7	57	1.88785	-0.849046
ANO6	TRUE	FALSE	FALSE	0	TRUE	FALSE	TRUE	FALSE	FALSE	13	111	1.08487	0.230816
ANO7	TRUE	FALSE	FALSE	0	FALSE	FALSE	FALSE	FALSE	FALSE	4	43	-0.418741	-0.693021
ANO8	TRUE	FALSE	FALSE	0	FALSE	FALSE	FALSE	FALSE	FALSE	4	73	4.91624	5.00064
ANO9	TRUE	FALSE	FALSE	0	TRUE	FALSE	FALSE	FALSE	FALSE	2	102	1.76173	0.705658
ANP32A	TRUE	FALSE	FALSE	0	TRUE	FALSE	FALSE	FALSE	FALSE	8	48	3.27787	2.79134
ANP32B	TRUE	FALSE	FALSE	0	TRUE	FALSE	FALSE	FALSE	FALSE	4	87	3.06925	1.23215
ANP32D	TRUE	FALSE	FALSE	0	FALSE	FALSE	FALSE	FALSE	FALSE	0	0	0.590834	-2.07711
ANP32E	TRUE	FALSE	FALSE	0	TRUE	FALSE	FALSE	FALSE	FALSE	10	75	3.3283	1.29028
ANPEP	TRUE	FALSE	FALSE	0	TRUE	TRUE	TRUE	FALSE	FALSE	26	104	3.83701	0.921935
ANTKMT	TRUE	FALSE	FALSE	0	TRUE	FALSE	FALSE	FALSE	FALSE	2	34
ANTXR1	TRUE	FALSE	FALSE	0	TRUE	FALSE	FALSE	FALSE	FALSE	5	107	4.44001	1.6413
ANTXR2	TRUE	FALSE	FALSE	0	TRUE	FALSE	FALSE	FALSE	FALSE	19	62	3.25227	-0.238515
ANXA1	TRUE	FALSE	TRUE	6	TRUE	FALSE	TRUE	FALSE	FALSE	8	82	1.98034	-0.861462
ANXA10	TRUE	FALSE	FALSE	0	TRUE	FALSE	FALSE	FALSE	FALSE	7	21	1.17903	-0.953917
ANXA11	TRUE	FALSE	FALSE	0	FALSE	FALSE	FALSE	FALSE	FALSE	10	108	1.89902	-1.06962
ANXA13	TRUE	FALSE	FALSE	0	TRUE	FALSE	FALSE	FALSE	FALSE	3	84	2.72636	-0.167632
ANXA2	TRUE	FALSE	TRUE	3	TRUE	FALSE	FALSE	FALSE	FALSE	9	111	2.37771	-0.1696
ANXA2R	TRUE	FALSE	FALSE	0	FALSE	FALSE	FALSE	FALSE	FALSE	4	104	-1.25478	0.871766
ANXA3	TRUE	FALSE	TRUE	1	TRUE	FALSE	FALSE	FALSE	FALSE	7	98	0.646331	-0.368751
ANXA4	TRUE	FALSE	FALSE	0	FALSE	FALSE	FALSE	FALSE	FALSE	6	104	2.38018	0.436032
ANXA5	TRUE	FALSE	TRUE	3	TRUE	TRUE	FALSE	FALSE	FALSE	7	103	1.43318	0.147957
ANXA6	TRUE	FALSE	FALSE	0	TRUE	TRUE	FALSE	FALSE	FALSE	5	109	3.01893	-1.00823
ANXA7	TRUE	FALSE	FALSE	0	TRUE	FALSE	FALSE	FALSE	FALSE	3	66	1.61316	-1.25053
ANXA9	TRUE	FALSE	FALSE	0	TRUE	FALSE	FALSE	FALSE	FALSE	6	109	-0.310058	-0.924947
AOAH	TRUE	FALSE	FALSE	0	TRUE	FALSE	FALSE	FALSE	FALSE	13	74	1.48384	-0.466476
AOC1	TRUE	FALSE	FALSE	0	TRUE	FALSE	FALSE	FALSE	FALSE	20	103	0.353301	0.43926
AOC2	TRUE	FALSE	FALSE	0	FALSE	FALSE	FALSE	FALSE	FALSE	1	89	0.649292	-2.25931
AOC3	TRUE	FALSE	FALSE	0	TRUE	FALSE	FALSE	FALSE	FALSE	6	79	0.972372	2.18905
AOPEP	TRUE	FALSE	FALSE	0	TRUE	FALSE	FALSE	FALSE	FALSE	20	41
AOX1	TRUE	FALSE	FALSE	0	TRUE	FALSE	FALSE	FALSE	FALSE	6	78	2.17168	-0.892222
AP1AR	TRUE	FALSE	FALSE	0	TRUE	FALSE	FALSE	FALSE	FALSE	3	81	3.01103	0.888648
AP1B1	TRUE	FALSE	FALSE	0	TRUE	FALSE	FALSE	FALSE	FALSE	3	38	4.86963	3.69824
AP1G1	TRUE	FALSE	FALSE	0	TRUE	TRUE	FALSE	FALSE	FALSE	4	84	6.03646	2.36554
AP1G2	TRUE	FALSE	FALSE	0	TRUE	FALSE	FALSE	FALSE	FALSE	3	109	1.46417	-0.504533
AP1M1	TRUE	FALSE	FALSE	0	TRUE	FALSE	FALSE	FALSE	FALSE	2	33	3.63363	4.48353
AP1M2	TRUE	FALSE	FALSE	0	TRUE	FALSE	FALSE	FALSE	FALSE	1	39	1.96331	-0.0725094
AP1S1	TRUE	FALSE	FALSE	0	TRUE	FALSE	FALSE	FALSE	FALSE	3	92	2.02068	1.96561
AP1S3	TRUE	FALSE	FALSE	0	TRUE	FALSE	FALSE	FALSE	FALSE	9	101	1.61906	-0.528941
AP2A1	TRUE	FALSE	FALSE	0	TRUE	FALSE	FALSE	FALSE	FALSE	3	67	5.16717	5.218
AP2A2	TRUE	FALSE	FALSE	0	TRUE	FALSE	FALSE	FALSE	FALSE	8	104	5.36923	4.06385
AP2B1	TRUE	FALSE	FALSE	0	TRUE	FALSE	FALSE	FALSE	FALSE	6	91	5.20681	4.94892
AP2M1	TRUE	FALSE	FALSE	0	TRUE	FALSE	FALSE	FALSE	FALSE	9	73	4.12598	5.8182
AP2S1	TRUE	FALSE	FALSE	0	TRUE	FALSE	FALSE	FALSE	FALSE	4	46	2.7668	3.59897
AP3B1	TRUE	TRUE	FALSE	0	TRUE	FALSE	FALSE	FALSE	FALSE	5	48	5.51109	-0.393582
AP3B2	TRUE	FALSE	FALSE	0	TRUE	FALSE	FALSE	FALSE	FALSE	11	96	5.08245	3.34807
AP3D1	TRUE	TRUE	FALSE	0	TRUE	FALSE	FALSE	FALSE	FALSE	1	64	5.03265	1.76137
AP3M1	TRUE	FALSE	FALSE	0	TRUE	FALSE	FALSE	FALSE	FALSE	4	102	3.07011	1.07427
AP3M2	TRUE	FALSE	FALSE	0	TRUE	FALSE	FALSE	FALSE	FALSE	2	106	1.44428	1.33314
AP3S1	TRUE	FALSE	FALSE	0	TRUE	FALSE	FALSE	FALSE	FALSE	1	29	0.864366	1.35447
AP3S2	TRUE	FALSE	FALSE	0	TRUE	FALSE	FALSE	FALSE	FALSE	1	21	0.414724	-0.994069
AP4B1	TRUE	FALSE	FALSE	0	TRUE	FALSE	FALSE	FALSE	FALSE	3	105	1.86245	-0.402863
AP4E1	TRUE	FALSE	FALSE	0	TRUE	FALSE	FALSE	FALSE	FALSE	2	48	5.15291	-0.659837
AP4M1	TRUE	FALSE	FALSE	0	TRUE	FALSE	FALSE	FALSE	FALSE	3	4	0.914612	-0.531378
AP4S1	TRUE	FALSE	FALSE	0	TRUE	FALSE	FALSE	FALSE	FALSE	2	10	-0.367978	-0.143702
AP5B1	TRUE	FALSE	FALSE	0	FALSE	FALSE	FALSE	FALSE	FALSE	0	0	0.642381	-1.23517
AP5M1	TRUE	FALSE	FALSE	0	TRUE	FALSE	FALSE	FALSE	FALSE	11	70	1.8657	-0.38989
AP5S1	TRUE	FALSE	FALSE	0	TRUE	FALSE	FALSE	FALSE	FALSE	1	61	-0.323781	-0.782296
AP5Z1	TRUE	FALSE	FALSE	0	TRUE	FALSE	FALSE	FALSE	FALSE	1	69
APAF1	TRUE	FALSE	FALSE	0	TRUE	FALSE	FALSE	FALSE	FALSE	2	6	4.24444	0.855757
APBA1	TRUE	FALSE	FALSE	0	TRUE	FALSE	FALSE	FALSE	FALSE	4	90	4.03167	3.30447
APBA2	TRUE	FALSE	FALSE	0	TRUE	FALSE	FALSE	FALSE	FALSE	11	96	3.23618	1.98763
APBA3	TRUE	FALSE	FALSE	0	TRUE	FALSE	FALSE	FALSE	FALSE	3	51	-0.222232	-1.30276
APBB1	TRUE	FALSE	FALSE	0	TRUE	FALSE	FALSE	FALSE	FALSE	8	110	4.18525	1.85923
APBB1IP	TRUE	FALSE	TRUE	11	TRUE	FALSE	FALSE	FALSE	FALSE	17	76	3.53495	2.02334
APBB2	TRUE	FALSE	FALSE	0	TRUE	FALSE	FALSE	FALSE	FALSE	10	104	3.74907	1.90015
APBB3	TRUE	FALSE	FALSE	0	TRUE	FALSE	FALSE	FALSE	FALSE	6	68	2.03584	0.645511
APC	TRUE	FALSE	FALSE	0	TRUE	FALSE	FALSE	FALSE	FALSE	7	98	7.84666	-1.49031
APC2	TRUE	FALSE	FALSE	0	TRUE	FALSE	FALSE	FALSE	FALSE	4	109	5.66543	4.81458
APCDD1	TRUE	FALSE	FALSE	0	TRUE	FALSE	FALSE	FALSE	FALSE	4	100	1.60253	0.949942
APCDD1L	TRUE	FALSE	FALSE	0	FALSE	FALSE	FALSE	FALSE	FALSE	8	62	1.50554	1.08561
APCS	TRUE	FALSE	TRUE	11	TRUE	TRUE	FALSE	FALSE	FALSE	1	43	1.29471	-0.718384
APEH	TRUE	FALSE	FALSE	0	TRUE	FALSE	FALSE	TRUE	FALSE	4	13	3.72977	1.08606
APELA	TRUE	FALSE	FALSE	0	TRUE	FALSE	FALSE	FALSE	FALSE	0	0
APEX1	TRUE	FALSE	FALSE	0	TRUE	FALSE	FALSE	FALSE	FALSE	6	49	1.27866	0.0743999
APH1A	TRUE	FALSE	FALSE	0	TRUE	FALSE	FALSE	FALSE	FALSE	8	52	2.09643	2.41337
APH1B	TRUE	FALSE	FALSE	0	TRUE	FALSE	FALSE	FALSE	FALSE	2	94	1.08141	-0.858425
API5	TRUE	FALSE	FALSE	0	TRUE	FALSE	FALSE	FALSE	FALSE	2	53	4.88843	2.66625
APIP	TRUE	FALSE	FALSE	0	TRUE	FALSE	FALSE	FALSE	FALSE	4	48	-0.787102	0.682081
APLF	TRUE	FALSE	FALSE	0	TRUE	FALSE	FALSE	FALSE	FALSE	2	64	-1.73561	-1.28612
APLNR	TRUE	FALSE	FALSE	0	TRUE	FALSE	FALSE	FALSE	FALSE	6	91	1.80055	-0.0193821
APLP1	TRUE	FALSE	FALSE	0	TRUE	FALSE	FALSE	FALSE	FALSE	9	108	4.11911	1.40214
APLP2	TRUE	FALSE	FALSE	0	TRUE	FALSE	FALSE	FALSE	FALSE	8	102	4.11385	-0.423895
APMAP	TRUE	FALSE	FALSE	0	TRUE	FALSE	FALSE	FALSE	FALSE	6	100	1.30702	0.358822
APOA1	TRUE	FALSE	TRUE	11	TRUE	FALSE	FALSE	FALSE	FALSE	4	109	1.45237	2.01473
APOA2	TRUE	FALSE	TRUE	11	TRUE	FALSE	FALSE	FALSE	FALSE	1	110	0.233751	0.309658
APOA4	TRUE	FALSE	TRUE	6	TRUE	FALSE	FALSE	FALSE	FALSE	12	100	0.783486	-1.14831
APOA5	TRUE	FALSE	FALSE	0	TRUE	FALSE	FALSE	FALSE	FALSE	3	108	-0.0204172	1.81292
APOB	TRUE	FALSE	TRUE	8	TRUE	TRUE	FALSE	FALSE	FALSE	67	89	5.20215	-4.12432
APOBEC1	TRUE	FALSE	FALSE	0	TRUE	FALSE	FALSE	FALSE	FALSE	2	16	0.84082	0.678659
APOBEC2	TRUE	FALSE	FALSE	0	TRUE	FALSE	FALSE	FALSE	FALSE	6	81	1.4319	-0.712225
APOBEC3A	TRUE	FALSE	TRUE	8	FALSE	FALSE	FALSE	FALSE	FALSE	3	14	1.85509	1.68944
APOBEC3B	TRUE	FALSE	FALSE	0	TRUE	FALSE	TRUE	FALSE	FALSE	1	74	1.7324	3.04811
APOBEC3C	TRUE	FALSE	TRUE	11	TRUE	FALSE	FALSE	FALSE	FALSE	2	74	1.87201	-0.0754997
APOBEC3D	TRUE	FALSE	FALSE	0	TRUE	FALSE	FALSE	FALSE	FALSE	1	105	1.70399	0.63993
APOBEC3F	TRUE	FALSE	FALSE	0	TRUE	FALSE	FALSE	FALSE	FALSE	1	107	2.53758	1.1006
APOBEC3G	TRUE	FALSE	FALSE	0	TRUE	FALSE	FALSE	FALSE	FALSE	2	106	1.05069	0.088565
APOBEC3H	TRUE	FALSE	FALSE	0	FALSE	FALSE	FALSE	FALSE	FALSE	3	108	2.29769	0.105363
APOBEC4	TRUE	FALSE	FALSE	0	FALSE	FALSE	FALSE	FALSE	FALSE	4	61	0.205063	-0.357392
APOBR	TRUE	FALSE	FALSE	0	TRUE	FALSE	FALSE	FALSE	FALSE	3	64	1.12785	-1.54458
APOC1	TRUE	FALSE	TRUE	11	TRUE	FALSE	FALSE	FALSE	FALSE	6	111	0.622441	-0.0329701
APOC2	TRUE	FALSE	FALSE	0	FALSE	FALSE	FALSE	FALSE	FALSE	8	110	0.922444	0.0680776
APOC3	TRUE	FALSE	TRUE	11	TRUE	FALSE	FALSE	FALSE	FALSE	7	109	0.262101	-0.313465
APOC4	TRUE	FALSE	FALSE	0	TRUE	FALSE	FALSE	FALSE	FALSE	2	0	-0.785766	-0.700464
APOD	TRUE	FALSE	TRUE	2	TRUE	FALSE	FALSE	FALSE	FALSE	9	82	0.403187	-0.166432
APOE	TRUE	TRUE	FALSE	0	TRUE	TRUE	FALSE	FALSE	FALSE	6	108	1.2172	2.01701
APOF	TRUE	FALSE	FALSE	0	TRUE	FALSE	FALSE	FALSE	FALSE	2	99	1.5638	-0.381649
APOH	TRUE	FALSE	TRUE	9	TRUE	FALSE	FALSE	FALSE	FALSE	6	57	-0.137095	-0.0447634
APOL1	TRUE	FALSE	FALSE	0	TRUE	FALSE	TRUE	FALSE	FALSE	2	110	0.250776	-0.921041
APOL2	TRUE	FALSE	FALSE	0	TRUE	FALSE	FALSE	FALSE	FALSE	3	109	0.821152	-0.750026
APOL3	TRUE	FALSE	FALSE	0	TRUE	FALSE	FALSE	FALSE	FALSE	3	105	0.685082	-0.101857
APOL4	TRUE	FALSE	FALSE	0	TRUE	FALSE	FALSE	FALSE	FALSE	6	75	0.655982	-0.640951
APOL5	TRUE	FALSE	FALSE	0	FALSE	FALSE	FALSE	FALSE	FALSE	0	78	0.288751	0.161526
APOL6	TRUE	FALSE	FALSE	0	TRUE	FALSE	FALSE	FALSE	FALSE	8	101	0.285377	-0.00172146
APOLD1	TRUE	FALSE	FALSE	0	TRUE	FALSE	FALSE	FALSE	FALSE	4	99	0.0809533	3.5311
APOM	TRUE	FALSE	FALSE	0	TRUE	FALSE	FALSE	FALSE	FALSE	8	102	1.05726	0.326523
APP	TRUE	FALSE	FALSE	0	TRUE	FALSE	FALSE	FALSE	FALSE	30	108	4.48721	1.85117
APPBP2	TRUE	FALSE	FALSE	0	TRUE	FALSE	FALSE	FALSE	FALSE	5	12	4.68701	3.27382
APPL1	TRUE	FALSE	FALSE	0	TRUE	FALSE	FALSE	FALSE	FALSE	3	90	4.26437	0.144976
APPL2	TRUE	FALSE	FALSE	0	TRUE	FALSE	FALSE	FALSE	FALSE	5	108	1.99626	-0.580484
APRT	TRUE	FALSE	TRUE	11	TRUE	FALSE	FALSE	FALSE	FALSE	1	47	-1.44823	-0.128046
APTX	TRUE	FALSE	FALSE	0	TRUE	TRUE	FALSE	FALSE	FALSE	4	91	1.21367	-0.847463
AQP1	TRUE	FALSE	FALSE	0	TRUE	FALSE	FALSE	FALSE	FALSE	7	86	1.46852	1.18878
AQP10	TRUE	FALSE	FALSE	0	FALSE	FALSE	FALSE	FALSE	FALSE	2	68	1.42074	2.18115
AQP11	TRUE	FALSE	FALSE	0	TRUE	FALSE	FALSE	FALSE	FALSE	3	95	1.58152	1.52831
AQP12A	TRUE	FALSE	FALSE	0	TRUE	FALSE	FALSE	FALSE	FALSE	1	48	0.534853	0.753653
AQP12B	TRUE	FALSE	FALSE	0	TRUE	FALSE	FALSE	FALSE	FALSE	1	48	-0.525407	0.117817
AQP2	TRUE	FALSE	FALSE	0	TRUE	FALSE	FALSE	FALSE	FALSE	5	44	-0.180785	1.60812
AQP3	TRUE	FALSE	TRUE	7	TRUE	FALSE	FALSE	FALSE	FALSE	14	106	2.53684	1.2597
AQP4	TRUE	FALSE	FALSE	0	TRUE	FALSE	FALSE	FALSE	FALSE	15	71	1.52554	-0.246363
AQP5	TRUE	FALSE	FALSE	0	TRUE	FALSE	FALSE	FALSE	FALSE	6	20	0.622632	1.02341
AQP6	TRUE	FALSE	FALSE	0	TRUE	FALSE	FALSE	FALSE	FALSE	2	111	1.80156	0.394707
AQP7	TRUE	FALSE	FALSE	0	TRUE	FALSE	FALSE	FALSE	FALSE	3	70	-0.832689	0.000578957
AQP8	TRUE	FALSE	FALSE	0	TRUE	FALSE	TRUE	FALSE	FALSE	6	15	1.29004	0.325358
AQP9	TRUE	FALSE	TRUE	11	TRUE	FALSE	TRUE	FALSE	FALSE	8	60	2.41991	-2.06911
AQR	TRUE	FALSE	FALSE	0	TRUE	FALSE	FALSE	FALSE	FALSE	5	63	7.19695	3.10966
ARAP1	TRUE	FALSE	TRUE	10	TRUE	FALSE	FALSE	FALSE	FALSE	11	59	4.57251	1.85192
ARAP2	TRUE	FALSE	FALSE	0	TRUE	FALSE	FALSE	FALSE	FALSE	16	85	4.02472	-3.07688
ARAP3	TRUE	FALSE	FALSE	0	TRUE	FALSE	FALSE	FALSE	FALSE	4	107	5.96625	1.86441
ARC	TRUE	FALSE	FALSE	0	TRUE	FALSE	FALSE	FALSE	FALSE	1	108	2.77491	4.10468
ARCN1	TRUE	FALSE	FALSE	0	TRUE	FALSE	FALSE	FALSE	FALSE	1	62	4.93602	2.29241
AREG	TRUE	FALSE	FALSE	0	TRUE	FALSE	TRUE	FALSE	FALSE	0	45	1.75977	3.08435
AREL1	TRUE	FALSE	FALSE	0	TRUE	FALSE	FALSE	FALSE	FALSE	1	81	4.02494	1.4976
ARF1	TRUE	FALSE	FALSE	0	TRUE	FALSE	FALSE	FALSE	FALSE	10	110	2.29739	4.07192
ARF3	TRUE	FALSE	FALSE	0	TRUE	FALSE	FALSE	FALSE	FALSE	6	59	2.26261	3.01054
ARF4	TRUE	FALSE	FALSE	0	TRUE	FALSE	FALSE	FALSE	FALSE	10	30	2.84811	2.27866
ARF5	TRUE	FALSE	FALSE	0	TRUE	FALSE	FALSE	FALSE	FALSE	1	54	1.88126	2.57164
ARF6	TRUE	FALSE	TRUE	1	TRUE	FALSE	FALSE	FALSE	FALSE	13	51	1.60548	3.93986
ARFGAP1	TRUE	FALSE	FALSE	0	TRUE	FALSE	FALSE	FALSE	FALSE	6	36	3.06076	-0.299359
ARFGAP2	TRUE	FALSE	FALSE	0	TRUE	FALSE	FALSE	FALSE	FALSE	1	100	3.84138	0.469447
ARFGAP3	TRUE	FALSE	FALSE	0	FALSE	FALSE	TRUE	FALSE	FALSE	1	59	2.21197	-0.628297
ARFGEF1	TRUE	FALSE	FALSE	0	TRUE	FALSE	FALSE	FALSE	FALSE	12	92	7.64714	4.7344
ARFGEF2	TRUE	FALSE	FALSE	0	TRUE	FALSE	FALSE	FALSE	FALSE	5	97	7.71214	2.9042
ARFGEF3	TRUE	FALSE	FALSE	0	TRUE	FALSE	FALSE	FALSE	FALSE	3	97
ARFIP1	TRUE	FALSE	FALSE	0	FALSE	FALSE	FALSE	FALSE	FALSE	5	34	1.90266	0.575567
ARFIP2	TRUE	FALSE	FALSE	0	TRUE	FALSE	FALSE	FALSE	FALSE	2	94	3.32382	1.62813
ARFRP1	TRUE	FALSE	FALSE	0	TRUE	FALSE	FALSE	FALSE	FALSE	2	59	2.11319	1.12772
ARG1	TRUE	FALSE	TRUE	11	TRUE	FALSE	FALSE	FALSE	FALSE	1	41	1.46496	-0.746295
ARG2	TRUE	FALSE	FALSE	0	TRUE	FALSE	FALSE	FALSE	FALSE	6	60	3.06382	0.0749067
ARGFX	TRUE	FALSE	FALSE	0	FALSE	FALSE	FALSE	FALSE	FALSE	1	1	0.232576	-0.535129
ARGLU1	TRUE	FALSE	FALSE	0	TRUE	FALSE	FALSE	FALSE	FALSE	8	80	4.04992	4.82818
ARHGAP1	TRUE	FALSE	FALSE	0	TRUE	FALSE	FALSE	FALSE	FALSE	3	29	2.8074	0.630884
ARHGAP10	TRUE	FALSE	FALSE	0	TRUE	FALSE	FALSE	FALSE	FALSE	5	105	2.48002	-0.335772
ARHGAP11A	TRUE	FALSE	FALSE	0	FALSE	FALSE	FALSE	FALSE	FALSE	1	41	3.80467	0.362275
ARHGAP12	TRUE	FALSE	FALSE	0	FALSE	FALSE	FALSE	FALSE	FALSE	4	92	3.85748	0.188959
ARHGAP15	TRUE	FALSE	FALSE	0	TRUE	FALSE	FALSE	FALSE	FALSE	11	76	2.07523	-1.00721
ARHGAP17	TRUE	FALSE	TRUE	4	TRUE	TRUE	FALSE	FALSE	FALSE	6	75	4.83617	0.975372
ARHGAP18	TRUE	FALSE	FALSE	0	TRUE	FALSE	FALSE	FALSE	FALSE	3	99	2.688	-0.165689
ARHGAP19	TRUE	FALSE	FALSE	0	TRUE	FALSE	FALSE	FALSE	FALSE	2	54	1.63023	0.366148
ARHGAP20	TRUE	FALSE	FALSE	0	TRUE	FALSE	FALSE	FALSE	FALSE	2	51	3.94364	-0.655763
ARHGAP21	TRUE	FALSE	FALSE	0	TRUE	FALSE	FALSE	FALSE	FALSE	12	108	7.03716	2.96328
ARHGAP22	TRUE	FALSE	FALSE	0	TRUE	FALSE	FALSE	FALSE	FALSE	11	107	2.20927	0.0518551
ARHGAP24	TRUE	FALSE	FALSE	0	TRUE	FALSE	FALSE	FALSE	FALSE	26	48	3.38488	-0.360669
ARHGAP25	TRUE	FALSE	FALSE	0	TRUE	FALSE	FALSE	FALSE	FALSE	14	97	3.67429	0.703078
ARHGAP26	TRUE	FALSE	FALSE	0	TRUE	FALSE	FALSE	FALSE	FALSE	22	110	5.37638	2.48089
ARHGAP27	TRUE	FALSE	TRUE	8	TRUE	FALSE	FALSE	FALSE	FALSE	10	108	2.90655	1.6378
ARHGAP28	TRUE	FALSE	FALSE	0	TRUE	FALSE	FALSE	FALSE	FALSE	6	83	3.22285	0.0356074
ARHGAP29	TRUE	FALSE	FALSE	0	TRUE	FALSE	FALSE	FALSE	FALSE	1	99	6.16123	-0.274464
ARHGAP30	TRUE	FALSE	FALSE	0	TRUE	FALSE	FALSE	FALSE	FALSE	6	108	4.50458	-0.634254
ARHGAP31	TRUE	FALSE	FALSE	0	TRUE	FALSE	FALSE	FALSE	FALSE	10	108	5.41771	-0.110612
ARHGAP32	TRUE	FALSE	FALSE	0	TRUE	FALSE	FALSE	FALSE	FALSE	14	101	5.95114	1.13827
ARHGAP33	TRUE	FALSE	FALSE	0	TRUE	FALSE	FALSE	FALSE	FALSE	3	92	4.60515	1.67212
ARHGAP35	TRUE	FALSE	FALSE	0	TRUE	FALSE	FALSE	FALSE	FALSE	3	99	5.60459	4.19967
ARHGAP39	TRUE	FALSE	FALSE	0	TRUE	FALSE	FALSE	FALSE	FALSE	3	61	3.01686	3.50594
ARHGAP40	TRUE	FALSE	FALSE	0	TRUE	FALSE	FALSE	FALSE	FALSE	3	69
ARHGAP42	TRUE	FALSE	FALSE	0	FALSE	FALSE	FALSE	FALSE	FALSE	5	96
ARHGAP44	TRUE	FALSE	FALSE	0	FALSE	FALSE	TRUE	FALSE	FALSE	2	75	5.01633	2.00693
ARHGAP45	TRUE	FALSE	TRUE	1	TRUE	FALSE	FALSE	FALSE	FALSE	16	104
ARHGAP5	TRUE	FALSE	FALSE	0	TRUE	FALSE	FALSE	FALSE	FALSE	5	70	4.75295	0.965304
ARHGAP8	TRUE	FALSE	FALSE	0	TRUE	FALSE	FALSE	FALSE	FALSE	0	84
ARHGAP9	TRUE	FALSE	TRUE	1	TRUE	FALSE	FALSE	FALSE	FALSE	19	102	1.92488	0.615756
ARHGDIA	TRUE	FALSE	FALSE	0	TRUE	TRUE	FALSE	FALSE	FALSE	21	59	2.51799	1.82742
ARHGDIB	TRUE	FALSE	TRUE	11	TRUE	TRUE	TRUE	FALSE	FALSE	13	104	0.519293	-0.03605
ARHGDIG	TRUE	FALSE	FALSE	0	TRUE	FALSE	FALSE	FALSE	FALSE	3	95	1.93779	-0.726802
ARHGEF1	TRUE	FALSE	TRUE	11	TRUE	TRUE	FALSE	FALSE	FALSE	16	108	5.01066	3.8272
ARHGEF10	TRUE	FALSE	FALSE	0	TRUE	FALSE	FALSE	FALSE	FALSE	5	105	2.87489	-2.80305
ARHGEF10L	TRUE	FALSE	FALSE	0	TRUE	FALSE	FALSE	FALSE	FALSE	14	96	4.65647	1.57364
ARHGEF11	TRUE	FALSE	FALSE	0	TRUE	FALSE	FALSE	FALSE	FALSE	6	87	7.03264	1.02645
ARHGEF12	TRUE	FALSE	FALSE	0	TRUE	FALSE	FALSE	FALSE	FALSE	10	98	7.38613	2.96062
ARHGEF15	TRUE	FALSE	FALSE	0	TRUE	FALSE	FALSE	FALSE	FALSE	4	106	3.36839	0.699248
ARHGEF16	TRUE	FALSE	FALSE	0	FALSE	FALSE	FALSE	FALSE	FALSE	7	107	0.986714	0.519482
ARHGEF17	TRUE	FALSE	FALSE	0	TRUE	FALSE	FALSE	FALSE	FALSE	10	105	6.36881	3.18438
ARHGEF18	TRUE	FALSE	FALSE	0	TRUE	FALSE	FALSE	FALSE	FALSE	2	64	4.46323	1.73078
ARHGEF19	TRUE	FALSE	FALSE	0	FALSE	FALSE	FALSE	FALSE	FALSE	4	103	1.84132	0.813531
ARHGEF2	TRUE	FALSE	FALSE	0	TRUE	FALSE	FALSE	FALSE	FALSE	23	110	6.30579	4.68961
ARHGEF25	TRUE	FALSE	FALSE	0	FALSE	FALSE	FALSE	FALSE	FALSE	7	101	2.53575	0.47367
ARHGEF26	TRUE	FALSE	FALSE	0	TRUE	FALSE	FALSE	FALSE	FALSE	2	92	2.59171	-0.940087
ARHGEF28	TRUE	FALSE	FALSE	0	TRUE	FALSE	FALSE	FALSE	FALSE	0	101	3.6631	-1.38057
ARHGEF3	TRUE	FALSE	FALSE	0	TRUE	FALSE	FALSE	FALSE	FALSE	12	47	4.30876	2.01347
ARHGEF33	TRUE	FALSE	FALSE	0	TRUE	FALSE	FALSE	FALSE	FALSE	4	39
ARHGEF37	TRUE	FALSE	FALSE	0	FALSE	FALSE	FALSE	FALSE	FALSE	9	107	-0.0124535	-0.731279
ARHGEF38	TRUE	FALSE	FALSE	0	TRUE	FALSE	FALSE	FALSE	FALSE	5	66	0.788138	-0.790713
ARHGEF39	TRUE	FALSE	FALSE	0	TRUE	FALSE	FALSE	FALSE	FALSE	1	97	0.532283	0.589237
ARHGEF4	TRUE	FALSE	FALSE	0	TRUE	TRUE	FALSE	FALSE	FALSE	10	100	3.2083	1.15653
ARHGEF40	TRUE	FALSE	FALSE	0	FALSE	FALSE	FALSE	FALSE	FALSE	7	93	5.20434	0.932241
ARHGEF5	TRUE	FALSE	FALSE	0	TRUE	FALSE	FALSE	FALSE	FALSE	1	67
ARHGEF7	TRUE	FALSE	FALSE	0	TRUE	FALSE	FALSE	FALSE	FALSE	21	84	4.38638	2.91947
ARID1A	TRUE	FALSE	FALSE	0	TRUE	FALSE	FALSE	FALSE	FALSE	9	106	7.40424	4.10044
ARID1B	TRUE	FALSE	FALSE	0	TRUE	FALSE	FALSE	FALSE	FALSE	11	109	6.48573	3.39466
ARID2	TRUE	FALSE	FALSE	0	TRUE	FALSE	FALSE	FALSE	FALSE	6	93	6.70093	1.87127
ARID3A	TRUE	FALSE	TRUE	11	TRUE	TRUE	FALSE	FALSE	FALSE			2.86364	1.47231
ARID3B	TRUE	FALSE	FALSE	0	TRUE	FALSE	FALSE	FALSE	FALSE	2	93	3.50855	2.6605
ARID3C	TRUE	FALSE	FALSE	0	TRUE	FALSE	FALSE	FALSE	FALSE	0	102	0.267608	0.623868
ARID4A	TRUE	FALSE	FALSE	0	TRUE	TRUE	FALSE	FALSE	FALSE	7	93	6.56559	0.0585363
ARID4B	TRUE	FALSE	FALSE	0	TRUE	TRUE	FALSE	FALSE	FALSE	4	107	6.04202	1.23101
ARID5A	TRUE	FALSE	FALSE	0	TRUE	TRUE	TRUE	FALSE	FALSE	5	111	3.23659	0.775971
ARID5B	TRUE	FALSE	FALSE	0	TRUE	TRUE	FALSE	FALSE	FALSE	17	72	5.01612	3.01523
ARIH1	TRUE	FALSE	FALSE	0	TRUE	FALSE	FALSE	FALSE	FALSE	2	105	4.96402	4.90077
ARIH2	TRUE	FALSE	FALSE	0	TRUE	FALSE	FALSE	FALSE	FALSE	2	86	4.48596	3.81447
ARL1	TRUE	FALSE	FALSE	0	TRUE	FALSE	FALSE	FALSE	FALSE	2	4	2.48818	2.22795
ARL10	TRUE	FALSE	FALSE	0	TRUE	FALSE	FALSE	FALSE	FALSE	1	40	0.313069	1.74878
ARL11	TRUE	FALSE	FALSE	0	FALSE	FALSE	FALSE	FALSE	FALSE	2	86	-1.9402	-0.0511487
ARL13B	TRUE	FALSE	FALSE	0	TRUE	FALSE	FALSE	FALSE	FALSE	2	15	1.51859	-0.774775
ARL14	TRUE	FALSE	FALSE	0	FALSE	FALSE	FALSE	FALSE	FALSE	2	15	-1.38779	-2.72068
ARL14EP	TRUE	FALSE	FALSE	0	FALSE	FALSE	FALSE	FALSE	FALSE	3	91	1.54157	0.546096
ARL14EPL	TRUE	FALSE	FALSE	0	TRUE	FALSE	FALSE	FALSE	FALSE	0	0
ARL15	TRUE	FALSE	FALSE	0	TRUE	FALSE	FALSE	FALSE	FALSE	6	106	1.0809	0.35652
ARL16	TRUE	FALSE	FALSE	0	TRUE	FALSE	FALSE	FALSE	FALSE	3	35	0.882196	-0.688823
ARL17A	TRUE	FALSE	FALSE	0	FALSE	FALSE	FALSE	FALSE	FALSE	0	0
ARL17B	TRUE	FALSE	FALSE	0	FALSE	FALSE	FALSE	FALSE	FALSE	0	1
ARL2	TRUE	FALSE	FALSE	0	TRUE	FALSE	FALSE	FALSE	FALSE	3	45	0.965199	0.468642
ARL2BP	TRUE	FALSE	FALSE	0	FALSE	FALSE	FALSE	FALSE	FALSE	7	65	1.06413	0.954363
ARL3	TRUE	FALSE	FALSE	0	FALSE	FALSE	FALSE	FALSE	FALSE	3	78	2.48784	1.1628
ARL4A	TRUE	FALSE	FALSE	0	TRUE	FALSE	FALSE	FALSE	FALSE	5	106	1.72389	1.31331
ARL4C	TRUE	FALSE	FALSE	0	TRUE	FALSE	FALSE	FALSE	FALSE	4	106	1.6258	3.80592
ARL4D	TRUE	FALSE	FALSE	0	TRUE	FALSE	FALSE	FALSE	FALSE	2	105	1.43443	2.71608
ARL5A	TRUE	FALSE	FALSE	0	TRUE	FALSE	FALSE	FALSE	FALSE	2	83	1.49879	0.0477262
ARL5B	TRUE	FALSE	FALSE	0	TRUE	FALSE	FALSE	FALSE	FALSE	5	37	2.4554	1.28725
ARL5C	TRUE	FALSE	FALSE	0	TRUE	FALSE	FALSE	FALSE	FALSE	2	108
ARL6	TRUE	FALSE	FALSE	0	TRUE	FALSE	FALSE	FALSE	FALSE	5	12	1.35007	-0.151803
ARL6IP1	TRUE	FALSE	FALSE	0	TRUE	FALSE	FALSE	FALSE	FALSE	1	62	1.60396	1.29921
ARL6IP4	TRUE	FALSE	FALSE	0	TRUE	FALSE	FALSE	FALSE	FALSE	9	95	1.88991	-0.887436
ARL6IP5	TRUE	FALSE	FALSE	0	TRUE	FALSE	FALSE	FALSE	FALSE	4	101	1.44579	0.0679987
ARL6IP6	TRUE	FALSE	FALSE	0	FALSE	FALSE	FALSE	FALSE	FALSE	5	88	1.63529	0.302257
ARL8A	TRUE	FALSE	FALSE	0	FALSE	FALSE	FALSE	FALSE	FALSE	3	108	2.77934	3.18967
ARL8B	TRUE	FALSE	FALSE	0	TRUE	FALSE	FALSE	FALSE	FALSE	1	92	2.76436	2.6706
ARL9	TRUE	FALSE	FALSE	0	TRUE	FALSE	FALSE	FALSE	FALSE	0	41	1.70518	-0.346034
ARMC1	TRUE	FALSE	FALSE	0	TRUE	FALSE	FALSE	FALSE	FALSE	3	9	2.97442	1.34058
ARMC10	TRUE	FALSE	FALSE	0	TRUE	FALSE	FALSE	FALSE	FALSE	2	92	1.84545	1.19977
ARMC12	TRUE	FALSE	FALSE	0	TRUE	FALSE	FALSE	FALSE	FALSE	4	96	1.74412	-0.415871
ARMC2	TRUE	FALSE	FALSE	0	TRUE	FALSE	FALSE	FALSE	FALSE	3	108	1.78727	-0.346611
ARMC3	TRUE	FALSE	FALSE	0	TRUE	FALSE	FALSE	FALSE	FALSE	3	84	2.49776	-0.653997
ARMC5	TRUE	FALSE	FALSE	0	TRUE	FALSE	FALSE	FALSE	FALSE	7	99	3.04912	3.32311
ARMC6	TRUE	FALSE	FALSE	0	TRUE	FALSE	FALSE	FALSE	FALSE	8	41	1.26079	0.540677
ARMC7	TRUE	FALSE	FALSE	0	TRUE	FALSE	FALSE	FALSE	FALSE	2	21	0.606541	0.371171
ARMC8	TRUE	FALSE	FALSE	0	TRUE	FALSE	FALSE	FALSE	FALSE	3	98	5.46452	2.56231
ARMC9	TRUE	FALSE	FALSE	0	FALSE	FALSE	FALSE	FALSE	FALSE	6	100	1.95053	0.437355
ARMH1	TRUE	FALSE	FALSE	0	TRUE	FALSE	FALSE	FALSE	FALSE	3	78
ARMH2	TRUE	FALSE	FALSE	0	FALSE	FALSE	FALSE	FALSE	FALSE	0	0
ARMH3	TRUE	FALSE	FALSE	0	TRUE	FALSE	FALSE	FALSE	FALSE	3	75
ARMH4	TRUE	FALSE	FALSE	0	FALSE	FALSE	FALSE	FALSE	FALSE	3	17
ARMS2	TRUE	FALSE	FALSE	0	FALSE	FALSE	FALSE	FALSE	FALSE	1	93	0.369705	0.710966
ARMT1	TRUE	FALSE	FALSE	0	TRUE	FALSE	FALSE	FALSE	FALSE	1	44
ARNT	TRUE	FALSE	TRUE	11	TRUE	FALSE	FALSE	FALSE	FALSE	4	10	4.85465	2.02162
ARNT2	TRUE	FALSE	FALSE	0	TRUE	FALSE	FALSE	FALSE	FALSE	17	94	4.42167	2.23084
ARNTL	TRUE	FALSE	FALSE	0	FALSE	FALSE	FALSE	FALSE	FALSE	1	111	4.49135	3.08256
ARNTL2	TRUE	FALSE	FALSE	0	FALSE	FALSE	TRUE	FALSE	FALSE	5	100	2.22819	-0.439339
ARPC1A	TRUE	FALSE	FALSE	0	TRUE	FALSE	FALSE	FALSE	FALSE	4	19	3.39527	2.85685
ARPC1B	TRUE	FALSE	TRUE	11	TRUE	TRUE	FALSE	FALSE	FALSE	6	93	2.71609	1.35006
ARPC2	TRUE	FALSE	TRUE	11	TRUE	FALSE	FALSE	FALSE	FALSE	7	108	3.68504	2.94695
ARPC3	TRUE	FALSE	TRUE	9	TRUE	FALSE	FALSE	FALSE	FALSE	2	15	2.84771	-0.258781
ARPC4	TRUE	FALSE	TRUE	8	TRUE	FALSE	FALSE	FALSE	FALSE	2	1	2.8945	2.29426
ARPC5	TRUE	FALSE	TRUE	11	TRUE	FALSE	FALSE	FALSE	FALSE	4	101	2.13292	1.85225
ARPC5L	TRUE	FALSE	FALSE	0	TRUE	FALSE	FALSE	FALSE	FALSE	4	108	2.14268	0.888833
ARPIN	TRUE	FALSE	FALSE	0	TRUE	FALSE	FALSE	FALSE	FALSE	1	96
ARPP19	TRUE	FALSE	FALSE	0	TRUE	FALSE	FALSE	FALSE	FALSE	6	101	1.2858	0.685401
ARPP21	TRUE	FALSE	FALSE	0	TRUE	FALSE	FALSE	FALSE	FALSE	46	78	3.66355	-0.804187
ARRB1	TRUE	FALSE	FALSE	0	TRUE	FALSE	FALSE	FALSE	FALSE	11	110	3.8716	2.74172
ARRB2	TRUE	FALSE	TRUE	11	TRUE	FALSE	FALSE	FALSE	FALSE	3	95	3.46405	3.09023
ARRDC1	TRUE	FALSE	FALSE	0	TRUE	FALSE	FALSE	FALSE	FALSE	6	96	1.07559	-0.288977
ARRDC2	TRUE	FALSE	FALSE	0	TRUE	FALSE	FALSE	FALSE	FALSE	7	106	1.51598	1.78541
ARRDC3	TRUE	FALSE	FALSE	0	TRUE	FALSE	FALSE	FALSE	FALSE	9	53	3.70441	1.55197
ARRDC4	TRUE	FALSE	FALSE	0	TRUE	FALSE	FALSE	FALSE	FALSE	2	83	1.71392	0.0414357
ARRDC5	TRUE	FALSE	FALSE	0	TRUE	FALSE	FALSE	FALSE	FALSE	2	53	-0.548152	-0.361722
ARSA	TRUE	FALSE	FALSE	0	TRUE	FALSE	FALSE	FALSE	FALSE	1	71	0.518693	0.0287572
ARSB	TRUE	FALSE	FALSE	0	TRUE	FALSE	FALSE	FALSE	FALSE	11	96	2.45514	1.18824
ARSG	TRUE	FALSE	FALSE	0	TRUE	FALSE	FALSE	FALSE	FALSE	10	108	1.5175	1.11134
ARSI	TRUE	FALSE	FALSE	0	TRUE	FALSE	FALSE	FALSE	FALSE	4	93	0.0446073	0.877054
ARSJ	TRUE	FALSE	FALSE	0	TRUE	FALSE	FALSE	FALSE	FALSE	9	91	1.86355	1.09539
ARSK	TRUE	FALSE	FALSE	0	TRUE	FALSE	FALSE	FALSE	FALSE	3	13	2.53348	-1.27153
ART1	TRUE	FALSE	FALSE	0	TRUE	FALSE	FALSE	FALSE	FALSE	1	84	-0.315931	-1.60522
ART3	TRUE	FALSE	FALSE	0	TRUE	FALSE	FALSE	FALSE	FALSE	4	34	0.538579	-1.16912
ART4	TRUE	FALSE	FALSE	0	TRUE	FALSE	FALSE	FALSE	FALSE	3	84	0.720385	-2.01753
ART5	TRUE	FALSE	FALSE	0	TRUE	FALSE	FALSE	FALSE	FALSE	6	89	1.49394	-1.04001
ARTN	TRUE	FALSE	FALSE	0	TRUE	FALSE	FALSE	FALSE	FALSE	6	109	1.37473	2.85754
ARV1	TRUE	FALSE	FALSE	0	TRUE	FALSE	FALSE	FALSE	FALSE	1	101	0.0287327	0.0138903
ARVCF	TRUE	FALSE	FALSE	0	TRUE	FALSE	FALSE	FALSE	FALSE	5	86	2.2705	-0.582691
AS3MT	TRUE	FALSE	FALSE	0	TRUE	FALSE	FALSE	FALSE	FALSE	3	61	0.662748	0.914821
ASAH1	TRUE	FALSE	TRUE	2	TRUE	FALSE	FALSE	FALSE	FALSE	5	77	0.4314	-3.55077
ASAH2	TRUE	FALSE	FALSE	0	TRUE	FALSE	FALSE	FALSE	FALSE	1	32	1.44517	0.249775
ASAH2B	TRUE	FALSE	FALSE	0	TRUE	FALSE	FALSE	FALSE	FALSE	1	7	0.650105	0.393035
ASAP1	TRUE	FALSE	FALSE	0	TRUE	FALSE	FALSE	FALSE	FALSE	11	100	6.31332	2.75687
ASAP2	TRUE	FALSE	FALSE	0	TRUE	FALSE	FALSE	FALSE	FALSE	7	108	6.15395	2.06755
ASAP3	TRUE	FALSE	FALSE	0	FALSE	FALSE	FALSE	FALSE	FALSE	2	96	2.6998	0.873879
ASB1	TRUE	FALSE	FALSE	0	TRUE	FALSE	FALSE	FALSE	FALSE	8	84	2.20851	1.59986
ASB10	TRUE	FALSE	FALSE	0	TRUE	FALSE	FALSE	FALSE	FALSE	4	93	0.737883	-1.20471
ASB13	TRUE	FALSE	FALSE	0	TRUE	FALSE	FALSE	FALSE	FALSE	2	106	1.95588	-0.209124
ASB14	TRUE	FALSE	FALSE	0	TRUE	FALSE	FALSE	FALSE	FALSE	1	83	-1.32573	-1.31631
ASB15	TRUE	FALSE	FALSE	0	TRUE	FALSE	FALSE	FALSE	FALSE	2	54	1.26738	-0.205504
ASB16	TRUE	FALSE	FALSE	0	FALSE	FALSE	FALSE	FALSE	FALSE	2	82	0.0492232	1.05339
ASB17	TRUE	FALSE	FALSE	0	TRUE	FALSE	FALSE	FALSE	FALSE	1	5	0.84655	-1.3021
ASB18	TRUE	FALSE	FALSE	0	FALSE	FALSE	FALSE	FALSE	FALSE	0	82	0.650638	0.814525
ASB2	TRUE	FALSE	FALSE	0	TRUE	TRUE	FALSE	FALSE	FALSE	11	108	2.00348	1.71493
ASB3	TRUE	FALSE	FALSE	0	TRUE	FALSE	FALSE	FALSE	FALSE	0	44	2.96292	-1.08603
ASB4	TRUE	FALSE	FALSE	0	TRUE	FALSE	FALSE	FALSE	FALSE	6	26	1.87955	-0.967998
ASB5	TRUE	FALSE	FALSE	0	FALSE	FALSE	FALSE	FALSE	FALSE	7	60	-0.265661	-0.816576
ASB6	TRUE	FALSE	FALSE	0	TRUE	FALSE	FALSE	FALSE	FALSE	1	100	1.39842	1.17546
ASB7	TRUE	FALSE	FALSE	0	TRUE	FALSE	FALSE	FALSE	FALSE	2	98	3.78713	3.43649
ASB8	TRUE	FALSE	FALSE	0	TRUE	FALSE	FALSE	FALSE	FALSE	4	96	1.52152	1.19401
ASCC1	TRUE	FALSE	FALSE	0	TRUE	FALSE	FALSE	FALSE	FALSE	6	111	1.44011	0.0390016
ASCC2	TRUE	FALSE	TRUE	4	TRUE	FALSE	FALSE	FALSE	FALSE	6	86	3.93754	1.39525
ASCC3	TRUE	FALSE	FALSE	0	TRUE	FALSE	FALSE	FALSE	FALSE	3	90	5.88861	1.11888
ASCL1	TRUE	FALSE	TRUE	1	TRUE	FALSE	FALSE	FALSE	FALSE	6	89	1.61069	3.1669
ASCL2	TRUE	FALSE	FALSE	0	TRUE	FALSE	FALSE	FALSE	FALSE	4	96	0.850061	1.82687
ASCL3	TRUE	FALSE	FALSE	0	TRUE	FALSE	FALSE	FALSE	FALSE	0	31	0.120223	-0.607863
ASCL4	TRUE	FALSE	FALSE	0	FALSE	FALSE	FALSE	FALSE	FALSE	0	4	1.19223	1.27955
ASCL5	TRUE	FALSE	FALSE	0	FALSE	FALSE	FALSE	FALSE	FALSE	0	0
ASF1A	TRUE	FALSE	FALSE	0	TRUE	FALSE	FALSE	FALSE	FALSE	7	76	1.4715	1.59995
ASF1B	TRUE	FALSE	FALSE	0	TRUE	FALSE	FALSE	FALSE	FALSE	1	85	2.12875	0.231759
ASGR1	TRUE	FALSE	TRUE	4	TRUE	FALSE	FALSE	FALSE	FALSE	10	107	1.41388	0.720295
ASGR2	TRUE	FALSE	TRUE	7	TRUE	FALSE	FALSE	FALSE	FALSE	9	103	0.622363	-0.539231
ASH1L	TRUE	FALSE	FALSE	0	TRUE	FALSE	FALSE	FALSE	FALSE	2	100	9.25409	3.04735
ASH2L	TRUE	FALSE	FALSE	0	TRUE	FALSE	FALSE	FALSE	FALSE	5	111	4.52526	2.67096
ASIC1	TRUE	FALSE	FALSE	0	TRUE	FALSE	FALSE	FALSE	FALSE	3	110	4.21911	3.17583
ASIC2	TRUE	FALSE	FALSE	0	TRUE	FALSE	FALSE	FALSE	FALSE	3	35	3.9394	3.51649
ASIC3	TRUE	FALSE	FALSE	0	TRUE	FALSE	FALSE	FALSE	FALSE	2	91	1.78192	-0.755154
ASIC4	TRUE	FALSE	FALSE	0	TRUE	FALSE	FALSE	FALSE	FALSE	3	110	3.38334	1.11239
ASIC5	TRUE	FALSE	FALSE	0	TRUE	FALSE	FALSE	FALSE	FALSE	1	40	0.842311	-2.27863
ASIP	TRUE	FALSE	FALSE	0	FALSE	FALSE	FALSE	FALSE	FALSE	0	70	0.906227	-0.0565406
ASL	TRUE	FALSE	FALSE	0	TRUE	FALSE	FALSE	FALSE	FALSE	4	107	1.5472	0.706208
ASNS	TRUE	FALSE	FALSE	0	TRUE	FALSE	FALSE	FALSE	FALSE	7	44	2.57363	1.49968
ASNSD1	TRUE	FALSE	FALSE	0	FALSE	FALSE	FALSE	FALSE	FALSE	1	30	0.438777	-0.511007
ASPA	TRUE	FALSE	FALSE	0	TRUE	FALSE	FALSE	FALSE	FALSE	6	104	1.40454	-0.66251
ASPDH	TRUE	FALSE	FALSE	0	TRUE	FALSE	FALSE	FALSE	FALSE	2	59	0.561664	0.367711
ASPG	TRUE	FALSE	FALSE	0	TRUE	FALSE	FALSE	FALSE	FALSE	3	62	0.968211	-0.579374
ASPH	TRUE	FALSE	FALSE	0	TRUE	FALSE	FALSE	FALSE	FALSE	17	111	2.78824	-1.71676
ASPHD1	TRUE	FALSE	FALSE	0	TRUE	FALSE	FALSE	FALSE	FALSE	4	105	2.0361	2.3072
ASPHD2	TRUE	FALSE	FALSE	0	TRUE	FALSE	TRUE	FALSE	FALSE	1	92	2.57823	2.06954
ASPM	TRUE	FALSE	FALSE	0	TRUE	FALSE	FALSE	FALSE	FALSE	3	33	4.99035	-2.71137
ASPN	TRUE	FALSE	FALSE	0	TRUE	FALSE	FALSE	FALSE	FALSE	5	75	2.2681	0.168769
ASPRV1	TRUE	FALSE	FALSE	0	TRUE	FALSE	FALSE	FALSE	FALSE	1	40	1.13911	-0.451779
ASPSCR1	TRUE	FALSE	FALSE	0	TRUE	FALSE	FALSE	FALSE	FALSE	7	110	1.71526	-0.58131
ASRGL1	TRUE	FALSE	FALSE	0	TRUE	FALSE	FALSE	FALSE	FALSE	1	88	0.691446	0.281556
ASS1	TRUE	FALSE	TRUE	11	TRUE	FALSE	FALSE	FALSE	FALSE	6	106	2.53429	0.679987
ASTE1	TRUE	FALSE	FALSE	0	TRUE	FALSE	FALSE	FALSE	FALSE	3	77	-0.309362	-0.148022
ASTL	TRUE	FALSE	FALSE	0	TRUE	FALSE	FALSE	FALSE	FALSE	0	93	1.36069	-0.192981
ASTN1	TRUE	FALSE	FALSE	0	TRUE	FALSE	FALSE	FALSE	FALSE	14	90	5.75933	1.41028
ASTN2	TRUE	FALSE	FALSE	0	TRUE	FALSE	FALSE	FALSE	FALSE	4	86	5.30717	1.76093
ASXL1	TRUE	FALSE	FALSE	0	TRUE	TRUE	FALSE	FALSE	FALSE	11	103	1.18068	0.0832946
ASXL2	TRUE	FALSE	FALSE	0	TRUE	FALSE	FALSE	FALSE	FALSE	4	92	4.90894	-0.0117542
ASXL3	TRUE	FALSE	FALSE	0	TRUE	FALSE	FALSE	FALSE	FALSE	2	70	6.04749	-0.942027
ASZ1	TRUE	FALSE	FALSE	0	TRUE	FALSE	FALSE	FALSE	FALSE	1	25	1.60479	-1.12295
ATAD1	TRUE	FALSE	FALSE	0	TRUE	FALSE	FALSE	FALSE	FALSE	10	109	3.05283	1.78632
ATAD2	TRUE	FALSE	FALSE	0	TRUE	FALSE	FALSE	FALSE	FALSE	4	90	7.09677	0.789078
ATAD2B	TRUE	FALSE	FALSE	0	TRUE	TRUE	FALSE	FALSE	FALSE	4	108	6.4486	2.63523
ATAD3A	TRUE	FALSE	FALSE	0	TRUE	FALSE	FALSE	FALSE	FALSE	1	74	3.39146	2.32449
ATAD3B	TRUE	FALSE	FALSE	0	TRUE	FALSE	FALSE	FALSE	FALSE	2	21	0.466212	1.00295
ATAD3C	TRUE	FALSE	FALSE	0	TRUE	FALSE	FALSE	FALSE	FALSE	1	99	1.49501	-0.257047
ATAD5	TRUE	FALSE	FALSE	0	TRUE	FALSE	FALSE	FALSE	FALSE	1	92	6.89264	0.0230828
ATAT1	TRUE	FALSE	FALSE	0	TRUE	FALSE	FALSE	FALSE	FALSE	4	14	3.39965	1.49965
ATCAY	TRUE	FALSE	FALSE	0	TRUE	FALSE	FALSE	FALSE	FALSE	1	94	2.41227	1.48429
ATE1	TRUE	FALSE	FALSE	0	TRUE	FALSE	FALSE	FALSE	FALSE	5	93	3.77294	-0.132819
ATF1	TRUE	FALSE	TRUE	8	TRUE	FALSE	FALSE	FALSE	FALSE	4	108	2.84601	0.616231
ATF2	TRUE	FALSE	FALSE	0	TRUE	FALSE	FALSE	FALSE	FALSE	4	89	3.78489	2.17779
ATF3	TRUE	FALSE	TRUE	7	TRUE	FALSE	FALSE	FALSE	FALSE	3	0	2.0126	1.17909
ATF4	TRUE	FALSE	TRUE	8	TRUE	FALSE	FALSE	FALSE	FALSE	5	31	1.74416	-3.07049
ATF5	TRUE	FALSE	TRUE	9	TRUE	FALSE	FALSE	FALSE	FALSE	10	101	0.91834	-1.56465
ATF6	TRUE	FALSE	TRUE	11	TRUE	FALSE	FALSE	FALSE	FALSE	7	73	2.78179	-0.166634
ATF6B	TRUE	FALSE	TRUE	10	TRUE	FALSE	FALSE	FALSE	FALSE	3	52	2.54536	2.06186
ATF7	TRUE	FALSE	FALSE	0	TRUE	FALSE	FALSE	FALSE	FALSE	3	95	3.7904	1.73577
ATF7IP	TRUE	FALSE	FALSE	0	TRUE	FALSE	FALSE	FALSE	FALSE	9	106	5.5	0.589775
ATF7IP2	TRUE	FALSE	FALSE	0	TRUE	FALSE	FALSE	FALSE	FALSE	2	67	3.52481	-3.00383
ATG10	TRUE	FALSE	FALSE	0	TRUE	FALSE	FALSE	FALSE	FALSE	1	76	1.48423	-0.265113
ATG101	TRUE	FALSE	FALSE	0	TRUE	FALSE	FALSE	FALSE	FALSE	2	100
ATG12	TRUE	FALSE	FALSE	0	TRUE	FALSE	FALSE	FALSE	FALSE	2	2	0.798762	-1.9251
ATG13	TRUE	FALSE	FALSE	0	TRUE	FALSE	FALSE	FALSE	FALSE	4	67	4.12543	1.12941
ATG14	TRUE	FALSE	FALSE	0	TRUE	FALSE	FALSE	FALSE	FALSE	2	94	3.51015	0.791148
ATG16L1	TRUE	FALSE	FALSE	0	TRUE	FALSE	FALSE	FALSE	FALSE	3	100	5.2659	2.39055
ATG16L2	TRUE	FALSE	TRUE	11	TRUE	FALSE	FALSE	FALSE	FALSE	2	104	1.46966	1.60794
ATG2A	TRUE	FALSE	FALSE	0	TRUE	FALSE	FALSE	FALSE	FALSE	2	92	6.78365	1.53783
ATG2B	TRUE	FALSE	FALSE	0	FALSE	FALSE	FALSE	FALSE	FALSE	4	88	6.13292	0.0813538
ATG3	TRUE	FALSE	FALSE	0	TRUE	FALSE	FALSE	FALSE	FALSE	4	11	3.70859	1.78057
ATG4B	TRUE	FALSE	FALSE	0	TRUE	FALSE	FALSE	FALSE	FALSE	3	92	3.59635	1.34893
ATG4C	TRUE	FALSE	FALSE	0	TRUE	FALSE	FALSE	FALSE	FALSE	3	61	0.78232	-2.20092
ATG4D	TRUE	FALSE	FALSE	0	TRUE	FALSE	FALSE	FALSE	FALSE	3	11	1.83166	1.03061
ATG5	TRUE	FALSE	FALSE	0	TRUE	TRUE	FALSE	FALSE	FALSE	4	96	3.41739	1.6914
ATG7	TRUE	FALSE	FALSE	0	TRUE	FALSE	FALSE	FALSE	FALSE	4	84	2.50966	0.789499
ATG9A	TRUE	FALSE	FALSE	0	TRUE	FALSE	FALSE	FALSE	FALSE	3	95	4.05363	3.14977
ATG9B	TRUE	FALSE	FALSE	0	TRUE	FALSE	FALSE	FALSE	FALSE	6	0	0.523762	0.583876
ATIC	TRUE	FALSE	FALSE	0	TRUE	FALSE	FALSE	FALSE	FALSE	2	49	0.522976	-1.26923
ATL1	TRUE	FALSE	FALSE	0	TRUE	FALSE	FALSE	FALSE	FALSE	9	106	4.33974	2.4487
ATL2	TRUE	FALSE	FALSE	0	TRUE	FALSE	FALSE	FALSE	FALSE	2	70	4.35114	-0.225879
ATL3	TRUE	FALSE	FALSE	0	TRUE	FALSE	FALSE	FALSE	FALSE	12	95	2.80694	0.816517
ATM	TRUE	TRUE	FALSE	0	TRUE	TRUE	FALSE	FALSE	FALSE	9	101	4.63639	-0.697864
ATMIN	TRUE	FALSE	FALSE	0	TRUE	TRUE	FALSE	FALSE	FALSE	2	58	1.80149	-0.981258
ATN1	TRUE	FALSE	FALSE	0	TRUE	FALSE	FALSE	FALSE	FALSE	17	54	4.82014	2.43263
ATOH7	TRUE	FALSE	FALSE	0	TRUE	FALSE	FALSE	FALSE	FALSE	2	44	0.46383	2.11217
ATOH8	TRUE	FALSE	FALSE	0	TRUE	FALSE	FALSE	FALSE	FALSE	14	109	2.59115	2.25263
ATOX1	TRUE	FALSE	FALSE	0	TRUE	FALSE	FALSE	FALSE	FALSE	2	102	0.81722	-0.191681
ATP10A	TRUE	FALSE	FALSE	0	TRUE	FALSE	FALSE	FALSE	FALSE	5	107	5.30864	1.04769
ATP10B	TRUE	FALSE	FALSE	0	TRUE	FALSE	FALSE	FALSE	FALSE	9	49	1.14493	-1.3114
ATP10D	TRUE	FALSE	FALSE	0	FALSE	FALSE	FALSE	FALSE	FALSE	3	95	3.39944	-0.377313
ATP11A	TRUE	FALSE	FALSE	0	TRUE	FALSE	FALSE	FALSE	FALSE	11	110	5.74495	1.43626
ATP11B	TRUE	FALSE	FALSE	0	TRUE	FALSE	FALSE	FALSE	FALSE	6	93	5.86196	0.966187
ATP12A	TRUE	FALSE	FALSE	0	TRUE	FALSE	FALSE	FALSE	FALSE	2	107	2.38303	0.591638
ATP13A1	TRUE	FALSE	FALSE	0	TRUE	FALSE	FALSE	FALSE	FALSE	1	84	5.22996	3.14625
ATP13A2	TRUE	FALSE	FALSE	0	TRUE	FALSE	FALSE	FALSE	FALSE	3	24	4.29338	1.73402
ATP13A3	TRUE	FALSE	FALSE	0	FALSE	FALSE	FALSE	FALSE	FALSE	8	109	6.17669	1.82308
ATP13A4	TRUE	FALSE	FALSE	0	FALSE	FALSE	FALSE	FALSE	FALSE	8	53	3.35333	-0.582233
ATP13A5	TRUE	FALSE	FALSE	0	TRUE	FALSE	FALSE	FALSE	FALSE	3	16	0.525142	-1.10242
ATP1A1	TRUE	FALSE	FALSE	0	TRUE	FALSE	FALSE	FALSE	FALSE	19	111	5.92622	6.89878
ATP1A2	TRUE	FALSE	FALSE	0	TRUE	FALSE	FALSE	FALSE	FALSE	7	111	4.78504	5.39784
ATP1A3	TRUE	FALSE	FALSE	0	TRUE	FALSE	FALSE	FALSE	FALSE	7	106	5.73932	7.37513
ATP1A4	TRUE	FALSE	FALSE	0	TRUE	FALSE	FALSE	FALSE	FALSE	4	75	2.64421	0.0529318
ATP1B1	TRUE	FALSE	FALSE	0	TRUE	FALSE	FALSE	FALSE	FALSE	6	111	3.93094	2.30928
ATP1B2	TRUE	FALSE	FALSE	0	TRUE	FALSE	FALSE	FALSE	FALSE	18	107	2.79056	0.641922
ATP1B3	TRUE	FALSE	FALSE	0	FALSE	FALSE	FALSE	FALSE	FALSE	5	86	2.80157	1.55191
ATP23	TRUE	FALSE	FALSE	0	TRUE	FALSE	FALSE	FALSE	FALSE	4	93
ATP2A1	TRUE	FALSE	FALSE	0	TRUE	FALSE	FALSE	FALSE	FALSE	6	61	3.0462	2.53525
ATP2A2	TRUE	FALSE	FALSE	0	TRUE	FALSE	FALSE	FALSE	FALSE	8	103	5.26927	5.44922
ATP2A3	TRUE	FALSE	TRUE	11	TRUE	FALSE	FALSE	FALSE	FALSE	4	103	4.22589	3.13392
ATP2B1	TRUE	FALSE	FALSE	0	TRUE	FALSE	FALSE	FALSE	FALSE	17	102	6.12575	5.11926
ATP2B2	TRUE	FALSE	FALSE	0	TRUE	FALSE	FALSE	FALSE	FALSE	10	86	5.55766	6.35987
ATP2B4	TRUE	FALSE	FALSE	0	TRUE	FALSE	FALSE	FALSE	FALSE	13	111	4.96829	2.24455
ATP2C1	TRUE	FALSE	FALSE	0	TRUE	TRUE	FALSE	FALSE	FALSE	18	101	5.78033	3.45417
ATP2C2	TRUE	FALSE	FALSE	0	TRUE	FALSE	FALSE	FALSE	FALSE	2	91
ATP4A	TRUE	FALSE	FALSE	0	TRUE	FALSE	FALSE	FALSE	FALSE	1	19	2.65241	3.5972
ATP4B	TRUE	FALSE	FALSE	0	TRUE	FALSE	FALSE	FALSE	FALSE	1	49	0.487533	-0.572201
ATP5F1A	TRUE	FALSE	FALSE	0	TRUE	FALSE	FALSE	FALSE	FALSE	7	24
ATP5F1B	TRUE	FALSE	FALSE	0	TRUE	FALSE	FALSE	FALSE	FALSE	5	103
ATP5F1C	TRUE	FALSE	FALSE	0	TRUE	FALSE	FALSE	FALSE	FALSE	3	79
ATP5F1D	TRUE	FALSE	FALSE	0	TRUE	FALSE	FALSE	FALSE	FALSE	1	69
ATP5F1E	TRUE	FALSE	FALSE	0	TRUE	FALSE	FALSE	FALSE	FALSE	1	70
ATP5IF1	TRUE	FALSE	FALSE	0	TRUE	FALSE	FALSE	FALSE	FALSE	2	49
ATP5MC1	TRUE	FALSE	FALSE	0	TRUE	FALSE	FALSE	FALSE	FALSE	4	23
ATP5MC2	TRUE	FALSE	FALSE	0	TRUE	FALSE	FALSE	FALSE	FALSE	11	39
ATP5MC3	TRUE	FALSE	FALSE	0	TRUE	FALSE	FALSE	FALSE	FALSE	4	75
ATP5ME	TRUE	FALSE	FALSE	0	TRUE	FALSE	FALSE	FALSE	FALSE	4	85
ATP5MF	TRUE	FALSE	FALSE	0	FALSE	FALSE	FALSE	FALSE	FALSE	1	48
ATP5MG	TRUE	FALSE	FALSE	0	TRUE	FALSE	FALSE	FALSE	FALSE	5	6
ATP5MGL	TRUE	FALSE	FALSE	0	TRUE	FALSE	FALSE	FALSE	FALSE	0	103
ATP5MJ	TRUE	FALSE	FALSE	0	TRUE	FALSE	FALSE	FALSE	FALSE	2	73
ATP5MK	TRUE	FALSE	FALSE	0	TRUE	FALSE	FALSE	FALSE	FALSE	1	1
ATP5PB	TRUE	FALSE	FALSE	0	TRUE	FALSE	FALSE	FALSE	FALSE	3	77
ATP5PD	TRUE	FALSE	FALSE	0	TRUE	FALSE	FALSE	FALSE	FALSE	1	43
ATP5PF	TRUE	FALSE	FALSE	0	TRUE	FALSE	FALSE	FALSE	FALSE	7	89
ATP5PO	TRUE	FALSE	FALSE	0	TRUE	FALSE	FALSE	FALSE	FALSE	2	47
ATP6V0A1	TRUE	FALSE	FALSE	0	TRUE	FALSE	FALSE	FALSE	FALSE	3	92	5.3999	4.2013
ATP6V0A2	TRUE	FALSE	FALSE	0	FALSE	FALSE	FALSE	FALSE	FALSE	2	102	3.30467	-0.01426
ATP6V0A4	TRUE	FALSE	FALSE	0	TRUE	FALSE	FALSE	FALSE	FALSE	12	65	2.29225	0.288085
ATP6V0B	TRUE	FALSE	FALSE	0	TRUE	FALSE	FALSE	FALSE	FALSE	3	6	2.82053	2.14389
ATP6V0C	TRUE	FALSE	FALSE	0	TRUE	FALSE	FALSE	FALSE	FALSE	4	90	1.9926	3.74956
ATP6V0D1	TRUE	FALSE	FALSE	0	TRUE	FALSE	FALSE	FALSE	FALSE	3	25	3.58484	3.67415
ATP6V0D2	TRUE	FALSE	FALSE	0	TRUE	FALSE	FALSE	FALSE	FALSE	10	27	0.552051	-1.42729
ATP6V0E1	TRUE	FALSE	TRUE	1	TRUE	FALSE	FALSE	FALSE	FALSE	2	28	1.31641	0.329376
ATP6V0E2	TRUE	FALSE	FALSE	0	TRUE	FALSE	FALSE	FALSE	FALSE	5	95	-1.0829	0.0850047
ATP6V1A	TRUE	FALSE	FALSE	0	TRUE	FALSE	FALSE	FALSE	FALSE	4	94	4.4664	3.02569
ATP6V1B1	TRUE	FALSE	FALSE	0	TRUE	FALSE	FALSE	FALSE	FALSE	2	59	2.70515	1.07228
ATP6V1B2	TRUE	FALSE	FALSE	0	TRUE	FALSE	FALSE	FALSE	FALSE	2	106	4.59738	2.3467
ATP6V1C1	TRUE	FALSE	FALSE	0	TRUE	FALSE	FALSE	FALSE	FALSE	3	18	3.1126	1.54131
ATP6V1C2	TRUE	FALSE	FALSE	0	TRUE	FALSE	FALSE	FALSE	FALSE	2	59	1.7192	0.0993368
ATP6V1D	TRUE	FALSE	FALSE	0	TRUE	FALSE	FALSE	FALSE	FALSE	4	11	2.36424	1.09383
ATP6V1E1	TRUE	FALSE	FALSE	0	TRUE	FALSE	FALSE	FALSE	FALSE	2	71	2.99947	0.999223
ATP6V1E2	TRUE	FALSE	FALSE	0	TRUE	FALSE	FALSE	FALSE	FALSE	3	91	0.64526	-1.54915
ATP6V1F	TRUE	FALSE	FALSE	0	TRUE	FALSE	FALSE	FALSE	FALSE	4	85	1.49128	0.404698
ATP6V1FNB	TRUE	FALSE	FALSE	0	FALSE	FALSE	FALSE	FALSE	FALSE	0	0
ATP6V1G1	TRUE	FALSE	FALSE	0	TRUE	FALSE	FALSE	FALSE	FALSE	2	4	0.511722	0.354561
ATP6V1G2	TRUE	FALSE	FALSE	0	TRUE	FALSE	FALSE	FALSE	FALSE	2	71	1.84966	0.793283
ATP6V1G3	TRUE	FALSE	FALSE	0	TRUE	FALSE	FALSE	FALSE	FALSE	1	46	1.13049	-0.31288
ATP6V1H	TRUE	FALSE	FALSE	0	TRUE	FALSE	FALSE	FALSE	FALSE	5	99	2.42189	0.446741
ATP7B	TRUE	FALSE	FALSE	0	TRUE	FALSE	FALSE	FALSE	FALSE	6	110	0.373726	-1.76736
ATP8A1	TRUE	FALSE	FALSE	0	TRUE	FALSE	FALSE	FALSE	FALSE	5	105	6.60484	2.57913
ATP8A2	TRUE	FALSE	FALSE	0	TRUE	FALSE	FALSE	FALSE	FALSE	7	82	5.60372	2.6087
ATP8B1	TRUE	FALSE	FALSE	0	TRUE	FALSE	FALSE	FALSE	FALSE	5	102	4.1865	2.57179
ATP8B2	TRUE	FALSE	FALSE	0	TRUE	FALSE	FALSE	FALSE	FALSE	4	111	5.82499	3.10532
ATP8B3	TRUE	FALSE	FALSE	0	TRUE	FALSE	FALSE	FALSE	FALSE	3	107	0.441585	-1.32719
ATP8B4	TRUE	FALSE	FALSE	0	TRUE	FALSE	FALSE	FALSE	FALSE	13	97	0.507734	-1.68177
ATP9A	TRUE	FALSE	FALSE	0	TRUE	FALSE	FALSE	FALSE	FALSE	14	103	6.2853	4.95245
ATP9B	TRUE	FALSE	FALSE	0	FALSE	FALSE	FALSE	FALSE	FALSE	5	76	3.0626	0.745294
ATPAF1	TRUE	FALSE	FALSE	0	TRUE	FALSE	FALSE	FALSE	FALSE	6	75	2.46258	1.09113
ATPAF2	TRUE	FALSE	FALSE	0	TRUE	FALSE	FALSE	FALSE	FALSE	1	94	1.39603	0.928036
ATPSCKMT	TRUE	FALSE	FALSE	0	TRUE	FALSE	FALSE	FALSE	FALSE	1	109
ATR	TRUE	FALSE	FALSE	0	TRUE	TRUE	FALSE	FALSE	FALSE	2	84	7.5918	2.69443
ATRAID	TRUE	FALSE	FALSE	0	TRUE	FALSE	FALSE	FALSE	FALSE	3	54	1.69879	-0.68711
ATRIP	TRUE	FALSE	FALSE	0	TRUE	FALSE	FALSE	FALSE	FALSE	3	86	2.97069	0.861786
ATRN	TRUE	FALSE	FALSE	0	TRUE	FALSE	FALSE	FALSE	FALSE	4	97	7.21532	1.97675
ATRNL1	TRUE	FALSE	FALSE	0	TRUE	FALSE	FALSE	FALSE	FALSE	5	73	6.18082	0.653964
ATXN1	TRUE	FALSE	FALSE	0	TRUE	FALSE	FALSE	FALSE	FALSE	1	98	2.81591	2.17386
ATXN10	TRUE	FALSE	FALSE	0	TRUE	FALSE	FALSE	FALSE	FALSE	4	68	3.41546	-1.42615
ATXN1L	TRUE	FALSE	FALSE	0	TRUE	FALSE	FALSE	FALSE	FALSE	1	102
ATXN2	TRUE	FALSE	FALSE	0	TRUE	FALSE	FALSE	FALSE	FALSE	7	72	5.64767	1.82437
ATXN2L	TRUE	FALSE	FALSE	0	TRUE	FALSE	FALSE	FALSE	FALSE	8	40	5.8788	2.28533
ATXN3	TRUE	FALSE	FALSE	0	TRUE	TRUE	FALSE	FALSE	FALSE	1	66	3.21015	0.320123
ATXN7	TRUE	FALSE	FALSE	0	TRUE	FALSE	FALSE	FALSE	FALSE	4	105	3.9349	0.0240998
ATXN7L1	TRUE	FALSE	FALSE	0	FALSE	FALSE	FALSE	FALSE	FALSE	10	105	1.29423	0.824154
ATXN7L2	TRUE	FALSE	FALSE	0	FALSE	FALSE	FALSE	FALSE	FALSE	1	105	3.36534	1.11226
ATXN7L3	TRUE	FALSE	FALSE	0	TRUE	FALSE	FALSE	FALSE	FALSE	3	8	3.77118	2.45177
ATXN7L3B	TRUE	FALSE	FALSE	0	FALSE	FALSE	FALSE	FALSE	FALSE	4	96	-0.0726967	0.392481
AUH	TRUE	FALSE	FALSE	0	TRUE	FALSE	FALSE	FALSE	FALSE	1	82	2.23318	0.569167
AUNIP	TRUE	FALSE	FALSE	0	TRUE	FALSE	FALSE	FALSE	FALSE	1	110	-0.754676	-0.239559
AUP1	TRUE	FALSE	FALSE	0	TRUE	FALSE	FALSE	FALSE	FALSE	8	63	2.77778	0.872696
AURKA	TRUE	FALSE	FALSE	0	TRUE	FALSE	FALSE	FALSE	FALSE	2	91	2.88223	1.44879
AURKAIP1	TRUE	FALSE	FALSE	0	TRUE	FALSE	FALSE	FALSE	FALSE	5	61	0.227568	0.657051
AURKB	TRUE	FALSE	TRUE	9	TRUE	FALSE	FALSE	FALSE	FALSE	2	29	2.13145	0.227069
AURKC	TRUE	FALSE	FALSE	0	TRUE	FALSE	FALSE	FALSE	FALSE	4	23	2.18317	0.100296
AUTS2	TRUE	FALSE	FALSE	0	FALSE	FALSE	FALSE	FALSE	FALSE	15	102	5.32106	3.09322
AVEN	TRUE	FALSE	FALSE	0	TRUE	FALSE	FALSE	FALSE	FALSE	1	14	-0.110706	-3.73246
AVIL	TRUE	FALSE	FALSE	0	TRUE	FALSE	FALSE	FALSE	FALSE	2	93	2.42402	-0.47408
AVL9	TRUE	FALSE	FALSE	0	TRUE	FALSE	FALSE	FALSE	FALSE	2	90	2.81677	0.099893
AVP	TRUE	TRUE	FALSE	0	TRUE	FALSE	FALSE	FALSE	FALSE	1	111	0.854877	1.07615
AVPI1	TRUE	FALSE	FALSE	0	TRUE	FALSE	FALSE	FALSE	FALSE	6	111	-1.64646	-1.06162
AVPR1A	TRUE	FALSE	FALSE	0	TRUE	TRUE	FALSE	FALSE	FALSE	4	78	0.329132	2.97089
AXDND1	TRUE	FALSE	FALSE	0	TRUE	FALSE	FALSE	FALSE	FALSE	2	3	2.03113	-2.29264
AXIN1	TRUE	FALSE	FALSE	0	TRUE	FALSE	FALSE	FALSE	FALSE	3	88	3.73452	1.59767
AXIN2	TRUE	FALSE	FALSE	0	TRUE	FALSE	FALSE	FALSE	FALSE	6	110	3.42951	0.135695
AXL	TRUE	FALSE	FALSE	0	TRUE	TRUE	FALSE	FALSE	FALSE	10	93	4.43758	0.896145
AZGP1	TRUE	FALSE	FALSE	0	TRUE	FALSE	FALSE	FALSE	FALSE	2	105	1.50687	-0.320358
AZI2	TRUE	FALSE	FALSE	0	TRUE	FALSE	FALSE	FALSE	FALSE	12	3	2.80667	0.0277732
AZIN1	TRUE	FALSE	FALSE	0	TRUE	FALSE	FALSE	FALSE	FALSE	7	83	3.71331	0.940157
AZIN2	TRUE	FALSE	FALSE	0	TRUE	FALSE	FALSE	FALSE	FALSE	1	107
AZU1	TRUE	FALSE	FALSE	0	FALSE	FALSE	FALSE	FALSE	FALSE	1	74	0.594135	0.0831227
B2M	TRUE	TRUE	FALSE	0	TRUE	TRUE	FALSE	FALSE	FALSE	8	110	2.44517	1.36822
B3GALNT1	TRUE	FALSE	FALSE	0	TRUE	FALSE	FALSE	FALSE	FALSE	7	81	1.92716	0.365291
B3GALNT2	TRUE	FALSE	FALSE	0	TRUE	FALSE	FALSE	FALSE	FALSE	3	65	2.04343	0.551816
B3GALT1	TRUE	FALSE	FALSE	0	TRUE	FALSE	FALSE	FALSE	FALSE	0	57	2.1568	1.36127
B3GALT2	TRUE	FALSE	FALSE	0	TRUE	FALSE	FALSE	FALSE	FALSE	2	79	2.50975	1.31889
B3GALT4	TRUE	FALSE	FALSE	0	TRUE	FALSE	FALSE	FALSE	FALSE	6	78	2.46346	2.98574
B3GALT5	TRUE	FALSE	FALSE	0	TRUE	FALSE	FALSE	FALSE	FALSE	6	75	0.486288	0.392426
B3GALT6	TRUE	FALSE	FALSE	0	FALSE	FALSE	FALSE	FALSE	FALSE	1	69	0.572158	3.20937
B3GAT1	TRUE	FALSE	FALSE	0	TRUE	FALSE	FALSE	FALSE	FALSE	7	97	2.68301	3.27246
B3GAT2	TRUE	FALSE	FALSE	0	TRUE	FALSE	FALSE	FALSE	FALSE	10	75	-0.309038	2.0445
B3GAT3	TRUE	FALSE	FALSE	0	TRUE	FALSE	FALSE	FALSE	FALSE	6	30	1.18224	0.840916
B3GLCT	TRUE	FALSE	FALSE	0	TRUE	FALSE	FALSE	FALSE	FALSE	1	98
B3GNT2	TRUE	FALSE	TRUE	4	TRUE	FALSE	FALSE	FALSE	FALSE	2	111	2.44024	1.39639
B3GNT3	TRUE	FALSE	FALSE	0	TRUE	FALSE	FALSE	FALSE	FALSE	2	86	1.76184	2.66802
B3GNT4	TRUE	FALSE	FALSE	0	TRUE	FALSE	FALSE	FALSE	FALSE	2	88	-0.208754	-2.5844
B3GNT5	TRUE	FALSE	FALSE	0	TRUE	FALSE	FALSE	FALSE	FALSE	22	106	2.28137	0.658015
B3GNT6	TRUE	FALSE	FALSE	0	TRUE	TRUE	FALSE	FALSE	FALSE	2	106	-0.444679	2.60757
B3GNT7	TRUE	FALSE	FALSE	0	TRUE	FALSE	FALSE	FALSE	FALSE	6	97	2.25817	2.25564
B3GNT8	TRUE	FALSE	FALSE	0	TRUE	FALSE	FALSE	FALSE	FALSE	1	93	0.0150026	-0.180155
B3GNT9	TRUE	FALSE	FALSE	0	FALSE	FALSE	FALSE	FALSE	FALSE	1	35	0.923353	2.96084
B3GNTL1	TRUE	FALSE	FALSE	0	TRUE	FALSE	FALSE	FALSE	FALSE	4	98	0.195355	-0.463628
B4GALNT1	TRUE	FALSE	FALSE	0	TRUE	FALSE	FALSE	FALSE	FALSE	7	100	2.6883	2.45453
B4GALNT2	TRUE	FALSE	FALSE	0	TRUE	FALSE	TRUE	FALSE	FALSE	2	66	1.37153	-0.048258
B4GALNT3	TRUE	FALSE	FALSE	0	TRUE	TRUE	FALSE	FALSE	FALSE	4	97	3.17894	-0.190675
B4GALNT4	TRUE	FALSE	FALSE	0	TRUE	FALSE	FALSE	FALSE	FALSE	1	93	4.52448	4.07479
B4GALT1	TRUE	FALSE	TRUE	11	TRUE	FALSE	FALSE	FALSE	FALSE	15	110	2.50026	1.72944
B4GALT2	TRUE	FALSE	FALSE	0	TRUE	FALSE	FALSE	FALSE	FALSE	7	54	2.60781	2.36747
B4GALT3	TRUE	FALSE	FALSE	0	TRUE	FALSE	FALSE	FALSE	FALSE	1	19	2.71393	1.3875
B4GALT4	TRUE	FALSE	FALSE	0	TRUE	FALSE	FALSE	FALSE	FALSE	2	106	0.732039	1.45605
B4GALT5	TRUE	FALSE	TRUE	1	TRUE	FALSE	FALSE	FALSE	FALSE	2	111	3.71281	2.5217
B4GALT6	TRUE	FALSE	FALSE	0	TRUE	FALSE	FALSE	FALSE	FALSE	5	101	3.92363	1.95672
B4GALT7	TRUE	FALSE	FALSE	0	TRUE	FALSE	FALSE	FALSE	FALSE	1	28	1.1828	-0.112344
B4GAT1	TRUE	FALSE	FALSE	0	TRUE	FALSE	FALSE	FALSE	FALSE	3	89
B9D1	TRUE	FALSE	FALSE	0	TRUE	FALSE	FALSE	FALSE	FALSE	4	48	2.03139	0.203859
B9D2	TRUE	FALSE	FALSE	0	TRUE	FALSE	FALSE	FALSE	FALSE	2	111	0.396541	0.3364
BAALC	TRUE	FALSE	FALSE	0	TRUE	FALSE	FALSE	FALSE	FALSE	4	96	-0.460597	-0.227246
BAAT	TRUE	FALSE	FALSE	0	TRUE	FALSE	FALSE	FALSE	FALSE	4	80	0.697085	-1.11094
BABAM1	TRUE	FALSE	FALSE	0	TRUE	FALSE	FALSE	FALSE	FALSE	3	54	2.52152	0.584184
BABAM2	TRUE	FALSE	FALSE	0	TRUE	FALSE	FALSE	FALSE	FALSE	6	92
BACE1	TRUE	FALSE	FALSE	0	TRUE	FALSE	FALSE	FALSE	FALSE	7	106	3.69114	2.81517
BACE2	TRUE	FALSE	FALSE	0	TRUE	FALSE	TRUE	FALSE	FALSE	16	100	3.40011	2.09125
BACH1	TRUE	FALSE	TRUE	11	TRUE	FALSE	FALSE	FALSE	FALSE	13	0	2.5448	-0.713634
BACH2	TRUE	FALSE	TRUE	8	TRUE	TRUE	FALSE	FALSE	FALSE	12	110	3.36416	2.65109
BAD	TRUE	FALSE	FALSE	0	TRUE	FALSE	FALSE	FALSE	FALSE	5	33	-0.0502554	0.681096
BAG1	TRUE	FALSE	FALSE	0	TRUE	FALSE	FALSE	FALSE	FALSE	2	106
BAG2	TRUE	FALSE	FALSE	0	TRUE	FALSE	FALSE	FALSE	FALSE	6	87	1.1073	0.603574
BAG3	TRUE	FALSE	FALSE	0	TRUE	FALSE	FALSE	FALSE	FALSE	7	102	3.04568	-1.00566
BAG4	TRUE	FALSE	FALSE	0	TRUE	FALSE	FALSE	FALSE	FALSE	4	27	2.27698	-0.478685
BAG5	TRUE	FALSE	FALSE	0	TRUE	FALSE	FALSE	FALSE	FALSE	4	66	2.03012	0.330945
BAG6	TRUE	FALSE	FALSE	0	TRUE	FALSE	FALSE	FALSE	FALSE	12	24	5.98136	2.6731
BAHD1	TRUE	FALSE	FALSE	0	TRUE	TRUE	FALSE	FALSE	FALSE	6	109	4.3326	1.85484
BAIAP2	TRUE	FALSE	FALSE	0	TRUE	FALSE	FALSE	FALSE	FALSE	3	111	3.34324	2.27302
BAIAP2L1	TRUE	FALSE	FALSE	0	TRUE	FALSE	FALSE	FALSE	FALSE	7	96	3.41488	0.269612
BAIAP2L2	TRUE	FALSE	FALSE	0	TRUE	FALSE	FALSE	FALSE	FALSE	3	87	1.82887	0.357728
BAIAP3	TRUE	FALSE	FALSE	0	TRUE	FALSE	FALSE	FALSE	FALSE	1	87	1.33468	-1.15433
BAK1	TRUE	FALSE	TRUE	4	TRUE	TRUE	FALSE	FALSE	FALSE	2	97	1.23298	0.94352
BAMBI	TRUE	FALSE	FALSE	0	TRUE	FALSE	FALSE	FALSE	FALSE	3	108	0.958543	-0.375516
BANF1	TRUE	TRUE	FALSE	0	TRUE	FALSE	FALSE	FALSE	FALSE	7	36	2.02451	1.61732
BANF2	TRUE	FALSE	FALSE	0	TRUE	FALSE	FALSE	FALSE	FALSE	3	66	0.572536	0.154383
BANK1	TRUE	FALSE	FALSE	0	TRUE	FALSE	FALSE	FALSE	FALSE	7	11	1.79865	-2.21085
BANP	TRUE	FALSE	FALSE	0	TRUE	FALSE	FALSE	FALSE	FALSE	2	94	3.79952	2.81948
BAP1	TRUE	FALSE	FALSE	0	TRUE	FALSE	FALSE	FALSE	FALSE	3	89	3.59987	3.09848
BARD1	TRUE	FALSE	FALSE	0	TRUE	FALSE	FALSE	FALSE	FALSE	3	83	0.751314	-0.949397
BARHL1	TRUE	FALSE	TRUE	1	TRUE	FALSE	FALSE	FALSE	FALSE	11	102	1.29116	3.21696
BARHL2	TRUE	FALSE	FALSE	0	TRUE	FALSE	FALSE	FALSE	FALSE	1	104	1.84107	1.96757
BARX1	TRUE	FALSE	FALSE	0	TRUE	FALSE	FALSE	FALSE	FALSE	3	106	1.87407	2.09811
BARX2	TRUE	FALSE	FALSE	0	TRUE	FALSE	FALSE	FALSE	FALSE	8	101	2.05381	0.302934
BASP1	TRUE	FALSE	FALSE	0	TRUE	FALSE	TRUE	FALSE	FALSE	5	97	1.41709	1.15421
BATF	TRUE	FALSE	TRUE	10	TRUE	TRUE	FALSE	FALSE	FALSE	3	109	2.04236	1.42123
BATF2	TRUE	FALSE	FALSE	0	TRUE	FALSE	FALSE	FALSE	FALSE	2	106	1.10773	-0.874639
BATF3	TRUE	FALSE	TRUE	11	TRUE	TRUE	FALSE	FALSE	FALSE	8	108	1.13644	1.02228
BAX	TRUE	TRUE	FALSE	0	TRUE	TRUE	FALSE	FALSE	FALSE	4	45	2.2466	0.108241
BAZ1A	TRUE	FALSE	TRUE	3	TRUE	FALSE	FALSE	FALSE	FALSE	9	80	7.32123	2.68956
BAZ1B	TRUE	FALSE	FALSE	0	TRUE	FALSE	FALSE	FALSE	FALSE	5	64	6.66894	3.80266
BAZ2A	TRUE	FALSE	FALSE	0	TRUE	FALSE	FALSE	FALSE	FALSE	12	80	7.11429	1.18979
BAZ2B	TRUE	FALSE	FALSE	0	TRUE	FALSE	FALSE	FALSE	FALSE	13	73	7.32352	-0.761455
BBC3	TRUE	FALSE	FALSE	0	TRUE	TRUE	FALSE	FALSE	FALSE	4	21	0.926007	0.869326
BBIP1	TRUE	FALSE	FALSE	0	TRUE	FALSE	FALSE	FALSE	FALSE	4	109
BBLN	TRUE	FALSE	FALSE	0	TRUE	FALSE	FALSE	FALSE	FALSE	3	32
BBOF1	TRUE	FALSE	FALSE	0	TRUE	FALSE	FALSE	FALSE	FALSE	3	11
BBOX1	TRUE	FALSE	FALSE	0	TRUE	FALSE	FALSE	FALSE	FALSE	15	52	-1.07981	-0.714066
BBS1	TRUE	FALSE	FALSE	0	TRUE	FALSE	FALSE	FALSE	FALSE	1	23	2.13047	-0.0770015
BBS10	TRUE	FALSE	FALSE	0	TRUE	FALSE	FALSE	FALSE	FALSE	2	26	-0.334852	-1.14768
BBS12	TRUE	FALSE	FALSE	0	TRUE	FALSE	FALSE	FALSE	FALSE	2	35	0.571524	-0.763072
BBS2	TRUE	FALSE	FALSE	0	TRUE	FALSE	FALSE	FALSE	FALSE	3	102	2.21971	0.715951
BBS4	TRUE	FALSE	FALSE	0	TRUE	FALSE	FALSE	FALSE	FALSE	2	37	2.48492	-2.37237
BBS5	TRUE	FALSE	FALSE	0	TRUE	FALSE	FALSE	FALSE	FALSE	1	16	2.27628	0.892136
BBS7	TRUE	FALSE	FALSE	0	TRUE	FALSE	FALSE	FALSE	FALSE	2	17	3.28497	0.0572641
BBS9	TRUE	FALSE	FALSE	0	TRUE	FALSE	FALSE	FALSE	FALSE	3	31	3.01833	-1.1839
BBX	TRUE	FALSE	FALSE	0	TRUE	FALSE	FALSE	FALSE	FALSE	12	82	4.69621	-0.127356
BCAM	TRUE	FALSE	FALSE	0	TRUE	FALSE	FALSE	FALSE	FALSE	4	83	3.36007	0.384054
BCAN	TRUE	FALSE	FALSE	0	TRUE	FALSE	FALSE	FALSE	FALSE	6	107	3.65784	1.19086
BCAP29	TRUE	FALSE	FALSE	0	TRUE	FALSE	FALSE	FALSE	FALSE	3	74	2.41692	-1.14307
BCAR1	TRUE	FALSE	FALSE	0	TRUE	FALSE	FALSE	FALSE	FALSE	13	102	4.08019	-0.883791
BCAR3	TRUE	FALSE	FALSE	0	TRUE	FALSE	FALSE	FALSE	FALSE	9	98	4.19763	-0.37644
BCAS1	TRUE	FALSE	FALSE	0	TRUE	FALSE	FALSE	FALSE	FALSE	8	57	2.52769	-0.778929
BCAS2	TRUE	FALSE	FALSE	0	TRUE	FALSE	FALSE	FALSE	FALSE	2	80	1.05958	0.693941
BCAS3	TRUE	FALSE	FALSE	0	TRUE	FALSE	FALSE	FALSE	FALSE	6	84	5.82702	1.80207
BCAS4	TRUE	FALSE	FALSE	0	FALSE	FALSE	FALSE	FALSE	FALSE	4	105	1.42275	0.250591
BCAT1	TRUE	FALSE	FALSE	0	TRUE	FALSE	FALSE	FALSE	FALSE	23	70	1.17487	-1.49466
BCAT2	TRUE	FALSE	FALSE	0	TRUE	FALSE	FALSE	FALSE	FALSE	5	74	0.136655	1.37949
BCCIP	TRUE	FALSE	FALSE	0	TRUE	FALSE	FALSE	FALSE	FALSE	1	6	1.47451	-0.499633
BCDIN3D	TRUE	FALSE	FALSE	0	FALSE	FALSE	FALSE	FALSE	FALSE	3	107	1.44482	-0.20616
BCHE	TRUE	FALSE	FALSE	0	TRUE	FALSE	FALSE	FALSE	FALSE	2	12	-0.467735	-2.40313
BCKDHA	TRUE	FALSE	FALSE	0	TRUE	FALSE	FALSE	FALSE	FALSE	2	56	0.921069	1.7569
BCKDHB	TRUE	FALSE	FALSE	0	FALSE	FALSE	FALSE	FALSE	FALSE	2	27	1.32081	0.196526
BCKDK	TRUE	FALSE	FALSE	0	TRUE	FALSE	FALSE	FALSE	FALSE	1	67	2.12489	2.32588
BCL10	TRUE	TRUE	FALSE	0	TRUE	TRUE	FALSE	FALSE	FALSE	4	99	2.02648	1.9736
BCL11A	TRUE	FALSE	FALSE	0	TRUE	TRUE	FALSE	FALSE	FALSE	18	106	3.22411	5.52393
BCL11B	TRUE	TRUE	FALSE	0	TRUE	TRUE	FALSE	FALSE	FALSE	7	109	3.23592	6.41723
BCL2	TRUE	FALSE	TRUE	1	TRUE	TRUE	FALSE	FALSE	FALSE	8	110	1.52752	2.86259
BCL2A1	TRUE	FALSE	FALSE	0	TRUE	TRUE	TRUE	FALSE	FALSE	4	95	1.92539	1.0503
BCL2L1	TRUE	FALSE	FALSE	0	TRUE	TRUE	FALSE	FALSE	FALSE	22	111	2.31337	1.91392
BCL2L10	TRUE	FALSE	FALSE	0	TRUE	FALSE	FALSE	FALSE	FALSE	3	85	-0.0946128	1.45942
BCL2L11	TRUE	FALSE	TRUE	3	TRUE	TRUE	FALSE	TRUE	FALSE	5	86	3.00456	-0.835731
BCL2L12	TRUE	FALSE	FALSE	0	TRUE	FALSE	FALSE	FALSE	FALSE	2	39	0.979108	0.107006
BCL2L13	TRUE	FALSE	FALSE	0	TRUE	FALSE	FALSE	FALSE	FALSE	7	67	2.29577	-0.343331
BCL2L14	TRUE	FALSE	FALSE	0	TRUE	FALSE	FALSE	FALSE	FALSE	7	74	2.14648	-0.280652
BCL2L15	TRUE	FALSE	FALSE	0	TRUE	FALSE	FALSE	FALSE	FALSE	4	61	0.492113	-0.28446
BCL2L2	TRUE	FALSE	FALSE	0	TRUE	FALSE	FALSE	FALSE	FALSE	0	90	1.44349	1.76508
BCL3	TRUE	FALSE	TRUE	11	TRUE	TRUE	FALSE	FALSE	FALSE	12	46	2.91953	2.07398
BCL6	TRUE	FALSE	TRUE	7	TRUE	TRUE	FALSE	FALSE	FALSE	9	98	4.09103	2.28979
BCL6B	TRUE	FALSE	FALSE	0	TRUE	TRUE	FALSE	FALSE	FALSE	2	105	2.69907	1.72863
BCL7A	TRUE	FALSE	FALSE	0	TRUE	FALSE	FALSE	FALSE	FALSE	7	31	2.4043	0.692427
BCL7B	TRUE	FALSE	FALSE	0	TRUE	FALSE	FALSE	FALSE	FALSE	6	79	2.46418	1.23939
BCL7C	TRUE	FALSE	FALSE	0	TRUE	FALSE	FALSE	FALSE	FALSE	4	13	2.17771	1.49099
BCL9	TRUE	FALSE	FALSE	0	TRUE	FALSE	FALSE	FALSE	FALSE	5	110	4.26061	-1.37394
BCL9L	TRUE	FALSE	FALSE	0	TRUE	FALSE	FALSE	FALSE	FALSE	12	111	4.75306	0.503022
BCLAF1	TRUE	FALSE	TRUE	11	TRUE	TRUE	FALSE	FALSE	FALSE	2	105
BCO1	TRUE	FALSE	FALSE	0	TRUE	FALSE	FALSE	FALSE	FALSE	5	65
BCO2	TRUE	FALSE	FALSE	0	TRUE	FALSE	FALSE	FALSE	FALSE	3	68	0.455401	-1.02451
BCR	TRUE	FALSE	FALSE	0	TRUE	FALSE	FALSE	FALSE	FALSE	5	111	5.75953	3.16294
BCS1L	TRUE	FALSE	FALSE	0	TRUE	FALSE	FALSE	FALSE	FALSE	2	55	1.36465	2.2596
BDH1	TRUE	FALSE	FALSE	0	TRUE	FALSE	FALSE	FALSE	FALSE	6	84	1.3291	0.533717
BDH2	TRUE	FALSE	FALSE	0	TRUE	FALSE	FALSE	FALSE	FALSE	2	93	0.421414	0.197961
BDKRB1	TRUE	FALSE	FALSE	0	TRUE	FALSE	FALSE	FALSE	FALSE	5	74	1.69263	-0.817918
BDKRB2	TRUE	FALSE	FALSE	0	TRUE	FALSE	FALSE	FALSE	FALSE	1	89	1.9944	0.854105
BDNF	TRUE	FALSE	FALSE	0	TRUE	FALSE	FALSE	FALSE	FALSE	10	95	2.96762	1.90091
BDP1	TRUE	FALSE	FALSE	0	TRUE	FALSE	FALSE	FALSE	FALSE	4	63	5.20606	-3.01332
BEAN1	TRUE	FALSE	FALSE	0	TRUE	FALSE	FALSE	FALSE	FALSE	2	80
BECN1	TRUE	FALSE	FALSE	0	TRUE	FALSE	FALSE	FALSE	FALSE	1	59	4.32155	1.57394
BECN2	TRUE	FALSE	FALSE	0	TRUE	FALSE	FALSE	FALSE	FALSE	0	0
BEGAIN	TRUE	FALSE	FALSE	0	TRUE	FALSE	FALSE	FALSE	FALSE	8	90	3.03471	2.57388
BEND3	TRUE	FALSE	FALSE	0	TRUE	FALSE	FALSE	FALSE	FALSE	2	109	2.98958	2.84566
BEND4	TRUE	FALSE	FALSE	0	FALSE	FALSE	FALSE	FALSE	FALSE	7	84	3.54423	0.079235
BEND5	TRUE	FALSE	FALSE	0	TRUE	FALSE	FALSE	FALSE	FALSE	4	101	2.00907	2.17828
BEND6	TRUE	FALSE	FALSE	0	TRUE	FALSE	FALSE	FALSE	FALSE	7	72	2.11055	-0.0592517
BEND7	TRUE	FALSE	FALSE	0	TRUE	FALSE	FALSE	FALSE	FALSE	2	79	2.43705	0.0601122
BEST1	TRUE	FALSE	FALSE	0	TRUE	FALSE	FALSE	FALSE	FALSE	12	46	0.777119	0.87103
BEST2	TRUE	FALSE	FALSE	0	TRUE	FALSE	TRUE	FALSE	FALSE	2	58	0.186432	2.86541
BEST3	TRUE	FALSE	FALSE	0	TRUE	FALSE	FALSE	FALSE	FALSE	6	53	-0.877556	-1.23704
BEST4	TRUE	FALSE	FALSE	0	FALSE	FALSE	FALSE	FALSE	FALSE	1	35	1.80646	2.97058
BET1	TRUE	FALSE	FALSE	0	FALSE	FALSE	FALSE	FALSE	FALSE	3	5	0.0758007	-0.18126
BET1L	TRUE	FALSE	FALSE	0	TRUE	FALSE	FALSE	FALSE	FALSE	4	90	1.65091	-0.133414
BFAR	TRUE	FALSE	FALSE	0	TRUE	FALSE	FALSE	FALSE	FALSE	2	99	2.2215	-0.3882
BFSP1	TRUE	FALSE	FALSE	0	TRUE	FALSE	FALSE	FALSE	FALSE	2	107	1.28949	-0.229898
BFSP2	TRUE	FALSE	FALSE	0	TRUE	FALSE	FALSE	FALSE	FALSE	1	103	1.63753	-0.0826706
BHLHA15	TRUE	FALSE	TRUE	5	TRUE	FALSE	FALSE	FALSE	FALSE	1	89	0.54422	1.26535
BHLHA9	TRUE	FALSE	FALSE	0	TRUE	FALSE	FALSE	FALSE	FALSE	0	62
BHLHE22	TRUE	FALSE	TRUE	10	TRUE	FALSE	FALSE	FALSE	FALSE	9	100	1.83632	3.34742
BHLHE40	TRUE	FALSE	TRUE	8	TRUE	TRUE	FALSE	FALSE	FALSE	9	107	2.92464	1.63091
BHLHE41	TRUE	FALSE	FALSE	0	TRUE	TRUE	FALSE	FALSE	FALSE	9	105
BHMT	TRUE	FALSE	FALSE	0	TRUE	FALSE	FALSE	FALSE	FALSE	1	96	1.82122	-0.490101
BHMT2	TRUE	FALSE	TRUE	4	TRUE	FALSE	FALSE	FALSE	FALSE	4	98	-0.86838	0.0733613
BICC1	TRUE	FALSE	FALSE	0	TRUE	FALSE	FALSE	FALSE	FALSE	4	91	4.75374	0.458337
BICD1	TRUE	FALSE	FALSE	0	TRUE	FALSE	FALSE	FALSE	FALSE	11	96	3.85917	2.11838
BICD2	TRUE	FALSE	FALSE	0	TRUE	FALSE	FALSE	FALSE	FALSE	2	111	3.13067	3.17449
BICDL1	TRUE	FALSE	FALSE	0	TRUE	FALSE	FALSE	FALSE	FALSE	3	97
BICDL2	TRUE	FALSE	FALSE	0	TRUE	FALSE	FALSE	FALSE	FALSE	2	99
BICRA	TRUE	FALSE	FALSE	0	FALSE	FALSE	FALSE	FALSE	FALSE	0	83
BICRAL	TRUE	FALSE	FALSE	0	FALSE	FALSE	FALSE	FALSE	FALSE	5	111
BID	TRUE	FALSE	FALSE	0	TRUE	FALSE	FALSE	FALSE	FALSE	5	107	-0.760801	0.0270805
BIK	TRUE	FALSE	FALSE	0	TRUE	TRUE	FALSE	FALSE	FALSE	1	90	-0.923792	-1.3897
BIN1	TRUE	TRUE	FALSE	0	TRUE	FALSE	FALSE	FALSE	FALSE	15	109	3.72329	2.20077
BIN2	TRUE	FALSE	TRUE	11	TRUE	FALSE	FALSE	FALSE	FALSE	6	102	2.64571	0.507952
BIN3	TRUE	FALSE	FALSE	0	TRUE	FALSE	FALSE	FALSE	FALSE	2	105	0.580378	-1.32665
BIRC2	TRUE	FALSE	FALSE	0	TRUE	FALSE	FALSE	FALSE	FALSE	9	92	3.25111	-0.31022
BIRC3	TRUE	FALSE	FALSE	0	TRUE	FALSE	TRUE	FALSE	FALSE	7	98	3.40982	0.712339
BIRC5	TRUE	FALSE	FALSE	0	TRUE	TRUE	FALSE	FALSE	FALSE	2	20	1.81779	0.615879
BIRC6	TRUE	FALSE	FALSE	0	TRUE	FALSE	FALSE	FALSE	FALSE	4	87	10.6087	1.4037
BIRC7	TRUE	FALSE	FALSE	0	TRUE	FALSE	FALSE	FALSE	FALSE	4	74	1.28321	-0.431776
BIRC8	TRUE	FALSE	FALSE	0	TRUE	FALSE	FALSE	FALSE	FALSE			-1.16997	-0.580552
BIVM	TRUE	FALSE	FALSE	0	TRUE	FALSE	FALSE	FALSE	FALSE	2	91	1.65631	0.66916
BLCAP	TRUE	FALSE	FALSE	0	TRUE	FALSE	FALSE	FALSE	FALSE	7	109	1.17992	0.979923
BLK	TRUE	TRUE	FALSE	0	TRUE	TRUE	FALSE	FALSE	FALSE	10	81	1.37909	-2.16556
BLM	TRUE	FALSE	FALSE	0	TRUE	FALSE	FALSE	FALSE	FALSE	4	90	2.514	-0.997578
BLMH	TRUE	FALSE	FALSE	0	TRUE	FALSE	FALSE	FALSE	FALSE	4	12	2.83984	0.624299
BLNK	TRUE	TRUE	FALSE	0	TRUE	TRUE	FALSE	FALSE	FALSE	6	84	4.55297	0.94887
BLOC1S1	TRUE	FALSE	FALSE	0	TRUE	FALSE	FALSE	FALSE	FALSE	6	95	1.78043	-0.803059
BLOC1S2	TRUE	FALSE	FALSE	0	TRUE	FALSE	FALSE	FALSE	FALSE	5	67	1.54536	0.991827
BLOC1S3	TRUE	FALSE	FALSE	0	TRUE	FALSE	FALSE	FALSE	FALSE	2	42	-0.610549	2.47905
BLOC1S4	TRUE	FALSE	FALSE	0	TRUE	FALSE	FALSE	FALSE	FALSE	1	92	0.683232	2.136
BLOC1S5	TRUE	FALSE	FALSE	0	TRUE	FALSE	FALSE	FALSE	FALSE	0	52	0.426105	-0.530648
BLOC1S6	TRUE	TRUE	FALSE	0	FALSE	FALSE	FALSE	FALSE	FALSE	8	10	0.209257	0.725642
BLVRA	TRUE	FALSE	FALSE	0	TRUE	FALSE	FALSE	FALSE	FALSE	3	67	2.38589	0.207222
BLVRB	TRUE	FALSE	TRUE	7	TRUE	FALSE	FALSE	FALSE	FALSE	4	96	0.229332	0.155289
BLZF1	TRUE	FALSE	FALSE	0	TRUE	FALSE	FALSE	FALSE	FALSE	3	59	1.17485	-0.334591
BMERB1	TRUE	FALSE	FALSE	0	FALSE	FALSE	FALSE	FALSE	FALSE	5	44
BMF	TRUE	FALSE	FALSE	0	TRUE	TRUE	FALSE	FALSE	FALSE	5	110	2.21611	-0.387523
BMI1	TRUE	FALSE	FALSE	0	TRUE	TRUE	FALSE	FALSE	FALSE	12	101	3.01765	1.92593
BMP1	TRUE	FALSE	FALSE	0	TRUE	FALSE	FALSE	FALSE	FALSE	7	109	4.90399	2.29637
BMP10	TRUE	FALSE	FALSE	0	TRUE	FALSE	FALSE	FALSE	FALSE	3	38	2.50455	0.779174
BMP2	TRUE	TRUE	FALSE	0	TRUE	FALSE	FALSE	FALSE	FALSE	2	83	2.89673	1.46669
BMP2K	TRUE	FALSE	TRUE	2	FALSE	FALSE	FALSE	FALSE	FALSE	8	110	3.79933	-1.05359
BMP3	TRUE	FALSE	FALSE	0	TRUE	FALSE	FALSE	FALSE	FALSE	4	93	1.98246	-0.427624
BMP4	TRUE	FALSE	FALSE	0	TRUE	FALSE	FALSE	FALSE	FALSE	8	94	3.1864	1.90585
BMP5	TRUE	FALSE	FALSE	0	TRUE	FALSE	FALSE	FALSE	FALSE	3	46	1.86053	0.302946
BMP6	TRUE	FALSE	FALSE	0	TRUE	FALSE	FALSE	FALSE	FALSE	1	110	3.44242	-0.0236922
BMP7	TRUE	FALSE	FALSE	0	TRUE	FALSE	FALSE	FALSE	FALSE	6	94	3.4116	2.70705
BMP8A	TRUE	FALSE	FALSE	0	TRUE	FALSE	FALSE	FALSE	FALSE	1	19	2.44114	3.69608
BMP8B	TRUE	FALSE	FALSE	0	TRUE	FALSE	FALSE	FALSE	FALSE	1	71	2.64167	2.99498
BMPER	TRUE	FALSE	FALSE	0	TRUE	FALSE	FALSE	FALSE	FALSE	9	99	3.25163	0.300362
BMPR1A	TRUE	FALSE	FALSE	0	TRUE	TRUE	FALSE	FALSE	FALSE	4	97	3.81639	2.80755
BMPR1B	TRUE	FALSE	FALSE	0	TRUE	FALSE	FALSE	FALSE	FALSE	12	77	4.02698	-0.722938
BMPR2	TRUE	FALSE	FALSE	0	TRUE	FALSE	FALSE	FALSE	FALSE	9	65	5.11096	1.45238
BMS1	TRUE	FALSE	FALSE	0	TRUE	FALSE	FALSE	FALSE	FALSE	1	41	5.73379	-0.419066
BMT2	TRUE	FALSE	FALSE	0	TRUE	FALSE	FALSE	FALSE	FALSE	3	82
BNC1	TRUE	FALSE	FALSE	0	TRUE	FALSE	FALSE	FALSE	FALSE	8	97	3.40794	0.487806
BNC2	TRUE	FALSE	FALSE	0	TRUE	FALSE	FALSE	FALSE	FALSE	16	80	4.83911	0.279036
BNIP1	TRUE	FALSE	FALSE	0	TRUE	FALSE	FALSE	FALSE	FALSE	1	16	1.39844	0.674234
BNIP2	TRUE	FALSE	FALSE	0	TRUE	FALSE	FALSE	FALSE	FALSE	1	97	1.01528	-1.52721
BNIP3	TRUE	FALSE	FALSE	0	TRUE	FALSE	FALSE	FALSE	FALSE	3	91	1.45222	0.760377
BNIP3L	TRUE	FALSE	FALSE	0	TRUE	FALSE	FALSE	FALSE	FALSE	4	61	2.15954	0.446998
BNIP5	TRUE	FALSE	FALSE	0	TRUE	FALSE	FALSE	FALSE	FALSE	1	109
BNIPL	TRUE	FALSE	FALSE	0	TRUE	FALSE	FALSE	FALSE	FALSE	2	21	0.456572	0.826032
BOC	TRUE	FALSE	FALSE	0	TRUE	FALSE	FALSE	FALSE	FALSE	10	108	4.07011	0.770272
BOD1	TRUE	FALSE	FALSE	0	TRUE	FALSE	FALSE	FALSE	FALSE	2	58	1.16038	1.21861
BOD1L1	TRUE	FALSE	FALSE	0	TRUE	FALSE	FALSE	FALSE	FALSE	3	42	6.43086	-2.17665
BOD1L2	TRUE	FALSE	FALSE	0	TRUE	FALSE	FALSE	FALSE	FALSE	1	4	1.32321	1.12805
BOK	TRUE	FALSE	FALSE	0	TRUE	FALSE	FALSE	FALSE	FALSE	4	102	1.46526	0.794684
BOLA1	TRUE	FALSE	FALSE	0	TRUE	FALSE	FALSE	FALSE	FALSE	4	71	1.7057	1.12173
BOLA3	TRUE	FALSE	FALSE	0	TRUE	FALSE	FALSE	FALSE	FALSE	3	43	1.76271	0.608667
BOLL	TRUE	FALSE	FALSE	0	TRUE	FALSE	FALSE	FALSE	FALSE	7	49	2.27423	0.631612
BORA	TRUE	FALSE	FALSE	0	TRUE	FALSE	FALSE	FALSE	FALSE	3	68	2.18873	0.476971
BORCS5	TRUE	FALSE	FALSE	0	TRUE	FALSE	FALSE	FALSE	FALSE	7	103
BORCS6	TRUE	FALSE	FALSE	0	TRUE	FALSE	FALSE	FALSE	FALSE	3	69
BORCS7	TRUE	FALSE	FALSE	0	TRUE	FALSE	FALSE	FALSE	FALSE	2	35
BORCS8	TRUE	FALSE	FALSE	0	TRUE	FALSE	FALSE	FALSE	FALSE	0	42
BPGM	TRUE	FALSE	FALSE	0	TRUE	FALSE	FALSE	FALSE	FALSE	5	23	1.39696	0.769973
BPHL	TRUE	FALSE	FALSE	0	TRUE	FALSE	FALSE	FALSE	FALSE	1	101	0.988014	0.191762
BPI	TRUE	FALSE	FALSE	0	TRUE	FALSE	FALSE	FALSE	FALSE	7	3	1.06532	-1.21563
BPIFA1	TRUE	FALSE	FALSE	0	TRUE	FALSE	FALSE	FALSE	FALSE	1	17	0.786705	-1.30261
BPIFA2	TRUE	FALSE	FALSE	0	TRUE	FALSE	FALSE	FALSE	FALSE	14	20	1.07678	-0.636492
BPIFA3	TRUE	FALSE	FALSE	0	TRUE	FALSE	FALSE	FALSE	FALSE	2	8	1.36278	-1.4145
BPIFB1	TRUE	FALSE	FALSE	0	TRUE	FALSE	FALSE	FALSE	FALSE	9	30	1.65161	0.0220587
BPIFB2	TRUE	FALSE	FALSE	0	TRUE	FALSE	FALSE	FALSE	FALSE	2	60	0.922091	0.0560246
BPIFB3	TRUE	FALSE	FALSE	0	TRUE	FALSE	FALSE	FALSE	FALSE	0	17	1.95231	-0.622919
BPIFB4	TRUE	FALSE	FALSE	0	TRUE	FALSE	FALSE	FALSE	FALSE	1	1	0.19642	-1.22767
BPIFB6	TRUE	FALSE	FALSE	0	TRUE	FALSE	FALSE	FALSE	FALSE	8	56	0.417893	-1.16129
BPIFC	TRUE	FALSE	FALSE	0	FALSE	FALSE	FALSE	FALSE	FALSE	1	9	1.85662	-0.883391
BPNT1	TRUE	FALSE	FALSE	0	TRUE	FALSE	FALSE	FALSE	FALSE	1	62	1.64199	0.786883
BPNT2	TRUE	FALSE	FALSE	0	TRUE	FALSE	FALSE	FALSE	FALSE	2	0
BPTF	TRUE	FALSE	FALSE	0	TRUE	FALSE	FALSE	FALSE	FALSE	4	104	8.90413	4.39189
BRAF	TRUE	FALSE	FALSE	0	TRUE	FALSE	FALSE	FALSE	FALSE	3	89	5.85138	3.99134
BRAP	TRUE	FALSE	FALSE	0	TRUE	FALSE	FALSE	FALSE	FALSE	3	44	3.43071	2.09717
BRAT1	TRUE	FALSE	FALSE	0	TRUE	FALSE	FALSE	FALSE	FALSE	4	86	1.20482	-1.76973
BRCA1	TRUE	FALSE	TRUE	1	TRUE	TRUE	FALSE	FALSE	FALSE	7	58	1.468	-1.26079
BRCA2	TRUE	FALSE	FALSE	0	TRUE	TRUE	FALSE	FALSE	FALSE	5	21	4.00599	-4.71487
BRD1	TRUE	FALSE	FALSE	0	TRUE	FALSE	FALSE	FALSE	FALSE	3	96	4.98362	4.28998
BRD2	TRUE	FALSE	FALSE	0	TRUE	FALSE	FALSE	FALSE	FALSE	18	25	4.87424	-0.331442
BRD3	TRUE	FALSE	FALSE	0	TRUE	FALSE	FALSE	FALSE	FALSE	6	82	3.45929	3.7082
BRD4	TRUE	FALSE	FALSE	0	TRUE	FALSE	FALSE	FALSE	FALSE	4	85	5.91213	3.75842
BRD7	TRUE	FALSE	FALSE	0	TRUE	FALSE	FALSE	FALSE	FALSE	3	41	4.33034	-0.201205
BRD8	TRUE	FALSE	FALSE	0	TRUE	FALSE	FALSE	FALSE	FALSE	3	64	4.67466	2.00142
BRD9	TRUE	FALSE	FALSE	0	TRUE	FALSE	FALSE	FALSE	FALSE	4	32	2.96635	1.19957
BRDT	TRUE	FALSE	FALSE	0	TRUE	FALSE	FALSE	FALSE	FALSE	6	9	3.09061	-0.954732
BRF1	TRUE	FALSE	TRUE	5	TRUE	FALSE	FALSE	FALSE	FALSE	6	102	3.93792	0.614823
BRF2	TRUE	FALSE	TRUE	11	TRUE	FALSE	FALSE	FALSE	FALSE	1	43	0.998539	-0.1435
BRI3	TRUE	FALSE	FALSE	0	TRUE	FALSE	FALSE	FALSE	FALSE	7	97	0.622464	0.509141
BRI3BP	TRUE	FALSE	FALSE	0	TRUE	FALSE	FALSE	FALSE	FALSE	5	94	1.38943	2.10303
BRICD5	TRUE	FALSE	FALSE	0	TRUE	FALSE	FALSE	FALSE	FALSE	1	52	-1.1715	-3.17765
BRINP1	TRUE	FALSE	FALSE	0	TRUE	FALSE	FALSE	FALSE	FALSE	3	71	4.217	2.13173
BRINP2	TRUE	FALSE	FALSE	0	TRUE	FALSE	FALSE	FALSE	FALSE	3	93	4.42792	0.791156
BRINP3	TRUE	FALSE	FALSE	0	TRUE	FALSE	TRUE	FALSE	FALSE	11	56	2.90343	0.212754
BRIP1	TRUE	FALSE	FALSE	0	FALSE	FALSE	FALSE	FALSE	FALSE	3	56	2.26528	-0.013903
BRIX1	TRUE	FALSE	FALSE	0	TRUE	FALSE	FALSE	FALSE	FALSE	5	101	3.40827	0.279148
BRK1	TRUE	FALSE	FALSE	0	TRUE	FALSE	FALSE	FALSE	FALSE	1	7	1.61717	1.5272
BRME1	TRUE	FALSE	FALSE	0	TRUE	FALSE	FALSE	FALSE	FALSE	4	87
BRMS1	TRUE	FALSE	FALSE	0	TRUE	FALSE	FALSE	FALSE	FALSE	3	11	1.85314	0.0397865
BRMS1L	TRUE	FALSE	FALSE	0	TRUE	FALSE	FALSE	FALSE	FALSE	4	43	3.19219	1.76083
BROX	TRUE	FALSE	FALSE	0	FALSE	FALSE	FALSE	FALSE	FALSE	5	57	2.23803	-0.915171
BRPF1	TRUE	FALSE	FALSE	0	TRUE	TRUE	FALSE	FALSE	FALSE	2	101	5.41222	4.50784
BRPF3	TRUE	FALSE	FALSE	0	TRUE	FALSE	FALSE	FALSE	FALSE	6	84	4.69422	2.77948
BRSK1	TRUE	FALSE	FALSE	0	TRUE	FALSE	FALSE	FALSE	FALSE	4	100	4.69678	5.08785
BRSK2	TRUE	FALSE	FALSE	0	TRUE	FALSE	FALSE	FALSE	FALSE	15	88	3.83715	3.20591
BRWD1	TRUE	FALSE	FALSE	0	TRUE	FALSE	FALSE	FALSE	FALSE	5	93	7.83582	1.66974
BSCL2	TRUE	FALSE	FALSE	0	TRUE	FALSE	FALSE	FALSE	FALSE	18	90	2.79303	0.11585
BSDC1	TRUE	FALSE	FALSE	0	TRUE	FALSE	FALSE	FALSE	FALSE	2	104	2.96268	0.347083
BSG	TRUE	TRUE	FALSE	0	TRUE	TRUE	FALSE	FALSE	FALSE	6	87	2.18559	-0.112702
BSN	TRUE	FALSE	FALSE	0	TRUE	FALSE	FALSE	FALSE	FALSE	2	88	7.89587	2.30309
BSND	TRUE	FALSE	FALSE	0	TRUE	FALSE	FALSE	FALSE	FALSE	2	55	-0.520509	-0.635535
BSPH1	TRUE	FALSE	FALSE	0	TRUE	FALSE	FALSE	FALSE	FALSE	0	34
BSPRY	TRUE	FALSE	FALSE	0	TRUE	FALSE	FALSE	FALSE	FALSE	3	105	0.648831	-0.760362
BST1	TRUE	FALSE	FALSE	0	TRUE	TRUE	FALSE	FALSE	FALSE	5	67	0.605169	-0.0274781
BST2	TRUE	FALSE	FALSE	0	TRUE	FALSE	TRUE	FALSE	FALSE	3	103	0.195124	1.10994
BSX	TRUE	FALSE	FALSE	0	TRUE	FALSE	FALSE	FALSE	FALSE	3	5	1.45735	1.86721
BTAF1	TRUE	FALSE	FALSE	0	TRUE	FALSE	FALSE	FALSE	FALSE	3	69	8.22857	3.70693
BTBD1	TRUE	FALSE	FALSE	0	TRUE	FALSE	FALSE	FALSE	FALSE	6	104	2.56816	1.70425
BTBD10	TRUE	FALSE	FALSE	0	TRUE	FALSE	FALSE	FALSE	FALSE	5	84	3.7275	2.69521
BTBD11	TRUE	FALSE	FALSE	0	FALSE	FALSE	FALSE	FALSE	FALSE	3	106	4.67179	2.87845
BTBD16	TRUE	FALSE	FALSE	0	TRUE	FALSE	FALSE	FALSE	FALSE	9	92	0.46247	-0.168592
BTBD17	TRUE	FALSE	FALSE	0	TRUE	FALSE	FALSE	FALSE	FALSE	1	91	1.20755	3.65639
BTBD18	TRUE	FALSE	FALSE	0	TRUE	FALSE	FALSE	FALSE	FALSE	0	85
BTBD19	TRUE	FALSE	FALSE	0	FALSE	FALSE	FALSE	FALSE	FALSE	6	111
BTBD2	TRUE	FALSE	FALSE	0	TRUE	FALSE	FALSE	FALSE	FALSE	1	83	3.57095	2.92898
BTBD3	TRUE	FALSE	FALSE	0	TRUE	TRUE	FALSE	FALSE	FALSE	10	91	2.22326	2.66781
BTBD6	TRUE	FALSE	FALSE	0	TRUE	FALSE	FALSE	FALSE	FALSE	2	86	1.37855	1.44638
BTBD7	TRUE	FALSE	FALSE	0	TRUE	FALSE	FALSE	FALSE	FALSE	2	106	4.60547	0.0700929
BTBD8	TRUE	FALSE	FALSE	0	FALSE	FALSE	FALSE	FALSE	FALSE	1	60	0.512243	0.24427
BTBD9	TRUE	FALSE	FALSE	0	TRUE	FALSE	FALSE	FALSE	FALSE	4	90	3.06528	1.21959
BTC	TRUE	FALSE	FALSE	0	TRUE	FALSE	FALSE	FALSE	FALSE	2	69	1.3299	-0.984322
BTD	TRUE	FALSE	FALSE	0	TRUE	FALSE	FALSE	FALSE	FALSE	3	92	-0.0484275	-0.869744
BTF3	TRUE	FALSE	FALSE	0	TRUE	FALSE	FALSE	FALSE	FALSE	1	9	2.67678	1.88077
BTF3L4	TRUE	FALSE	FALSE	0	TRUE	FALSE	FALSE	FALSE	FALSE	3	14	1.84969	2.09704
BTG1	TRUE	FALSE	FALSE	0	TRUE	FALSE	FALSE	FALSE	FALSE	3	109	1.93017	1.63564
BTG2	TRUE	FALSE	FALSE	0	TRUE	FALSE	FALSE	FALSE	FALSE	1	111	0.589238	0.963289
BTG3	TRUE	FALSE	FALSE	0	TRUE	FALSE	FALSE	FALSE	FALSE	3	11	2.43923	1.22621
BTG4	TRUE	FALSE	FALSE	0	TRUE	FALSE	FALSE	FALSE	FALSE	2	93	1.95351	0.0518923
BTLA	TRUE	FALSE	FALSE	0	TRUE	TRUE	FALSE	FALSE	FALSE	6	83	2.38737	1.57884
BTN1A1	TRUE	FALSE	FALSE	0	TRUE	FALSE	FALSE	FALSE	FALSE	0	68	0.0692615	1.74688
BTN2A1	TRUE	FALSE	FALSE	0	TRUE	TRUE	FALSE	FALSE	FALSE	3	111	-1.96862	-0.956276
BTN2A2	TRUE	FALSE	FALSE	0	TRUE	TRUE	FALSE	FALSE	FALSE	3	87	2.01513	-0.122054
BTN3A1	TRUE	FALSE	TRUE	3	FALSE	FALSE	FALSE	FALSE	FALSE	4	110	1.32917	0.712052
BTN3A2	TRUE	FALSE	TRUE	4	FALSE	FALSE	FALSE	FALSE	FALSE	3	107	1.36739	1.74861
BTN3A3	TRUE	FALSE	FALSE	0	FALSE	FALSE	FALSE	FALSE	FALSE	1	111	0.73807	0.28958
BTNL2	TRUE	FALSE	FALSE	0	TRUE	FALSE	FALSE	FALSE	FALSE	0	38	0.340677	1.12414
BTNL3	TRUE	FALSE	FALSE	0	FALSE	FALSE	FALSE	FALSE	FALSE	5	29	2.52593	1.31432
BTNL8	TRUE	FALSE	FALSE	0	FALSE	FALSE	FALSE	FALSE	FALSE	4	54	1.67654	-0.180069
BTNL9	TRUE	FALSE	TRUE	8	TRUE	FALSE	FALSE	FALSE	FALSE	6	96	0.330773	0.725378
BTRC	TRUE	FALSE	FALSE	0	TRUE	FALSE	FALSE	TRUE	FALSE	4	81	4.62034	2.34586
BUB1	TRUE	FALSE	TRUE	8	TRUE	TRUE	FALSE	FALSE	FALSE	1	92	3.63722	-0.286085
BUB1B	TRUE	FALSE	TRUE	3	TRUE	FALSE	FALSE	FALSE	FALSE	3	85	4.78012	0.331809
BUB3	TRUE	FALSE	FALSE	0	TRUE	FALSE	FALSE	FALSE	FALSE	5	92	3.08313	2.66459
BUD13	TRUE	FALSE	FALSE	0	TRUE	FALSE	FALSE	FALSE	FALSE	1	34	2.70649	-0.661189
BUD23	TRUE	FALSE	FALSE	0	TRUE	FALSE	FALSE	FALSE	FALSE	1	75
BUD31	TRUE	FALSE	FALSE	0	TRUE	FALSE	FALSE	FALSE	FALSE	4	2	1.75923	1.41528
BVES	TRUE	FALSE	FALSE	0	TRUE	FALSE	FALSE	FALSE	FALSE	4	72	1.80826	0.425688
BYSL	TRUE	FALSE	FALSE	0	TRUE	FALSE	FALSE	FALSE	FALSE	3	109	2.77236	1.25148
BZW1	TRUE	FALSE	FALSE	0	FALSE	FALSE	FALSE	FALSE	FALSE	9	101	3.01574	2.6948
BZW2	TRUE	FALSE	FALSE	0	TRUE	FALSE	FALSE	FALSE	FALSE	2	100	3.95096	1.69095
C10orf105	TRUE	FALSE	FALSE	0	FALSE	FALSE	FALSE	FALSE	FALSE	7	108
C10orf120	TRUE	FALSE	FALSE	0	TRUE	FALSE	FALSE	FALSE	FALSE	2	41	0.509838	-0.973634
C10orf53	TRUE	FALSE	FALSE	0	FALSE	FALSE	FALSE	FALSE	FALSE	1	51	-0.431908	-0.834875
C10orf62	TRUE	FALSE	FALSE	0	TRUE	FALSE	FALSE	FALSE	FALSE	2	62	-1.16038	-0.699704
C10orf67	TRUE	FALSE	FALSE	0	TRUE	FALSE	FALSE	FALSE	FALSE	3	71	-0.54894	-0.555066
C10orf71	TRUE	FALSE	FALSE	0	FALSE	FALSE	FALSE	FALSE	FALSE	7	84	1.79604	0.727145
C10orf82	TRUE	FALSE	FALSE	0	TRUE	FALSE	FALSE	FALSE	FALSE	5	64	0.539957	-0.277859
C10orf88	TRUE	FALSE	FALSE	0	TRUE	FALSE	FALSE	FALSE	FALSE	2	0	1.96648	-0.508933
C10orf90	TRUE	FALSE	FALSE	0	TRUE	FALSE	FALSE	FALSE	FALSE	16	56	0.462436	-0.964463
C10orf95	TRUE	FALSE	FALSE	0	FALSE	FALSE	FALSE	FALSE	FALSE	5	108	0.390914	3.28214
C10orf99	TRUE	FALSE	FALSE	0	FALSE	FALSE	FALSE	FALSE	FALSE	2	88	1.04986	-1.0372
C11orf1	TRUE	FALSE	FALSE	0	FALSE	FALSE	FALSE	FALSE	FALSE	6	11	-0.263204	-0.233412
C11orf16	TRUE	FALSE	FALSE	0	TRUE	FALSE	FALSE	FALSE	FALSE	1	37	0.489709	-1.54866
C11orf21	TRUE	FALSE	FALSE	0	FALSE	FALSE	FALSE	FALSE	FALSE	10	98
C11orf24	TRUE	FALSE	FALSE	0	TRUE	FALSE	FALSE	FALSE	FALSE	2	38	1.13656	-1.17823
C11orf42	TRUE	FALSE	FALSE	0	FALSE	FALSE	FALSE	FALSE	FALSE	1	97	0.306069	-0.433271
C11orf52	TRUE	FALSE	FALSE	0	FALSE	FALSE	FALSE	FALSE	FALSE	6	83	0.951378	1.1308
C11orf53	TRUE	FALSE	FALSE	0	FALSE	FALSE	FALSE	FALSE	FALSE	4	76	-0.212659	0.260087
C11orf54	TRUE	FALSE	FALSE	0	TRUE	FALSE	FALSE	FALSE	FALSE	7	92	1.65838	-0.974479
C11orf58	TRUE	FALSE	FALSE	0	TRUE	FALSE	FALSE	FALSE	FALSE	2	0	2.47015	2.01795
C11orf65	TRUE	FALSE	FALSE	0	TRUE	FALSE	FALSE	FALSE	FALSE	2	57	-2.24647	-0.365186
C11orf68	TRUE	FALSE	FALSE	0	TRUE	FALSE	FALSE	FALSE	FALSE	3	107	1.73876	2.56927
C11orf71	TRUE	FALSE	FALSE	0	FALSE	FALSE	FALSE	FALSE	FALSE	5	67	0.135154	0.727609
C11orf80	TRUE	FALSE	FALSE	0	FALSE	FALSE	FALSE	FALSE	FALSE	3	84	2.30676	-0.812368
C11orf86	TRUE	FALSE	FALSE	0	FALSE	FALSE	FALSE	FALSE	FALSE	3	57
C11orf87	TRUE	FALSE	FALSE	0	TRUE	FALSE	FALSE	FALSE	FALSE	7	62	1.18203	1.11877
C11orf91	TRUE	FALSE	FALSE	0	TRUE	FALSE	FALSE	FALSE	FALSE	2	110
C11orf96	TRUE	FALSE	FALSE	0	FALSE	FALSE	FALSE	FALSE	FALSE	8	108
C11orf97	TRUE	FALSE	FALSE	0	TRUE	FALSE	FALSE	FALSE	FALSE	0	0
C12orf29	TRUE	FALSE	FALSE	0	TRUE	FALSE	FALSE	FALSE	FALSE	4	57	0.615503	0.182858
C12orf4	TRUE	FALSE	FALSE	0	TRUE	TRUE	FALSE	FALSE	FALSE	1	57	2.78914	1.10467
C12orf40	TRUE	FALSE	FALSE	0	FALSE	FALSE	FALSE	FALSE	FALSE	2	14	-1.13986	-2.18499
C12orf42	TRUE	FALSE	FALSE	0	FALSE	FALSE	FALSE	FALSE	FALSE	6	57	-0.839054	-1.42121
C12orf43	TRUE	FALSE	FALSE	0	TRUE	FALSE	FALSE	FALSE	FALSE	1	38	-0.105611	0.637661
C12orf50	TRUE	FALSE	FALSE	0	FALSE	FALSE	FALSE	FALSE	FALSE	2	44	2.52215	-0.838622
C12orf54	TRUE	FALSE	FALSE	0	FALSE	FALSE	FALSE	FALSE	FALSE	1	10	1.33596	-0.567386
C12orf56	TRUE	FALSE	FALSE	0	TRUE	FALSE	FALSE	FALSE	FALSE	3	51	-0.606898	-0.0303435
C12orf57	TRUE	FALSE	FALSE	0	TRUE	FALSE	FALSE	FALSE	FALSE	5	0	0.78058	-0.0646263
C12orf60	TRUE	FALSE	FALSE	0	TRUE	FALSE	FALSE	FALSE	FALSE	4	14	-0.135526	-1.39868
C12orf71	TRUE	FALSE	FALSE	0	TRUE	FALSE	FALSE	FALSE	FALSE	0	93	1.59742	-0.507882
C12orf73	TRUE	FALSE	FALSE	0	FALSE	FALSE	FALSE	FALSE	FALSE	4	41
C12orf75	TRUE	FALSE	FALSE	0	FALSE	FALSE	FALSE	FALSE	FALSE	4	49
C12orf76	TRUE	FALSE	FALSE	0	FALSE	FALSE	FALSE	FALSE	FALSE	5	108	-1.13564	-0.160614
C14orf119	TRUE	FALSE	FALSE	0	TRUE	FALSE	FALSE	FALSE	FALSE	6	61	0.305462	-0.403896
C14orf132	TRUE	FALSE	FALSE	0	FALSE	FALSE	FALSE	FALSE	FALSE	2	101
C14orf178	TRUE	FALSE	FALSE	0	FALSE	FALSE	FALSE	FALSE	FALSE			0.145416	-0.203672
C14orf180	TRUE	FALSE	FALSE	0	FALSE	FALSE	FALSE	FALSE	FALSE	7	59	0.523063	-1.23044
C14orf28	TRUE	FALSE	FALSE	0	TRUE	FALSE	FALSE	FALSE	FALSE	2	14	-0.47133	-0.895435
C14orf39	TRUE	FALSE	FALSE	0	TRUE	FALSE	FALSE	FALSE	FALSE	1	99	3.21224	-2.07951
C14orf93	TRUE	FALSE	FALSE	0	TRUE	FALSE	FALSE	FALSE	FALSE	2	90	2.42535	1.0826
C15orf39	TRUE	FALSE	TRUE	1	TRUE	FALSE	FALSE	FALSE	FALSE	13	84	3.54789	0.56939
C15orf40	TRUE	FALSE	FALSE	0	TRUE	FALSE	FALSE	FALSE	FALSE	1	77	1.28056	-1.22532
C15orf48	TRUE	FALSE	FALSE	0	FALSE	FALSE	FALSE	FALSE	FALSE	1	78	-0.067033	-0.491799
C15orf61	TRUE	FALSE	FALSE	0	FALSE	FALSE	FALSE	FALSE	FALSE	7	14
C15orf62	TRUE	FALSE	FALSE	0	FALSE	FALSE	FALSE	FALSE	FALSE	2	97
C16orf46	TRUE	FALSE	FALSE	0	TRUE	FALSE	FALSE	FALSE	FALSE	1	68	-0.0651362	-2.0626
C16orf54	TRUE	FALSE	TRUE	11	TRUE	FALSE	FALSE	FALSE	FALSE	3	104	1.80667	0.801273
C16orf72	TRUE	FALSE	FALSE	0	FALSE	FALSE	FALSE	FALSE	FALSE	1	75	3.5253	2.3588
C16orf74	TRUE	FALSE	FALSE	0	TRUE	FALSE	FALSE	FALSE	FALSE	5	106	-0.20113	-1.36387
C16orf78	TRUE	FALSE	FALSE	0	TRUE	FALSE	FALSE	FALSE	FALSE	3	20	0.434836	-1.48537
C16orf86	TRUE	FALSE	FALSE	0	TRUE	FALSE	FALSE	FALSE	FALSE	1	98	2.33276	1.12146
C16orf87	TRUE	FALSE	FALSE	0	TRUE	FALSE	FALSE	FALSE	FALSE	6	75	1.90453	1.25753
C16orf89	TRUE	FALSE	FALSE	0	TRUE	FALSE	FALSE	FALSE	FALSE	3	37	-1.44643	-2.64304
C16orf90	TRUE	FALSE	FALSE	0	TRUE	FALSE	FALSE	FALSE	FALSE	1	104	0.207246	-1.18318
C16orf92	TRUE	FALSE	FALSE	0	TRUE	FALSE	FALSE	FALSE	FALSE	1	36	0.785565	-0.120352
C16orf95	TRUE	FALSE	FALSE	0	TRUE	FALSE	FALSE	FALSE	FALSE	1	0
C16orf96	TRUE	FALSE	FALSE	0	FALSE	FALSE	FALSE	FALSE	FALSE	2	88	-1.21882	-2.55832
C17orf107	TRUE	FALSE	FALSE	0	FALSE	FALSE	FALSE	FALSE	FALSE	6	78
C17orf49	TRUE	FALSE	FALSE	0	TRUE	FALSE	FALSE	FALSE	FALSE	13	98	0.984392	0.745442
C17orf58	TRUE	FALSE	FALSE	0	FALSE	FALSE	FALSE	FALSE	FALSE	1	37	1.0469	-0.140549
C17orf64	TRUE	FALSE	FALSE	0	FALSE	FALSE	FALSE	FALSE	FALSE	6	45	0.544591	0.00264498
C17orf67	TRUE	FALSE	FALSE	0	TRUE	FALSE	FALSE	FALSE	FALSE	9	103	-0.941797	-0.828876
C17orf75	TRUE	FALSE	FALSE	0	TRUE	FALSE	FALSE	FALSE	FALSE	1	64	3.74446	0.315485
C17orf80	TRUE	FALSE	FALSE	0	TRUE	FALSE	FALSE	FALSE	FALSE	5	105	0.882376	-1.79046
C17orf97	TRUE	FALSE	FALSE	0	TRUE	FALSE	FALSE	FALSE	FALSE	2	3	-1.09486	-0.805673
C17orf99	TRUE	FALSE	FALSE	0	TRUE	FALSE	FALSE	FALSE	FALSE	1	110
C18orf21	TRUE	FALSE	FALSE	0	TRUE	FALSE	FALSE	FALSE	FALSE	3	9	1.09965	-0.12876
C18orf25	TRUE	FALSE	FALSE	0	FALSE	FALSE	FALSE	FALSE	FALSE	7	108	3.08628	-0.0653746
C18orf32	TRUE	FALSE	FALSE	0	TRUE	FALSE	FALSE	FALSE	FALSE	3	30	0.852357	-0.313361
C18orf54	TRUE	FALSE	FALSE	0	TRUE	FALSE	FALSE	FALSE	FALSE	0	39	0.581891	-1.96545
C18orf63	TRUE	FALSE	FALSE	0	TRUE	FALSE	FALSE	FALSE	FALSE	2	29
C19orf12	TRUE	FALSE	FALSE	0	TRUE	FALSE	FALSE	FALSE	FALSE	8	96	1.80567	0.711736
C19orf18	TRUE	FALSE	FALSE	0	TRUE	FALSE	FALSE	FALSE	FALSE	1	19	0.428832	-0.676964
C19orf25	TRUE	FALSE	FALSE	0	TRUE	FALSE	FALSE	FALSE	FALSE	2	96	0.230974	-0.671679
C19orf33	TRUE	FALSE	FALSE	0	TRUE	FALSE	FALSE	FALSE	FALSE	2	75	1.28345	-0.119925
C19orf38	TRUE	FALSE	TRUE	5	TRUE	FALSE	FALSE	FALSE	FALSE	2	29
C19orf44	TRUE	FALSE	FALSE	0	TRUE	FALSE	FALSE	FALSE	FALSE	1	18	0.596274	-0.279165
C19orf47	TRUE	FALSE	FALSE	0	FALSE	FALSE	FALSE	FALSE	FALSE	5	60	2.72133	0.877227
C19orf48	TRUE	FALSE	FALSE	0	TRUE	FALSE	FALSE	FALSE	FALSE			1.45426	-0.4092
C19orf53	TRUE	FALSE	FALSE	0	TRUE	FALSE	FALSE	FALSE	FALSE	1	30	1.14386	-1.30233
C19orf54	TRUE	FALSE	FALSE	0	FALSE	FALSE	FALSE	FALSE	FALSE	1	63	0.639227	-0.60088
C19orf67	TRUE	FALSE	FALSE	0	TRUE	FALSE	FALSE	FALSE	FALSE	1	84
C19orf73	TRUE	FALSE	FALSE	0	FALSE	FALSE	FALSE	FALSE	FALSE	2	73	1.23473	0.0271217
C19orf81	TRUE	FALSE	FALSE	0	TRUE	FALSE	FALSE	FALSE	FALSE	2	91
C19orf84	TRUE	FALSE	FALSE	0	FALSE	FALSE	FALSE	FALSE	FALSE	0	0
C1D	TRUE	FALSE	FALSE	0	FALSE	FALSE	FALSE	FALSE	FALSE	2	54	1.61438	-0.799491
C1GALT1	TRUE	FALSE	FALSE	0	TRUE	FALSE	FALSE	FALSE	FALSE	6	104	2.39737	-0.443052
C1GALT1C1L	TRUE	FALSE	FALSE	0	FALSE	FALSE	FALSE	FALSE	FALSE	0	0
C1QA	TRUE	TRUE	FALSE	0	TRUE	TRUE	FALSE	FALSE	FALSE	5	37	1.4667	1.5932
C1QB	TRUE	FALSE	TRUE	11	TRUE	FALSE	FALSE	FALSE	FALSE	17	25	1.08391	1.28644
C1QBP	TRUE	FALSE	FALSE	0	TRUE	FALSE	FALSE	FALSE	FALSE	1	79	1.71042	0.521907
C1QC	TRUE	TRUE	FALSE	0	FALSE	FALSE	FALSE	FALSE	FALSE	4	28	0.72179	0.720617
C1QL1	TRUE	FALSE	FALSE	0	TRUE	FALSE	FALSE	FALSE	FALSE	5	64
C1QL2	TRUE	FALSE	FALSE	0	TRUE	FALSE	FALSE	FALSE	FALSE	7	73	1.7015	3.03436
C1QL3	TRUE	FALSE	FALSE	0	TRUE	FALSE	FALSE	FALSE	FALSE	7	86	1.96045	3.69335
C1QL4	TRUE	FALSE	FALSE	0	FALSE	FALSE	FALSE	FALSE	FALSE	1	103	1.66697	1.9818
C1QTNF1	TRUE	FALSE	FALSE	0	TRUE	FALSE	FALSE	FALSE	FALSE	13	102	0.502471	0.693396
C1QTNF12	TRUE	FALSE	FALSE	0	TRUE	FALSE	FALSE	FALSE	FALSE	1	103
C1QTNF2	TRUE	FALSE	FALSE	0	TRUE	FALSE	FALSE	FALSE	FALSE	2	71	0.681093	-0.801283
C1QTNF3	TRUE	FALSE	FALSE	0	TRUE	TRUE	FALSE	FALSE	FALSE	3	45	1.19851	0.94583
C1QTNF4	TRUE	FALSE	FALSE	0	TRUE	FALSE	FALSE	FALSE	FALSE	11	108	1.83963	3.17034
C1QTNF5	TRUE	FALSE	FALSE	0	TRUE	FALSE	FALSE	FALSE	FALSE	2	110	2.34001	2.79029
C1QTNF6	TRUE	FALSE	FALSE	0	TRUE	TRUE	FALSE	FALSE	FALSE	6	101	0.953356	0.24626
C1QTNF7	TRUE	FALSE	FALSE	0	TRUE	FALSE	FALSE	FALSE	FALSE	6	93	0.823215	-0.567344
C1QTNF8	TRUE	FALSE	FALSE	0	FALSE	FALSE	FALSE	FALSE	FALSE	0	48	-2.38985	0.307783
C1QTNF9	TRUE	FALSE	FALSE	0	TRUE	FALSE	FALSE	FALSE	FALSE	1	42	2.25141	3.03954
C1QTNF9B	TRUE	FALSE	FALSE	0	TRUE	FALSE	FALSE	FALSE	FALSE	0	60	1.98692	2.89238
C1RL	TRUE	FALSE	TRUE	1	TRUE	FALSE	FALSE	FALSE	FALSE	3	109	1.16511	0.100953
C1S	TRUE	TRUE	FALSE	0	TRUE	FALSE	TRUE	FALSE	FALSE	12	98	4.0251	0.418082
C1orf100	TRUE	FALSE	FALSE	0	TRUE	FALSE	FALSE	FALSE	FALSE	1	80	0.231737	-0.741804
C1orf105	TRUE	FALSE	FALSE	0	FALSE	FALSE	FALSE	FALSE	FALSE	6	63	0.589711	-0.185758
C1orf109	TRUE	FALSE	FALSE	0	FALSE	FALSE	FALSE	FALSE	FALSE	2	86	-0.0757225	0.835265
C1orf112	TRUE	FALSE	FALSE	0	TRUE	FALSE	FALSE	FALSE	FALSE	1	4	2.59729	-1.18073
C1orf115	TRUE	FALSE	FALSE	0	TRUE	FALSE	FALSE	FALSE	FALSE	3	100	1.33953	0.824321
C1orf116	TRUE	FALSE	FALSE	0	TRUE	FALSE	FALSE	FALSE	FALSE	6	84	2.76586	-0.971183
C1orf127	TRUE	FALSE	FALSE	0	TRUE	FALSE	FALSE	FALSE	FALSE	0	64	1.97377	-0.903903
C1orf131	TRUE	FALSE	FALSE	0	FALSE	FALSE	FALSE	FALSE	FALSE	3	78	-0.251997	-0.791024
C1orf141	TRUE	FALSE	FALSE	0	FALSE	FALSE	FALSE	FALSE	FALSE	1	2	0.657538	-1.37128
C1orf146	TRUE	FALSE	FALSE	0	TRUE	FALSE	FALSE	FALSE	FALSE	1	41	1.69365	-0.340277
C1orf159	TRUE	FALSE	FALSE	0	TRUE	TRUE	FALSE	FALSE	FALSE	3	43	1.13074	-0.419916
C1orf162	TRUE	FALSE	TRUE	11	FALSE	FALSE	FALSE	FALSE	FALSE	3	95	0.843649	0.0697059
C1orf167	TRUE	FALSE	FALSE	0	FALSE	FALSE	FALSE	FALSE	FALSE	2	42	0.655519	0.493769
C1orf174	TRUE	FALSE	FALSE	0	TRUE	FALSE	FALSE	FALSE	FALSE	1	13	1.54497	-0.124684
C1orf185	TRUE	FALSE	FALSE	0	TRUE	FALSE	FALSE	FALSE	FALSE	2	32
C1orf198	TRUE	FALSE	FALSE	0	TRUE	FALSE	FALSE	FALSE	FALSE	12	109	1.76965	1.69021
C1orf21	TRUE	FALSE	FALSE	0	TRUE	FALSE	FALSE	FALSE	FALSE	6	97	2.29621	0.80528
C1orf210	TRUE	FALSE	FALSE	0	FALSE	FALSE	FALSE	FALSE	FALSE	3	101	-0.318615	-0.203598
C1orf216	TRUE	FALSE	FALSE	0	FALSE	FALSE	FALSE	FALSE	FALSE	3	103	1.40979	0.068485
C1orf226	TRUE	FALSE	FALSE	0	FALSE	FALSE	FALSE	FALSE	FALSE	1	52	1.97456	-0.808414
C1orf35	TRUE	FALSE	FALSE	0	TRUE	FALSE	FALSE	FALSE	FALSE	2	72	1.72781	1.27585
C1orf43	TRUE	FALSE	FALSE	0	TRUE	FALSE	FALSE	FALSE	FALSE	3	91	2.7733	0.827469
C1orf50	TRUE	FALSE	FALSE	0	TRUE	FALSE	FALSE	FALSE	FALSE	1	84	0.930998	-0.462187
C1orf52	TRUE	FALSE	FALSE	0	TRUE	FALSE	FALSE	FALSE	FALSE	1	16	1.59361	0.277842
C1orf53	TRUE	FALSE	FALSE	0	TRUE	FALSE	FALSE	FALSE	FALSE	2	62	1.2464	0.0925728
C1orf54	TRUE	FALSE	FALSE	0	TRUE	FALSE	FALSE	FALSE	FALSE	2	27	1.66974	-1.67015
C1orf56	TRUE	FALSE	FALSE	0	TRUE	FALSE	FALSE	FALSE	FALSE	3	97	0.662818	2.31663
C1orf68	TRUE	FALSE	FALSE	0	FALSE	FALSE	FALSE	FALSE	FALSE	1	17
C1orf74	TRUE	FALSE	FALSE	0	TRUE	FALSE	FALSE	FALSE	FALSE	1	110	1.94548	0.372853
C1orf87	TRUE	FALSE	FALSE	0	TRUE	FALSE	FALSE	FALSE	FALSE	2	41	-1.11702	-1.09825
C1orf94	TRUE	FALSE	FALSE	0	TRUE	FALSE	FALSE	FALSE	FALSE	5	98	1.98364	-1.50135
C2	TRUE	FALSE	FALSE	0	FALSE	FALSE	TRUE	FALSE	FALSE	6	105	2.89093	1.17071
C20orf141	TRUE	FALSE	FALSE	0	TRUE	FALSE	FALSE	FALSE	FALSE	1	73	-0.959226	-0.799315
C20orf173	TRUE	FALSE	FALSE	0	FALSE	FALSE	FALSE	FALSE	FALSE	1	59
C20orf202	TRUE	FALSE	FALSE	0	FALSE	FALSE	FALSE	FALSE	FALSE	0	97
C20orf203	TRUE	FALSE	FALSE	0	FALSE	FALSE	FALSE	FALSE	FALSE	0	0
C20orf27	TRUE	FALSE	FALSE	0	TRUE	FALSE	FALSE	FALSE	FALSE	3	104	1.0468	0.347489
C20orf85	TRUE	FALSE	FALSE	0	TRUE	FALSE	FALSE	FALSE	FALSE	2	41	-0.329134	0.0730657
C20orf96	TRUE	FALSE	FALSE	0	TRUE	FALSE	FALSE	FALSE	FALSE	4	110	-0.303279	-1.0736
C21orf58	TRUE	FALSE	FALSE	0	TRUE	FALSE	FALSE	FALSE	FALSE	4	79	-0.556006	-0.662488
C21orf62	TRUE	FALSE	FALSE	0	TRUE	FALSE	FALSE	FALSE	FALSE	3	72	0.739379	0.140659
C21orf91	TRUE	FALSE	FALSE	0	TRUE	FALSE	FALSE	FALSE	FALSE	5	93	1.42248	-0.186259
C22orf15	TRUE	FALSE	FALSE	0	FALSE	FALSE	FALSE	FALSE	FALSE	0	110	1.0386	-0.156421
C22orf23	TRUE	FALSE	FALSE	0	TRUE	FALSE	FALSE	FALSE	FALSE	1	14	0.761074	0.174339
C22orf31	TRUE	FALSE	FALSE	0	FALSE	FALSE	FALSE	FALSE	FALSE	0	97	0.589761	-1.42788
C22orf39	TRUE	FALSE	FALSE	0	TRUE	FALSE	FALSE	FALSE	FALSE	1	109	-1.55134	0.534748
C22orf42	TRUE	FALSE	FALSE	0	FALSE	FALSE	FALSE	FALSE	FALSE	2	17	0.544971	0.763304
C2CD2	TRUE	FALSE	FALSE	0	TRUE	FALSE	FALSE	FALSE	FALSE	4	109	3.15457	1.25117
C2CD2L	TRUE	FALSE	FALSE	0	TRUE	FALSE	FALSE	FALSE	FALSE	3	104	4.49036	2.37728
C2CD3	TRUE	FALSE	FALSE	0	TRUE	FALSE	FALSE	FALSE	FALSE	11	90	4.61165	-1.06401
C2CD4A	TRUE	FALSE	FALSE	0	TRUE	FALSE	FALSE	FALSE	FALSE	1	82	1.11169	3.51253
C2CD4B	TRUE	FALSE	FALSE	0	FALSE	FALSE	FALSE	FALSE	FALSE	1	100	1.27773	2.59874
C2CD4C	TRUE	FALSE	FALSE	0	TRUE	FALSE	FALSE	FALSE	FALSE	3	102
C2CD4D	TRUE	FALSE	FALSE	0	FALSE	FALSE	FALSE	FALSE	FALSE	0	78
C2CD5	TRUE	FALSE	FALSE	0	TRUE	FALSE	FALSE	FALSE	FALSE	3	75	3.48024	2.37682
C2CD6	TRUE	FALSE	FALSE	0	TRUE	FALSE	FALSE	FALSE	FALSE	2	28
C2orf15	TRUE	FALSE	FALSE	0	FALSE	FALSE	FALSE	FALSE	FALSE	0	43	2.0757	-0.413713
C2orf16	TRUE	FALSE	FALSE	0	FALSE	FALSE	FALSE	FALSE	FALSE	0	35	1.27593	-1.25526
C2orf42	TRUE	FALSE	FALSE	0	TRUE	FALSE	FALSE	FALSE	FALSE	5	84	3.0858	0.903918
C2orf49	TRUE	FALSE	FALSE	0	FALSE	FALSE	FALSE	FALSE	FALSE	1	94	1.72884	-1.20418
C2orf50	TRUE	FALSE	FALSE	0	FALSE	FALSE	FALSE	FALSE	FALSE	1	75	0.489761	-0.281141
C2orf66	TRUE	FALSE	FALSE	0	FALSE	FALSE	FALSE	FALSE	FALSE	0	57	-0.476767	-0.12007
C2orf68	TRUE	FALSE	FALSE	0	TRUE	FALSE	FALSE	FALSE	FALSE	2	96	1.29618	0.925619
C2orf69	TRUE	FALSE	FALSE	0	TRUE	FALSE	FALSE	FALSE	FALSE	5	46	1.79979	0.728554
C2orf72	TRUE	FALSE	FALSE	0	TRUE	FALSE	FALSE	FALSE	FALSE	5	106
C2orf73	TRUE	FALSE	FALSE	0	TRUE	FALSE	FALSE	FALSE	FALSE	1	94	0.407617	-2.44081
C2orf74	TRUE	FALSE	FALSE	0	TRUE	FALSE	FALSE	FALSE	FALSE	0	40
C2orf76	TRUE	FALSE	FALSE	0	TRUE	FALSE	FALSE	FALSE	FALSE	3	35	0.43632	-0.541554
C2orf78	TRUE	FALSE	FALSE	0	TRUE	FALSE	FALSE	FALSE	FALSE	0	10	1.65524	-1.12036
C2orf80	TRUE	FALSE	FALSE	0	TRUE	FALSE	FALSE	FALSE	FALSE	6	62	1.12444	-1.01427
C2orf83	TRUE	FALSE	FALSE	0	FALSE	FALSE	FALSE	FALSE	FALSE			0.610774	0.616682
C2orf88	TRUE	FALSE	FALSE	0	TRUE	FALSE	TRUE	FALSE	FALSE	8	6	-0.227655	-0.912746
C3	TRUE	TRUE	FALSE	0	TRUE	TRUE	TRUE	FALSE	FALSE	21	93	7.02837	4.48215
C3AR1	TRUE	FALSE	FALSE	0	TRUE	TRUE	FALSE	FALSE	FALSE	3	38	0.291638	-1.55097
C3orf14	TRUE	FALSE	FALSE	0	TRUE	FALSE	FALSE	FALSE	FALSE	3	99	-0.659512	-0.0659622
C3orf18	TRUE	FALSE	FALSE	0	TRUE	FALSE	FALSE	FALSE	FALSE	2	104	0.572628	-0.204219
C3orf20	TRUE	FALSE	FALSE	0	TRUE	FALSE	FALSE	FALSE	FALSE	2	78	0.920071	-0.99749
C3orf22	TRUE	FALSE	FALSE	0	TRUE	FALSE	FALSE	FALSE	FALSE	4	88	1.40315	-0.347692
C3orf33	TRUE	FALSE	FALSE	0	TRUE	FALSE	FALSE	FALSE	FALSE	1	85	-0.31432	-0.0833294
C3orf38	TRUE	FALSE	FALSE	0	TRUE	FALSE	FALSE	FALSE	FALSE	6	72	1.63042	0.0294015
C3orf52	TRUE	FALSE	FALSE	0	FALSE	FALSE	FALSE	FALSE	FALSE	4	96	-2.87236	-0.225189
C3orf56	TRUE	FALSE	FALSE	0	FALSE	FALSE	FALSE	FALSE	FALSE	0	3	-1.83908	-0.817843
C3orf62	TRUE	FALSE	FALSE	0	TRUE	FALSE	FALSE	FALSE	FALSE	4	61	0.940916	-0.693345
C3orf70	TRUE	FALSE	FALSE	0	FALSE	FALSE	FALSE	FALSE	FALSE	3	101	0.202583	-0.49617
C3orf80	TRUE	FALSE	FALSE	0	FALSE	FALSE	FALSE	FALSE	FALSE	4	98
C3orf84	TRUE	FALSE	FALSE	0	TRUE	FALSE	FALSE	FALSE	FALSE	0	0	0.391766	-0.353592
C4BPA	TRUE	FALSE	TRUE	2	TRUE	FALSE	TRUE	FALSE	FALSE	10	45	2.95503	0.636008
C4BPB	TRUE	FALSE	FALSE	0	FALSE	FALSE	TRUE	FALSE	FALSE	17	109	0.238118	-0.080739
C4orf17	TRUE	FALSE	FALSE	0	TRUE	FALSE	FALSE	FALSE	FALSE	3	33	-0.401372	-0.421054
C4orf19	TRUE	FALSE	FALSE	0	FALSE	FALSE	FALSE	FALSE	FALSE	1	95	0.587314	-0.529777
C4orf3	TRUE	FALSE	FALSE	0	FALSE	FALSE	FALSE	FALSE	FALSE	2	13	2.49542	1.64535
C4orf33	TRUE	FALSE	FALSE	0	TRUE	FALSE	FALSE	FALSE	FALSE	3	79	1.09802	-0.539607
C4orf36	TRUE	FALSE	FALSE	0	TRUE	FALSE	FALSE	FALSE	FALSE	5	85	-0.157646	-0.195087
C4orf45	TRUE	FALSE	FALSE	0	TRUE	FALSE	FALSE	FALSE	FALSE	4	55	-0.372447	-1.85177
C4orf46	TRUE	FALSE	FALSE	0	FALSE	FALSE	FALSE	FALSE	FALSE	4	18	1.24178	0.276129
C4orf47	TRUE	FALSE	FALSE	0	TRUE	FALSE	FALSE	FALSE	FALSE	1	44
C4orf48	TRUE	FALSE	FALSE	0	TRUE	FALSE	FALSE	FALSE	FALSE	3	81
C4orf50	TRUE	FALSE	FALSE	0	FALSE	FALSE	FALSE	FALSE	FALSE	0	49	-0.631653	-1.6904
C4orf51	TRUE	FALSE	FALSE	0	FALSE	FALSE	FALSE	FALSE	FALSE	0	88	2.04921	-0.479837
C4orf54	TRUE	FALSE	FALSE	0	FALSE	FALSE	FALSE	FALSE	FALSE	0	61
C5	TRUE	TRUE	FALSE	0	TRUE	FALSE	FALSE	FALSE	FALSE	2	66	4.77305	-0.134203
C5AR1	TRUE	FALSE	TRUE	11	TRUE	TRUE	FALSE	FALSE	FALSE	6	24	0.730893	-0.109005
C5AR2	TRUE	FALSE	FALSE	0	TRUE	FALSE	FALSE	FALSE	FALSE	3	70	0.933345	0.176386
C5orf15	TRUE	FALSE	FALSE	0	TRUE	FALSE	FALSE	FALSE	FALSE	3	88	0.658883	0.204464
C5orf22	TRUE	FALSE	FALSE	0	TRUE	FALSE	FALSE	FALSE	FALSE	2	96	2.75972	-0.485877
C5orf24	TRUE	FALSE	FALSE	0	TRUE	FALSE	FALSE	FALSE	FALSE	3	84	1.72542	0.886156
C5orf34	TRUE	FALSE	FALSE	0	TRUE	FALSE	FALSE	FALSE	FALSE	3	100	0.931454	-2.3911
C5orf38	TRUE	FALSE	FALSE	0	FALSE	FALSE	FALSE	FALSE	FALSE			1.59349	0.467647
C5orf46	TRUE	FALSE	FALSE	0	TRUE	FALSE	FALSE	FALSE	FALSE	1	50	1.39763	0.115425
C5orf47	TRUE	FALSE	FALSE	0	TRUE	FALSE	FALSE	FALSE	FALSE	3	92
C5orf49	TRUE	FALSE	FALSE	0	FALSE	FALSE	FALSE	FALSE	FALSE	2	99	1.55581	-0.0509576
C5orf52	TRUE	FALSE	FALSE	0	TRUE	FALSE	FALSE	FALSE	FALSE	4	77
C5orf58	TRUE	FALSE	FALSE	0	FALSE	FALSE	FALSE	FALSE	FALSE	2	106	0.363376	0.0370153
C5orf60	TRUE	FALSE	FALSE	0	FALSE	FALSE	FALSE	FALSE	FALSE
C5orf63	TRUE	FALSE	FALSE	0	TRUE	FALSE	FALSE	FALSE	FALSE	1	94
C6	TRUE	FALSE	FALSE	0	TRUE	FALSE	FALSE	FALSE	FALSE	7	30	1.59366	-1.97173
C6orf118	TRUE	FALSE	FALSE	0	TRUE	FALSE	FALSE	FALSE	FALSE	1	57	-1.65165	-1.05481
C6orf120	TRUE	FALSE	FALSE	0	FALSE	FALSE	FALSE	FALSE	FALSE	3	82	0.536388	0.913459
C6orf132	TRUE	FALSE	FALSE	0	FALSE	FALSE	FALSE	FALSE	FALSE	5	97
C6orf136	TRUE	FALSE	FALSE	0	TRUE	FALSE	FALSE	FALSE	FALSE	5	42	2.9646	2.52637
C6orf141	TRUE	FALSE	FALSE	0	FALSE	FALSE	FALSE	FALSE	FALSE	4	82
C6orf15	TRUE	FALSE	FALSE	0	TRUE	FALSE	FALSE	FALSE	FALSE	1	24	0.710484	0.503403
C6orf163	TRUE	FALSE	FALSE	0	TRUE	FALSE	FALSE	FALSE	FALSE	1	10
C6orf201	TRUE	FALSE	FALSE	0	FALSE	FALSE	FALSE	FALSE	FALSE			1.14307	-0.553055
C6orf223	TRUE	FALSE	FALSE	0	FALSE	FALSE	FALSE	FALSE	FALSE			0.844433	1.45747
C6orf226	TRUE	FALSE	FALSE	0	TRUE	FALSE	FALSE	FALSE	FALSE	1	15	1.27232	-0.4406
C6orf47	TRUE	FALSE	FALSE	0	TRUE	FALSE	FALSE	FALSE	FALSE	1	38	1.6302	0.655861
C6orf52	TRUE	FALSE	FALSE	0	FALSE	FALSE	FALSE	FALSE	FALSE	1	95
C6orf58	TRUE	FALSE	FALSE	0	TRUE	FALSE	FALSE	FALSE	FALSE	1	23	-0.558956	-1.19795
C6orf62	TRUE	FALSE	FALSE	0	TRUE	FALSE	FALSE	FALSE	FALSE	9	17	2.96621	1.19078
C6orf89	TRUE	FALSE	FALSE	0	TRUE	FALSE	FALSE	FALSE	FALSE	5	107	1.16852	0.00761871
C7	TRUE	FALSE	FALSE	0	FALSE	FALSE	FALSE	FALSE	FALSE	10	56	1.4041	-2.57152
C7orf25	TRUE	FALSE	FALSE	0	FALSE	FALSE	FALSE	FALSE	FALSE	1	0	2.21218	0.537929
C7orf31	TRUE	FALSE	FALSE	0	FALSE	FALSE	FALSE	FALSE	FALSE	2	36	1.34148	-1.1661
C7orf33	TRUE	FALSE	FALSE	0	FALSE	FALSE	FALSE	FALSE	FALSE	1	57	0.221404	-0.0833297
C7orf50	TRUE	FALSE	FALSE	0	TRUE	FALSE	FALSE	FALSE	FALSE	4	67	0.697289	-1.07316
C7orf57	TRUE	FALSE	FALSE	0	FALSE	FALSE	FALSE	FALSE	FALSE	2	47	0.866192	-0.0926632
C8A	TRUE	FALSE	TRUE	3	TRUE	FALSE	FALSE	FALSE	FALSE	3	90	0.7807	-1.72657
C8B	TRUE	FALSE	FALSE	0	TRUE	FALSE	FALSE	FALSE	FALSE	1	77	1.30409	-1.57544
C8G	TRUE	FALSE	TRUE	1	TRUE	FALSE	FALSE	FALSE	FALSE	4	103	-0.886933	-1.37191
C8orf33	TRUE	FALSE	FALSE	0	TRUE	FALSE	FALSE	FALSE	FALSE	4	51	0.43911	-0.120435
C8orf34	TRUE	FALSE	FALSE	0	TRUE	FALSE	FALSE	FALSE	FALSE	6	62	1.84181	-0.0874877
C8orf48	TRUE	FALSE	FALSE	0	FALSE	FALSE	FALSE	FALSE	FALSE	1	34
C8orf58	TRUE	FALSE	FALSE	0	TRUE	FALSE	FALSE	FALSE	FALSE	3	98	0.292804	-1.1612
C8orf74	TRUE	FALSE	FALSE	0	TRUE	FALSE	FALSE	FALSE	FALSE	3	23	-2.63505	-1.73779
C8orf76	TRUE	FALSE	FALSE	0	TRUE	FALSE	FALSE	FALSE	FALSE	1	26	1.022	-0.914801
C8orf82	TRUE	FALSE	FALSE	0	TRUE	FALSE	FALSE	FALSE	FALSE	5	93	-0.0795177	2.20736
C8orf86	TRUE	FALSE	FALSE	0	FALSE	FALSE	FALSE	FALSE	FALSE			0.438601	-0.128506
C8orf88	TRUE	FALSE	FALSE	0	FALSE	FALSE	FALSE	FALSE	FALSE	0	0
C9	TRUE	FALSE	FALSE	0	TRUE	FALSE	FALSE	FALSE	FALSE	4	62	-0.322416	-1.58713
C9orf129	TRUE	FALSE	FALSE	0	FALSE	FALSE	FALSE	FALSE	FALSE			1.64354	2.51776
C9orf131	TRUE	FALSE	FALSE	0	TRUE	FALSE	FALSE	FALSE	FALSE	1	80	-0.098399	-3.38096
C9orf152	TRUE	FALSE	FALSE	0	TRUE	FALSE	FALSE	FALSE	FALSE	2	75	0.67552	-2.49401
C9orf153	TRUE	FALSE	FALSE	0	TRUE	FALSE	FALSE	FALSE	FALSE	2	38	1.12824	-0.264824
C9orf24	TRUE	FALSE	FALSE	0	TRUE	FALSE	FALSE	FALSE	FALSE	7	85	1.01369	0.547326
C9orf40	TRUE	FALSE	FALSE	0	TRUE	FALSE	FALSE	FALSE	FALSE	5	62	1.26233	2.19929
C9orf43	TRUE	FALSE	FALSE	0	TRUE	FALSE	FALSE	FALSE	FALSE	6	106	1.45867	-0.610343
C9orf50	TRUE	FALSE	FALSE	0	TRUE	FALSE	FALSE	FALSE	FALSE	0	107	-0.0680492	1.20432
C9orf57	TRUE	FALSE	FALSE	0	FALSE	FALSE	FALSE	FALSE	FALSE	3	0
C9orf64	TRUE	FALSE	FALSE	0	TRUE	FALSE	FALSE	FALSE	FALSE	6	95	1.27249	0.708867
C9orf72	TRUE	FALSE	FALSE	0	TRUE	TRUE	FALSE	FALSE	FALSE	3	54	2.20325	-0.266372
C9orf78	TRUE	FALSE	FALSE	0	TRUE	FALSE	FALSE	FALSE	FALSE	4	111	2.56822	2.3235
C9orf85	TRUE	FALSE	FALSE	0	FALSE	FALSE	FALSE	FALSE	FALSE	3	6	0.92221	-0.904943
C9orf92	TRUE	FALSE	FALSE	0	FALSE	FALSE	FALSE	FALSE	FALSE
CA1	TRUE	FALSE	TRUE	5	TRUE	FALSE	TRUE	FALSE	FALSE	2	26	0.807805	-1.1029
CA10	TRUE	FALSE	FALSE	0	TRUE	FALSE	FALSE	FALSE	FALSE	16	59	3.61854	1.08554
CA11	TRUE	FALSE	FALSE	0	FALSE	FALSE	FALSE	FALSE	FALSE	11	110	3.66178	2.37164
CA12	TRUE	FALSE	FALSE	0	TRUE	FALSE	TRUE	FALSE	FALSE	3	109	0.284126	-0.0462281
CA13	TRUE	FALSE	FALSE	0	TRUE	FALSE	FALSE	FALSE	FALSE	8	78	1.26745	-0.662298
CA14	TRUE	FALSE	FALSE	0	TRUE	FALSE	FALSE	FALSE	FALSE	9	98	0.548683	-0.0597061
CA2	TRUE	FALSE	FALSE	0	TRUE	FALSE	TRUE	FALSE	FALSE	5	60	1.92309	0.425497
CA3	TRUE	FALSE	FALSE	0	TRUE	FALSE	FALSE	FALSE	FALSE	1	57	0.906586	-0.103783
CA4	TRUE	FALSE	FALSE	0	TRUE	FALSE	FALSE	FALSE	FALSE	2	95	1.86915	-0.535139
CA5A	TRUE	FALSE	FALSE	0	TRUE	FALSE	FALSE	FALSE	FALSE	0	96	1.86486	-1.13982
CA6	TRUE	FALSE	FALSE	0	TRUE	FALSE	FALSE	FALSE	FALSE	1	99	1.70641	-0.0852243
CA7	TRUE	FALSE	FALSE	0	TRUE	FALSE	FALSE	FALSE	FALSE	2	37	2.64402	2.33738
CA8	TRUE	FALSE	FALSE	0	TRUE	FALSE	FALSE	FALSE	FALSE	1	71	3.10665	1.28449
CA9	TRUE	FALSE	FALSE	0	TRUE	FALSE	FALSE	FALSE	FALSE	3	95	1.07459	-0.0871438
CAAP1	TRUE	FALSE	FALSE	0	FALSE	FALSE	FALSE	FALSE	FALSE	4	39	2.46989	-0.194791
CAB39	TRUE	FALSE	FALSE	0	TRUE	FALSE	FALSE	FALSE	FALSE	4	111	2.22989	1.86631
CAB39L	TRUE	FALSE	FALSE	0	TRUE	FALSE	FALSE	FALSE	FALSE	11	43	2.08995	-0.0712486
CABCOCO1	TRUE	FALSE	FALSE	0	TRUE	FALSE	FALSE	FALSE	FALSE	2	17
CABIN1	TRUE	FALSE	FALSE	0	TRUE	FALSE	FALSE	FALSE	FALSE	9	54	5.16443	1.87816
CABLES1	TRUE	FALSE	FALSE	0	TRUE	FALSE	FALSE	FALSE	FALSE	3	107	3.31424	3.70756
CABLES2	TRUE	FALSE	FALSE	0	TRUE	FALSE	FALSE	FALSE	FALSE	1	23	1.51242	1.55924
CABP1	TRUE	FALSE	FALSE	0	TRUE	FALSE	FALSE	FALSE	FALSE	10	111	3.85204	2.43489
CABP2	TRUE	FALSE	FALSE	0	TRUE	FALSE	FALSE	FALSE	FALSE	1	0	1.61913	0.530883
CABP4	TRUE	FALSE	FALSE	0	TRUE	FALSE	FALSE	FALSE	FALSE	5	106	1.05249	-0.754854
CABP5	TRUE	FALSE	FALSE	0	TRUE	FALSE	FALSE	FALSE	FALSE	4	2	1.34329	0.375953
CABP7	TRUE	FALSE	FALSE	0	TRUE	FALSE	FALSE	FALSE	FALSE	1	97	2.6507	1.19323
CABS1	TRUE	FALSE	FALSE	0	FALSE	FALSE	FALSE	FALSE	FALSE	2	16	0.682526	-1.0655
CABYR	TRUE	FALSE	FALSE	0	TRUE	FALSE	FALSE	FALSE	FALSE	5	82	1.02628	-0.437699
CACFD1	TRUE	FALSE	FALSE	0	TRUE	FALSE	FALSE	FALSE	FALSE	2	83	0.801377	-0.23085
CACHD1	TRUE	FALSE	FALSE	0	TRUE	FALSE	FALSE	FALSE	FALSE	3	110	5.34704	0.68039
CACNA1A	TRUE	TRUE	FALSE	0	TRUE	FALSE	FALSE	FALSE	FALSE	11	71	8.31895	7.23001
CACNA1B	TRUE	FALSE	FALSE	0	TRUE	FALSE	FALSE	FALSE	FALSE	1	65	6.70495	4.38504
CACNA1C	TRUE	FALSE	FALSE	0	TRUE	FALSE	FALSE	FALSE	FALSE	13	104	7.48995	6.41269
CACNA1D	TRUE	FALSE	FALSE	0	TRUE	FALSE	FALSE	FALSE	FALSE	4	93	8.92451	5.56839
CACNA1E	TRUE	FALSE	FALSE	0	TRUE	FALSE	FALSE	FALSE	FALSE	9	98	8.993	6.60924
CACNA1G	TRUE	FALSE	FALSE	0	TRUE	FALSE	FALSE	FALSE	FALSE	3	110	6.99877	4.97279
CACNA1H	TRUE	FALSE	FALSE	0	TRUE	FALSE	FALSE	FALSE	FALSE	3	100	5.4666	-2.59088
CACNA1I	TRUE	FALSE	FALSE	0	TRUE	FALSE	FALSE	FALSE	FALSE	0	86	6.85341	6.50582
CACNA1S	TRUE	FALSE	FALSE	0	TRUE	FALSE	FALSE	FALSE	FALSE	2	51	5.18905	-0.969656
CACNA2D1	TRUE	FALSE	FALSE	0	TRUE	FALSE	FALSE	FALSE	FALSE	13	85	6.7815	3.09795
CACNA2D2	TRUE	FALSE	FALSE	0	TRUE	FALSE	FALSE	FALSE	FALSE	4	102	6.11332	3.27873
CACNA2D3	TRUE	FALSE	FALSE	0	TRUE	FALSE	FALSE	FALSE	FALSE	6	81	5.92667	0.948074
CACNA2D4	TRUE	FALSE	FALSE	0	TRUE	FALSE	FALSE	FALSE	FALSE	7	89	1.45037	-0.304233
CACNB1	TRUE	FALSE	FALSE	0	TRUE	FALSE	FALSE	FALSE	FALSE	6	108	4.41941	2.67194
CACNB2	TRUE	TRUE	FALSE	0	TRUE	FALSE	FALSE	FALSE	FALSE	17	88	3.04629	0.363103
CACNB3	TRUE	FALSE	FALSE	0	TRUE	FALSE	FALSE	FALSE	FALSE	4	103	3.07712	1.70762
CACNB4	TRUE	FALSE	FALSE	0	TRUE	FALSE	FALSE	FALSE	FALSE	10	100	3.31627	2.33049
CACNG1	TRUE	FALSE	FALSE	0	TRUE	FALSE	FALSE	FALSE	FALSE	6	39	-0.48405	0.720355
CACNG2	TRUE	FALSE	FALSE	0	TRUE	FALSE	FALSE	FALSE	FALSE	4	82	3.07619	3.44337
CACNG3	TRUE	FALSE	FALSE	0	TRUE	FALSE	FALSE	FALSE	FALSE	8	50	3.57465	3.15453
CACNG4	TRUE	FALSE	FALSE	0	TRUE	FALSE	FALSE	FALSE	FALSE	4	99	2.40443	2.96513
CACNG5	TRUE	FALSE	FALSE	0	FALSE	FALSE	FALSE	FALSE	FALSE	1	70	1.51546	0.330706
CACNG6	TRUE	FALSE	FALSE	0	TRUE	FALSE	FALSE	FALSE	FALSE	0	106	1.67789	1.36065
CACNG7	TRUE	FALSE	FALSE	0	TRUE	FALSE	FALSE	FALSE	FALSE	3	103	2.47931	2.80362
CACNG8	TRUE	FALSE	FALSE	0	TRUE	FALSE	FALSE	FALSE	FALSE	1	92
CACTIN	TRUE	FALSE	FALSE	0	TRUE	FALSE	FALSE	FALSE	FALSE	2	44	4.52557	4.6216
CACUL1	TRUE	FALSE	FALSE	0	FALSE	FALSE	FALSE	FALSE	FALSE	5	95	3.27564	0.969418
CACYBP	TRUE	FALSE	FALSE	0	TRUE	FALSE	FALSE	FALSE	FALSE	9	34	2.93925	0.954526
CAD	TRUE	FALSE	FALSE	0	TRUE	FALSE	FALSE	FALSE	FALSE	6	33	7.93272	4.8503
CADM1	TRUE	FALSE	FALSE	0	TRUE	FALSE	FALSE	FALSE	FALSE	9	94	3.85113	2.3627
CADM2	TRUE	FALSE	FALSE	0	TRUE	FALSE	FALSE	FALSE	FALSE	4	93	3.81995	1.30564
CADM3	TRUE	FALSE	FALSE	0	TRUE	FALSE	FALSE	FALSE	FALSE	4	79	3.65471	1.39461
CADM4	TRUE	FALSE	FALSE	0	TRUE	FALSE	FALSE	FALSE	FALSE	3	108	3.37552	3.744
CADPS	TRUE	FALSE	FALSE	0	TRUE	FALSE	FALSE	FALSE	FALSE	6	66	5.50016	3.41447
CADPS2	TRUE	FALSE	FALSE	0	TRUE	FALSE	FALSE	FALSE	FALSE	5	74	5.67972	-0.289886
CAGE1	TRUE	FALSE	FALSE	0	FALSE	FALSE	FALSE	FALSE	FALSE	2	89	1.27871	-0.650124
CALB1	TRUE	FALSE	FALSE	0	TRUE	FALSE	FALSE	FALSE	FALSE	1	62	3.45797	1.33976
CALB2	TRUE	FALSE	FALSE	0	TRUE	FALSE	FALSE	FALSE	FALSE	1	38	1.92264	-0.0855223
CALCA	TRUE	FALSE	FALSE	0	TRUE	FALSE	FALSE	FALSE	FALSE	3	4	-0.207469	-1.02451
CALCB	TRUE	FALSE	FALSE	0	TRUE	FALSE	FALSE	FALSE	FALSE	2	55	0.743258	-0.192101
CALCOCO1	TRUE	FALSE	FALSE	0	TRUE	FALSE	FALSE	FALSE	FALSE	3	22	3.92348	0.176266
CALCOCO2	TRUE	FALSE	FALSE	0	TRUE	FALSE	FALSE	FALSE	FALSE	6	100	2.89353	0.410125
CALCR	TRUE	FALSE	FALSE	0	TRUE	FALSE	FALSE	FALSE	FALSE	2	47	2.36717	0.159774
CALCRL	TRUE	FALSE	FALSE	0	TRUE	FALSE	FALSE	FALSE	FALSE	3	77	3.58498	1.48624
CALD1	TRUE	FALSE	FALSE	0	TRUE	FALSE	FALSE	FALSE	FALSE	51	87	4.95013	-0.138992
CALHM1	TRUE	FALSE	FALSE	0	TRUE	FALSE	FALSE	FALSE	FALSE	0	93	-0.0857016	-0.0450052
CALHM2	TRUE	FALSE	FALSE	0	TRUE	FALSE	FALSE	FALSE	FALSE	6	93	-1.30536	0.316168
CALHM3	TRUE	FALSE	FALSE	0	FALSE	FALSE	FALSE	FALSE	FALSE	0	81
CALHM4	TRUE	FALSE	FALSE	0	FALSE	FALSE	FALSE	FALSE	FALSE	1	53
CALHM5	TRUE	FALSE	FALSE	0	TRUE	FALSE	FALSE	FALSE	FALSE	4	67
CALHM6	TRUE	FALSE	FALSE	0	TRUE	FALSE	FALSE	FALSE	FALSE	6	84
CALM1	TRUE	FALSE	FALSE	0	TRUE	FALSE	FALSE	FALSE	FALSE	19	111	2.62508	3.20729
CALM2	TRUE	FALSE	FALSE	0	FALSE	FALSE	FALSE	FALSE	FALSE	0	110	2.44442	2.78965
CALM3	TRUE	FALSE	FALSE	0	TRUE	FALSE	FALSE	FALSE	FALSE	7	69	2.16278	2.91587
CALML3	TRUE	FALSE	TRUE	3	TRUE	FALSE	FALSE	FALSE	FALSE	1	82	0.335981	1.64837
CALML4	TRUE	FALSE	FALSE	0	TRUE	FALSE	FALSE	FALSE	FALSE	3	105	1.17014	-0.868559
CALML5	TRUE	FALSE	FALSE	0	TRUE	FALSE	FALSE	FALSE	FALSE	4	32	1.40871	1.3458
CALML6	TRUE	FALSE	FALSE	0	FALSE	FALSE	FALSE	FALSE	FALSE	7	89	0.0893955	-0.728179
CALN1	TRUE	FALSE	FALSE	0	TRUE	FALSE	FALSE	FALSE	FALSE	17	65	2.19092	2.15955
CALR	TRUE	TRUE	FALSE	0	TRUE	FALSE	FALSE	FALSE	FALSE	20	4	3.29407	0.76468
CALR3	TRUE	FALSE	FALSE	0	TRUE	FALSE	FALSE	FALSE	FALSE	3	0	0.965957	-0.101461
CALU	TRUE	FALSE	FALSE	0	TRUE	FALSE	FALSE	FALSE	FALSE	8	102	2.42099	0.733886
CALY	TRUE	FALSE	FALSE	0	TRUE	FALSE	FALSE	FALSE	FALSE	6	92	1.92298	1.34743
CAMK1	TRUE	FALSE	FALSE	0	TRUE	FALSE	FALSE	FALSE	FALSE	2	97	2.54578	0.262266
CAMK1D	TRUE	FALSE	FALSE	0	TRUE	FALSE	FALSE	FALSE	FALSE	7	104	3.81734	2.26101
CAMK1G	TRUE	FALSE	FALSE	0	TRUE	FALSE	FALSE	FALSE	FALSE	5	94	2.95932	0.628138
CAMK2A	TRUE	FALSE	FALSE	0	TRUE	FALSE	FALSE	FALSE	FALSE	14	84	4.73593	5.27324
CAMK2B	TRUE	FALSE	FALSE	0	TRUE	FALSE	FALSE	FALSE	FALSE	9	104	4.04885	3.7078
CAMK2D	TRUE	FALSE	FALSE	0	TRUE	FALSE	FALSE	FALSE	FALSE	12	88	3.45141	2.66195
CAMK2G	TRUE	FALSE	FALSE	0	TRUE	FALSE	FALSE	FALSE	FALSE	3	105	4.72136	4.2811
CAMK2N1	TRUE	FALSE	FALSE	0	FALSE	FALSE	FALSE	FALSE	FALSE	18	107	0.502815	1.70735
CAMK2N2	TRUE	FALSE	FALSE	0	TRUE	FALSE	FALSE	FALSE	FALSE	9	96	1.47063	1.62537
CAMK4	TRUE	FALSE	FALSE	0	TRUE	FALSE	FALSE	FALSE	FALSE	12	88	2.59373	1.61368
CAMKK1	TRUE	FALSE	FALSE	0	TRUE	FALSE	FALSE	FALSE	FALSE	4	110	3.17558	1.0953
CAMKK2	TRUE	FALSE	FALSE	0	TRUE	FALSE	FALSE	FALSE	FALSE	6	97	3.76246	1.50026
CAMKMT	TRUE	FALSE	FALSE	0	TRUE	FALSE	FALSE	FALSE	FALSE	6	51	-0.407449	-0.592955
CAMKV	TRUE	FALSE	FALSE	0	TRUE	FALSE	FALSE	FALSE	FALSE	1	104	4.04355	4.36905
CAMLG	TRUE	FALSE	FALSE	0	TRUE	TRUE	FALSE	FALSE	FALSE	3	75	1.31531	0.787305
CAMSAP1	TRUE	FALSE	FALSE	0	TRUE	FALSE	FALSE	FALSE	FALSE	2	81	4.41783	1.28674
CAMSAP2	TRUE	FALSE	FALSE	0	TRUE	FALSE	FALSE	FALSE	FALSE	3	100	6.01952	1.96685
CAMSAP3	TRUE	FALSE	FALSE	0	TRUE	TRUE	FALSE	FALSE	FALSE	3	86	5.41551	4.29288
CAMTA1	TRUE	FALSE	FALSE	0	TRUE	FALSE	FALSE	FALSE	FALSE	8	80	6.93107	3.6009
CAMTA2	TRUE	FALSE	FALSE	0	TRUE	FALSE	FALSE	FALSE	FALSE	7	86	6.45645	1.843
CAND1	TRUE	FALSE	FALSE	0	TRUE	FALSE	FALSE	FALSE	FALSE	8	21	5.35111	3.76534
CAND2	TRUE	FALSE	FALSE	0	TRUE	FALSE	FALSE	FALSE	FALSE	2	100	1.65723	0.912238
CANT1	TRUE	TRUE	FALSE	0	TRUE	FALSE	FALSE	FALSE	FALSE	5	104	1.12789	1.18642
[truncated: 15,434 more rows]

## Sheet: CAD
HGNC	Is Included	Mendelian	Candidate	CS	Included in Mouse KO	Is Mouse KO	is DEG	is GWAS Gene	is HSP	TSS count	enhancer count	LoF Z-Score	Missense Z-Score
A1BG	TRUE	FALSE	TRUE	1	TRUE	FALSE	FALSE	FALSE	FALSE	4	96	1.21484	1.03143
A1CF	TRUE	FALSE	TRUE	1	TRUE	FALSE	FALSE	FALSE	FALSE	2	37	3.29427	0.387458
A2M	TRUE	FALSE	TRUE	11	TRUE	FALSE	TRUE	FALSE	FALSE	10	85	4.91882	0.516917
A2ML1	TRUE	FALSE	FALSE	0	FALSE	FALSE	FALSE	FALSE	FALSE	8	42	1.86068	-0.79124
A3GALT2	TRUE	FALSE	FALSE	0	TRUE	FALSE	FALSE	FALSE	FALSE	0	0	-0.344024	1.9639
A4GALT	TRUE	FALSE	TRUE	1	TRUE	FALSE	FALSE	FALSE	FALSE	2	108	1.2979	1.12408
A4GNT	TRUE	FALSE	FALSE	0	TRUE	FALSE	FALSE	FALSE	FALSE	1	23	2.20554	-0.376679
AAAS	TRUE	FALSE	FALSE	0	TRUE	FALSE	FALSE	FALSE	FALSE	3	65	1.70841	-1.08148
AACS	TRUE	FALSE	FALSE	0	TRUE	FALSE	FALSE	FALSE	FALSE	3	47	0.837459	-0.478025
AADAC	TRUE	FALSE	FALSE	0	TRUE	FALSE	FALSE	FALSE	FALSE	5	40	0.95329	-0.521598
AADACL2	TRUE	FALSE	FALSE	0	FALSE	FALSE	FALSE	FALSE	FALSE	1	0	0.464636	-0.80131
AADACL3	TRUE	FALSE	FALSE	0	TRUE	FALSE	FALSE	FALSE	FALSE	1	40	0.202596	-0.353485
AADACL4	TRUE	FALSE	FALSE	0	TRUE	FALSE	FALSE	FALSE	FALSE	0	48	0.877849	-1.97751
AADAT	TRUE	FALSE	FALSE	0	TRUE	FALSE	FALSE	FALSE	FALSE	4	62	2.96991	2.69411
AAGAB	TRUE	FALSE	FALSE	0	TRUE	FALSE	FALSE	FALSE	FALSE	1	106	2.28612	-1.92338
AAK1	TRUE	FALSE	FALSE	0	TRUE	FALSE	FALSE	FALSE	FALSE	12	110	5.0244	1.46433
AAMDC	TRUE	FALSE	FALSE	0	FALSE	FALSE	FALSE	FALSE	FALSE	3	46	0.0371853	-0.961849
AAMP	TRUE	FALSE	FALSE	0	TRUE	FALSE	FALSE	FALSE	FALSE	3	99	3.0443	2.10151
AANAT	TRUE	FALSE	FALSE	0	TRUE	FALSE	FALSE	FALSE	FALSE	5	36	0.499561	-0.773436
AAR2	TRUE	FALSE	FALSE	0	FALSE	FALSE	FALSE	FALSE	FALSE	3	63	0.482989	0.306074
AARD	TRUE	FALSE	FALSE	0	TRUE	FALSE	FALSE	FALSE	FALSE	2	53	1.49665	0.762163
AARS1	TRUE	FALSE	FALSE	0	TRUE	FALSE	FALSE	FALSE	FALSE	2	83
AARS2	TRUE	TRUE	FALSE	0	TRUE	FALSE	FALSE	FALSE	FALSE	1	19	3.65698	0.719383
AARSD1	TRUE	FALSE	FALSE	0	TRUE	FALSE	FALSE	FALSE	FALSE	5	0	0.868743	-0.386697
AASDH	TRUE	FALSE	FALSE	0	FALSE	FALSE	FALSE	FALSE	FALSE	2	91	3.03288	-1.39292
AASDHPPT	TRUE	FALSE	FALSE	0	TRUE	FALSE	FALSE	FALSE	FALSE	4	4	2.39046	0.892073
AASS	TRUE	FALSE	FALSE	0	TRUE	FALSE	FALSE	FALSE	FALSE	3	94	2.88491	-0.208361
AATK	TRUE	FALSE	FALSE	0	TRUE	FALSE	FALSE	FALSE	FALSE	7	96	3.54584	0.18208
ABAT	TRUE	FALSE	FALSE	0	TRUE	FALSE	FALSE	FALSE	FALSE	16	110	3.5833	1.04516
ABCA1	TRUE	TRUE	FALSE	0	TRUE	TRUE	FALSE	FALSE	FALSE	7	106	6.70063	2.06731
ABCA10	TRUE	FALSE	FALSE	0	FALSE	FALSE	FALSE	FALSE	FALSE	8	15	1.42097	-2.70976
ABCA12	TRUE	FALSE	FALSE	0	TRUE	FALSE	FALSE	FALSE	FALSE	4	35	6.62146	0.291714
ABCA13	TRUE	FALSE	FALSE	0	TRUE	FALSE	FALSE	FALSE	FALSE	4	19	-0.0831981	-5.02611
ABCA2	TRUE	FALSE	FALSE	0	TRUE	FALSE	FALSE	FALSE	FALSE	17	107	7.35618	5.36774
ABCA3	TRUE	FALSE	FALSE	0	TRUE	FALSE	FALSE	FALSE	FALSE	5	31	4.06205	0.927942
ABCA4	TRUE	FALSE	FALSE	0	TRUE	FALSE	FALSE	FALSE	FALSE	8	98	2.95135	-1.49782
ABCA5	TRUE	FALSE	FALSE	0	TRUE	TRUE	FALSE	FALSE	FALSE	6	60	3.45603	-1.89509
ABCA6	TRUE	FALSE	FALSE	0	TRUE	FALSE	TRUE	FALSE	FALSE	7	62	2.73507	-2.45059
ABCA7	TRUE	FALSE	FALSE	0	TRUE	FALSE	FALSE	FALSE	FALSE	4	90	1.0306	-1.12611
ABCA8	TRUE	FALSE	TRUE	1	TRUE	FALSE	FALSE	FALSE	FALSE	4	57	0.588828	-1.74702
ABCA9	TRUE	FALSE	FALSE	0	TRUE	FALSE	FALSE	FALSE	FALSE	4	43	1.89616	-0.726541
ABCB1	TRUE	FALSE	FALSE	0	TRUE	TRUE	FALSE	FALSE	FALSE	3	4	5.44059	0.509737
ABCB10	TRUE	FALSE	FALSE	0	TRUE	FALSE	FALSE	FALSE	FALSE	3	104	1.74814	1.36085
ABCB11	TRUE	FALSE	FALSE	0	TRUE	FALSE	FALSE	FALSE	FALSE	2	72	3.04661	-0.239272
ABCB4	TRUE	FALSE	FALSE	0	TRUE	FALSE	TRUE	FALSE	FALSE	3	86	4.67825	1.15346
ABCB5	TRUE	FALSE	FALSE	0	TRUE	FALSE	FALSE	FALSE	FALSE	7	48	1.32696	-4.65636
ABCB6	TRUE	FALSE	FALSE	0	TRUE	FALSE	FALSE	FALSE	FALSE	5	106	0.927377	0.488915
ABCB8	TRUE	FALSE	FALSE	0	TRUE	FALSE	FALSE	FALSE	FALSE	2	78	2.48987	0.547587
ABCB9	TRUE	FALSE	FALSE	0	TRUE	FALSE	FALSE	FALSE	FALSE	5	107	2.32664	0.438623
ABCC1	TRUE	FALSE	FALSE	0	TRUE	TRUE	FALSE	FALSE	FALSE	6	108	5.26509	2.07969
ABCC10	TRUE	FALSE	FALSE	0	TRUE	FALSE	FALSE	FALSE	FALSE	4	15	1.46873	-0.0116904
ABCC11	TRUE	FALSE	FALSE	0	FALSE	FALSE	FALSE	FALSE	FALSE	2	110	0.891628	-1.06027
ABCC12	TRUE	FALSE	FALSE	0	FALSE	FALSE	FALSE	FALSE	FALSE	2	80	0.838681	-0.332717
ABCC2	TRUE	FALSE	FALSE	0	TRUE	TRUE	TRUE	FALSE	FALSE	7	78	1.13884	-2.48488
ABCC3	TRUE	FALSE	FALSE	0	TRUE	FALSE	FALSE	FALSE	FALSE	8	111	2.79705	-0.124892
ABCC4	TRUE	FALSE	FALSE	0	TRUE	FALSE	FALSE	FALSE	FALSE	5	98	4.87367	0.787037
ABCC5	TRUE	FALSE	FALSE	0	TRUE	FALSE	TRUE	FALSE	FALSE	5	100	5.92012	3.33254
ABCC6	TRUE	TRUE	FALSE	0	TRUE	FALSE	FALSE	FALSE	FALSE	0	63	3.95616	-0.970861
ABCC8	TRUE	TRUE	FALSE	0	TRUE	FALSE	FALSE	FALSE	FALSE	3	68	3.26188	2.59827
ABCC9	TRUE	TRUE	FALSE	0	TRUE	TRUE	FALSE	FALSE	FALSE	6	78	5.47182	4.88844
ABCD2	TRUE	FALSE	FALSE	0	TRUE	FALSE	FALSE	FALSE	FALSE	3	70	1.83466	2.20988
ABCD3	TRUE	FALSE	FALSE	0	TRUE	FALSE	FALSE	FALSE	FALSE	3	97	5.68645	2.42051
ABCD4	TRUE	FALSE	FALSE	0	TRUE	FALSE	FALSE	FALSE	FALSE	3	60	2.06368	0.637339
ABCE1	TRUE	FALSE	FALSE	0	TRUE	FALSE	FALSE	FALSE	FALSE	1	61	5.47729	4.3107
ABCF1	TRUE	FALSE	FALSE	0	TRUE	FALSE	FALSE	FALSE	FALSE	2	2	3.81874	2.53236
ABCF2	TRUE	FALSE	FALSE	0	TRUE	FALSE	FALSE	FALSE	FALSE	2	86	4.77119	2.70275
ABCF3	TRUE	FALSE	FALSE	0	TRUE	FALSE	FALSE	FALSE	FALSE	1	15	3.69254	0.907939
ABCG1	TRUE	FALSE	FALSE	0	TRUE	FALSE	FALSE	FALSE	FALSE	5	107	3.56008	2.65917
ABCG2	TRUE	TRUE	FALSE	0	TRUE	TRUE	FALSE	FALSE	FALSE	16	82	0.146132	-1.81365
ABCG4	TRUE	FALSE	FALSE	0	TRUE	FALSE	FALSE	FALSE	FALSE	2	99	2.50096	2.90534
ABCG5	TRUE	TRUE	FALSE	0	TRUE	TRUE	TRUE	FALSE	FALSE	6	55	-0.260478	-1.00561
ABCG8	TRUE	TRUE	FALSE	0	TRUE	TRUE	FALSE	TRUE	FALSE	1	81	-0.282432	-2.85077
ABHD1	TRUE	FALSE	FALSE	0	FALSE	FALSE	FALSE	FALSE	FALSE	2	107	-2.60492	-1.40665
ABHD10	TRUE	FALSE	FALSE	0	TRUE	FALSE	FALSE	FALSE	FALSE	2	70	1.60591	-0.0799153
ABHD11	TRUE	FALSE	FALSE	0	TRUE	FALSE	FALSE	FALSE	FALSE	4	92	0.749195	0.610521
ABHD12	TRUE	FALSE	FALSE	0	TRUE	FALSE	FALSE	FALSE	FALSE	4	96	1.66482	0.204166
ABHD12B	TRUE	FALSE	FALSE	0	TRUE	FALSE	FALSE	FALSE	FALSE	3	59	-1.04309	-0.672784
ABHD13	TRUE	FALSE	FALSE	0	TRUE	FALSE	FALSE	FALSE	FALSE	2	97	2.29706	0.56467
ABHD14A	TRUE	FALSE	FALSE	0	TRUE	FALSE	FALSE	FALSE	FALSE	3	89	0.423073	-0.0274801
ABHD14B	TRUE	FALSE	FALSE	0	TRUE	FALSE	FALSE	FALSE	FALSE	0	102	1.33006	0.0908901
ABHD15	TRUE	FALSE	FALSE	0	TRUE	FALSE	FALSE	FALSE	FALSE	2	109	1.51671	1.85631
ABHD16A	TRUE	FALSE	FALSE	0	TRUE	FALSE	FALSE	FALSE	FALSE	2	108	4.79459	2.73258
ABHD16B	TRUE	FALSE	FALSE	0	TRUE	FALSE	FALSE	FALSE	FALSE	0	87	1.18756	2.01331
ABHD17A	TRUE	FALSE	FALSE	0	TRUE	FALSE	FALSE	FALSE	FALSE	4	51	1.47693	4.00647
ABHD17B	TRUE	FALSE	FALSE	0	TRUE	FALSE	FALSE	FALSE	FALSE	4	99	3.11332	2.27615
ABHD17C	TRUE	FALSE	FALSE	0	TRUE	FALSE	FALSE	FALSE	FALSE	2	103	2.38011	4.197
ABHD18	TRUE	FALSE	FALSE	0	FALSE	FALSE	FALSE	FALSE	FALSE	5	69
ABHD2	TRUE	FALSE	FALSE	0	TRUE	FALSE	FALSE	TRUE	FALSE	9	110	3.28409	2.37323
ABHD3	TRUE	FALSE	FALSE	0	TRUE	FALSE	FALSE	FALSE	FALSE	1	83	1.01466	0.168098
ABHD4	TRUE	FALSE	FALSE	0	TRUE	FALSE	FALSE	FALSE	FALSE	3	101	1.69333	-0.0105775
ABHD5	TRUE	FALSE	FALSE	0	TRUE	FALSE	FALSE	FALSE	FALSE	4	111	1.87641	-0.0964878
ABHD6	TRUE	FALSE	FALSE	0	TRUE	FALSE	FALSE	FALSE	FALSE	5	109	1.70704	0.222515
ABHD8	TRUE	FALSE	FALSE	0	TRUE	FALSE	FALSE	FALSE	FALSE	3	82	2.80343	3.25537
ABI1	TRUE	FALSE	FALSE	0	TRUE	FALSE	FALSE	FALSE	FALSE	4	104	3.59221	1.55901
ABI2	TRUE	FALSE	FALSE	0	TRUE	FALSE	FALSE	FALSE	FALSE	7	78	3.75611	2.42232
ABI3	TRUE	FALSE	FALSE	0	TRUE	FALSE	FALSE	FALSE	FALSE	5	108	1.77675	-0.980518
ABI3BP	TRUE	FALSE	FALSE	0	TRUE	TRUE	FALSE	FALSE	FALSE	10	49	3.90404	-0.73679
ABITRAM	TRUE	FALSE	FALSE	0	TRUE	FALSE	FALSE	FALSE	FALSE	1	56
ABL1	TRUE	FALSE	FALSE	0	TRUE	FALSE	FALSE	FALSE	FALSE	6	94	5.23367	2.66152
ABL2	TRUE	FALSE	FALSE	0	TRUE	FALSE	FALSE	FALSE	FALSE	6	86	4.27693	1.30525
ABLIM1	TRUE	FALSE	TRUE	7	TRUE	FALSE	FALSE	FALSE	FALSE	30	106	4.92542	1.7083
ABLIM2	TRUE	FALSE	FALSE	0	TRUE	FALSE	FALSE	FALSE	FALSE	12	109	4.43144	-1.4057
ABLIM3	TRUE	FALSE	FALSE	0	FALSE	FALSE	FALSE	FALSE	FALSE	7	100	4.41748	-0.341642
ABO	TRUE	FALSE	FALSE	0	TRUE	FALSE	FALSE	TRUE	FALSE	4	0
ABR	TRUE	FALSE	FALSE	0	TRUE	FALSE	FALSE	FALSE	FALSE	26	106	5.44051	4.51005
ABRA	TRUE	FALSE	FALSE	0	TRUE	FALSE	FALSE	FALSE	FALSE	2	69	0.422357	-0.869031
ABRACL	TRUE	FALSE	FALSE	0	TRUE	FALSE	FALSE	FALSE	FALSE	6	78	1.27735	0.0830309
ABRAXAS1	TRUE	FALSE	FALSE	0	TRUE	FALSE	FALSE	FALSE	FALSE	2	76
ABRAXAS2	TRUE	FALSE	FALSE	0	TRUE	FALSE	FALSE	FALSE	FALSE	1	23
ABT1	TRUE	FALSE	FALSE	0	TRUE	FALSE	FALSE	FALSE	FALSE	1	90	1.04698	1.64766
ABTB1	TRUE	FALSE	FALSE	0	TRUE	FALSE	FALSE	FALSE	FALSE	3	91	2.46746	0.364087
ABTB2	TRUE	FALSE	FALSE	0	TRUE	FALSE	FALSE	FALSE	FALSE	2	82	3.80388	1.15766
ACAA1	TRUE	FALSE	TRUE	10	TRUE	FALSE	FALSE	FALSE	FALSE	4	99	1.75516	1.09339
ACAA2	TRUE	FALSE	TRUE	11	FALSE	FALSE	TRUE	FALSE	FALSE	9	105	1.87128	-1.01299
ACACB	TRUE	FALSE	TRUE	3	TRUE	TRUE	FALSE	FALSE	FALSE	20	96	4.23023	1.25878
ACAD10	TRUE	FALSE	FALSE	0	TRUE	FALSE	FALSE	FALSE	FALSE	1	7	1.28608	-0.355679
ACAD11	TRUE	FALSE	FALSE	0	TRUE	FALSE	FALSE	FALSE	FALSE	8	79	2.95407	-0.144459
ACAD8	TRUE	TRUE	FALSE	0	TRUE	FALSE	FALSE	FALSE	FALSE	1	31	1.91518	-0.140066
ACAD9	TRUE	TRUE	FALSE	0	TRUE	FALSE	FALSE	FALSE	FALSE	3	19	2.62836	0.192506
ACADL	TRUE	FALSE	FALSE	0	TRUE	FALSE	FALSE	FALSE	FALSE	5	60	1.09691	0.395607
ACADM	TRUE	FALSE	FALSE	0	TRUE	TRUE	FALSE	FALSE	FALSE	3	90	0.780825	0.141601
ACADS	TRUE	TRUE	FALSE	0	TRUE	FALSE	FALSE	FALSE	FALSE	2	93	1.49788	0.240705
ACADSB	TRUE	FALSE	TRUE	1	FALSE	FALSE	FALSE	FALSE	FALSE	4	103	0.623861	-0.909468
ACADVL	TRUE	TRUE	FALSE	0	TRUE	TRUE	FALSE	FALSE	FALSE	3	89	2.01144	0.27569
ACAN	TRUE	FALSE	FALSE	0	TRUE	TRUE	FALSE	FALSE	FALSE	7	64	6.13121	1.02597
ACAP1	TRUE	FALSE	FALSE	0	TRUE	FALSE	FALSE	FALSE	FALSE	2	99	4.357	2.36656
ACAP2	TRUE	FALSE	FALSE	0	TRUE	FALSE	FALSE	FALSE	FALSE	7	101	5.76669	2.89007
ACAP3	TRUE	FALSE	FALSE	0	TRUE	FALSE	FALSE	FALSE	FALSE	5	50	3.385	1.79659
ACAT1	TRUE	TRUE	FALSE	0	TRUE	FALSE	TRUE	FALSE	FALSE	3	103	2.04716	-0.108847
ACAT2	TRUE	FALSE	FALSE	0	TRUE	FALSE	FALSE	FALSE	FALSE	3	84	0.89024	-0.252104
ACBD3	TRUE	FALSE	FALSE	0	TRUE	FALSE	FALSE	FALSE	FALSE	1	0	4.07828	2.07452
ACBD4	TRUE	FALSE	FALSE	0	TRUE	FALSE	FALSE	FALSE	FALSE	2	89	1.58967	0.0455766
ACBD5	TRUE	FALSE	FALSE	0	TRUE	FALSE	FALSE	FALSE	FALSE	6	73	3.1653	0.235044
ACBD6	TRUE	FALSE	FALSE	0	TRUE	FALSE	FALSE	FALSE	FALSE	6	34	2.2535	-0.776057
ACBD7	TRUE	FALSE	FALSE	0	FALSE	FALSE	FALSE	FALSE	FALSE	1	65	1.08831	-0.502882
ACCS	TRUE	FALSE	FALSE	0	FALSE	FALSE	FALSE	FALSE	FALSE	5	77	2.07559	-0.635031
ACCSL	TRUE	FALSE	FALSE	0	FALSE	FALSE	FALSE	FALSE	FALSE	0	67	0.60419	-0.379764
ACD	TRUE	FALSE	FALSE	0	TRUE	FALSE	FALSE	FALSE	FALSE	5	82	1.65237	0.526336
ACE	TRUE	FALSE	FALSE	0	TRUE	TRUE	TRUE	FALSE	FALSE	8	107	1.83904	-1.06331
ACER1	TRUE	FALSE	FALSE	0	TRUE	FALSE	FALSE	FALSE	FALSE	2	61	2.17083	0.355991
ACER2	TRUE	FALSE	FALSE	0	TRUE	FALSE	FALSE	TRUE	TRUE	2	32	2.16171	-0.420573
ACER3	TRUE	FALSE	FALSE	0	TRUE	FALSE	FALSE	FALSE	FALSE	1	109	3.23144	1.63083
ACHE	TRUE	FALSE	FALSE	0	TRUE	FALSE	FALSE	FALSE	FALSE	6	83	4.0263	4.13062
ACIN1	TRUE	FALSE	FALSE	0	TRUE	FALSE	FALSE	FALSE	FALSE	9	93	6.78729	2.9798
ACKR1	TRUE	FALSE	FALSE	0	TRUE	FALSE	FALSE	FALSE	FALSE	10	33
ACKR2	TRUE	FALSE	FALSE	0	TRUE	FALSE	FALSE	FALSE	FALSE	7	37	-0.113211	-0.39629
ACKR3	TRUE	FALSE	FALSE	0	TRUE	FALSE	FALSE	FALSE	FALSE	7	101	1.76611	1.67069
ACKR4	TRUE	FALSE	FALSE	0	TRUE	FALSE	FALSE	FALSE	FALSE	2	32	0.969233	3.79431
ACLY	TRUE	FALSE	FALSE	0	TRUE	FALSE	FALSE	FALSE	FALSE	2	102	5.7949	3.28477
ACMSD	TRUE	FALSE	FALSE	0	TRUE	FALSE	FALSE	FALSE	FALSE	5	74	0.799402	-0.693259
ACO1	TRUE	FALSE	FALSE	0	TRUE	FALSE	FALSE	FALSE	FALSE	1	103	3.19597	0.606689
ACO2	TRUE	FALSE	FALSE	0	TRUE	FALSE	FALSE	FALSE	FALSE	2	102	4.03114	3.26852
ACOD1	TRUE	FALSE	FALSE	0	TRUE	FALSE	FALSE	FALSE	FALSE	2	9
ACOT1	TRUE	FALSE	FALSE	0	TRUE	TRUE	FALSE	FALSE	FALSE	5	86	1.24599	4.07493
ACOT11	TRUE	FALSE	FALSE	0	TRUE	TRUE	FALSE	FALSE	FALSE	5	97	1.34633	0.286962
ACOT12	TRUE	FALSE	FALSE	0	TRUE	FALSE	FALSE	FALSE	FALSE	2	80	1.09061	-0.655264
ACOT13	TRUE	FALSE	FALSE	0	TRUE	FALSE	FALSE	FALSE	FALSE	6	81	-0.710508	0.25494
ACOT2	TRUE	FALSE	TRUE	1	TRUE	FALSE	FALSE	FALSE	FALSE	4	104	2.14284	2.68971
ACOT4	TRUE	FALSE	FALSE	0	TRUE	FALSE	FALSE	FALSE	FALSE	1	94	-0.87841	0.598507
ACOT6	TRUE	FALSE	FALSE	0	TRUE	FALSE	FALSE	FALSE	FALSE	0	93	-0.137043	0.32473
ACOT7	TRUE	FALSE	FALSE	0	TRUE	FALSE	FALSE	FALSE	FALSE	20	109	2.78401	2.69271
ACOT8	TRUE	FALSE	FALSE	0	TRUE	FALSE	FALSE	FALSE	FALSE	1	13	1.34783	-0.332537
ACOX1	TRUE	FALSE	FALSE	0	TRUE	FALSE	FALSE	FALSE	FALSE	5	110	3.70259	1.97732
ACOX2	TRUE	FALSE	FALSE	0	TRUE	FALSE	FALSE	FALSE	FALSE	9	111	1.31443	0.0787567
ACOX3	TRUE	FALSE	FALSE	0	FALSE	FALSE	FALSE	FALSE	FALSE	3	78	1.06926	-0.74821
ACOXL	TRUE	FALSE	FALSE	0	TRUE	FALSE	FALSE	FALSE	FALSE	4	101	1.06123	0.0774202
ACP1	TRUE	FALSE	FALSE	0	TRUE	FALSE	FALSE	FALSE	FALSE	2	96	0.966789	-0.698247
ACP2	TRUE	FALSE	FALSE	0	TRUE	FALSE	FALSE	FALSE	FALSE	4	78	2.06164	1.2522
ACP3	TRUE	FALSE	FALSE	0	TRUE	FALSE	FALSE	FALSE	FALSE	7	40
ACP4	TRUE	FALSE	FALSE	0	TRUE	FALSE	FALSE	FALSE	FALSE	0	30
ACP5	TRUE	FALSE	FALSE	0	TRUE	FALSE	FALSE	FALSE	FALSE	12	89	2.05434	0.792267
ACP6	TRUE	FALSE	FALSE	0	TRUE	FALSE	FALSE	FALSE	FALSE	3	81	1.29008	0.495346
ACP7	TRUE	FALSE	FALSE	0	TRUE	FALSE	FALSE	FALSE	FALSE	0	103
ACR	TRUE	FALSE	FALSE	0	TRUE	FALSE	FALSE	FALSE	FALSE	1	56	2.05869	2.17684
ACRBP	TRUE	FALSE	FALSE	0	TRUE	FALSE	TRUE	FALSE	FALSE	4	111	1.68544	0.982425
ACRV1	TRUE	FALSE	FALSE	0	FALSE	FALSE	FALSE	FALSE	FALSE	2	53	0.751676	0.322319
ACSBG1	TRUE	FALSE	FALSE	0	TRUE	FALSE	FALSE	FALSE	FALSE	4	88	3.12365	1.39552
ACSBG2	TRUE	FALSE	FALSE	0	TRUE	FALSE	FALSE	FALSE	FALSE	1	53	1.9291	-1.3985
ACSF2	TRUE	FALSE	TRUE	1	TRUE	FALSE	FALSE	FALSE	FALSE	3	106	3.65949	1.39857
ACSF3	TRUE	FALSE	FALSE	0	TRUE	FALSE	FALSE	FALSE	FALSE	8	103	-0.755255	-1.57679
ACSL1	TRUE	FALSE	TRUE	9	TRUE	FALSE	FALSE	FALSE	FALSE	14	111	4.33543	1.136
ACSL3	TRUE	FALSE	FALSE	0	TRUE	FALSE	FALSE	FALSE	FALSE	6	111	4.1242	1.02472
ACSL5	TRUE	FALSE	FALSE	0	TRUE	FALSE	FALSE	FALSE	FALSE	27	98	3.80612	-0.039689
ACSL6	TRUE	FALSE	FALSE	0	TRUE	FALSE	FALSE	FALSE	FALSE	12	109	4.01457	1.33204
ACSM1	TRUE	FALSE	FALSE	0	TRUE	FALSE	FALSE	FALSE	FALSE	0	96	1.64453	-0.859519
ACSM2A	TRUE	FALSE	FALSE	0	TRUE	FALSE	FALSE	FALSE	FALSE	1	58	2.69205	1.38242
ACSM2B	TRUE	FALSE	FALSE	0	TRUE	FALSE	FALSE	FALSE	FALSE	4	50	2.72999	2.05398
ACSM3	TRUE	FALSE	FALSE	0	TRUE	FALSE	FALSE	FALSE	FALSE	4	108	1.68959	-0.532112
ACSM4	TRUE	FALSE	FALSE	0	TRUE	FALSE	FALSE	FALSE	FALSE	0	12	0.747482	-0.807566
ACSM5	TRUE	FALSE	FALSE	0	TRUE	FALSE	FALSE	FALSE	FALSE	3	58	1.64938	-0.156014
ACSM6	TRUE	FALSE	FALSE	0	FALSE	FALSE	FALSE	FALSE	FALSE	2	16
ACSS1	TRUE	FALSE	FALSE	0	TRUE	FALSE	FALSE	FALSE	FALSE	3	109	2.94701	2.81348
ACSS2	TRUE	FALSE	FALSE	0	TRUE	FALSE	FALSE	FALSE	FALSE	8	79	1.59114	0.605089
ACSS3	TRUE	FALSE	FALSE	0	TRUE	FALSE	FALSE	FALSE	FALSE	4	67	1.29532	0.299637
ACTA1	TRUE	TRUE	FALSE	0	TRUE	FALSE	FALSE	FALSE	FALSE	6	108	1.70661	5.98684
ACTA2	TRUE	TRUE	FALSE	0	TRUE	FALSE	FALSE	FALSE	FALSE	11	93	2.99239	3.88057
ACTB	TRUE	FALSE	TRUE	11	TRUE	FALSE	FALSE	FALSE	FALSE	27	11	2.87928	6.28544
ACTBL2	TRUE	FALSE	FALSE	0	FALSE	FALSE	FALSE	FALSE	FALSE	2	52	-1.33022	-0.657073
ACTC1	TRUE	TRUE	FALSE	0	TRUE	FALSE	FALSE	FALSE	FALSE	9	82	2.96806	5.25229
ACTG1	TRUE	FALSE	FALSE	0	TRUE	FALSE	TRUE	FALSE	FALSE	18	53	2.41257	5.13136
ACTG2	TRUE	FALSE	TRUE	3	FALSE	FALSE	FALSE	FALSE	FALSE	5	74	2.90308	3.90648
ACTL6A	TRUE	FALSE	FALSE	0	TRUE	FALSE	FALSE	FALSE	FALSE	3	54	4.04799	2.92779
ACTL6B	TRUE	FALSE	FALSE	0	TRUE	FALSE	FALSE	FALSE	FALSE	1	57	4.18858	4.03884
ACTL7A	TRUE	FALSE	FALSE	0	FALSE	FALSE	FALSE	FALSE	FALSE	5	21	0.0429838	-0.780392
ACTL7B	TRUE	FALSE	FALSE	0	TRUE	FALSE	FALSE	FALSE	FALSE	1	24	-0.291447	1.58525
ACTL8	TRUE	FALSE	FALSE	0	FALSE	FALSE	TRUE	FALSE	FALSE	1	29	1.75466	1.54597
ACTL9	TRUE	FALSE	FALSE	0	FALSE	FALSE	FALSE	FALSE	FALSE	3	42	1.36185	1.50178
ACTN1	TRUE	FALSE	TRUE	10	TRUE	FALSE	FALSE	FALSE	FALSE	9	111	5.80371	3.82076
ACTN2	TRUE	TRUE	FALSE	0	TRUE	FALSE	FALSE	FALSE	FALSE	7	103	5.34812	1.76008
ACTN3	TRUE	FALSE	FALSE	0	TRUE	FALSE	FALSE	FALSE	FALSE	1	0
ACTN4	TRUE	FALSE	TRUE	9	TRUE	FALSE	FALSE	FALSE	FALSE	4	111	5.60389	5.4168
ACTR10	TRUE	FALSE	FALSE	0	TRUE	FALSE	FALSE	FALSE	FALSE	2	2	2.54484	0.767678
ACTR1A	TRUE	FALSE	FALSE	0	TRUE	FALSE	FALSE	FALSE	FALSE	3	58	4.00262	3.57945
ACTR1B	TRUE	FALSE	FALSE	0	TRUE	FALSE	FALSE	FALSE	FALSE	1	70	2.89218	1.44726
ACTR2	TRUE	FALSE	FALSE	0	TRUE	FALSE	FALSE	FALSE	FALSE	4	62	4.35638	4.17735
ACTR3	TRUE	FALSE	FALSE	0	FALSE	FALSE	FALSE	FALSE	FALSE	6	107	4.24631	3.64347
ACTR3B	TRUE	FALSE	FALSE	0	FALSE	FALSE	FALSE	FALSE	FALSE	4	19	4.12451	3.84457
ACTR3C	TRUE	FALSE	FALSE	0	FALSE	FALSE	FALSE	FALSE	FALSE	4	108	0.622842	1.51853
ACTR5	TRUE	FALSE	FALSE	0	TRUE	FALSE	FALSE	FALSE	FALSE	1	54	-0.222065	0.595404
ACTR6	TRUE	FALSE	FALSE	0	TRUE	FALSE	FALSE	FALSE	FALSE	2	79	2.5402	1.48908
ACTR8	TRUE	FALSE	FALSE	0	TRUE	FALSE	FALSE	FALSE	FALSE	4	56	2.19953	0.588314
ACTRT2	TRUE	FALSE	FALSE	0	TRUE	FALSE	FALSE	FALSE	FALSE	2	75	0.777526	-0.322196
ACTRT3	TRUE	FALSE	FALSE	0	TRUE	FALSE	FALSE	FALSE	FALSE	0	32	0.254855	0.53414
ACVR1	TRUE	TRUE	FALSE	0	TRUE	FALSE	FALSE	FALSE	FALSE	5	101	3.78101	2.5853
ACVR1B	TRUE	FALSE	FALSE	0	TRUE	FALSE	FALSE	FALSE	FALSE	1	103	4.37372	3.97297
ACVR1C	TRUE	FALSE	FALSE	0	TRUE	FALSE	FALSE	FALSE	FALSE	5	83	3.03656	1.2461
ACVR2A	TRUE	FALSE	FALSE	0	TRUE	FALSE	FALSE	TRUE	FALSE	6	70	4.12803	2.72309
ACVR2B	TRUE	FALSE	FALSE	0	TRUE	FALSE	FALSE	FALSE	FALSE	2	78	4.08734	3.16932
ACVRL1	TRUE	FALSE	FALSE	0	TRUE	FALSE	FALSE	FALSE	FALSE	8	111	2.27657	2.34047
ACY1	TRUE	FALSE	TRUE	8	TRUE	FALSE	FALSE	FALSE	FALSE	4	100	1.70476	0.0735459
ACY3	TRUE	FALSE	FALSE	0	TRUE	FALSE	FALSE	FALSE	FALSE	8	108	-0.227377	-0.223177
ACYP1	TRUE	FALSE	FALSE	0	TRUE	FALSE	FALSE	FALSE	FALSE	4	75	1.07854	-0.146316
ACYP2	TRUE	FALSE	FALSE	0	TRUE	FALSE	FALSE	FALSE	FALSE	5	60	-0.488248	-1.32996
ADA	TRUE	FALSE	FALSE	0	TRUE	FALSE	FALSE	FALSE	FALSE	4	110	0.339021	-0.181265
ADA2	TRUE	TRUE	FALSE	0	FALSE	FALSE	FALSE	FALSE	FALSE	7	69
ADAD1	TRUE	FALSE	FALSE	0	TRUE	FALSE	FALSE	FALSE	FALSE	10	2	3.97307	-0.223336
ADAD2	TRUE	FALSE	FALSE	0	TRUE	FALSE	FALSE	FALSE	FALSE	7	75	1.64031	-3.08233
ADAL	TRUE	FALSE	FALSE	0	TRUE	FALSE	FALSE	FALSE	FALSE	1	88	-0.870422	-0.00725731
ADAM10	TRUE	FALSE	FALSE	0	TRUE	FALSE	FALSE	FALSE	FALSE	4	78	5.1626	3.14305
ADAM11	TRUE	FALSE	FALSE	0	TRUE	FALSE	FALSE	FALSE	FALSE	2	105	4.53714	3.20973
ADAM12	TRUE	FALSE	FALSE	0	TRUE	FALSE	FALSE	FALSE	FALSE	7	78	4.49946	0.621933
ADAM15	TRUE	FALSE	FALSE	0	TRUE	FALSE	FALSE	FALSE	FALSE	1	93	2.46067	0.557427
ADAM17	TRUE	FALSE	FALSE	0	TRUE	FALSE	FALSE	FALSE	FALSE	7	31	4.92025	1.68174
ADAM18	TRUE	FALSE	FALSE	0	TRUE	FALSE	FALSE	FALSE	FALSE	3	23	-0.311756	-2.45119
ADAM19	TRUE	FALSE	FALSE	0	TRUE	FALSE	FALSE	FALSE	FALSE	5	106	3.61686	1.52968
ADAM2	TRUE	FALSE	FALSE	0	TRUE	FALSE	FALSE	FALSE	FALSE	3	7	0.86294	-2.10577
ADAM20	TRUE	FALSE	FALSE	0	TRUE	FALSE	FALSE	FALSE	FALSE	1	0	-0.264517	-1.89171
ADAM21	TRUE	FALSE	FALSE	0	TRUE	FALSE	FALSE	FALSE	FALSE	1	2	2.03144	1.58085
ADAM22	TRUE	FALSE	FALSE	0	TRUE	FALSE	FALSE	FALSE	FALSE	3	79	5.96581	2.55559
ADAM23	TRUE	FALSE	FALSE	0	TRUE	FALSE	FALSE	FALSE	FALSE	8	23	5.2754	1.72503
ADAM28	TRUE	FALSE	FALSE	0	TRUE	FALSE	FALSE	FALSE	FALSE	8	55	0.657258	-1.68416
ADAM29	TRUE	FALSE	FALSE	0	TRUE	FALSE	TRUE	FALSE	FALSE	6	34	0.634085	-0.995264
ADAM30	TRUE	FALSE	FALSE	0	TRUE	FALSE	FALSE	FALSE	FALSE	2	49	2.13899	-0.606451
ADAM32	TRUE	FALSE	FALSE	0	TRUE	FALSE	FALSE	FALSE	FALSE	1	15	1.99678	-1.23433
ADAM33	TRUE	FALSE	FALSE	0	TRUE	FALSE	FALSE	FALSE	FALSE	5	105	1.41414	0.730688
ADAM7	TRUE	FALSE	FALSE	0	TRUE	FALSE	FALSE	FALSE	FALSE	5	7	1.55103	-1.43458
ADAM8	TRUE	FALSE	FALSE	0	TRUE	FALSE	FALSE	FALSE	FALSE	4	106	2.05793	-0.472103
ADAM9	TRUE	FALSE	FALSE	0	TRUE	FALSE	FALSE	FALSE	FALSE	4	103	4.82163	1.66118
ADAMDEC1	TRUE	FALSE	FALSE	0	TRUE	FALSE	FALSE	FALSE	FALSE	6	38	0.980097	-1.02533
ADAMTS1	TRUE	FALSE	TRUE	8	TRUE	FALSE	FALSE	FALSE	FALSE	5	96	3.88391	0.868767
ADAMTS10	TRUE	FALSE	FALSE	0	TRUE	FALSE	FALSE	FALSE	FALSE	2	34	5.15908	4.36253
ADAMTS12	TRUE	FALSE	FALSE	0	TRUE	FALSE	FALSE	FALSE	FALSE	5	88	3.29193	-0.230051
ADAMTS13	TRUE	FALSE	FALSE	0	TRUE	FALSE	FALSE	FALSE	FALSE	2	97	3.08943	1.98876
ADAMTS14	TRUE	FALSE	FALSE	0	TRUE	FALSE	FALSE	FALSE	FALSE	4	106	4.08584	0.0638886
ADAMTS15	TRUE	FALSE	FALSE	0	TRUE	FALSE	TRUE	FALSE	FALSE	2	102	4.00177	2.5787
ADAMTS16	TRUE	FALSE	FALSE	0	TRUE	FALSE	FALSE	FALSE	FALSE	6	79	4.55418	-0.0223175
ADAMTS17	TRUE	FALSE	FALSE	0	TRUE	FALSE	FALSE	FALSE	FALSE	7	81	2.86713	-0.931084
ADAMTS18	TRUE	FALSE	FALSE	0	TRUE	FALSE	FALSE	FALSE	FALSE	2	65	3.24774	-3.1361
ADAMTS19	TRUE	FALSE	FALSE	0	TRUE	TRUE	FALSE	FALSE	FALSE	3	63	5.65555	2.61502
ADAMTS2	TRUE	FALSE	FALSE	0	TRUE	FALSE	FALSE	FALSE	FALSE	6	101	5.14428	2.54814
ADAMTS20	TRUE	FALSE	FALSE	0	TRUE	FALSE	FALSE	FALSE	FALSE	1	26	2.66579	-2.78444
ADAMTS3	TRUE	FALSE	FALSE	0	TRUE	FALSE	TRUE	FALSE	FALSE	2	82	4.01346	-0.507028
ADAMTS4	TRUE	FALSE	FALSE	0	TRUE	FALSE	FALSE	FALSE	FALSE	3	92	3.04728	1.18588
ADAMTS5	TRUE	FALSE	FALSE	0	TRUE	FALSE	FALSE	FALSE	FALSE	10	87	3.42882	2.52961
ADAMTS6	TRUE	FALSE	FALSE	0	TRUE	FALSE	FALSE	FALSE	FALSE	6	62	5.81801	2.68918
ADAMTS7	TRUE	FALSE	FALSE	0	TRUE	FALSE	FALSE	TRUE	TRUE	4	87	3.82686	0.413411
ADAMTS8	TRUE	FALSE	FALSE	0	TRUE	FALSE	FALSE	FALSE	FALSE	2	105	1.11853	0.729738
ADAMTS9	TRUE	FALSE	FALSE	0	TRUE	FALSE	FALSE	FALSE	FALSE	6	84	6.15927	0.440606
ADAMTSL1	TRUE	FALSE	FALSE	0	TRUE	FALSE	FALSE	FALSE	FALSE	3	80	5.0021	-1.7751
ADAMTSL2	TRUE	FALSE	FALSE	0	TRUE	FALSE	FALSE	FALSE	FALSE	3	103	2.30172	1.35568
ADAMTSL3	TRUE	FALSE	FALSE	0	TRUE	FALSE	FALSE	FALSE	FALSE	3	74	4.66618	-0.577434
ADAMTSL4	TRUE	FALSE	FALSE	0	TRUE	FALSE	FALSE	FALSE	FALSE	3	109	1.55235	-0.545274
ADAMTSL5	TRUE	FALSE	FALSE	0	TRUE	FALSE	FALSE	FALSE	FALSE	3	97	0.131377	-0.539339
ADAP1	TRUE	FALSE	FALSE	0	TRUE	FALSE	FALSE	FALSE	FALSE	16	107	3.25609	1.18571
ADAP2	TRUE	FALSE	FALSE	0	TRUE	FALSE	FALSE	FALSE	FALSE	8	87	1.94029	1.08564
ADAR	TRUE	FALSE	FALSE	0	TRUE	FALSE	FALSE	FALSE	FALSE	9	108	4.7404	3.00529
ADARB1	TRUE	FALSE	FALSE	0	TRUE	FALSE	FALSE	FALSE	FALSE	5	110	3.26738	4.32874
ADARB2	TRUE	FALSE	FALSE	0	TRUE	FALSE	FALSE	FALSE	FALSE	20	72	3.40184	2.77913
ADAT1	TRUE	FALSE	FALSE	0	TRUE	FALSE	FALSE	FALSE	FALSE	2	101	0.491948	-2.94771
ADAT2	TRUE	FALSE	FALSE	0	FALSE	FALSE	FALSE	FALSE	FALSE	1	80	-0.493984	0.83653
ADAT3	TRUE	FALSE	FALSE	0	TRUE	FALSE	FALSE	FALSE	FALSE	3	47	-0.346785	1.42053
ADCK1	TRUE	FALSE	FALSE	0	FALSE	FALSE	FALSE	FALSE	FALSE	2	34	0.849959	-0.570332
ADCK2	TRUE	FALSE	FALSE	0	TRUE	FALSE	FALSE	FALSE	FALSE	1	83	2.06914	2.20276
ADCK5	TRUE	FALSE	FALSE	0	TRUE	FALSE	FALSE	FALSE	FALSE	2	25	3.49784	2.13023
ADCY1	TRUE	FALSE	FALSE	0	TRUE	FALSE	FALSE	FALSE	FALSE	4	85	5.52438	6.1488
ADCY10	TRUE	FALSE	FALSE	0	TRUE	TRUE	FALSE	FALSE	FALSE	2	93	1.73962	-0.702715
ADCY2	TRUE	FALSE	FALSE	0	TRUE	TRUE	FALSE	FALSE	FALSE	13	87	5.99422	5.25166
ADCY3	TRUE	FALSE	FALSE	0	TRUE	FALSE	FALSE	FALSE	FALSE	4	102	4.02554	3.25211
ADCY4	TRUE	FALSE	FALSE	0	TRUE	FALSE	FALSE	FALSE	FALSE	2	101	2.02016	1.60528
ADCY5	TRUE	TRUE	FALSE	0	TRUE	FALSE	FALSE	FALSE	FALSE	7	104	5.07925	5.67863
ADCY6	TRUE	FALSE	FALSE	0	TRUE	FALSE	FALSE	FALSE	FALSE	1	100	4.50266	3.47525
ADCY7	TRUE	FALSE	FALSE	0	TRUE	FALSE	FALSE	FALSE	FALSE	3	108	4.14599	1.98058
ADCY8	TRUE	FALSE	FALSE	0	TRUE	FALSE	FALSE	FALSE	FALSE	3	76	4.246	2.52229
ADCY9	TRUE	FALSE	FALSE	0	TRUE	FALSE	FALSE	FALSE	FALSE	3	96	4.55983	2.83983
ADCYAP1	TRUE	FALSE	FALSE	0	TRUE	TRUE	FALSE	FALSE	FALSE	14	99	1.44058	1.66116
ADCYAP1R1	TRUE	FALSE	FALSE	0	TRUE	FALSE	FALSE	FALSE	FALSE	6	85	2.9298	1.18517
ADD1	TRUE	TRUE	FALSE	0	TRUE	FALSE	FALSE	FALSE	FALSE	12	107	3.90605	0.586496
ADD2	TRUE	FALSE	FALSE	0	TRUE	FALSE	FALSE	FALSE	FALSE	5	94	4.97378	2.02559
ADD3	TRUE	FALSE	FALSE	0	TRUE	FALSE	FALSE	FALSE	FALSE	18	111	4.37569	-0.587661
ADGB	TRUE	FALSE	FALSE	0	TRUE	FALSE	FALSE	FALSE	FALSE	3	24
ADGRA1	TRUE	FALSE	FALSE	0	TRUE	FALSE	FALSE	FALSE	FALSE	4	72
ADGRA2	TRUE	FALSE	FALSE	0	TRUE	FALSE	FALSE	FALSE	FALSE	5	109
ADGRA3	TRUE	FALSE	FALSE	0	TRUE	FALSE	FALSE	FALSE	FALSE	4	91
ADGRB1	TRUE	FALSE	FALSE	0	TRUE	FALSE	FALSE	FALSE	FALSE	4	105
ADGRB2	TRUE	FALSE	FALSE	0	TRUE	FALSE	FALSE	FALSE	FALSE	7	111
ADGRB3	TRUE	FALSE	FALSE	0	FALSE	FALSE	FALSE	FALSE	FALSE	10	81
ADGRD1	TRUE	FALSE	FALSE	0	TRUE	FALSE	FALSE	FALSE	FALSE	7	96
ADGRD2	TRUE	FALSE	FALSE	0	FALSE	FALSE	FALSE	FALSE	FALSE	0	100
ADGRE1	TRUE	FALSE	FALSE	0	TRUE	FALSE	FALSE	FALSE	FALSE	3	71
ADGRE2	TRUE	FALSE	FALSE	0	TRUE	FALSE	FALSE	FALSE	FALSE	5	86
ADGRE3	TRUE	FALSE	FALSE	0	FALSE	FALSE	FALSE	FALSE	FALSE	3	22
ADGRE5	TRUE	FALSE	FALSE	0	TRUE	FALSE	FALSE	FALSE	FALSE	6	109
ADGRF1	TRUE	FALSE	FALSE	0	TRUE	FALSE	FALSE	FALSE	FALSE	8	83
ADGRF2	TRUE	FALSE	FALSE	0	TRUE	FALSE	FALSE	FALSE	FALSE
ADGRF3	TRUE	FALSE	FALSE	0	TRUE	FALSE	FALSE	FALSE	FALSE	2	76
ADGRF4	TRUE	FALSE	FALSE	0	TRUE	FALSE	FALSE	FALSE	FALSE	4	75
ADGRF5	TRUE	FALSE	FALSE	0	TRUE	FALSE	FALSE	FALSE	FALSE	8	71
ADGRG1	TRUE	FALSE	FALSE	0	TRUE	FALSE	FALSE	FALSE	FALSE	16	94
ADGRG3	TRUE	FALSE	FALSE	0	TRUE	FALSE	FALSE	FALSE	FALSE	2	69
ADGRG5	TRUE	FALSE	FALSE	0	TRUE	FALSE	FALSE	FALSE	FALSE	2	92
ADGRG6	TRUE	FALSE	FALSE	0	TRUE	FALSE	FALSE	FALSE	FALSE	14	96
ADGRG7	TRUE	FALSE	FALSE	0	TRUE	FALSE	FALSE	FALSE	FALSE	5	76
ADGRL1	TRUE	FALSE	FALSE	0	TRUE	FALSE	FALSE	FALSE	FALSE	2	103
ADGRL2	TRUE	FALSE	FALSE	0	TRUE	FALSE	FALSE	FALSE	FALSE	13	65
ADGRL3	TRUE	FALSE	FALSE	0	TRUE	FALSE	FALSE	FALSE	FALSE	6	59
ADGRL4	TRUE	FALSE	FALSE	0	TRUE	FALSE	FALSE	FALSE	FALSE	3	46
ADGRV1	TRUE	FALSE	FALSE	0	TRUE	FALSE	FALSE	FALSE	FALSE	7	93
ADH1A	TRUE	FALSE	TRUE	1	TRUE	FALSE	TRUE	FALSE	FALSE	1	73	-0.0523601	-0.460318
ADH1B	TRUE	FALSE	TRUE	11	TRUE	FALSE	FALSE	FALSE	FALSE	2	76	2.33663	0.0515678
ADH1C	TRUE	TRUE	FALSE	0	TRUE	FALSE	TRUE	FALSE	FALSE	2	0
ADH4	TRUE	FALSE	FALSE	0	TRUE	FALSE	TRUE	FALSE	FALSE	6	74	0.64483	-1.17205
ADH5	TRUE	FALSE	TRUE	1	TRUE	FALSE	FALSE	FALSE	FALSE	1	37	0.378159	0.525323
ADH6	TRUE	FALSE	FALSE	0	TRUE	FALSE	FALSE	FALSE	FALSE	4	68	1.58044	-0.450094
ADH7	TRUE	FALSE	FALSE	0	TRUE	FALSE	FALSE	FALSE	FALSE	5	18	-0.306694	-1.71157
ADHFE1	TRUE	FALSE	FALSE	0	TRUE	FALSE	FALSE	FALSE	FALSE	4	102	1.92839	-1.05887
ADI1	TRUE	FALSE	TRUE	1	TRUE	FALSE	FALSE	FALSE	FALSE	3	99	0.832734	-0.200077
ADIG	TRUE	FALSE	FALSE	0	TRUE	FALSE	FALSE	FALSE	FALSE	1	73
ADIPOQ	TRUE	FALSE	TRUE	1	TRUE	TRUE	FALSE	FALSE	FALSE	3	0	-1.26657	-0.676407
ADIPOR1	TRUE	FALSE	FALSE	0	TRUE	TRUE	FALSE	FALSE	FALSE	4	101	2.70706	3.14375
ADIPOR2	TRUE	FALSE	FALSE	0	TRUE	FALSE	FALSE	FALSE	FALSE	4	106	3.17409	2.73475
ADIRF	TRUE	FALSE	FALSE	0	FALSE	FALSE	FALSE	FALSE	FALSE	1	108	0.199332	-0.436797
ADK	TRUE	FALSE	FALSE	0	TRUE	FALSE	FALSE	FALSE	FALSE	5	109	2.66747	0.550077
ADM	TRUE	FALSE	FALSE	0	TRUE	FALSE	FALSE	FALSE	FALSE	7	89	2.15446	1.47383
ADM2	TRUE	FALSE	FALSE	0	TRUE	FALSE	FALSE	FALSE	FALSE	3	75	0.624563	-0.559066
ADM5	TRUE	FALSE	FALSE	0	FALSE	FALSE	FALSE	FALSE	FALSE	1	45	0.287439	0.592631
ADNP	TRUE	FALSE	FALSE	0	TRUE	FALSE	FALSE	FALSE	FALSE	10	89	4.64048	1.02199
ADNP2	TRUE	FALSE	FALSE	0	TRUE	FALSE	FALSE	FALSE	FALSE	3	82	3.15587	0.0271219
ADO	TRUE	FALSE	FALSE	0	FALSE	FALSE	FALSE	FALSE	FALSE	7	103	2.04289	2.00853
ADORA1	TRUE	FALSE	FALSE	0	TRUE	FALSE	FALSE	FALSE	FALSE	7	106	0.871455	2.46092
ADORA2A	TRUE	FALSE	FALSE	0	TRUE	TRUE	FALSE	FALSE	FALSE	14	111	2.16155	2.06842
ADORA2B	TRUE	FALSE	FALSE	0	TRUE	FALSE	FALSE	FALSE	FALSE	2	104	-0.133116	-0.167966
ADPGK	TRUE	FALSE	FALSE	0	TRUE	FALSE	FALSE	FALSE	FALSE	2	92	2.24247	0.457581
ADPRH	TRUE	FALSE	FALSE	0	TRUE	FALSE	FALSE	FALSE	FALSE	6	106	0.149705	-0.98502
ADPRHL1	TRUE	FALSE	FALSE	0	TRUE	FALSE	FALSE	FALSE	FALSE	7	101	0.462989	-0.573818
ADPRM	TRUE	FALSE	FALSE	0	TRUE	FALSE	FALSE	FALSE	FALSE	1	70	1.64926	0.936348
ADPRS	TRUE	FALSE	FALSE	0	TRUE	FALSE	FALSE	FALSE	FALSE	1	59
ADRA1A	TRUE	FALSE	FALSE	0	TRUE	FALSE	FALSE	FALSE	FALSE	4	89	-0.546848	0.926945
ADRA1B	TRUE	FALSE	FALSE	0	TRUE	FALSE	FALSE	FALSE	FALSE	3	105	1.68632	3.79143
ADRA1D	TRUE	FALSE	FALSE	0	TRUE	FALSE	FALSE	FALSE	FALSE	5	95
ADRA2A	TRUE	FALSE	FALSE	0	TRUE	FALSE	FALSE	FALSE	FALSE	3	85
ADRA2C	TRUE	FALSE	FALSE	0	TRUE	FALSE	FALSE	FALSE	FALSE	2	90	2.31739	5.42206
ADRB1	TRUE	FALSE	FALSE	0	TRUE	FALSE	FALSE	FALSE	FALSE	4	98
ADRB2	TRUE	FALSE	FALSE	0	TRUE	FALSE	FALSE	FALSE	FALSE	4	106	1.91357	1.91161
ADRB3	TRUE	FALSE	FALSE	0	TRUE	FALSE	FALSE	FALSE	FALSE	5	73	1.48093	3.02517
ADRM1	TRUE	FALSE	FALSE	0	TRUE	FALSE	FALSE	FALSE	FALSE	5	36	3.42499	1.78256
ADSL	TRUE	FALSE	TRUE	1	TRUE	FALSE	FALSE	FALSE	FALSE	3	52	2.65067	0.932017
ADSS1	TRUE	FALSE	FALSE	0	FALSE	FALSE	FALSE	FALSE	FALSE	5	95
ADSS2	TRUE	FALSE	FALSE	0	TRUE	FALSE	FALSE	FALSE	FALSE	5	93
ADTRP	TRUE	FALSE	FALSE	0	TRUE	FALSE	FALSE	FALSE	FALSE	16	93	1.01185	-0.225809
AEBP1	TRUE	FALSE	FALSE	0	TRUE	FALSE	FALSE	FALSE	FALSE	4	104	4.12175	1.30669
AEBP2	TRUE	FALSE	FALSE	0	TRUE	FALSE	FALSE	FALSE	FALSE	10	69	3.38618	3.7374
AEN	TRUE	FALSE	FALSE	0	FALSE	FALSE	FALSE	FALSE	FALSE	3	92	-0.709563	-0.634626
AFAP1	TRUE	FALSE	FALSE	0	TRUE	FALSE	FALSE	FALSE	FALSE	7	108	3.92995	-0.838339
AFAP1L1	TRUE	FALSE	FALSE	0	TRUE	FALSE	FALSE	FALSE	FALSE	3	100	2.45852	-0.770043
AFAP1L2	TRUE	FALSE	FALSE	0	TRUE	FALSE	FALSE	FALSE	FALSE	8	106	4.02187	-0.123836
AFDN	TRUE	FALSE	FALSE	0	TRUE	FALSE	FALSE	FALSE	FALSE	11	107
AFF1	TRUE	FALSE	FALSE	0	TRUE	FALSE	FALSE	FALSE	FALSE	20	105	4.65259	-1.81289
AFF3	TRUE	FALSE	FALSE	0	TRUE	FALSE	FALSE	FALSE	FALSE	11	101	5.61786	2.12093
AFF4	TRUE	FALSE	FALSE	0	TRUE	FALSE	FALSE	FALSE	FALSE	9	12	6.11793	2.22954
AFG1L	TRUE	FALSE	FALSE	0	FALSE	FALSE	FALSE	FALSE	FALSE	4	67
AFG3L2	TRUE	FALSE	FALSE	0	TRUE	FALSE	FALSE	FALSE	FALSE	6	100	4.09104	2.5462
AFM	TRUE	FALSE	FALSE	0	TRUE	FALSE	FALSE	FALSE	FALSE	2	43	0.389354	-2.65941
AFMID	TRUE	FALSE	FALSE	0	TRUE	FALSE	FALSE	FALSE	FALSE	2	110	2.18536	0.217804
AFP	TRUE	FALSE	FALSE	0	TRUE	FALSE	FALSE	FALSE	FALSE	3	35	2.51798	-1.32669
AFTPH	TRUE	FALSE	FALSE	0	TRUE	FALSE	FALSE	FALSE	FALSE	5	91	4.33547	-0.748596
AGA	TRUE	TRUE	FALSE	0	TRUE	FALSE	FALSE	FALSE	FALSE	2	22	1.59169	-0.424351
AGAP1	TRUE	FALSE	FALSE	0	TRUE	FALSE	FALSE	FALSE	FALSE	9	101	5.51275	2.28061
AGAP2	TRUE	FALSE	FALSE	0	TRUE	FALSE	FALSE	FALSE	FALSE	8	109	5.46695	5.79326
AGAP3	TRUE	FALSE	FALSE	0	TRUE	FALSE	FALSE	FALSE	FALSE	12	103	4.86326	4.34956
AGAP4	TRUE	FALSE	FALSE	0	FALSE	FALSE	FALSE	FALSE	FALSE	0	3
AGAP5	TRUE	FALSE	FALSE	0	TRUE	FALSE	FALSE	FALSE	FALSE	0	8
AGAP6	TRUE	FALSE	FALSE	0	FALSE	FALSE	FALSE	FALSE	FALSE	0	2
AGBL2	TRUE	FALSE	FALSE	0	TRUE	FALSE	FALSE	FALSE	FALSE	1	37	1.92768	-0.551577
AGBL3	TRUE	FALSE	FALSE	0	FALSE	FALSE	FALSE	FALSE	FALSE	1	76
AGBL4	TRUE	FALSE	FALSE	0	FALSE	FALSE	FALSE	FALSE	FALSE	4	59	0.371173	-0.173448
AGBL5	TRUE	FALSE	FALSE	0	TRUE	FALSE	FALSE	FALSE	FALSE	2	24	4.19165	1.7514
AGER	TRUE	FALSE	FALSE	0	TRUE	FALSE	FALSE	FALSE	FALSE	5	89	0.685352	-0.0766749
AGFG1	TRUE	FALSE	FALSE	0	TRUE	TRUE	FALSE	FALSE	FALSE	7	111	3.90317	0.877604
AGFG2	TRUE	FALSE	FALSE	0	FALSE	FALSE	FALSE	FALSE	FALSE	6	110	2.02687	0.955223
AGGF1	TRUE	FALSE	FALSE	0	TRUE	FALSE	FALSE	FALSE	FALSE	2	71	3.02709	0.271524
AGK	TRUE	TRUE	FALSE	0	TRUE	FALSE	FALSE	FALSE	FALSE	1	57	2.24459	0.240132
AGL	TRUE	TRUE	FALSE	0	TRUE	TRUE	FALSE	FALSE	FALSE	10	68	3.73191	-2.23366
AGMAT	TRUE	FALSE	FALSE	0	TRUE	FALSE	FALSE	FALSE	FALSE	1	96	1.26307	0.843808
AGMO	TRUE	FALSE	FALSE	0	TRUE	FALSE	FALSE	FALSE	FALSE	5	57	1.42804	-4.63367
AGO1	TRUE	FALSE	FALSE	0	TRUE	FALSE	FALSE	FALSE	FALSE	3	106	6.25533	6.52667
AGO2	TRUE	FALSE	FALSE	0	TRUE	FALSE	FALSE	FALSE	FALSE	1	108	5.6677	7.69614
AGO3	TRUE	FALSE	FALSE	0	TRUE	FALSE	FALSE	FALSE	FALSE	7	77	6.09216	5.45121
AGO4	TRUE	FALSE	FALSE	0	TRUE	FALSE	FALSE	FALSE	FALSE	3	43	5.08189	3.83978
AGPAT1	TRUE	FALSE	FALSE	0	TRUE	FALSE	FALSE	FALSE	FALSE	14	85	3.48331	3.36969
AGPAT2	TRUE	TRUE	FALSE	0	TRUE	TRUE	FALSE	FALSE	FALSE	2	96	0.859166	-0.0384719
AGPAT3	TRUE	FALSE	FALSE	0	TRUE	FALSE	FALSE	FALSE	FALSE	9	108	3.85533	3.31377
AGPAT4	TRUE	FALSE	FALSE	0	TRUE	FALSE	TRUE	FALSE	FALSE	5	108	3.28496	2.61023
AGPAT5	TRUE	FALSE	FALSE	0	TRUE	FALSE	FALSE	FALSE	FALSE	5	109	2.12409	-1.65247
AGPS	TRUE	FALSE	FALSE	0	TRUE	FALSE	FALSE	FALSE	FALSE	1	103	4.87542	3.43822
AGR2	TRUE	FALSE	FALSE	0	TRUE	FALSE	FALSE	FALSE	FALSE	3	52	2.17108	0.0435018
AGR3	TRUE	FALSE	FALSE	0	TRUE	FALSE	FALSE	FALSE	FALSE	1	37	-2.71669	-2.0409
AGRN	TRUE	FALSE	FALSE	0	TRUE	FALSE	FALSE	FALSE	FALSE	4	75	5.56161	0.140544
AGRP	TRUE	FALSE	FALSE	0	TRUE	FALSE	FALSE	FALSE	FALSE	1	90	1.12628	0.657233
AGT	TRUE	TRUE	FALSE	0	TRUE	TRUE	TRUE	FALSE	FALSE	3	91	-0.90195	-1.20017
AGTPBP1	TRUE	FALSE	FALSE	0	TRUE	FALSE	FALSE	FALSE	FALSE	2	88	5.17847	1.50027
AGTR1	TRUE	TRUE	FALSE	0	TRUE	TRUE	FALSE	FALSE	FALSE	0	60	0.954477	-0.127196
AGTRAP	TRUE	FALSE	FALSE	0	TRUE	TRUE	FALSE	FALSE	FALSE	3	40	1.34627	0.319013
AGXT	TRUE	FALSE	TRUE	11	TRUE	FALSE	FALSE	FALSE	FALSE	8	91	1.88379	-1.43136
AGXT2	TRUE	FALSE	FALSE	0	TRUE	FALSE	FALSE	FALSE	FALSE	5	46	-0.0437905	-0.800697
AHCTF1	TRUE	FALSE	FALSE	0	TRUE	FALSE	FALSE	FALSE	FALSE	6	59	8.26368	1.0945
AHCY	TRUE	FALSE	TRUE	4	TRUE	FALSE	FALSE	FALSE	FALSE	3	101	3.33217	1.84071
AHCYL1	TRUE	FALSE	TRUE	2	TRUE	FALSE	FALSE	FALSE	FALSE	17	111	5.09231	4.54081
AHCYL2	TRUE	FALSE	FALSE	0	FALSE	FALSE	FALSE	FALSE	FALSE	18	48	4.35622	3.54969
AHDC1	TRUE	FALSE	FALSE	0	TRUE	FALSE	FALSE	FALSE	FALSE	3	110	4.82228	4.7869
AHI1	TRUE	FALSE	FALSE	0	TRUE	FALSE	FALSE	FALSE	FALSE	8	57	2.14931	-1.88139
AHNAK	TRUE	FALSE	TRUE	8	TRUE	FALSE	FALSE	FALSE	FALSE	7	109	5.04491	-5.74891
AHNAK2	TRUE	FALSE	FALSE	0	TRUE	FALSE	FALSE	FALSE	FALSE	7	106
AHR	TRUE	FALSE	FALSE	0	TRUE	TRUE	FALSE	FALSE	FALSE	4	28	5.21203	-0.499293
AHRR	TRUE	FALSE	FALSE	0	TRUE	FALSE	FALSE	FALSE	FALSE	4	109	2.17397	0.754921
AHSA1	TRUE	FALSE	FALSE	0	TRUE	FALSE	FALSE	FALSE	FALSE	3	5	3.29265	2.1055
AHSG	TRUE	FALSE	TRUE	10	TRUE	FALSE	TRUE	FALSE	FALSE	1	84	-0.370124	-0.629467
AHSP	TRUE	FALSE	FALSE	0	TRUE	FALSE	FALSE	FALSE	FALSE	4	76	0.270767	-0.805913
AICDA	TRUE	FALSE	FALSE	0	TRUE	FALSE	FALSE	FALSE	FALSE	4	61	1.32553	2.32419
AIDA	TRUE	FALSE	FALSE	0	TRUE	TRUE	FALSE	FALSE	FALSE	3	2	2.38045	1.078
AIF1	TRUE	FALSE	FALSE	0	TRUE	FALSE	FALSE	FALSE	FALSE	9	97	1.31152	-0.0373094
AIF1L	TRUE	FALSE	FALSE	0	TRUE	FALSE	FALSE	FALSE	FALSE	10	102	1.18716	0.34294
AIFM2	TRUE	FALSE	FALSE	0	TRUE	FALSE	FALSE	FALSE	FALSE	4	88	0.214171	-0.4162
AIFM3	TRUE	FALSE	FALSE	0	TRUE	FALSE	FALSE	FALSE	FALSE	3	105	1.45304	1.3701
AIG1	TRUE	FALSE	FALSE	0	TRUE	FALSE	FALSE	FALSE	FALSE	13	104	0.502267	0.243481
AIM2	TRUE	FALSE	FALSE	0	TRUE	FALSE	FALSE	FALSE	FALSE	7	65	-0.534582	0.238195
AIMP1	TRUE	FALSE	FALSE	0	TRUE	FALSE	FALSE	FALSE	FALSE	9	7	1.02344	-1.35898
AIMP2	TRUE	FALSE	FALSE	0	TRUE	FALSE	FALSE	FALSE	FALSE	3	76	0.724957	-1.44733
AIP	TRUE	TRUE	FALSE	0	TRUE	FALSE	FALSE	FALSE	FALSE	3	94	2.86625	1.11779
AIPL1	TRUE	FALSE	FALSE	0	TRUE	FALSE	FALSE	FALSE	FALSE	2	91	1.32226	0.172617
AIRE	TRUE	FALSE	FALSE	0	TRUE	FALSE	FALSE	FALSE	FALSE	4	18	1.56288	-0.447065
AJAP1	TRUE	FALSE	FALSE	0	TRUE	FALSE	FALSE	FALSE	FALSE	5	91	3.34022	1.49909
AJM1	TRUE	FALSE	FALSE	0	FALSE	FALSE	FALSE	FALSE	FALSE	0	81
AJUBA	TRUE	FALSE	FALSE	0	TRUE	FALSE	FALSE	FALSE	FALSE	12	105	3.61038	3.81389
AK1	TRUE	FALSE	TRUE	4	TRUE	FALSE	FALSE	FALSE	FALSE	6	104	2.33842	0.600719
AK2	TRUE	FALSE	FALSE	0	TRUE	FALSE	FALSE	FALSE	FALSE	4	105	1.50135	0.129246
AK3	TRUE	FALSE	FALSE	0	FALSE	FALSE	FALSE	FALSE	FALSE	5	101	0.380498	-2.29746
AK4	TRUE	FALSE	FALSE	0	TRUE	FALSE	FALSE	FALSE	FALSE	9	98	1.88841	2.22974
AK5	TRUE	FALSE	FALSE	0	TRUE	FALSE	FALSE	FALSE	FALSE	17	100	3.4936	1.854
AK6	TRUE	FALSE	FALSE	0	FALSE	FALSE	FALSE	FALSE	FALSE	0	90
AK7	TRUE	FALSE	FALSE	0	FALSE	FALSE	FALSE	FALSE	FALSE	2	22	2.7752	0.19498
AK8	TRUE	FALSE	FALSE	0	TRUE	FALSE	FALSE	FALSE	FALSE	2	89	0.706653	-0.496627
AK9	TRUE	FALSE	FALSE	0	FALSE	FALSE	FALSE	FALSE	FALSE	4	54	2.32454	-0.348177
AKAIN1	TRUE	FALSE	FALSE	0	FALSE	FALSE	FALSE	FALSE	FALSE	4	45
AKAP1	TRUE	FALSE	FALSE	0	TRUE	FALSE	FALSE	FALSE	FALSE	13	104	3.83976	0.697083
AKAP10	TRUE	FALSE	FALSE	0	TRUE	FALSE	FALSE	FALSE	FALSE	1	108	4.26506	0.384427
AKAP11	TRUE	FALSE	FALSE	0	TRUE	FALSE	FALSE	FALSE	FALSE	4	103	4.97258	-2.26893
AKAP12	TRUE	FALSE	FALSE	0	TRUE	FALSE	FALSE	FALSE	FALSE	15	103	3.92512	0.0180634
AKAP13	TRUE	FALSE	FALSE	0	TRUE	FALSE	FALSE	FALSE	FALSE	46	46	7.03479	-3.38521
AKAP3	TRUE	FALSE	FALSE	0	TRUE	FALSE	FALSE	FALSE	FALSE	5	25	2.32829	-0.432389
AKAP5	TRUE	FALSE	FALSE	0	TRUE	FALSE	FALSE	FALSE	FALSE	6	87	2.38132	0.218149
AKAP6	TRUE	FALSE	FALSE	0	TRUE	FALSE	FALSE	FALSE	FALSE	17	68	6.43861	-2.06493
AKAP7	TRUE	FALSE	FALSE	0	TRUE	FALSE	FALSE	FALSE	FALSE	10	1	1.45596	-1.27806
AKAP8	TRUE	FALSE	FALSE	0	TRUE	FALSE	FALSE	FALSE	FALSE	3	100	4.09158	-0.169551
AKAP8L	TRUE	FALSE	FALSE	0	TRUE	FALSE	FALSE	FALSE	FALSE	2	38	3.81406	1.87675
AKAP9	TRUE	FALSE	FALSE	0	TRUE	FALSE	FALSE	FALSE	FALSE	10	92	8.55337	-2.74831
AKIP1	TRUE	FALSE	FALSE	0	TRUE	FALSE	FALSE	FALSE	FALSE	4	85	-0.173571	-0.732556
AKIRIN1	TRUE	FALSE	FALSE	0	TRUE	FALSE	FALSE	FALSE	FALSE	1	106	2.37959	0.591862
AKIRIN2	TRUE	FALSE	FALSE	0	TRUE	FALSE	FALSE	FALSE	FALSE	7	34	3.30153	1.82206
AKNA	TRUE	FALSE	FALSE	0	TRUE	FALSE	FALSE	FALSE	FALSE	6	110	4.57613	-1.55426
AKNAD1	TRUE	FALSE	FALSE	0	TRUE	FALSE	FALSE	FALSE	FALSE	3	72	0.0422423	-2.10308
AKR1A1	TRUE	FALSE	TRUE	1	TRUE	FALSE	FALSE	FALSE	FALSE	4	97	1.29643	-0.814513
AKR1B1	TRUE	FALSE	TRUE	11	TRUE	FALSE	FALSE	FALSE	FALSE	4	110	0.821183	0.274695
AKR1B10	TRUE	FALSE	FALSE	0	TRUE	TRUE	FALSE	FALSE	FALSE	5	108	0.87437	-0.27048
AKR1B15	TRUE	FALSE	FALSE	0	TRUE	TRUE	FALSE	FALSE	FALSE	3	105	-2.04112	-1.02517
AKR1C1	TRUE	FALSE	FALSE	0	TRUE	FALSE	TRUE	FALSE	FALSE	3	89	1.24895	1.05807
AKR1C2	TRUE	FALSE	FALSE	0	TRUE	FALSE	FALSE	FALSE	FALSE	5	96	1.95146	1.08202
AKR1C3	TRUE	FALSE	TRUE	1	TRUE	FALSE	FALSE	FALSE	FALSE	7	97	0.0113252	-1.9841
AKR1C4	TRUE	FALSE	FALSE	0	TRUE	FALSE	FALSE	FALSE	FALSE	1	42	-0.0569886	-1.78737
AKR1D1	TRUE	FALSE	FALSE	0	TRUE	FALSE	FALSE	FALSE	FALSE	4	70	0.387351	-0.328594
AKR1E2	TRUE	FALSE	FALSE	0	TRUE	FALSE	FALSE	FALSE	FALSE	9	100	1.13143	-0.633058
AKR7A2	TRUE	FALSE	TRUE	4	TRUE	FALSE	FALSE	FALSE	FALSE	1	43	0.368951	0.665585
AKR7A3	TRUE	FALSE	FALSE	0	TRUE	FALSE	FALSE	FALSE	FALSE	0	80	-0.643694	0.661942
AKT1	TRUE	TRUE	FALSE	0	TRUE	FALSE	FALSE	FALSE	FALSE	2	94	4.05051	4.02757
AKT1S1	TRUE	FALSE	FALSE	0	TRUE	FALSE	FALSE	FALSE	FALSE	9	75	1.91396	1.03091
AKT2	TRUE	TRUE	FALSE	0	TRUE	FALSE	FALSE	FALSE	FALSE	15	65	4.16138	3.48423
AKT3	TRUE	FALSE	FALSE	0	TRUE	TRUE	TRUE	FALSE	FALSE	12	86	4.65627	3.95157
AKTIP	TRUE	FALSE	FALSE	0	TRUE	FALSE	FALSE	FALSE	FALSE	1	93	3.11665	1.72002
ALAD	TRUE	FALSE	FALSE	0	TRUE	FALSE	FALSE	FALSE	FALSE	4	99	2.74159	1.16694
ALAS1	TRUE	FALSE	TRUE	10	TRUE	FALSE	FALSE	FALSE	FALSE	9	104	3.84379	0.405812
ALB	TRUE	TRUE	FALSE	0	TRUE	FALSE	TRUE	FALSE	FALSE	49	49	4.44905	0.341594
ALCAM	TRUE	FALSE	FALSE	0	TRUE	FALSE	FALSE	FALSE	FALSE	7	81	4.2194	0.291984
ALDH16A1	TRUE	FALSE	FALSE	0	TRUE	FALSE	FALSE	FALSE	FALSE	3	13	2.47107	-1.16713
ALDH18A1	TRUE	FALSE	FALSE	0	TRUE	FALSE	FALSE	FALSE	FALSE	4	101	4.60387	1.86061
ALDH1A1	TRUE	FALSE	TRUE	7	TRUE	FALSE	TRUE	FALSE	FALSE	10	100	4.12377	1.53486
ALDH1A2	TRUE	FALSE	FALSE	0	TRUE	FALSE	FALSE	TRUE	FALSE	14	104	3.42096	1.30315
ALDH1A3	TRUE	FALSE	FALSE	0	TRUE	FALSE	FALSE	FALSE	FALSE	6	97	3.57336	2.16496
ALDH1B1	TRUE	FALSE	FALSE	0	TRUE	FALSE	FALSE	FALSE	FALSE	2	103	0.744083	-0.648258
ALDH1L1	TRUE	FALSE	FALSE	0	TRUE	FALSE	FALSE	FALSE	FALSE	8	97	3.16675	0.228041
ALDH1L2	TRUE	FALSE	FALSE	0	TRUE	FALSE	FALSE	FALSE	FALSE	6	91	2.06212	0.116514
ALDH2	TRUE	FALSE	TRUE	11	TRUE	FALSE	TRUE	FALSE	FALSE	1	104	1.11389	0.946439
ALDH3A1	TRUE	FALSE	FALSE	0	TRUE	FALSE	FALSE	FALSE	FALSE	9	108	-0.58899	0.398159
ALDH3A2	TRUE	FALSE	TRUE	1	TRUE	FALSE	FALSE	FALSE	FALSE	4	110	2.44105	0.471821
ALDH3B1	TRUE	FALSE	FALSE	0	TRUE	FALSE	FALSE	FALSE	FALSE	4	0	1.39273	0.586889
ALDH3B2	TRUE	FALSE	FALSE	0	FALSE	FALSE	FALSE	FALSE	FALSE	5	49	1.29639	0.234364
ALDH4A1	TRUE	FALSE	TRUE	10	TRUE	FALSE	FALSE	FALSE	FALSE	5	99	2.48082	-0.583122
ALDH5A1	TRUE	FALSE	FALSE	0	TRUE	FALSE	FALSE	FALSE	FALSE	15	72	2.32714	0.713095
ALDH6A1	TRUE	FALSE	FALSE	0	TRUE	FALSE	FALSE	FALSE	FALSE	2	80	2.5335	0.400913
ALDH7A1	TRUE	FALSE	FALSE	0	TRUE	FALSE	FALSE	FALSE	FALSE	2	90	1.27157	-0.0877501
ALDH8A1	TRUE	FALSE	FALSE	0	TRUE	FALSE	FALSE	FALSE	FALSE	3	86	0.76823	-0.125949
ALDH9A1	TRUE	FALSE	FALSE	0	TRUE	FALSE	FALSE	FALSE	FALSE	3	97	1.95952	-0.189975
ALDOA	TRUE	FALSE	TRUE	11	TRUE	FALSE	FALSE	FALSE	FALSE	27	84	2.29934	0.649919
ALDOB	TRUE	FALSE	TRUE	11	TRUE	FALSE	TRUE	FALSE	FALSE	5	92	1.71288	-1.96073
ALDOC	TRUE	FALSE	TRUE	10	TRUE	TRUE	FALSE	FALSE	FALSE	3	110	3.12334	1.54212
ALG1	TRUE	TRUE	FALSE	0	TRUE	FALSE	FALSE	FALSE	FALSE	2	59	0.804255	-0.290544
ALG10	TRUE	FALSE	FALSE	0	TRUE	FALSE	FALSE	FALSE	FALSE	1	15	1.51974	0.172517
ALG10B	TRUE	FALSE	FALSE	0	TRUE	FALSE	FALSE	FALSE	FALSE	1	56	0.867035	-1.19411
ALG11	TRUE	FALSE	FALSE	0	TRUE	FALSE	FALSE	FALSE	FALSE	0	25	0.757018	-1.17144
ALG12	TRUE	TRUE	FALSE	0	TRUE	FALSE	FALSE	FALSE	FALSE	3	46	2.27301	-0.085138
ALG14	TRUE	FALSE	FALSE	0	TRUE	FALSE	FALSE	FALSE	FALSE	2	79	1.10347	0.849321
ALG1L	TRUE	FALSE	FALSE	0	FALSE	FALSE	FALSE	FALSE	FALSE			-1.32421	-2.1151
ALG1L2	TRUE	FALSE	FALSE	0	TRUE	FALSE	FALSE	FALSE	FALSE	1	0
ALG2	TRUE	FALSE	FALSE	0	TRUE	FALSE	FALSE	FALSE	FALSE	2	1	1.60372	0.155879
ALG3	TRUE	FALSE	FALSE	0	TRUE	FALSE	FALSE	FALSE	FALSE	7	80	0.960733	-0.642856
ALG5	TRUE	FALSE	FALSE	0	FALSE	FALSE	FALSE	FALSE	FALSE	1	0	2.8675	0.821625
ALG6	TRUE	FALSE	FALSE	0	TRUE	FALSE	FALSE	FALSE	FALSE	2	52	3.1219	0.760568
ALG8	TRUE	FALSE	FALSE	0	TRUE	FALSE	FALSE	FALSE	FALSE	1	109	2.34474	-0.111073
ALG9	TRUE	FALSE	FALSE	0	TRUE	FALSE	FALSE	FALSE	FALSE	11	16	2.44246	0.817446
ALK	TRUE	FALSE	FALSE	0	TRUE	FALSE	FALSE	FALSE	FALSE	21	72	5.69644	0.101401
ALKAL1	TRUE	FALSE	FALSE	0	TRUE	FALSE	FALSE	FALSE	FALSE	1	71
ALKAL2	TRUE	FALSE	FALSE	0	TRUE	FALSE	FALSE	FALSE	FALSE	8	99
ALKBH1	TRUE	FALSE	FALSE	0	TRUE	FALSE	FALSE	FALSE	FALSE	1	25	1.11598	0.0740321
ALKBH2	TRUE	FALSE	FALSE	0	TRUE	FALSE	FALSE	FALSE	FALSE	3	96	0.376124	-0.162661
ALKBH3	TRUE	FALSE	FALSE	0	TRUE	FALSE	FALSE	FALSE	FALSE	2	23	0.7088	-0.802644
ALKBH4	TRUE	FALSE	FALSE	0	TRUE	FALSE	FALSE	FALSE	FALSE	1	22	1.96377	0.530421
ALKBH5	TRUE	FALSE	FALSE	0	TRUE	FALSE	FALSE	FALSE	FALSE	13	90	2.72639	5.11499
ALKBH6	TRUE	FALSE	FALSE	0	TRUE	FALSE	FALSE	FALSE	FALSE	1	90	2.46543	1.33101
ALKBH7	TRUE	FALSE	FALSE	0	TRUE	TRUE	FALSE	FALSE	FALSE	6	6	-0.379582	0.855658
ALKBH8	TRUE	FALSE	FALSE	0	TRUE	FALSE	FALSE	FALSE	FALSE	1	37	1.11168	-1.79811
ALLC	TRUE	FALSE	FALSE	0	TRUE	FALSE	FALSE	FALSE	FALSE	1	46	0.00111874	-0.924913
ALMS1	TRUE	TRUE	FALSE	0	TRUE	FALSE	FALSE	FALSE	FALSE	5	80	2.19653	-6.3975
ALOX12	TRUE	FALSE	FALSE	0	TRUE	FALSE	FALSE	FALSE	FALSE	2	16	1.42666	0.900562
ALOX12B	TRUE	FALSE	FALSE	0	TRUE	FALSE	FALSE	FALSE	FALSE	7	90	3.58254	2.58545
ALOX15	TRUE	FALSE	FALSE	0	TRUE	FALSE	FALSE	FALSE	FALSE	2	68	-0.465933	0.112491
ALOX15B	TRUE	FALSE	FALSE	0	TRUE	FALSE	FALSE	FALSE	FALSE	3	80	0.659204	-0.163502
ALOX5	TRUE	FALSE	FALSE	0	TRUE	TRUE	FALSE	FALSE	FALSE	4	74	3.39883	1.0267
ALOX5AP	TRUE	FALSE	FALSE	0	TRUE	FALSE	FALSE	FALSE	FALSE	3	83	2.40181	0.77
ALOXE3	TRUE	FALSE	FALSE	0	TRUE	FALSE	FALSE	FALSE	FALSE	1	80	1.08777	0.693187
ALPG	TRUE	FALSE	FALSE	0	TRUE	TRUE	FALSE	FALSE	FALSE	1	102
ALPI	TRUE	FALSE	FALSE	0	TRUE	TRUE	FALSE	FALSE	FALSE	2	69	-0.65857	0.379724
ALPK1	TRUE	FALSE	FALSE	0	FALSE	FALSE	FALSE	FALSE	FALSE	4	95	2.77783	-0.999639
ALPK2	TRUE	FALSE	FALSE	0	TRUE	FALSE	FALSE	FALSE	FALSE	32	67	2.13895	-1.12929
ALPK3	TRUE	FALSE	FALSE	0	TRUE	FALSE	FALSE	FALSE	FALSE	1	106	3.19154	0.305199
ALPL	TRUE	FALSE	FALSE	0	TRUE	FALSE	FALSE	FALSE	FALSE	15	103	2.39806	1.65504
ALPP	TRUE	FALSE	FALSE	0	TRUE	FALSE	FALSE	FALSE	FALSE	12	83	1.59727	2.42674
ALS2	TRUE	FALSE	FALSE	0	TRUE	FALSE	FALSE	FALSE	FALSE	4	97	5.7215	0.798602
ALS2CL	TRUE	FALSE	FALSE	0	TRUE	FALSE	FALSE	FALSE	FALSE	2	97	1.06185	-0.569686
ALX1	TRUE	FALSE	FALSE	0	TRUE	FALSE	FALSE	FALSE	FALSE	5	68	2.72167	1.03257
ALX3	TRUE	FALSE	FALSE	0	TRUE	FALSE	FALSE	FALSE	FALSE	2	108	1.79127	0.556438
ALX4	TRUE	FALSE	FALSE	0	TRUE	FALSE	FALSE	FALSE	FALSE	7	105	2.45852	0.831559
AMACR	TRUE	FALSE	FALSE	0	TRUE	FALSE	FALSE	FALSE	FALSE	3	101	2.06286	0.400704
AMBN	TRUE	FALSE	FALSE	0	TRUE	FALSE	FALSE	FALSE	FALSE	3	5	1.59667	-0.977307
AMBP	TRUE	FALSE	FALSE	0	TRUE	FALSE	TRUE	FALSE	FALSE	7	93	0.225106	-0.591556
AMBRA1	TRUE	FALSE	FALSE	0	TRUE	FALSE	FALSE	FALSE	FALSE	5	88	5.79231	3.20997
AMD1	TRUE	FALSE	TRUE	1	TRUE	FALSE	FALSE	FALSE	FALSE	4	108	3.09307	2.27456
AMDHD1	TRUE	FALSE	FALSE	0	TRUE	FALSE	FALSE	FALSE	FALSE	3	83	0.754622	-0.209334
AMDHD2	TRUE	FALSE	FALSE	0	TRUE	FALSE	FALSE	FALSE	FALSE	6	92	0.896232	1.50934
AMER2	TRUE	FALSE	FALSE	0	TRUE	FALSE	FALSE	FALSE	FALSE	15	91
AMER3	TRUE	FALSE	FALSE	0	TRUE	FALSE	FALSE	FALSE	FALSE	6	79	1.87992	-2.10494
AMFR	TRUE	FALSE	FALSE	0	TRUE	FALSE	FALSE	FALSE	FALSE	8	42	2.95481	2.20539
AMH	TRUE	FALSE	FALSE	0	TRUE	FALSE	FALSE	FALSE	FALSE	3	20	0.312224	1.05104
AMHR2	TRUE	FALSE	FALSE	0	TRUE	FALSE	FALSE	FALSE	FALSE	2	32	2.1415	-0.518339
AMIGO1	TRUE	FALSE	FALSE	0	TRUE	FALSE	FALSE	FALSE	FALSE	2	110	2.59261	3.61473
AMIGO2	TRUE	FALSE	FALSE	0	FALSE	FALSE	FALSE	FALSE	FALSE	13	103	2.08043	1.49214
AMIGO3	TRUE	FALSE	FALSE	0	TRUE	FALSE	FALSE	FALSE	FALSE	1	32	-0.674747	2.00235
AMMECR1L	TRUE	FALSE	FALSE	0	TRUE	FALSE	FALSE	FALSE	FALSE	0	82	3.93261	2.68859
AMN	TRUE	FALSE	FALSE	0	TRUE	FALSE	FALSE	FALSE	FALSE	5	108	1.87017	1.95811
AMN1	TRUE	FALSE	FALSE	0	FALSE	FALSE	FALSE	FALSE	FALSE	5	73	1.58708	1.00822
AMOTL1	TRUE	FALSE	FALSE	0	TRUE	FALSE	FALSE	FALSE	FALSE	11	103	4.16116	0.341214
AMOTL2	TRUE	FALSE	FALSE	0	TRUE	FALSE	FALSE	FALSE	FALSE	7	105	3.65882	-0.282869
AMPD1	TRUE	FALSE	FALSE	0	TRUE	FALSE	FALSE	FALSE	FALSE	3	38	1.42606	-0.902945
AMPD2	TRUE	FALSE	FALSE	0	TRUE	FALSE	FALSE	FALSE	FALSE	10	100	3.58704	3.75442
AMPD3	TRUE	FALSE	FALSE	0	TRUE	FALSE	FALSE	FALSE	FALSE	21	38	2.0454	1.0245
AMPH	TRUE	FALSE	FALSE	0	TRUE	FALSE	FALSE	FALSE	FALSE	4	65	4.01216	0.6325
AMT	TRUE	FALSE	FALSE	0	TRUE	FALSE	FALSE	FALSE	FALSE	2	93	1.53153	0.31134
AMTN	TRUE	FALSE	FALSE	0	TRUE	FALSE	FALSE	FALSE	FALSE	3	0	-0.106884	-0.534399
AMY1C	TRUE	FALSE	FALSE	0	TRUE	FALSE	FALSE	FALSE	FALSE	0	1	2.39355	2.09188
AMY2A	TRUE	FALSE	TRUE	10	TRUE	FALSE	FALSE	FALSE	FALSE	1	2	1.50524	2.58314
AMY2B	TRUE	FALSE	FALSE	0	TRUE	FALSE	FALSE	FALSE	FALSE	3	9	1.41799	-0.267102
AMZ1	TRUE	FALSE	FALSE	0	TRUE	FALSE	FALSE	FALSE	FALSE	1	105	-2.716	-4.12104
AMZ2	TRUE	FALSE	FALSE	0	TRUE	FALSE	FALSE	FALSE	FALSE	6	1	-0.0454101	-0.509627
ANAPC1	TRUE	FALSE	FALSE	0	TRUE	FALSE	FALSE	FALSE	FALSE	2	57
ANAPC10	TRUE	FALSE	FALSE	0	FALSE	FALSE	FALSE	FALSE	FALSE	3	64	1.56336	0.594452
ANAPC11	TRUE	FALSE	FALSE	0	TRUE	FALSE	FALSE	FALSE	FALSE	4	7	1.72851	0.659019
ANAPC13	TRUE	FALSE	FALSE	0	TRUE	FALSE	FALSE	FALSE	FALSE	5	6	-0.234586	-0.523612
ANAPC15	TRUE	FALSE	FALSE	0	TRUE	TRUE	FALSE	FALSE	FALSE	3	17	2.12573	1.41522
ANAPC16	TRUE	FALSE	FALSE	0	TRUE	FALSE	FALSE	FALSE	FALSE	4	97	0.942031	0.817205
ANAPC2	TRUE	FALSE	FALSE	0	TRUE	FALSE	FALSE	FALSE	FALSE	2	45	4.19197	3.51338
ANAPC4	TRUE	FALSE	FALSE	0	TRUE	FALSE	FALSE	FALSE	FALSE	2	94	4.90967	2.22443
ANAPC5	TRUE	FALSE	FALSE	0	TRUE	FALSE	FALSE	FALSE	FALSE	3	91	2.89121	2.96419
ANAPC7	TRUE	FALSE	FALSE	0	FALSE	FALSE	FALSE	FALSE	FALSE	5	104	4.48916	2.73533
ANG	TRUE	FALSE	TRUE	8	TRUE	FALSE	TRUE	FALSE	FALSE	0	78	1.08632	0.0619248
ANGEL1	TRUE	FALSE	FALSE	0	TRUE	FALSE	FALSE	FALSE	FALSE	7	66	1.22064	-0.251081
ANGEL2	TRUE	FALSE	FALSE	0	TRUE	FALSE	FALSE	FALSE	FALSE	4	63	3.43626	0.372484
ANGPT1	TRUE	FALSE	FALSE	0	TRUE	FALSE	FALSE	FALSE	FALSE	12	103	4.0978	1.25224
ANGPT2	TRUE	FALSE	FALSE	0	TRUE	FALSE	FALSE	FALSE	FALSE	7	90	3.3292	-1.12432
ANGPT4	TRUE	FALSE	FALSE	0	TRUE	FALSE	FALSE	FALSE	FALSE	1	49	0.246043	0.232908
ANGPTL1	TRUE	FALSE	FALSE	0	TRUE	FALSE	FALSE	FALSE	FALSE	7	76	-0.0498236	-0.677251
ANGPTL2	TRUE	FALSE	FALSE	0	TRUE	FALSE	FALSE	FALSE	FALSE	6	100	2.79787	1.91301
ANGPTL3	TRUE	TRUE	FALSE	0	TRUE	FALSE	FALSE	FALSE	FALSE	2	51	0.821037	-1.5291
ANGPTL4	TRUE	TRUE	FALSE	0	TRUE	FALSE	FALSE	TRUE	FALSE	1	105	0.269804	0.210326
ANGPTL5	TRUE	FALSE	FALSE	0	FALSE	FALSE	FALSE	FALSE	FALSE	1	19	-0.780259	-2.11055
ANGPTL6	TRUE	FALSE	FALSE	0	TRUE	TRUE	FALSE	FALSE	FALSE	2	107	0.150646	1.37985
ANGPTL7	TRUE	FALSE	FALSE	0	TRUE	FALSE	FALSE	FALSE	FALSE	1	40	-0.256169	-0.473838
ANGPTL8	TRUE	FALSE	FALSE	0	TRUE	FALSE	FALSE	FALSE	FALSE	1	52
ANHX	TRUE	FALSE	FALSE	0	FALSE	FALSE	FALSE	FALSE	FALSE	0	2
ANK1	TRUE	TRUE	FALSE	0	TRUE	FALSE	FALSE	FALSE	FALSE	14	33	8.14197	2.57187
ANK2	TRUE	FALSE	FALSE	0	FALSE	FALSE	FALSE	FALSE	FALSE	40	80	9.74962	1.06266
ANK3	TRUE	FALSE	FALSE	0	TRUE	FALSE	FALSE	FALSE	FALSE	46	8	9.61529	1.80557
ANKAR	TRUE	FALSE	FALSE	0	TRUE	FALSE	FALSE	FALSE	FALSE	4	92	0.59759	-0.847862
ANKDD1A	TRUE	FALSE	FALSE	0	TRUE	FALSE	FALSE	FALSE	FALSE	1	102	-0.383103	-0.576538
ANKDD1B	TRUE	FALSE	FALSE	0	FALSE	FALSE	FALSE	FALSE	FALSE	0	82
ANKEF1	TRUE	FALSE	FALSE	0	TRUE	FALSE	FALSE	FALSE	FALSE	2	82	1.10584	0.123117
ANKFN1	TRUE	FALSE	FALSE	0	TRUE	FALSE	FALSE	FALSE	FALSE	1	68	2.86661	-0.251913
ANKFY1	TRUE	FALSE	FALSE	0	TRUE	FALSE	FALSE	FALSE	FALSE	1	57	5.47555	2.50708
ANKH	TRUE	FALSE	FALSE	0	TRUE	FALSE	FALSE	FALSE	FALSE	8	97	2.75288	2.84057
ANKHD1	TRUE	FALSE	FALSE	0	TRUE	FALSE	FALSE	FALSE	FALSE	0	100	8.37308	3.62311
ANKIB1	TRUE	FALSE	FALSE	0	TRUE	FALSE	FALSE	FALSE	FALSE	5	77	5.46847	2.43413
ANKK1	TRUE	FALSE	FALSE	0	FALSE	FALSE	FALSE	FALSE	FALSE	1	75	0.570192	-1.19535
ANKLE1	TRUE	FALSE	FALSE	0	TRUE	FALSE	FALSE	FALSE	FALSE	5	103	-0.969348	0.0819388
ANKLE2	TRUE	FALSE	FALSE	0	FALSE	FALSE	FALSE	FALSE	FALSE	5	80	2.23306	-0.81034
ANKMY1	TRUE	FALSE	FALSE	0	TRUE	FALSE	FALSE	FALSE	FALSE	4	110	0.879206	-0.694226
ANKMY2	TRUE	FALSE	FALSE	0	TRUE	FALSE	FALSE	FALSE	FALSE	3	93	2.19445	-1.13415
ANKRA2	TRUE	FALSE	FALSE	0	TRUE	FALSE	FALSE	FALSE	FALSE	4	34	1.87084	0.530972
ANKRD1	TRUE	FALSE	TRUE	11	TRUE	FALSE	FALSE	FALSE	FALSE	1	66	1.70696	-0.0144353
ANKRD10	TRUE	FALSE	FALSE	0	TRUE	FALSE	FALSE	FALSE	FALSE	4	50	2.07191	0.919268
ANKRD11	TRUE	FALSE	FALSE	0	TRUE	TRUE	FALSE	FALSE	FALSE	9	110	7.01916	2.76193
ANKRD12	TRUE	FALSE	FALSE	0	TRUE	FALSE	FALSE	FALSE	FALSE	11	102	6.5358	-1.23387
ANKRD13A	TRUE	FALSE	FALSE	0	TRUE	FALSE	FALSE	FALSE	FALSE	2	110	3.89499	0.65957
ANKRD13B	TRUE	FALSE	FALSE	0	TRUE	FALSE	FALSE	TRUE	FALSE	6	109	3.92139	3.75148
ANKRD13C	TRUE	FALSE	FALSE	0	TRUE	FALSE	FALSE	FALSE	FALSE	3	8	4.69441	2.51638
ANKRD13D	TRUE	FALSE	FALSE	0	TRUE	FALSE	FALSE	FALSE	FALSE	5	111	3.817	1.54537
ANKRD16	TRUE	FALSE	FALSE	0	TRUE	FALSE	FALSE	FALSE	FALSE	2	92	0.771145	0.142756
ANKRD17	TRUE	FALSE	FALSE	0	TRUE	FALSE	FALSE	FALSE	FALSE	10	86	7.94697	5.24222
ANKRD18A	TRUE	FALSE	FALSE	0	FALSE	FALSE	FALSE	FALSE	FALSE	1	99	0.464818	0.225295
ANKRD18B	TRUE	FALSE	FALSE	0	FALSE	FALSE	FALSE	FALSE	FALSE	1	59	0.97225	-1.5018
ANKRD2	TRUE	FALSE	FALSE	0	TRUE	FALSE	FALSE	FALSE	FALSE	4	81	0.415943	0.2245
ANKRD22	TRUE	FALSE	FALSE	0	FALSE	FALSE	FALSE	FALSE	FALSE	9	57	0.531197	-0.149063
ANKRD23	TRUE	FALSE	FALSE	0	TRUE	FALSE	FALSE	FALSE	FALSE	5	71	-2.01422	-0.0725669
ANKRD24	TRUE	FALSE	FALSE	0	TRUE	FALSE	FALSE	FALSE	FALSE	2	44	2.58718	0.933221
ANKRD26	TRUE	FALSE	FALSE	0	TRUE	FALSE	FALSE	FALSE	FALSE	3	20	3.41988	-2.04504
ANKRD27	TRUE	FALSE	FALSE	0	TRUE	FALSE	FALSE	FALSE	FALSE	1	101	1.8347	-0.756666
ANKRD28	TRUE	FALSE	FALSE	0	FALSE	FALSE	FALSE	FALSE	FALSE	20	93	5.5806	0.13856
ANKRD29	TRUE	FALSE	FALSE	0	FALSE	FALSE	FALSE	FALSE	FALSE	3	96	1.20432	0.375908
ANKRD30A	TRUE	FALSE	FALSE	0	FALSE	FALSE	FALSE	FALSE	FALSE	1	13	0.700285	-3.9186
ANKRD30B	TRUE	FALSE	FALSE	0	FALSE	FALSE	FALSE	FALSE	FALSE	2	7	2.11652	-0.387533
ANKRD31	TRUE	FALSE	FALSE	0	FALSE	FALSE	FALSE	FALSE	FALSE	1	87
ANKRD33	TRUE	FALSE	FALSE	0	TRUE	FALSE	FALSE	FALSE	FALSE	5	98	-1.46079	-0.295036
ANKRD33B	TRUE	FALSE	FALSE	0	TRUE	FALSE	FALSE	FALSE	FALSE	6	108
ANKRD34B	TRUE	FALSE	FALSE	0	TRUE	FALSE	FALSE	FALSE	FALSE	1	80	-1.45643	-0.426923
ANKRD34C	TRUE	FALSE	FALSE	0	TRUE	FALSE	FALSE	FALSE	FALSE	2	16
ANKRD35	TRUE	FALSE	FALSE	0	TRUE	FALSE	FALSE	FALSE	FALSE	2	90	1.86429	0.568922
ANKRD36	TRUE	FALSE	FALSE	0	FALSE	FALSE	FALSE	FALSE	FALSE	1	81	1.32794	0.40046
ANKRD36B	TRUE	FALSE	FALSE	0	FALSE	FALSE	FALSE	FALSE	FALSE	3	0
ANKRD36C	TRUE	FALSE	FALSE	0	FALSE	FALSE	FALSE	FALSE	FALSE	0	83
ANKRD37	TRUE	FALSE	FALSE	0	TRUE	FALSE	FALSE	FALSE	FALSE	4	84	0.796587	-0.168937
ANKRD39	TRUE	FALSE	FALSE	0	TRUE	FALSE	FALSE	FALSE	FALSE	1	72	1.56036	0.0984552
ANKRD40	TRUE	FALSE	FALSE	0	TRUE	FALSE	FALSE	FALSE	FALSE	5	92	2.64791	0.709432
ANKRD42	TRUE	FALSE	FALSE	0	TRUE	FALSE	FALSE	FALSE	FALSE	3	83	0.580948	-0.212259
ANKRD44	TRUE	FALSE	FALSE	0	TRUE	FALSE	FALSE	FALSE	FALSE	5	110	3.08732	0.499686
ANKRD45	TRUE	FALSE	FALSE	0	TRUE	FALSE	TRUE	FALSE	FALSE	1	46	1.58062	-0.12715
ANKRD46	TRUE	FALSE	FALSE	0	TRUE	FALSE	FALSE	FALSE	FALSE	3	88	2.76187	1.89758
ANKRD49	TRUE	FALSE	FALSE	0	TRUE	FALSE	FALSE	FALSE	FALSE	2	82	1.64579	0.756613
ANKRD50	TRUE	FALSE	FALSE	0	FALSE	FALSE	FALSE	FALSE	FALSE	2	98	4.77578	0.643784
ANKRD52	TRUE	FALSE	FALSE	0	FALSE	FALSE	FALSE	FALSE	FALSE	2	80	5.77583	4.4667
ANKRD53	TRUE	FALSE	FALSE	0	TRUE	FALSE	FALSE	FALSE	FALSE	3	72	1.41758	1.35461
ANKRD54	TRUE	FALSE	FALSE	0	TRUE	FALSE	FALSE	FALSE	FALSE	6	71	2.05357	1.32549
ANKRD55	TRUE	FALSE	FALSE	0	TRUE	FALSE	FALSE	TRUE	TRUE	6	68	1.78662	0.335087
ANKRD6	TRUE	FALSE	FALSE	0	TRUE	FALSE	FALSE	FALSE	FALSE	8	84	1.92948	-1.29991
ANKRD60	TRUE	FALSE	FALSE	0	TRUE	FALSE	FALSE	FALSE	FALSE	0	4
ANKRD61	TRUE	FALSE	FALSE	0	FALSE	FALSE	FALSE	FALSE	FALSE	0	82
ANKRD62	TRUE	FALSE	FALSE	0	FALSE	FALSE	FALSE	FALSE	FALSE	0	24	1.14189	0.338632
ANKRD63	TRUE	FALSE	FALSE	0	TRUE	FALSE	FALSE	FALSE	FALSE	1	75
ANKRD65	TRUE	FALSE	FALSE	0	TRUE	FALSE	FALSE	FALSE	FALSE	4	101
ANKRD66	TRUE	FALSE	FALSE	0	FALSE	FALSE	FALSE	FALSE	FALSE	0	0
ANKRD7	TRUE	FALSE	FALSE	0	TRUE	FALSE	FALSE	FALSE	FALSE	4	2	1.6708	0.478924
ANKRD9	TRUE	FALSE	FALSE	0	TRUE	FALSE	FALSE	FALSE	FALSE	6	55	0.836793	3.63607
ANKS1A	TRUE	FALSE	FALSE	0	TRUE	FALSE	FALSE	FALSE	FALSE	3	36	4.85738	2.52048
ANKS1B	TRUE	FALSE	FALSE	0	TRUE	FALSE	FALSE	FALSE	FALSE	31	46	5.40483	1.94119
ANKS3	TRUE	FALSE	FALSE	0	FALSE	FALSE	FALSE	FALSE	FALSE	1	21	3.34612	-2.43872
ANKS4B	TRUE	FALSE	FALSE	0	TRUE	FALSE	FALSE	FALSE	FALSE	1	70	-0.276556	0.368435
ANKS6	TRUE	TRUE	FALSE	0	TRUE	FALSE	FALSE	FALSE	FALSE	2	109	2.74936	-0.673155
ANKUB1	TRUE	FALSE	FALSE	0	TRUE	FALSE	FALSE	FALSE	FALSE	5	86
ANKZF1	TRUE	FALSE	FALSE	0	TRUE	FALSE	FALSE	FALSE	FALSE	2	108	1.33538	-0.565105
ANLN	TRUE	FALSE	FALSE	0	TRUE	FALSE	FALSE	FALSE	FALSE	15	37	5.30576	-0.400657
ANO1	TRUE	FALSE	FALSE	0	TRUE	FALSE	FALSE	FALSE	FALSE	13	79	5.1741	2.18333
ANO10	TRUE	FALSE	FALSE	0	TRUE	FALSE	FALSE	FALSE	FALSE	2	28	1.65193	-0.58109
ANO2	TRUE	FALSE	FALSE	0	TRUE	FALSE	FALSE	FALSE	FALSE	3	50	1.29988	-1.43386
ANO3	TRUE	FALSE	FALSE	0	TRUE	FALSE	FALSE	FALSE	FALSE	9	30	2.91318	2.35352
ANO4	TRUE	FALSE	FALSE	0	TRUE	FALSE	FALSE	FALSE	FALSE	12	74	5.59353	2.65524
ANO5	TRUE	FALSE	FALSE	0	TRUE	FALSE	FALSE	FALSE	FALSE	7	57	1.88785	-0.849046
ANO6	TRUE	FALSE	FALSE	0	TRUE	FALSE	FALSE	FALSE	FALSE	13	111	1.08487	0.230816
ANO7	TRUE	FALSE	FALSE	0	FALSE	FALSE	FALSE	FALSE	FALSE	4	43	-0.418741	-0.693021
ANO8	TRUE	FALSE	FALSE	0	FALSE	FALSE	FALSE	FALSE	FALSE	4	73	4.91624	5.00064
ANO9	TRUE	FALSE	FALSE	0	TRUE	FALSE	FALSE	FALSE	FALSE	2	102	1.76173	0.705658
ANP32A	TRUE	FALSE	FALSE	0	TRUE	FALSE	FALSE	FALSE	FALSE	8	48	3.27787	2.79134
ANP32B	TRUE	FALSE	FALSE	0	TRUE	FALSE	FALSE	FALSE	FALSE	4	87	3.06925	1.23215
ANP32D	TRUE	FALSE	FALSE	0	FALSE	FALSE	FALSE	FALSE	FALSE	0	0	0.590834	-2.07711
ANP32E	TRUE	FALSE	FALSE	0	TRUE	FALSE	FALSE	FALSE	FALSE	10	75	3.3283	1.29028
ANPEP	TRUE	FALSE	FALSE	0	TRUE	FALSE	FALSE	FALSE	FALSE	26	104	3.83701	0.921935
ANTKMT	TRUE	FALSE	FALSE	0	TRUE	FALSE	FALSE	FALSE	FALSE	2	34
ANTXR1	TRUE	TRUE	FALSE	0	TRUE	FALSE	FALSE	FALSE	FALSE	5	107	4.44001	1.6413
ANTXR2	TRUE	FALSE	FALSE	0	TRUE	FALSE	FALSE	FALSE	FALSE	19	62	3.25227	-0.238515
ANXA1	TRUE	FALSE	TRUE	10	TRUE	FALSE	FALSE	FALSE	FALSE	8	82	1.98034	-0.861462
ANXA10	TRUE	FALSE	FALSE	0	TRUE	FALSE	FALSE	FALSE	FALSE	7	21	1.17903	-0.953917
ANXA11	TRUE	FALSE	FALSE	0	FALSE	FALSE	FALSE	FALSE	FALSE	10	108	1.89902	-1.06962
ANXA13	TRUE	FALSE	FALSE	0	TRUE	FALSE	FALSE	FALSE	FALSE	3	84	2.72636	-0.167632
ANXA2	TRUE	FALSE	TRUE	4	TRUE	FALSE	FALSE	FALSE	FALSE	9	111	2.37771	-0.1696
ANXA2R	TRUE	FALSE	FALSE	0	FALSE	FALSE	FALSE	FALSE	FALSE	4	104	-1.25478	0.871766
ANXA3	TRUE	FALSE	FALSE	0	TRUE	FALSE	FALSE	FALSE	FALSE	7	98	0.646331	-0.368751
ANXA4	TRUE	FALSE	FALSE	0	FALSE	FALSE	FALSE	FALSE	FALSE	6	104	2.38018	0.436032
ANXA5	TRUE	FALSE	TRUE	11	TRUE	FALSE	FALSE	FALSE	FALSE	7	103	1.43318	0.147957
ANXA6	TRUE	FALSE	FALSE	0	TRUE	FALSE	FALSE	FALSE	FALSE	5	109	3.01893	-1.00823
ANXA7	TRUE	FALSE	FALSE	0	TRUE	FALSE	FALSE	FALSE	FALSE	3	66	1.61316	-1.25053
ANXA9	TRUE	FALSE	FALSE	0	TRUE	FALSE	FALSE	FALSE	FALSE	6	109	-0.310058	-0.924947
AOAH	TRUE	FALSE	FALSE	0	TRUE	FALSE	FALSE	FALSE	FALSE	13	74	1.48384	-0.466476
AOC1	TRUE	FALSE	FALSE	0	TRUE	FALSE	FALSE	FALSE	FALSE	20	103	0.353301	0.43926
AOC2	TRUE	FALSE	FALSE	0	FALSE	FALSE	FALSE	FALSE	FALSE	1	89	0.649292	-2.25931
AOC3	TRUE	FALSE	TRUE	7	TRUE	FALSE	FALSE	FALSE	FALSE	6	79	0.972372	2.18905
AOPEP	TRUE	FALSE	FALSE	0	TRUE	FALSE	FALSE	FALSE	FALSE	20	41
AOX1	TRUE	FALSE	FALSE	0	TRUE	FALSE	TRUE	FALSE	FALSE	6	78	2.17168	-0.892222
AP1AR	TRUE	FALSE	FALSE	0	TRUE	FALSE	FALSE	FALSE	FALSE	3	81	3.01103	0.888648
AP1B1	TRUE	FALSE	FALSE	0	TRUE	FALSE	FALSE	FALSE	FALSE	3	38	4.86963	3.69824
AP1G1	TRUE	FALSE	FALSE	0	TRUE	FALSE	FALSE	FALSE	FALSE	4	84	6.03646	2.36554
AP1G2	TRUE	FALSE	FALSE	0	TRUE	FALSE	FALSE	FALSE	FALSE	3	109	1.46417	-0.504533
AP1M1	TRUE	FALSE	FALSE	0	TRUE	FALSE	FALSE	FALSE	FALSE	2	33	3.63363	4.48353
AP1M2	TRUE	FALSE	FALSE	0	TRUE	TRUE	FALSE	FALSE	FALSE	1	39	1.96331	-0.0725094
AP1S1	TRUE	TRUE	FALSE	0	TRUE	FALSE	FALSE	FALSE	FALSE	3	92	2.02068	1.96561
AP1S3	TRUE	FALSE	FALSE	0	TRUE	FALSE	FALSE	FALSE	FALSE	9	101	1.61906	-0.528941
AP2A1	TRUE	FALSE	FALSE	0	TRUE	FALSE	FALSE	FALSE	FALSE	3	67	5.16717	5.218
AP2A2	TRUE	FALSE	FALSE	0	TRUE	TRUE	FALSE	FALSE	FALSE	8	104	5.36923	4.06385
AP2B1	TRUE	FALSE	FALSE	0	TRUE	FALSE	FALSE	FALSE	FALSE	6	91	5.20681	4.94892
AP2M1	TRUE	FALSE	TRUE	2	TRUE	FALSE	FALSE	FALSE	FALSE	9	73	4.12598	5.8182
AP2S1	TRUE	FALSE	FALSE	0	TRUE	FALSE	FALSE	FALSE	FALSE	4	46	2.7668	3.59897
AP3B1	TRUE	FALSE	FALSE	0	TRUE	FALSE	FALSE	FALSE	FALSE	5	48	5.51109	-0.393582
AP3B2	TRUE	FALSE	FALSE	0	TRUE	FALSE	FALSE	FALSE	FALSE	11	96	5.08245	3.34807
AP3D1	TRUE	FALSE	FALSE	0	TRUE	FALSE	FALSE	FALSE	FALSE	1	64	5.03265	1.76137
AP3M1	TRUE	FALSE	FALSE	0	TRUE	FALSE	FALSE	FALSE	FALSE	4	102	3.07011	1.07427
AP3M2	TRUE	FALSE	FALSE	0	TRUE	FALSE	FALSE	FALSE	FALSE	2	106	1.44428	1.33314
AP3S1	TRUE	FALSE	FALSE	0	TRUE	FALSE	FALSE	FALSE	FALSE	1	29	0.864366	1.35447
AP3S2	TRUE	FALSE	FALSE	0	TRUE	FALSE	FALSE	FALSE	FALSE	1	21	0.414724	-0.994069
AP4B1	TRUE	FALSE	FALSE	0	TRUE	FALSE	FALSE	FALSE	FALSE	3	105	1.86245	-0.402863
AP4E1	TRUE	FALSE	FALSE	0	TRUE	FALSE	FALSE	FALSE	FALSE	2	48	5.15291	-0.659837
AP4M1	TRUE	FALSE	FALSE	0	TRUE	TRUE	FALSE	FALSE	FALSE	3	4	0.914612	-0.531378
AP4S1	TRUE	FALSE	FALSE	0	TRUE	FALSE	FALSE	FALSE	FALSE	2	10	-0.367978	-0.143702
AP5B1	TRUE	FALSE	FALSE	0	FALSE	FALSE	FALSE	FALSE	FALSE	0	0	0.642381	-1.23517
AP5M1	TRUE	FALSE	FALSE	0	TRUE	FALSE	FALSE	FALSE	FALSE	11	70	1.8657	-0.38989
AP5S1	TRUE	FALSE	FALSE	0	TRUE	FALSE	FALSE	FALSE	FALSE	1	61	-0.323781	-0.782296
AP5Z1	TRUE	FALSE	FALSE	0	TRUE	FALSE	FALSE	FALSE	FALSE	1	69
APAF1	TRUE	FALSE	FALSE	0	TRUE	FALSE	FALSE	FALSE	FALSE	2	6	4.24444	0.855757
APBA1	TRUE	FALSE	FALSE	0	TRUE	FALSE	FALSE	FALSE	FALSE	4	90	4.03167	3.30447
APBA2	TRUE	FALSE	FALSE	0	TRUE	FALSE	FALSE	FALSE	FALSE	11	96	3.23618	1.98763
APBA3	TRUE	FALSE	FALSE	0	TRUE	FALSE	FALSE	FALSE	FALSE	3	51	-0.222232	-1.30276
APBB1	TRUE	FALSE	FALSE	0	TRUE	FALSE	FALSE	FALSE	FALSE	8	110	4.18525	1.85923
APBB1IP	TRUE	FALSE	FALSE	0	TRUE	FALSE	FALSE	FALSE	FALSE	17	76	3.53495	2.02334
APBB2	TRUE	FALSE	FALSE	0	TRUE	FALSE	FALSE	FALSE	FALSE	10	104	3.74907	1.90015
APBB3	TRUE	FALSE	FALSE	0	TRUE	FALSE	FALSE	FALSE	FALSE	6	68	2.03584	0.645511
APC	TRUE	FALSE	FALSE	0	TRUE	TRUE	FALSE	FALSE	FALSE	7	98	7.84666	-1.49031
APC2	TRUE	FALSE	FALSE	0	TRUE	FALSE	FALSE	FALSE	FALSE	4	109	5.66543	4.81458
APCDD1	TRUE	FALSE	FALSE	0	TRUE	FALSE	FALSE	FALSE	FALSE	4	100	1.60253	0.949942
APCDD1L	TRUE	FALSE	FALSE	0	FALSE	FALSE	FALSE	FALSE	FALSE	8	62	1.50554	1.08561
APCS	TRUE	FALSE	TRUE	11	TRUE	FALSE	FALSE	FALSE	FALSE	1	43	1.29471	-0.718384
APEH	TRUE	FALSE	FALSE	0	TRUE	FALSE	FALSE	FALSE	FALSE	4	13	3.72977	1.08606
APELA	TRUE	FALSE	FALSE	0	TRUE	FALSE	FALSE	FALSE	FALSE	0	0
APEX1	TRUE	FALSE	FALSE	0	TRUE	FALSE	FALSE	FALSE	FALSE	6	49	1.27866	0.0743999
APH1A	TRUE	FALSE	FALSE	0	TRUE	FALSE	FALSE	FALSE	FALSE	8	52	2.09643	2.41337
APH1B	TRUE	FALSE	FALSE	0	TRUE	FALSE	FALSE	FALSE	FALSE	2	94	1.08141	-0.858425
API5	TRUE	FALSE	FALSE	0	TRUE	FALSE	FALSE	FALSE	FALSE	2	53	4.88843	2.66625
APIP	TRUE	FALSE	FALSE	0	TRUE	FALSE	FALSE	FALSE	FALSE	4	48	-0.787102	0.682081
APLF	TRUE	FALSE	FALSE	0	TRUE	FALSE	FALSE	FALSE	FALSE	2	64	-1.73561	-1.28612
APLNR	TRUE	FALSE	FALSE	0	TRUE	FALSE	FALSE	FALSE	FALSE	6	91	1.80055	-0.0193821
APLP1	TRUE	FALSE	FALSE	0	TRUE	FALSE	FALSE	FALSE	FALSE	9	108	4.11911	1.40214
APLP2	TRUE	FALSE	TRUE	3	TRUE	FALSE	FALSE	FALSE	FALSE	8	102	4.11385	-0.423895
APMAP	TRUE	FALSE	FALSE	0	TRUE	TRUE	FALSE	FALSE	FALSE	6	100	1.30702	0.358822
APOA1	TRUE	TRUE	FALSE	0	TRUE	TRUE	TRUE	FALSE	FALSE	4	109	1.45237	2.01473
APOA2	TRUE	TRUE	FALSE	0	TRUE	FALSE	TRUE	FALSE	FALSE	1	110	0.233751	0.309658
APOA4	TRUE	FALSE	FALSE	0	TRUE	TRUE	FALSE	FALSE	FALSE	12	100	0.783486	-1.14831
APOA5	TRUE	TRUE	FALSE	0	TRUE	TRUE	FALSE	FALSE	FALSE	3	108	-0.0204172	1.81292
APOB	TRUE	TRUE	FALSE	0	TRUE	TRUE	TRUE	TRUE	FALSE	67	89	5.20215	-4.12432
APOBEC1	TRUE	FALSE	FALSE	0	TRUE	TRUE	FALSE	FALSE	FALSE	2	16	0.84082	0.678659
APOBEC2	TRUE	FALSE	FALSE	0	TRUE	FALSE	FALSE	FALSE	FALSE	6	81	1.4319	-0.712225
APOBEC3A	TRUE	FALSE	FALSE	0	FALSE	FALSE	FALSE	FALSE	FALSE	3	14	1.85509	1.68944
APOBEC3B	TRUE	FALSE	FALSE	0	TRUE	FALSE	FALSE	FALSE	FALSE	1	74	1.7324	3.04811
APOBEC3C	TRUE	FALSE	TRUE	2	TRUE	FALSE	FALSE	FALSE	FALSE	2	74	1.87201	-0.0754997
APOBEC3D	TRUE	FALSE	FALSE	0	TRUE	FALSE	FALSE	FALSE	FALSE	1	105	1.70399	0.63993
APOBEC3F	TRUE	FALSE	FALSE	0	TRUE	FALSE	FALSE	FALSE	FALSE	1	107	2.53758	1.1006
APOBEC3G	TRUE	FALSE	FALSE	0	TRUE	FALSE	FALSE	FALSE	FALSE	2	106	1.05069	0.088565
APOBEC3H	TRUE	FALSE	FALSE	0	FALSE	FALSE	FALSE	FALSE	FALSE	3	108	2.29769	0.105363
APOBEC4	TRUE	FALSE	FALSE	0	FALSE	FALSE	FALSE	FALSE	FALSE	4	61	0.205063	-0.357392
APOBR	TRUE	FALSE	FALSE	0	TRUE	FALSE	FALSE	FALSE	FALSE	3	64	1.12785	-1.54458
APOC1	TRUE	FALSE	TRUE	11	TRUE	TRUE	TRUE	FALSE	FALSE	6	111	0.622441	-0.0329701
APOC2	TRUE	FALSE	FALSE	0	FALSE	FALSE	TRUE	FALSE	FALSE	8	110	0.922444	0.0680776
APOC3	TRUE	FALSE	TRUE	11	TRUE	FALSE	TRUE	FALSE	FALSE	7	109	0.262101	-0.313465
APOC4	TRUE	FALSE	FALSE	0	TRUE	TRUE	FALSE	FALSE	FALSE	2	0	-0.785766	-0.700464
APOD	TRUE	FALSE	TRUE	11	TRUE	TRUE	FALSE	FALSE	FALSE	9	82	0.403187	-0.166432
APOE	TRUE	TRUE	FALSE	0	TRUE	TRUE	FALSE	TRUE	FALSE	6	108	1.2172	2.01701
APOF	TRUE	FALSE	FALSE	0	TRUE	TRUE	FALSE	FALSE	FALSE	2	99	1.5638	-0.381649
APOH	TRUE	FALSE	TRUE	11	TRUE	FALSE	TRUE	FALSE	FALSE	6	57	-0.137095	-0.0447634
APOL1	TRUE	FALSE	FALSE	0	TRUE	FALSE	FALSE	FALSE	FALSE	2	110	0.250776	-0.921041
APOL2	TRUE	FALSE	FALSE	0	TRUE	FALSE	FALSE	FALSE	FALSE	3	109	0.821152	-0.750026
APOL3	TRUE	FALSE	FALSE	0	TRUE	FALSE	FALSE	FALSE	FALSE	3	105	0.685082	-0.101857
APOL4	TRUE	FALSE	FALSE	0	TRUE	FALSE	FALSE	FALSE	FALSE	6	75	0.655982	-0.640951
APOL5	TRUE	FALSE	FALSE	0	FALSE	FALSE	FALSE	FALSE	FALSE	0	78	0.288751	0.161526
APOL6	TRUE	FALSE	FALSE	0	TRUE	FALSE	FALSE	FALSE	FALSE	8	101	0.285377	-0.00172146
APOLD1	TRUE	FALSE	FALSE	0	TRUE	FALSE	FALSE	FALSE	FALSE	4	99	0.0809533	3.5311
APOM	TRUE	FALSE	FALSE	0	TRUE	FALSE	FALSE	FALSE	FALSE	8	102	1.05726	0.326523
APP	TRUE	TRUE	FALSE	0	TRUE	FALSE	FALSE	FALSE	FALSE	30	108	4.48721	1.85117
APPBP2	TRUE	FALSE	FALSE	0	TRUE	FALSE	FALSE	FALSE	FALSE	5	12	4.68701	3.27382
APPL1	TRUE	FALSE	FALSE	0	TRUE	FALSE	FALSE	FALSE	FALSE	3	90	4.26437	0.144976
APPL2	TRUE	FALSE	FALSE	0	TRUE	FALSE	FALSE	FALSE	FALSE	5	108	1.99626	-0.580484
APRT	TRUE	FALSE	TRUE	6	TRUE	FALSE	FALSE	FALSE	FALSE	1	47	-1.44823	-0.128046
APTX	TRUE	TRUE	FALSE	0	TRUE	FALSE	FALSE	FALSE	FALSE	4	91	1.21367	-0.847463
AQP1	TRUE	FALSE	TRUE	11	TRUE	TRUE	FALSE	FALSE	FALSE	7	86	1.46852	1.18878
AQP10	TRUE	FALSE	FALSE	0	FALSE	FALSE	TRUE	FALSE	FALSE	2	68	1.42074	2.18115
AQP11	TRUE	FALSE	FALSE	0	TRUE	FALSE	FALSE	FALSE	FALSE	3	95	1.58152	1.52831
AQP12A	TRUE	FALSE	FALSE	0	TRUE	FALSE	FALSE	FALSE	FALSE	1	48	0.534853	0.753653
AQP12B	TRUE	FALSE	FALSE	0	TRUE	FALSE	FALSE	FALSE	FALSE	1	48	-0.525407	0.117817
AQP2	TRUE	FALSE	FALSE	0	TRUE	FALSE	FALSE	FALSE	FALSE	5	44	-0.180785	1.60812
AQP3	TRUE	FALSE	TRUE	8	TRUE	TRUE	FALSE	FALSE	FALSE	14	106	2.53684	1.2597
AQP4	TRUE	FALSE	FALSE	0	TRUE	FALSE	FALSE	FALSE	FALSE	15	71	1.52554	-0.246363
AQP5	TRUE	FALSE	FALSE	0	TRUE	FALSE	FALSE	FALSE	FALSE	6	20	0.622632	1.02341
AQP6	TRUE	FALSE	FALSE	0	TRUE	FALSE	FALSE	FALSE	FALSE	2	111	1.80156	0.394707
AQP7	TRUE	FALSE	FALSE	0	TRUE	FALSE	FALSE	FALSE	FALSE	3	70	-0.832689	0.000578957
AQP8	TRUE	FALSE	FALSE	0	TRUE	TRUE	FALSE	FALSE	FALSE	6	15	1.29004	0.325358
AQP9	TRUE	FALSE	FALSE	0	TRUE	TRUE	FALSE	FALSE	FALSE	8	60	2.41991	-2.06911
AQR	TRUE	FALSE	FALSE	0	TRUE	FALSE	FALSE	FALSE	FALSE	5	63	7.19695	3.10966
ARAP1	TRUE	FALSE	FALSE	0	TRUE	FALSE	FALSE	FALSE	FALSE	11	59	4.57251	1.85192
ARAP2	TRUE	FALSE	FALSE	0	TRUE	FALSE	FALSE	FALSE	FALSE	16	85	4.02472	-3.07688
ARAP3	TRUE	FALSE	FALSE	0	TRUE	FALSE	FALSE	FALSE	FALSE	4	107	5.96625	1.86441
ARC	TRUE	FALSE	FALSE	0	TRUE	FALSE	FALSE	FALSE	FALSE	1	108	2.77491	4.10468
ARCN1	TRUE	FALSE	FALSE	0	TRUE	FALSE	FALSE	FALSE	FALSE	1	62	4.93602	2.29241
AREG	TRUE	FALSE	FALSE	0	TRUE	FALSE	FALSE	FALSE	FALSE	0	45	1.75977	3.08435
AREL1	TRUE	FALSE	FALSE	0	TRUE	FALSE	FALSE	FALSE	FALSE	1	81	4.02494	1.4976
ARF1	TRUE	FALSE	TRUE	1	TRUE	FALSE	TRUE	FALSE	FALSE	10	110	2.29739	4.07192
ARF3	TRUE	FALSE	FALSE	0	TRUE	FALSE	FALSE	FALSE	FALSE	6	59	2.26261	3.01054
ARF4	TRUE	FALSE	FALSE	0	TRUE	FALSE	FALSE	FALSE	FALSE	10	30	2.84811	2.27866
ARF5	TRUE	FALSE	FALSE	0	TRUE	FALSE	FALSE	FALSE	FALSE	1	54	1.88126	2.57164
ARF6	TRUE	FALSE	FALSE	0	TRUE	FALSE	FALSE	FALSE	FALSE	13	51	1.60548	3.93986
ARFGAP1	TRUE	FALSE	FALSE	0	TRUE	FALSE	FALSE	FALSE	FALSE	6	36	3.06076	-0.299359
ARFGAP2	TRUE	FALSE	FALSE	0	TRUE	FALSE	FALSE	FALSE	FALSE	1	100	3.84138	0.469447
ARFGAP3	TRUE	FALSE	FALSE	0	FALSE	FALSE	FALSE	FALSE	FALSE	1	59	2.21197	-0.628297
ARFGEF1	TRUE	FALSE	FALSE	0	TRUE	FALSE	FALSE	FALSE	FALSE	12	92	7.64714	4.7344
ARFGEF2	TRUE	FALSE	FALSE	0	TRUE	FALSE	FALSE	FALSE	FALSE	5	97	7.71214	2.9042
ARFGEF3	TRUE	FALSE	FALSE	0	TRUE	FALSE	FALSE	FALSE	FALSE	3	97
ARFIP1	TRUE	FALSE	FALSE	0	FALSE	FALSE	FALSE	FALSE	FALSE	5	34	1.90266	0.575567
ARFIP2	TRUE	FALSE	FALSE	0	TRUE	FALSE	FALSE	FALSE	FALSE	2	94	3.32382	1.62813
ARFRP1	TRUE	FALSE	FALSE	0	TRUE	FALSE	FALSE	FALSE	FALSE	2	59	2.11319	1.12772
ARG1	TRUE	FALSE	TRUE	8	TRUE	FALSE	TRUE	FALSE	FALSE	1	41	1.46496	-0.746295
ARG2	TRUE	FALSE	FALSE	0	TRUE	FALSE	FALSE	FALSE	FALSE	6	60	3.06382	0.0749067
ARGFX	TRUE	FALSE	FALSE	0	FALSE	FALSE	FALSE	FALSE	FALSE	1	1	0.232576	-0.535129
ARGLU1	TRUE	FALSE	FALSE	0	TRUE	FALSE	TRUE	FALSE	FALSE	8	80	4.04992	4.82818
ARHGAP1	TRUE	FALSE	TRUE	1	TRUE	FALSE	FALSE	FALSE	FALSE	3	29	2.8074	0.630884
ARHGAP10	TRUE	FALSE	FALSE	0	TRUE	FALSE	FALSE	FALSE	FALSE	5	105	2.48002	-0.335772
ARHGAP11A	TRUE	FALSE	FALSE	0	FALSE	FALSE	FALSE	FALSE	FALSE	1	41	3.80467	0.362275
ARHGAP12	TRUE	FALSE	FALSE	0	FALSE	FALSE	FALSE	FALSE	FALSE	4	92	3.85748	0.188959
ARHGAP15	TRUE	FALSE	FALSE	0	TRUE	FALSE	TRUE	TRUE	TRUE	11	76	2.07523	-1.00721
ARHGAP17	TRUE	FALSE	FALSE	0	TRUE	FALSE	FALSE	FALSE	FALSE	6	75	4.83617	0.975372
ARHGAP18	TRUE	FALSE	FALSE	0	TRUE	FALSE	FALSE	FALSE	FALSE	3	99	2.688	-0.165689
ARHGAP19	TRUE	FALSE	FALSE	0	TRUE	FALSE	FALSE	FALSE	FALSE	2	54	1.63023	0.366148
ARHGAP20	TRUE	FALSE	FALSE	0	TRUE	FALSE	FALSE	FALSE	FALSE	2	51	3.94364	-0.655763
ARHGAP21	TRUE	FALSE	FALSE	0	TRUE	FALSE	FALSE	FALSE	FALSE	12	108	7.03716	2.96328
ARHGAP22	TRUE	FALSE	FALSE	0	TRUE	FALSE	FALSE	FALSE	FALSE	11	107	2.20927	0.0518551
ARHGAP24	TRUE	FALSE	FALSE	0	TRUE	FALSE	FALSE	FALSE	FALSE	26	48	3.38488	-0.360669
ARHGAP25	TRUE	FALSE	FALSE	0	TRUE	FALSE	FALSE	FALSE	FALSE	14	97	3.67429	0.703078
ARHGAP26	TRUE	FALSE	FALSE	0	TRUE	FALSE	FALSE	TRUE	FALSE	22	110	5.37638	2.48089
ARHGAP27	TRUE	FALSE	FALSE	0	TRUE	FALSE	TRUE	FALSE	FALSE	10	108	2.90655	1.6378
ARHGAP28	TRUE	FALSE	FALSE	0	TRUE	FALSE	FALSE	FALSE	FALSE	6	83	3.22285	0.0356074
ARHGAP29	TRUE	FALSE	FALSE	0	TRUE	FALSE	FALSE	FALSE	FALSE	1	99	6.16123	-0.274464
ARHGAP30	TRUE	FALSE	FALSE	0	TRUE	FALSE	FALSE	FALSE	FALSE	6	108	4.50458	-0.634254
ARHGAP31	TRUE	FALSE	FALSE	0	TRUE	FALSE	FALSE	FALSE	FALSE	10	108	5.41771	-0.110612
ARHGAP32	TRUE	FALSE	FALSE	0	TRUE	FALSE	FALSE	FALSE	FALSE	14	101	5.95114	1.13827
ARHGAP33	TRUE	FALSE	FALSE	0	TRUE	FALSE	FALSE	FALSE	FALSE	3	92	4.60515	1.67212
ARHGAP35	TRUE	FALSE	FALSE	0	TRUE	FALSE	FALSE	FALSE	FALSE	3	99	5.60459	4.19967
ARHGAP39	TRUE	FALSE	FALSE	0	TRUE	FALSE	FALSE	FALSE	FALSE	3	61	3.01686	3.50594
ARHGAP40	TRUE	FALSE	FALSE	0	TRUE	FALSE	FALSE	FALSE	FALSE	3	69
ARHGAP42	TRUE	FALSE	FALSE	0	FALSE	FALSE	FALSE	TRUE	TRUE	5	96
ARHGAP44	TRUE	FALSE	FALSE	0	FALSE	FALSE	FALSE	FALSE	FALSE	2	75	5.01633	2.00693
ARHGAP45	TRUE	FALSE	FALSE	0	TRUE	FALSE	FALSE	FALSE	FALSE	16	104
ARHGAP5	TRUE	FALSE	FALSE	0	TRUE	FALSE	FALSE	FALSE	FALSE	5	70	4.75295	0.965304
ARHGAP8	TRUE	FALSE	FALSE	0	TRUE	FALSE	FALSE	FALSE	FALSE	0	84
ARHGAP9	TRUE	FALSE	FALSE	0	TRUE	FALSE	FALSE	FALSE	FALSE	19	102	1.92488	0.615756
ARHGDIA	TRUE	FALSE	FALSE	0	TRUE	TRUE	FALSE	FALSE	FALSE	21	59	2.51799	1.82742
ARHGDIB	TRUE	FALSE	FALSE	0	TRUE	FALSE	FALSE	FALSE	FALSE	13	104	0.519293	-0.03605
ARHGDIG	TRUE	FALSE	FALSE	0	TRUE	FALSE	FALSE	FALSE	FALSE	3	95	1.93779	-0.726802
ARHGEF1	TRUE	FALSE	FALSE	0	TRUE	FALSE	FALSE	FALSE	FALSE	16	108	5.01066	3.8272
ARHGEF10	TRUE	FALSE	FALSE	0	TRUE	FALSE	TRUE	FALSE	FALSE	5	105	2.87489	-2.80305
ARHGEF10L	TRUE	FALSE	FALSE	0	TRUE	FALSE	FALSE	FALSE	FALSE	14	96	4.65647	1.57364
ARHGEF11	TRUE	FALSE	FALSE	0	TRUE	FALSE	FALSE	FALSE	FALSE	6	87	7.03264	1.02645
ARHGEF12	TRUE	FALSE	FALSE	0	TRUE	FALSE	FALSE	FALSE	FALSE	10	98	7.38613	2.96062
ARHGEF15	TRUE	FALSE	FALSE	0	TRUE	FALSE	FALSE	FALSE	FALSE	4	106	3.36839	0.699248
ARHGEF16	TRUE	FALSE	FALSE	0	FALSE	FALSE	FALSE	FALSE	FALSE	7	107	0.986714	0.519482
ARHGEF17	TRUE	FALSE	FALSE	0	TRUE	FALSE	FALSE	FALSE	FALSE	10	105	6.36881	3.18438
ARHGEF18	TRUE	FALSE	FALSE	0	TRUE	FALSE	FALSE	FALSE	FALSE	2	64	4.46323	1.73078
ARHGEF19	TRUE	FALSE	FALSE	0	FALSE	FALSE	FALSE	FALSE	FALSE	4	103	1.84132	0.813531
ARHGEF2	TRUE	FALSE	FALSE	0	TRUE	FALSE	FALSE	FALSE	FALSE	23	110	6.30579	4.68961
ARHGEF25	TRUE	FALSE	FALSE	0	FALSE	FALSE	FALSE	FALSE	FALSE	7	101	2.53575	0.47367
ARHGEF26	TRUE	FALSE	FALSE	0	TRUE	FALSE	FALSE	TRUE	FALSE	2	92	2.59171	-0.940087
ARHGEF28	TRUE	FALSE	FALSE	0	TRUE	FALSE	FALSE	FALSE	FALSE	0	101	3.6631	-1.38057
ARHGEF3	TRUE	FALSE	FALSE	0	TRUE	FALSE	FALSE	FALSE	FALSE	12	47	4.30876	2.01347
ARHGEF33	TRUE	FALSE	FALSE	0	TRUE	FALSE	FALSE	FALSE	FALSE	4	39
ARHGEF37	TRUE	FALSE	FALSE	0	FALSE	FALSE	FALSE	FALSE	FALSE	9	107	-0.0124535	-0.731279
ARHGEF38	TRUE	FALSE	FALSE	0	TRUE	TRUE	FALSE	FALSE	FALSE	5	66	0.788138	-0.790713
ARHGEF39	TRUE	FALSE	FALSE	0	TRUE	FALSE	FALSE	FALSE	FALSE	1	97	0.532283	0.589237
ARHGEF4	TRUE	FALSE	FALSE	0	TRUE	FALSE	FALSE	FALSE	FALSE	10	100	3.2083	1.15653
ARHGEF40	TRUE	FALSE	FALSE	0	FALSE	FALSE	FALSE	FALSE	FALSE	7	93	5.20434	0.932241
ARHGEF5	TRUE	FALSE	FALSE	0	TRUE	FALSE	FALSE	FALSE	FALSE	1	67
ARHGEF7	TRUE	FALSE	FALSE	0	TRUE	FALSE	FALSE	FALSE	FALSE	21	84	4.38638	2.91947
ARID1A	TRUE	FALSE	FALSE	0	TRUE	FALSE	FALSE	FALSE	FALSE	9	106	7.40424	4.10044
ARID1B	TRUE	FALSE	FALSE	0	TRUE	FALSE	FALSE	FALSE	FALSE	11	109	6.48573	3.39466
ARID2	TRUE	FALSE	FALSE	0	TRUE	FALSE	FALSE	FALSE	FALSE	6	93	6.70093	1.87127
ARID3A	TRUE	FALSE	FALSE	0	TRUE	TRUE	FALSE	FALSE	FALSE			2.86364	1.47231
ARID3B	TRUE	FALSE	FALSE	0	TRUE	FALSE	FALSE	FALSE	FALSE	2	93	3.50855	2.6605
ARID3C	TRUE	FALSE	FALSE	0	TRUE	FALSE	FALSE	FALSE	FALSE	0	102	0.267608	0.623868
ARID4A	TRUE	FALSE	FALSE	0	TRUE	FALSE	FALSE	FALSE	FALSE	7	93	6.56559	0.0585363
ARID4B	TRUE	FALSE	FALSE	0	TRUE	FALSE	FALSE	FALSE	FALSE	4	107	6.04202	1.23101
ARID5A	TRUE	FALSE	FALSE	0	TRUE	FALSE	FALSE	FALSE	FALSE	5	111	3.23659	0.775971
ARID5B	TRUE	FALSE	FALSE	0	TRUE	FALSE	FALSE	FALSE	FALSE	17	72	5.01612	3.01523
ARIH1	TRUE	FALSE	FALSE	0	TRUE	FALSE	FALSE	FALSE	FALSE	2	105	4.96402	4.90077
ARIH2	TRUE	FALSE	FALSE	0	TRUE	FALSE	FALSE	FALSE	FALSE	2	86	4.48596	3.81447
ARL1	TRUE	FALSE	FALSE	0	TRUE	FALSE	FALSE	FALSE	FALSE	2	4	2.48818	2.22795
ARL10	TRUE	FALSE	FALSE	0	TRUE	FALSE	FALSE	FALSE	FALSE	1	40	0.313069	1.74878
ARL11	TRUE	FALSE	FALSE	0	FALSE	FALSE	TRUE	FALSE	FALSE	2	86	-1.9402	-0.0511487
ARL13B	TRUE	FALSE	FALSE	0	TRUE	FALSE	FALSE	FALSE	FALSE	2	15	1.51859	-0.774775
ARL14	TRUE	FALSE	FALSE	0	FALSE	FALSE	FALSE	FALSE	FALSE	2	15	-1.38779	-2.72068
ARL14EP	TRUE	FALSE	FALSE	0	FALSE	FALSE	FALSE	FALSE	FALSE	3	91	1.54157	0.546096
ARL14EPL	TRUE	FALSE	FALSE	0	TRUE	FALSE	FALSE	FALSE	FALSE	0	0
ARL15	TRUE	FALSE	FALSE	0	TRUE	FALSE	FALSE	FALSE	FALSE	6	106	1.0809	0.35652
ARL16	TRUE	FALSE	FALSE	0	TRUE	FALSE	FALSE	FALSE	FALSE	3	35	0.882196	-0.688823
ARL17A	TRUE	FALSE	FALSE	0	FALSE	FALSE	FALSE	FALSE	FALSE	0	0
ARL17B	TRUE	FALSE	FALSE	0	FALSE	FALSE	FALSE	FALSE	FALSE	0	1
ARL2	TRUE	FALSE	FALSE	0	TRUE	FALSE	FALSE	FALSE	FALSE	3	45	0.965199	0.468642
ARL2BP	TRUE	FALSE	FALSE	0	FALSE	FALSE	FALSE	FALSE	FALSE	7	65	1.06413	0.954363
ARL3	TRUE	FALSE	FALSE	0	FALSE	FALSE	FALSE	FALSE	FALSE	3	78	2.48784	1.1628
ARL4A	TRUE	FALSE	FALSE	0	TRUE	FALSE	TRUE	FALSE	FALSE	5	106	1.72389	1.31331
ARL4C	TRUE	FALSE	FALSE	0	TRUE	FALSE	FALSE	FALSE	FALSE	4	106	1.6258	3.80592
ARL4D	TRUE	FALSE	FALSE	0	TRUE	FALSE	FALSE	FALSE	FALSE	2	105	1.43443	2.71608
ARL5A	TRUE	FALSE	FALSE	0	TRUE	FALSE	FALSE	FALSE	FALSE	2	83	1.49879	0.0477262
ARL5B	TRUE	FALSE	FALSE	0	TRUE	FALSE	FALSE	FALSE	FALSE	5	37	2.4554	1.28725
ARL5C	TRUE	FALSE	FALSE	0	TRUE	FALSE	FALSE	FALSE	FALSE	2	108
ARL6	TRUE	FALSE	FALSE	0	TRUE	FALSE	FALSE	FALSE	FALSE	5	12	1.35007	-0.151803
ARL6IP1	TRUE	FALSE	FALSE	0	TRUE	FALSE	FALSE	FALSE	FALSE	1	62	1.60396	1.29921
ARL6IP4	TRUE	FALSE	FALSE	0	TRUE	FALSE	FALSE	FALSE	FALSE	9	95	1.88991	-0.887436
ARL6IP5	TRUE	FALSE	FALSE	0	TRUE	FALSE	FALSE	FALSE	FALSE	4	101	1.44579	0.0679987
ARL6IP6	TRUE	FALSE	FALSE	0	FALSE	FALSE	FALSE	FALSE	FALSE	5	88	1.63529	0.302257
ARL8A	TRUE	FALSE	FALSE	0	FALSE	FALSE	FALSE	FALSE	FALSE	3	108	2.77934	3.18967
ARL8B	TRUE	FALSE	FALSE	0	TRUE	FALSE	FALSE	FALSE	FALSE	1	92	2.76436	2.6706
ARL9	TRUE	FALSE	FALSE	0	TRUE	FALSE	FALSE	FALSE	FALSE	0	41	1.70518	-0.346034
ARMC1	TRUE	FALSE	FALSE	0	TRUE	FALSE	FALSE	FALSE	FALSE	3	9	2.97442	1.34058
ARMC10	TRUE	FALSE	FALSE	0	TRUE	FALSE	FALSE	FALSE	FALSE	2	92	1.84545	1.19977
ARMC12	TRUE	FALSE	FALSE	0	TRUE	FALSE	FALSE	FALSE	FALSE	4	96	1.74412	-0.415871
ARMC2	TRUE	FALSE	FALSE	0	TRUE	FALSE	FALSE	FALSE	FALSE	3	108	1.78727	-0.346611
ARMC3	TRUE	FALSE	FALSE	0	TRUE	FALSE	FALSE	FALSE	FALSE	3	84	2.49776	-0.653997
ARMC5	TRUE	FALSE	FALSE	0	TRUE	FALSE	FALSE	FALSE	FALSE	7	99	3.04912	3.32311
ARMC6	TRUE	FALSE	FALSE	0	TRUE	FALSE	FALSE	FALSE	FALSE	8	41	1.26079	0.540677
ARMC7	TRUE	FALSE	FALSE	0	TRUE	FALSE	FALSE	FALSE	FALSE	2	21	0.606541	0.371171
ARMC8	TRUE	FALSE	FALSE	0	TRUE	FALSE	FALSE	FALSE	FALSE	3	98	5.46452	2.56231
ARMC9	TRUE	FALSE	FALSE	0	FALSE	FALSE	FALSE	FALSE	FALSE	6	100	1.95053	0.437355
ARMH1	TRUE	FALSE	FALSE	0	TRUE	FALSE	FALSE	FALSE	FALSE	3	78
ARMH2	TRUE	FALSE	FALSE	0	FALSE	FALSE	FALSE	FALSE	FALSE	0	0
ARMH3	TRUE	FALSE	FALSE	0	TRUE	FALSE	FALSE	FALSE	FALSE	3	75
ARMH4	TRUE	FALSE	FALSE	0	FALSE	FALSE	FALSE	FALSE	FALSE	3	17
ARMS2	TRUE	FALSE	FALSE	0	FALSE	FALSE	FALSE	FALSE	FALSE	1	93	0.369705	0.710966
ARMT1	TRUE	FALSE	FALSE	0	TRUE	FALSE	FALSE	FALSE	FALSE	1	44
ARNT	TRUE	FALSE	FALSE	0	TRUE	FALSE	FALSE	FALSE	FALSE	4	10	4.85465	2.02162
ARNT2	TRUE	FALSE	FALSE	0	TRUE	FALSE	FALSE	FALSE	FALSE	17	94	4.42167	2.23084
ARNTL	TRUE	FALSE	FALSE	0	FALSE	FALSE	FALSE	FALSE	FALSE	1	111	4.49135	3.08256
ARNTL2	TRUE	FALSE	FALSE	0	FALSE	FALSE	FALSE	FALSE	FALSE	5	100	2.22819	-0.439339
ARPC1A	TRUE	FALSE	FALSE	0	TRUE	FALSE	FALSE	FALSE	FALSE	4	19	3.39527	2.85685
ARPC1B	TRUE	FALSE	FALSE	0	TRUE	FALSE	FALSE	FALSE	FALSE	6	93	2.71609	1.35006
ARPC2	TRUE	FALSE	FALSE	0	TRUE	FALSE	FALSE	FALSE	FALSE	7	108	3.68504	2.94695
ARPC3	TRUE	FALSE	FALSE	0	TRUE	FALSE	TRUE	FALSE	FALSE	2	15	2.84771	-0.258781
ARPC4	TRUE	FALSE	FALSE	0	TRUE	FALSE	FALSE	FALSE	FALSE	2	1	2.8945	2.29426
ARPC5	TRUE	FALSE	FALSE	0	TRUE	FALSE	FALSE	FALSE	FALSE	4	101	2.13292	1.85225
ARPC5L	TRUE	FALSE	FALSE	0	TRUE	FALSE	FALSE	FALSE	FALSE	4	108	2.14268	0.888833
ARPIN	TRUE	FALSE	FALSE	0	TRUE	FALSE	FALSE	FALSE	FALSE	1	96
ARPP19	TRUE	FALSE	FALSE	0	TRUE	FALSE	FALSE	FALSE	FALSE	6	101	1.2858	0.685401
ARPP21	TRUE	FALSE	FALSE	0	TRUE	FALSE	FALSE	FALSE	FALSE	46	78	3.66355	-0.804187
ARRB1	TRUE	FALSE	FALSE	0	TRUE	FALSE	FALSE	FALSE	FALSE	11	110	3.8716	2.74172
ARRB2	TRUE	FALSE	FALSE	0	TRUE	TRUE	FALSE	FALSE	FALSE	3	95	3.46405	3.09023
ARRDC1	TRUE	FALSE	FALSE	0	TRUE	FALSE	FALSE	FALSE	FALSE	6	96	1.07559	-0.288977
ARRDC2	TRUE	FALSE	FALSE	0	TRUE	FALSE	FALSE	FALSE	FALSE	7	106	1.51598	1.78541
ARRDC3	TRUE	FALSE	FALSE	0	TRUE	FALSE	FALSE	FALSE	FALSE	9	53	3.70441	1.55197
ARRDC4	TRUE	FALSE	FALSE	0	TRUE	FALSE	FALSE	FALSE	FALSE	2	83	1.71392	0.0414357
ARRDC5	TRUE	FALSE	FALSE	0	TRUE	FALSE	FALSE	FALSE	FALSE	2	53	-0.548152	-0.361722
ARSA	TRUE	FALSE	FALSE	0	TRUE	FALSE	FALSE	FALSE	FALSE	1	71	0.518693	0.0287572
ARSB	TRUE	TRUE	FALSE	0	TRUE	FALSE	FALSE	FALSE	FALSE	11	96	2.45514	1.18824
ARSG	TRUE	FALSE	FALSE	0	TRUE	FALSE	FALSE	FALSE	FALSE	10	108	1.5175	1.11134
ARSI	TRUE	FALSE	FALSE	0	TRUE	FALSE	FALSE	FALSE	FALSE	4	93	0.0446073	0.877054
ARSJ	TRUE	FALSE	FALSE	0	TRUE	FALSE	FALSE	FALSE	FALSE	9	91	1.86355	1.09539
ARSK	TRUE	FALSE	FALSE	0	TRUE	FALSE	FALSE	FALSE	FALSE	3	13	2.53348	-1.27153
ART1	TRUE	FALSE	FALSE	0	TRUE	FALSE	FALSE	FALSE	FALSE	1	84	-0.315931	-1.60522
ART3	TRUE	FALSE	FALSE	0	TRUE	FALSE	FALSE	FALSE	FALSE	4	34	0.538579	-1.16912
ART4	TRUE	FALSE	FALSE	0	TRUE	FALSE	FALSE	FALSE	FALSE	3	84	0.720385	-2.01753
ART5	TRUE	FALSE	FALSE	0	TRUE	FALSE	FALSE	FALSE	FALSE	6	89	1.49394	-1.04001
ARTN	TRUE	FALSE	FALSE	0	TRUE	FALSE	FALSE	FALSE	FALSE	6	109	1.37473	2.85754
ARV1	TRUE	FALSE	FALSE	0	TRUE	TRUE	FALSE	FALSE	FALSE	1	101	0.0287327	0.0138903
ARVCF	TRUE	FALSE	FALSE	0	TRUE	FALSE	FALSE	TRUE	FALSE	5	86	2.2705	-0.582691
AS3MT	TRUE	FALSE	FALSE	0	TRUE	FALSE	FALSE	FALSE	FALSE	3	61	0.662748	0.914821
ASAH1	TRUE	FALSE	TRUE	11	TRUE	FALSE	FALSE	FALSE	FALSE	5	77	0.4314	-3.55077
ASAH2	TRUE	FALSE	FALSE	0	TRUE	FALSE	FALSE	FALSE	FALSE	1	32	1.44517	0.249775
ASAH2B	TRUE	FALSE	FALSE	0	TRUE	FALSE	FALSE	FALSE	FALSE	1	7	0.650105	0.393035
ASAP1	TRUE	FALSE	FALSE	0	TRUE	FALSE	FALSE	FALSE	FALSE	11	100	6.31332	2.75687
ASAP2	TRUE	FALSE	FALSE	0	TRUE	FALSE	FALSE	FALSE	FALSE	7	108	6.15395	2.06755
ASAP3	TRUE	FALSE	FALSE	0	FALSE	FALSE	FALSE	FALSE	FALSE	2	96	2.6998	0.873879
ASB1	TRUE	FALSE	FALSE	0	TRUE	FALSE	FALSE	FALSE	FALSE	8	84	2.20851	1.59986
ASB10	TRUE	FALSE	FALSE	0	TRUE	FALSE	FALSE	FALSE	FALSE	4	93	0.737883	-1.20471
ASB13	TRUE	FALSE	FALSE	0	TRUE	FALSE	FALSE	FALSE	FALSE	2	106	1.95588	-0.209124
ASB14	TRUE	FALSE	FALSE	0	TRUE	FALSE	FALSE	FALSE	FALSE	1	83	-1.32573	-1.31631
ASB15	TRUE	FALSE	FALSE	0	TRUE	FALSE	FALSE	FALSE	FALSE	2	54	1.26738	-0.205504
ASB16	TRUE	FALSE	FALSE	0	FALSE	FALSE	FALSE	FALSE	FALSE	2	82	0.0492232	1.05339
ASB17	TRUE	FALSE	FALSE	0	TRUE	FALSE	FALSE	FALSE	FALSE	1	5	0.84655	-1.3021
ASB18	TRUE	FALSE	FALSE	0	FALSE	FALSE	FALSE	FALSE	FALSE	0	82	0.650638	0.814525
ASB2	TRUE	FALSE	FALSE	0	TRUE	FALSE	FALSE	FALSE	FALSE	11	108	2.00348	1.71493
ASB3	TRUE	FALSE	FALSE	0	TRUE	FALSE	FALSE	FALSE	FALSE	0	44	2.96292	-1.08603
ASB4	TRUE	FALSE	FALSE	0	TRUE	FALSE	FALSE	FALSE	FALSE	6	26	1.87955	-0.967998
ASB5	TRUE	FALSE	FALSE	0	FALSE	FALSE	FALSE	FALSE	FALSE	7	60	-0.265661	-0.816576
ASB6	TRUE	FALSE	FALSE	0	TRUE	FALSE	FALSE	FALSE	FALSE	1	100	1.39842	1.17546
ASB7	TRUE	FALSE	FALSE	0	TRUE	FALSE	FALSE	FALSE	FALSE	2	98	3.78713	3.43649
ASB8	TRUE	FALSE	FALSE	0	TRUE	FALSE	FALSE	FALSE	FALSE	4	96	1.52152	1.19401
ASCC1	TRUE	FALSE	FALSE	0	TRUE	FALSE	FALSE	FALSE	FALSE	6	111	1.44011	0.0390016
ASCC2	TRUE	FALSE	FALSE	0	TRUE	FALSE	FALSE	FALSE	FALSE	6	86	3.93754	1.39525
ASCC3	TRUE	FALSE	FALSE	0	TRUE	FALSE	FALSE	FALSE	FALSE	3	90	5.88861	1.11888
ASCL1	TRUE	FALSE	FALSE	0	TRUE	FALSE	FALSE	FALSE	FALSE	6	89	1.61069	3.1669
ASCL2	TRUE	FALSE	FALSE	0	TRUE	FALSE	FALSE	FALSE	FALSE	4	96	0.850061	1.82687
ASCL3	TRUE	FALSE	FALSE	0	TRUE	FALSE	FALSE	FALSE	FALSE	0	31	0.120223	-0.607863
ASCL4	TRUE	FALSE	FALSE	0	FALSE	FALSE	FALSE	FALSE	FALSE	0	4	1.19223	1.27955
ASCL5	TRUE	FALSE	FALSE	0	FALSE	FALSE	TRUE	FALSE	FALSE	0	0
ASF1A	TRUE	FALSE	FALSE	0	TRUE	FALSE	FALSE	FALSE	FALSE	7	76	1.4715	1.59995
ASF1B	TRUE	FALSE	FALSE	0	TRUE	FALSE	FALSE	FALSE	FALSE	1	85	2.12875	0.231759
ASGR1	TRUE	FALSE	TRUE	6	TRUE	FALSE	FALSE	FALSE	FALSE	10	107	1.41388	0.720295
ASGR2	TRUE	FALSE	TRUE	5	TRUE	FALSE	FALSE	FALSE	FALSE	9	103	0.622363	-0.539231
ASH1L	TRUE	FALSE	FALSE	0	TRUE	FALSE	FALSE	FALSE	FALSE	2	100	9.25409	3.04735
ASH2L	TRUE	FALSE	FALSE	0	TRUE	FALSE	FALSE	FALSE	FALSE	5	111	4.52526	2.67096
ASIC1	TRUE	FALSE	FALSE	0	TRUE	FALSE	FALSE	FALSE	FALSE	3	110	4.21911	3.17583
ASIC2	TRUE	FALSE	FALSE	0	TRUE	FALSE	FALSE	FALSE	FALSE	3	35	3.9394	3.51649
ASIC3	TRUE	FALSE	FALSE	0	TRUE	FALSE	FALSE	FALSE	FALSE	2	91	1.78192	-0.755154
ASIC4	TRUE	FALSE	FALSE	0	TRUE	FALSE	FALSE	FALSE	FALSE	3	110	3.38334	1.11239
ASIC5	TRUE	FALSE	FALSE	0	TRUE	FALSE	FALSE	FALSE	FALSE	1	40	0.842311	-2.27863
ASIP	TRUE	FALSE	FALSE	0	FALSE	FALSE	FALSE	FALSE	FALSE	0	70	0.906227	-0.0565406
ASL	TRUE	FALSE	FALSE	0	TRUE	FALSE	FALSE	FALSE	FALSE	4	107	1.5472	0.706208
ASNS	TRUE	FALSE	FALSE	0	TRUE	FALSE	FALSE	FALSE	FALSE	7	44	2.57363	1.49968
ASNSD1	TRUE	FALSE	FALSE	0	FALSE	FALSE	FALSE	FALSE	FALSE	1	30	0.438777	-0.511007
ASPA	TRUE	FALSE	FALSE	0	TRUE	FALSE	FALSE	FALSE	FALSE	6	104	1.40454	-0.66251
ASPDH	TRUE	FALSE	FALSE	0	TRUE	FALSE	FALSE	FALSE	FALSE	2	59	0.561664	0.367711
ASPG	TRUE	FALSE	FALSE	0	TRUE	FALSE	FALSE	FALSE	FALSE	3	62	0.968211	-0.579374
ASPH	TRUE	FALSE	TRUE	1	TRUE	FALSE	FALSE	FALSE	FALSE	17	111	2.78824	-1.71676
ASPHD1	TRUE	FALSE	FALSE	0	TRUE	FALSE	FALSE	FALSE	FALSE	4	105	2.0361	2.3072
ASPHD2	TRUE	FALSE	FALSE	0	TRUE	FALSE	FALSE	FALSE	FALSE	1	92	2.57823	2.06954
ASPM	TRUE	FALSE	FALSE	0	TRUE	TRUE	FALSE	FALSE	FALSE	3	33	4.99035	-2.71137
ASPN	TRUE	FALSE	FALSE	0	TRUE	TRUE	FALSE	FALSE	FALSE	5	75	2.2681	0.168769
ASPRV1	TRUE	FALSE	FALSE	0	TRUE	FALSE	FALSE	FALSE	FALSE	1	40	1.13911	-0.451779
ASPSCR1	TRUE	FALSE	FALSE	0	TRUE	FALSE	FALSE	FALSE	FALSE	7	110	1.71526	-0.58131
ASRGL1	TRUE	FALSE	FALSE	0	TRUE	FALSE	FALSE	FALSE	FALSE	1	88	0.691446	0.281556
ASS1	TRUE	FALSE	TRUE	11	TRUE	FALSE	FALSE	FALSE	FALSE	6	106	2.53429	0.679987
ASTE1	TRUE	FALSE	FALSE	0	TRUE	FALSE	FALSE	FALSE	FALSE	3	77	-0.309362	-0.148022
ASTL	TRUE	FALSE	FALSE	0	TRUE	FALSE	FALSE	FALSE	FALSE	0	93	1.36069	-0.192981
ASTN1	TRUE	FALSE	FALSE	0	TRUE	FALSE	FALSE	FALSE	FALSE	14	90	5.75933	1.41028
ASTN2	TRUE	FALSE	FALSE	0	TRUE	FALSE	FALSE	FALSE	FALSE	4	86	5.30717	1.76093
ASXL1	TRUE	FALSE	FALSE	0	TRUE	FALSE	FALSE	FALSE	FALSE	11	103	1.18068	0.0832946
ASXL2	TRUE	FALSE	FALSE	0	TRUE	TRUE	FALSE	FALSE	FALSE	4	92	4.90894	-0.0117542
ASXL3	TRUE	FALSE	FALSE	0	TRUE	FALSE	FALSE	FALSE	FALSE	2	70	6.04749	-0.942027
ASZ1	TRUE	FALSE	FALSE	0	TRUE	FALSE	FALSE	FALSE	FALSE	1	25	1.60479	-1.12295
ATAD1	TRUE	FALSE	FALSE	0	TRUE	FALSE	FALSE	FALSE	FALSE	10	109	3.05283	1.78632
ATAD2	TRUE	FALSE	FALSE	0	TRUE	FALSE	FALSE	FALSE	FALSE	4	90	7.09677	0.789078
ATAD2B	TRUE	FALSE	FALSE	0	TRUE	FALSE	FALSE	FALSE	FALSE	4	108	6.4486	2.63523
ATAD3A	TRUE	TRUE	FALSE	0	TRUE	FALSE	FALSE	FALSE	FALSE	1	74	3.39146	2.32449
ATAD3B	TRUE	FALSE	FALSE	0	TRUE	FALSE	FALSE	FALSE	FALSE	2	21	0.466212	1.00295
ATAD3C	TRUE	FALSE	FALSE	0	TRUE	FALSE	FALSE	FALSE	FALSE	1	99	1.49501	-0.257047
ATAD5	TRUE	FALSE	FALSE	0	TRUE	FALSE	FALSE	FALSE	FALSE	1	92	6.89264	0.0230828
ATAT1	TRUE	FALSE	FALSE	0	TRUE	FALSE	FALSE	FALSE	FALSE	4	14	3.39965	1.49965
ATCAY	TRUE	FALSE	FALSE	0	TRUE	FALSE	TRUE	FALSE	FALSE	1	94	2.41227	1.48429
ATE1	TRUE	FALSE	FALSE	0	TRUE	FALSE	FALSE	FALSE	FALSE	5	93	3.77294	-0.132819
ATF1	TRUE	FALSE	FALSE	0	TRUE	FALSE	FALSE	FALSE	FALSE	4	108	2.84601	0.616231
ATF2	TRUE	FALSE	FALSE	0	TRUE	FALSE	FALSE	FALSE	FALSE	4	89	3.78489	2.17779
ATF3	TRUE	FALSE	FALSE	0	TRUE	FALSE	FALSE	FALSE	FALSE	3	0	2.0126	1.17909
ATF4	TRUE	FALSE	TRUE	2	TRUE	FALSE	FALSE	FALSE	FALSE	5	31	1.74416	-3.07049
ATF5	TRUE	FALSE	TRUE	7	TRUE	FALSE	FALSE	FALSE	FALSE	10	101	0.91834	-1.56465
ATF6	TRUE	FALSE	FALSE	0	TRUE	FALSE	FALSE	FALSE	FALSE	7	73	2.78179	-0.166634
ATF6B	TRUE	FALSE	FALSE	0	TRUE	FALSE	FALSE	FALSE	FALSE	3	52	2.54536	2.06186
ATF7	TRUE	FALSE	FALSE	0	TRUE	FALSE	FALSE	FALSE	FALSE	3	95	3.7904	1.73577
ATF7IP	TRUE	FALSE	FALSE	0	TRUE	FALSE	FALSE	FALSE	FALSE	9	106	5.5	0.589775
ATF7IP2	TRUE	FALSE	FALSE	0	TRUE	FALSE	FALSE	FALSE	FALSE	2	67	3.52481	-3.00383
ATG10	TRUE	FALSE	FALSE	0	TRUE	FALSE	FALSE	FALSE	FALSE	1	76	1.48423	-0.265113
ATG101	TRUE	FALSE	FALSE	0	TRUE	FALSE	FALSE	FALSE	FALSE	2	100
ATG12	TRUE	FALSE	FALSE	0	TRUE	FALSE	FALSE	FALSE	FALSE	2	2	0.798762	-1.9251
ATG13	TRUE	FALSE	FALSE	0	TRUE	FALSE	FALSE	FALSE	FALSE	4	67	4.12543	1.12941
ATG14	TRUE	FALSE	FALSE	0	TRUE	FALSE	FALSE	FALSE	FALSE	2	94	3.51015	0.791148
ATG16L1	TRUE	FALSE	FALSE	0	TRUE	FALSE	FALSE	FALSE	FALSE	3	100	5.2659	2.39055
ATG16L2	TRUE	FALSE	FALSE	0	TRUE	FALSE	FALSE	FALSE	FALSE	2	104	1.46966	1.60794
ATG2A	TRUE	FALSE	FALSE	0	TRUE	FALSE	FALSE	FALSE	FALSE	2	92	6.78365	1.53783
ATG2B	TRUE	FALSE	FALSE	0	FALSE	FALSE	FALSE	FALSE	FALSE	4	88	6.13292	0.0813538
ATG3	TRUE	FALSE	FALSE	0	TRUE	FALSE	FALSE	FALSE	FALSE	4	11	3.70859	1.78057
ATG4B	TRUE	FALSE	FALSE	0	TRUE	FALSE	FALSE	FALSE	FALSE	3	92	3.59635	1.34893
ATG4C	TRUE	FALSE	FALSE	0	TRUE	FALSE	FALSE	FALSE	FALSE	3	61	0.78232	-2.20092
ATG4D	TRUE	FALSE	FALSE	0	TRUE	FALSE	FALSE	FALSE	FALSE	3	11	1.83166	1.03061
ATG5	TRUE	FALSE	FALSE	0	TRUE	FALSE	FALSE	FALSE	FALSE	4	96	3.41739	1.6914
ATG7	TRUE	FALSE	FALSE	0	TRUE	FALSE	FALSE	FALSE	FALSE	4	84	2.50966	0.789499
ATG9A	TRUE	FALSE	FALSE	0	TRUE	FALSE	FALSE	FALSE	FALSE	3	95	4.05363	3.14977
ATG9B	TRUE	FALSE	FALSE	0	TRUE	FALSE	FALSE	FALSE	FALSE	6	0	0.523762	0.583876
ATIC	TRUE	FALSE	FALSE	0	TRUE	FALSE	FALSE	FALSE	FALSE	2	49	0.522976	-1.26923
ATL1	TRUE	FALSE	FALSE	0	TRUE	FALSE	FALSE	FALSE	FALSE	9	106	4.33974	2.4487
ATL2	TRUE	FALSE	FALSE	0	TRUE	FALSE	FALSE	FALSE	FALSE	2	70	4.35114	-0.225879
ATL3	TRUE	FALSE	FALSE	0	TRUE	FALSE	FALSE	FALSE	FALSE	12	95	2.80694	0.816517
ATM	TRUE	FALSE	FALSE	0	TRUE	FALSE	TRUE	FALSE	FALSE	9	101	4.63639	-0.697864
ATMIN	TRUE	FALSE	FALSE	0	TRUE	FALSE	FALSE	FALSE	FALSE	2	58	1.80149	-0.981258
ATN1	TRUE	FALSE	TRUE	2	TRUE	TRUE	FALSE	FALSE	FALSE	17	54	4.82014	2.43263
ATOH7	TRUE	FALSE	FALSE	0	TRUE	FALSE	FALSE	FALSE	FALSE	2	44	0.46383	2.11217
ATOH8	TRUE	FALSE	FALSE	0	TRUE	FALSE	FALSE	FALSE	FALSE	14	109	2.59115	2.25263
ATOX1	TRUE	FALSE	FALSE	0	TRUE	FALSE	FALSE	FALSE	FALSE	2	102	0.81722	-0.191681
ATP10A	TRUE	FALSE	FALSE	0	TRUE	FALSE	FALSE	FALSE	FALSE	5	107	5.30864	1.04769
ATP10B	TRUE	FALSE	FALSE	0	TRUE	FALSE	FALSE	FALSE	FALSE	9	49	1.14493	-1.3114
ATP10D	TRUE	FALSE	FALSE	0	FALSE	FALSE	FALSE	FALSE	FALSE	3	95	3.39944	-0.377313
ATP11A	TRUE	FALSE	FALSE	0	TRUE	FALSE	FALSE	FALSE	FALSE	11	110	5.74495	1.43626
ATP11B	TRUE	FALSE	FALSE	0	TRUE	FALSE	FALSE	FALSE	FALSE	6	93	5.86196	0.966187
ATP12A	TRUE	FALSE	FALSE	0	TRUE	FALSE	FALSE	FALSE	FALSE	2	107	2.38303	0.591638
ATP13A1	TRUE	FALSE	FALSE	0	TRUE	FALSE	FALSE	FALSE	FALSE	1	84	5.22996	3.14625
ATP13A2	TRUE	FALSE	FALSE	0	TRUE	FALSE	FALSE	FALSE	FALSE	3	24	4.29338	1.73402
ATP13A3	TRUE	FALSE	FALSE	0	FALSE	FALSE	FALSE	FALSE	FALSE	8	109	6.17669	1.82308
ATP13A4	TRUE	FALSE	FALSE	0	FALSE	FALSE	FALSE	FALSE	FALSE	8	53	3.35333	-0.582233
ATP13A5	TRUE	FALSE	FALSE	0	TRUE	FALSE	FALSE	FALSE	FALSE	3	16	0.525142	-1.10242
ATP1A1	TRUE	FALSE	TRUE	8	TRUE	FALSE	FALSE	FALSE	FALSE	19	111	5.92622	6.89878
ATP1A2	TRUE	FALSE	TRUE	9	TRUE	FALSE	FALSE	FALSE	FALSE	7	111	4.78504	5.39784
ATP1A3	TRUE	FALSE	FALSE	0	TRUE	FALSE	FALSE	FALSE	FALSE	7	106	5.73932	7.37513
ATP1A4	TRUE	FALSE	FALSE	0	TRUE	FALSE	FALSE	FALSE	FALSE	4	75	2.64421	0.0529318
ATP1B1	TRUE	FALSE	TRUE	6	TRUE	FALSE	FALSE	TRUE	FALSE	6	111	3.93094	2.30928
ATP1B2	TRUE	FALSE	FALSE	0	TRUE	FALSE	FALSE	FALSE	FALSE	18	107	2.79056	0.641922
ATP1B3	TRUE	FALSE	TRUE	2	FALSE	FALSE	FALSE	FALSE	FALSE	5	86	2.80157	1.55191
ATP23	TRUE	FALSE	FALSE	0	TRUE	FALSE	FALSE	FALSE	FALSE	4	93
ATP2A1	TRUE	FALSE	TRUE	8	TRUE	FALSE	FALSE	FALSE	FALSE	6	61	3.0462	2.53525
ATP2A2	TRUE	FALSE	TRUE	11	TRUE	FALSE	FALSE	FALSE	FALSE	8	103	5.26927	5.44922
ATP2A3	TRUE	FALSE	FALSE	0	TRUE	FALSE	FALSE	FALSE	FALSE	4	103	4.22589	3.13392
ATP2B1	TRUE	FALSE	FALSE	0	TRUE	FALSE	FALSE	TRUE	TRUE	17	102	6.12575	5.11926
ATP2B2	TRUE	FALSE	FALSE	0	TRUE	FALSE	FALSE	FALSE	FALSE	10	86	5.55766	6.35987
ATP2B4	TRUE	FALSE	TRUE	1	TRUE	FALSE	FALSE	FALSE	FALSE	13	111	4.96829	2.24455
ATP2C1	TRUE	FALSE	FALSE	0	TRUE	FALSE	FALSE	FALSE	FALSE	18	101	5.78033	3.45417
ATP2C2	TRUE	FALSE	FALSE	0	TRUE	FALSE	FALSE	FALSE	FALSE	2	91
ATP4A	TRUE	FALSE	TRUE	1	TRUE	FALSE	FALSE	FALSE	FALSE	1	19	2.65241	3.5972
ATP4B	TRUE	FALSE	FALSE	0	TRUE	FALSE	FALSE	FALSE	FALSE	1	49	0.487533	-0.572201
ATP5F1A	TRUE	FALSE	FALSE	0	TRUE	FALSE	FALSE	FALSE	FALSE	7	24
ATP5F1B	TRUE	FALSE	TRUE	10	TRUE	FALSE	FALSE	FALSE	FALSE	5	103
ATP5F1C	TRUE	FALSE	FALSE	0	TRUE	FALSE	FALSE	FALSE	FALSE	3	79
ATP5F1D	TRUE	FALSE	FALSE	0	TRUE	FALSE	FALSE	FALSE	FALSE	1	69
ATP5F1E	TRUE	FALSE	FALSE	0	TRUE	FALSE	FALSE	FALSE	FALSE	1	70
ATP5IF1	TRUE	FALSE	FALSE	0	TRUE	FALSE	FALSE	FALSE	FALSE	2	49
ATP5MC1	TRUE	FALSE	FALSE	0	TRUE	FALSE	FALSE	FALSE	FALSE	4	23
ATP5MC2	TRUE	FALSE	FALSE	0	TRUE	FALSE	FALSE	FALSE	FALSE	11	39
ATP5MC3	TRUE	FALSE	FALSE	0	TRUE	FALSE	FALSE	FALSE	FALSE	4	75
ATP5ME	TRUE	FALSE	TRUE	6	TRUE	FALSE	FALSE	FALSE	FALSE	4	85
ATP5MF	TRUE	FALSE	FALSE	0	FALSE	FALSE	FALSE	FALSE	FALSE	1	48
ATP5MG	TRUE	FALSE	FALSE	0	TRUE	FALSE	FALSE	FALSE	FALSE	5	6
ATP5MGL	TRUE	FALSE	FALSE	0	TRUE	FALSE	FALSE	FALSE	FALSE	0	103
ATP5MJ	TRUE	FALSE	FALSE	0	TRUE	FALSE	FALSE	FALSE	FALSE	2	73
ATP5MK	TRUE	FALSE	FALSE	0	TRUE	FALSE	FALSE	FALSE	FALSE	1	1
ATP5PB	TRUE	FALSE	FALSE	0	TRUE	FALSE	FALSE	FALSE	FALSE	3	77
ATP5PD	TRUE	FALSE	FALSE	0	TRUE	FALSE	FALSE	FALSE	FALSE	1	43
ATP5PF	TRUE	FALSE	FALSE	0	TRUE	FALSE	FALSE	FALSE	FALSE	7	89
ATP5PO	TRUE	FALSE	FALSE	0	TRUE	FALSE	FALSE	FALSE	FALSE	2	47
ATP6V0A1	TRUE	FALSE	FALSE	0	TRUE	FALSE	FALSE	FALSE	FALSE	3	92	5.3999	4.2013
ATP6V0A2	TRUE	FALSE	FALSE	0	FALSE	FALSE	FALSE	FALSE	FALSE	2	102	3.30467	-0.01426
ATP6V0A4	TRUE	FALSE	FALSE	0	TRUE	FALSE	FALSE	FALSE	FALSE	12	65	2.29225	0.288085
ATP6V0B	TRUE	FALSE	FALSE	0	TRUE	FALSE	FALSE	FALSE	FALSE	3	6	2.82053	2.14389
ATP6V0C	TRUE	FALSE	TRUE	9	TRUE	FALSE	FALSE	FALSE	FALSE	4	90	1.9926	3.74956
ATP6V0D1	TRUE	FALSE	FALSE	0	TRUE	FALSE	FALSE	FALSE	FALSE	3	25	3.58484	3.67415
ATP6V0D2	TRUE	FALSE	FALSE	0	TRUE	FALSE	FALSE	FALSE	FALSE	10	27	0.552051	-1.42729
ATP6V0E1	TRUE	FALSE	FALSE	0	TRUE	FALSE	FALSE	FALSE	FALSE	2	28	1.31641	0.329376
ATP6V0E2	TRUE	FALSE	FALSE	0	TRUE	FALSE	FALSE	FALSE	FALSE	5	95	-1.0829	0.0850047
ATP6V1A	TRUE	TRUE	FALSE	0	TRUE	FALSE	FALSE	FALSE	FALSE	4	94	4.4664	3.02569
ATP6V1B1	TRUE	FALSE	FALSE	0	TRUE	FALSE	FALSE	FALSE	FALSE	2	59	2.70515	1.07228
ATP6V1B2	TRUE	FALSE	FALSE	0	TRUE	FALSE	FALSE	FALSE	FALSE	2	106	4.59738	2.3467
ATP6V1C1	TRUE	FALSE	FALSE	0	TRUE	FALSE	FALSE	FALSE	FALSE	3	18	3.1126	1.54131
ATP6V1C2	TRUE	FALSE	FALSE	0	TRUE	FALSE	FALSE	FALSE	FALSE	2	59	1.7192	0.0993368
ATP6V1D	TRUE	FALSE	FALSE	0	TRUE	FALSE	FALSE	FALSE	FALSE	4	11	2.36424	1.09383
ATP6V1E1	TRUE	FALSE	FALSE	0	TRUE	FALSE	FALSE	FALSE	FALSE	2	71	2.99947	0.999223
ATP6V1E2	TRUE	FALSE	FALSE	0	TRUE	FALSE	FALSE	FALSE	FALSE	3	91	0.64526	-1.54915
ATP6V1F	TRUE	FALSE	FALSE	0	TRUE	FALSE	FALSE	FALSE	FALSE	4	85	1.49128	0.404698
ATP6V1FNB	TRUE	FALSE	FALSE	0	FALSE	FALSE	FALSE	FALSE	FALSE	0	0
ATP6V1G1	TRUE	FALSE	FALSE	0	TRUE	FALSE	FALSE	FALSE	FALSE	2	4	0.511722	0.354561
ATP6V1G2	TRUE	FALSE	FALSE	0	TRUE	FALSE	FALSE	FALSE	FALSE	2	71	1.84966	0.793283
ATP6V1G3	TRUE	FALSE	FALSE	0	TRUE	FALSE	FALSE	FALSE	FALSE	1	46	1.13049	-0.31288
ATP6V1H	TRUE	FALSE	FALSE	0	TRUE	FALSE	FALSE	FALSE	FALSE	5	99	2.42189	0.446741
ATP7B	TRUE	TRUE	FALSE	0	TRUE	FALSE	FALSE	FALSE	FALSE	6	110	0.373726	-1.76736
ATP8A1	TRUE	FALSE	FALSE	0	TRUE	FALSE	FALSE	FALSE	FALSE	5	105	6.60484	2.57913
ATP8A2	TRUE	FALSE	FALSE	0	TRUE	FALSE	FALSE	FALSE	FALSE	7	82	5.60372	2.6087
ATP8B1	TRUE	FALSE	FALSE	0	TRUE	FALSE	FALSE	FALSE	FALSE	5	102	4.1865	2.57179
ATP8B2	TRUE	FALSE	FALSE	0	TRUE	FALSE	FALSE	FALSE	FALSE	4	111	5.82499	3.10532
ATP8B3	TRUE	FALSE	FALSE	0	TRUE	FALSE	FALSE	FALSE	FALSE	3	107	0.441585	-1.32719
ATP8B4	TRUE	FALSE	FALSE	0	TRUE	FALSE	FALSE	FALSE	FALSE	13	97	0.507734	-1.68177
ATP9A	TRUE	FALSE	FALSE	0	TRUE	FALSE	FALSE	FALSE	FALSE	14	103	6.2853	4.95245
ATP9B	TRUE	FALSE	FALSE	0	FALSE	FALSE	TRUE	FALSE	FALSE	5	76	3.0626	0.745294
ATPAF1	TRUE	FALSE	FALSE	0	TRUE	FALSE	FALSE	FALSE	FALSE	6	75	2.46258	1.09113
ATPAF2	TRUE	TRUE	FALSE	0	TRUE	FALSE	FALSE	FALSE	FALSE	1	94	1.39603	0.928036
ATPSCKMT	TRUE	FALSE	FALSE	0	TRUE	FALSE	FALSE	FALSE	FALSE	1	109
ATR	TRUE	FALSE	FALSE	0	TRUE	FALSE	FALSE	FALSE	FALSE	2	84	7.5918	2.69443
ATRAID	TRUE	FALSE	FALSE	0	TRUE	FALSE	FALSE	FALSE	FALSE	3	54	1.69879	-0.68711
ATRIP	TRUE	FALSE	FALSE	0	TRUE	FALSE	FALSE	FALSE	FALSE	3	86	2.97069	0.861786
ATRN	TRUE	FALSE	FALSE	0	TRUE	FALSE	FALSE	FALSE	FALSE	4	97	7.21532	1.97675
ATRNL1	TRUE	FALSE	FALSE	0	TRUE	TRUE	FALSE	FALSE	FALSE	5	73	6.18082	0.653964
ATXN1	TRUE	FALSE	FALSE	0	TRUE	FALSE	FALSE	FALSE	FALSE	1	98	2.81591	2.17386
ATXN10	TRUE	FALSE	FALSE	0	TRUE	FALSE	FALSE	FALSE	FALSE	4	68	3.41546	-1.42615
ATXN1L	TRUE	FALSE	FALSE	0	TRUE	FALSE	FALSE	FALSE	FALSE	1	102
ATXN2	TRUE	FALSE	FALSE	0	TRUE	TRUE	FALSE	TRUE	FALSE	7	72	5.64767	1.82437
ATXN2L	TRUE	FALSE	FALSE	0	TRUE	FALSE	FALSE	FALSE	FALSE	8	40	5.8788	2.28533
ATXN3	TRUE	FALSE	FALSE	0	TRUE	FALSE	FALSE	FALSE	FALSE	1	66	3.21015	0.320123
ATXN7	TRUE	FALSE	FALSE	0	TRUE	FALSE	FALSE	FALSE	FALSE	4	105	3.9349	0.0240998
ATXN7L1	TRUE	FALSE	FALSE	0	FALSE	FALSE	FALSE	FALSE	FALSE	10	105	1.29423	0.824154
ATXN7L2	TRUE	FALSE	FALSE	0	FALSE	FALSE	FALSE	FALSE	FALSE	1	105	3.36534	1.11226
ATXN7L3	TRUE	FALSE	FALSE	0	TRUE	FALSE	FALSE	FALSE	FALSE	3	8	3.77118	2.45177
ATXN7L3B	TRUE	FALSE	FALSE	0	FALSE	FALSE	FALSE	FALSE	FALSE	4	96	-0.0726967	0.392481
AUH	TRUE	TRUE	FALSE	0	TRUE	FALSE	FALSE	FALSE	FALSE	1	82	2.23318	0.569167
AUNIP	TRUE	FALSE	FALSE	0	TRUE	FALSE	FALSE	FALSE	FALSE	1	110	-0.754676	-0.239559
AUP1	TRUE	FALSE	FALSE	0	TRUE	FALSE	FALSE	FALSE	FALSE	8	63	2.77778	0.872696
AURKA	TRUE	FALSE	FALSE	0	TRUE	FALSE	FALSE	FALSE	FALSE	2	91	2.88223	1.44879
AURKAIP1	TRUE	FALSE	TRUE	1	TRUE	FALSE	FALSE	FALSE	FALSE	5	61	0.227568	0.657051
AURKB	TRUE	FALSE	FALSE	0	TRUE	FALSE	FALSE	FALSE	FALSE	2	29	2.13145	0.227069
AURKC	TRUE	FALSE	FALSE	0	TRUE	FALSE	FALSE	FALSE	FALSE	4	23	2.18317	0.100296
AUTS2	TRUE	FALSE	FALSE	0	FALSE	FALSE	FALSE	FALSE	FALSE	15	102	5.32106	3.09322
AVEN	TRUE	FALSE	FALSE	0	TRUE	FALSE	FALSE	FALSE	FALSE	1	14	-0.110706	-3.73246
AVIL	TRUE	FALSE	FALSE	0	TRUE	FALSE	FALSE	FALSE	FALSE	2	93	2.42402	-0.47408
AVL9	TRUE	FALSE	FALSE	0	TRUE	FALSE	FALSE	FALSE	FALSE	2	90	2.81677	0.099893
AVP	TRUE	FALSE	FALSE	0	TRUE	FALSE	FALSE	FALSE	FALSE	1	111	0.854877	1.07615
AVPI1	TRUE	FALSE	FALSE	0	TRUE	FALSE	FALSE	FALSE	FALSE	6	111	-1.64646	-1.06162
AVPR1A	TRUE	FALSE	FALSE	0	TRUE	FALSE	FALSE	FALSE	FALSE	4	78	0.329132	2.97089
AVPR1B	TRUE	FALSE	FALSE	0	TRUE	FALSE	FALSE	FALSE	FALSE	1	96	0.0402849	-1.13862
AXDND1	TRUE	FALSE	FALSE	0	TRUE	FALSE	FALSE	FALSE	FALSE	2	3	2.03113	-2.29264
AXIN1	TRUE	FALSE	FALSE	0	TRUE	FALSE	FALSE	FALSE	FALSE	3	88	3.73452	1.59767
AXIN2	TRUE	FALSE	FALSE	0	TRUE	FALSE	FALSE	FALSE	FALSE	6	110	3.42951	0.135695
AXL	TRUE	FALSE	FALSE	0	TRUE	FALSE	FALSE	FALSE	FALSE	10	93	4.43758	0.896145
AZGP1	TRUE	FALSE	TRUE	9	TRUE	FALSE	FALSE	FALSE	FALSE	2	105	1.50687	-0.320358
AZI2	TRUE	FALSE	FALSE	0	TRUE	FALSE	FALSE	FALSE	FALSE	12	3	2.80667	0.0277732
AZIN1	TRUE	FALSE	FALSE	0	TRUE	FALSE	FALSE	FALSE	FALSE	7	83	3.71331	0.940157
AZIN2	TRUE	FALSE	FALSE	0	TRUE	FALSE	FALSE	FALSE	FALSE	1	107
AZU1	TRUE	FALSE	FALSE	0	FALSE	FALSE	FALSE	FALSE	FALSE	1	74	0.594135	0.0831227
B2M	TRUE	TRUE	FALSE	0	TRUE	FALSE	TRUE	FALSE	FALSE	8	110	2.44517	1.36822
B3GALNT1	TRUE	FALSE	FALSE	0	TRUE	FALSE	FALSE	FALSE	FALSE	7	81	1.92716	0.365291
B3GALNT2	TRUE	FALSE	FALSE	0	TRUE	FALSE	FALSE	FALSE	FALSE	3	65	2.04343	0.551816
B3GALT1	TRUE	FALSE	FALSE	0	TRUE	FALSE	FALSE	FALSE	FALSE	0	57	2.1568	1.36127
B3GALT2	TRUE	FALSE	FALSE	0	TRUE	FALSE	FALSE	FALSE	FALSE	2	79	2.50975	1.31889
B3GALT4	TRUE	FALSE	FALSE	0	TRUE	FALSE	FALSE	FALSE	FALSE	6	78	2.46346	2.98574
B3GALT5	TRUE	FALSE	FALSE	0	TRUE	FALSE	FALSE	FALSE	FALSE	6	75	0.486288	0.392426
B3GALT6	TRUE	FALSE	FALSE	0	FALSE	FALSE	FALSE	FALSE	FALSE	1	69	0.572158	3.20937
B3GAT1	TRUE	FALSE	TRUE	3	TRUE	FALSE	FALSE	FALSE	FALSE	7	97	2.68301	3.27246
B3GAT2	TRUE	FALSE	FALSE	0	TRUE	FALSE	FALSE	FALSE	FALSE	10	75	-0.309038	2.0445
B3GAT3	TRUE	FALSE	TRUE	1	TRUE	FALSE	FALSE	FALSE	FALSE	6	30	1.18224	0.840916
B3GLCT	TRUE	FALSE	FALSE	0	TRUE	FALSE	FALSE	FALSE	FALSE	1	98
B3GNT2	TRUE	FALSE	FALSE	0	TRUE	FALSE	FALSE	FALSE	FALSE	2	111	2.44024	1.39639
B3GNT3	TRUE	FALSE	FALSE	0	TRUE	FALSE	FALSE	FALSE	FALSE	2	86	1.76184	2.66802
B3GNT4	TRUE	FALSE	FALSE	0	TRUE	FALSE	FALSE	FALSE	FALSE	2	88	-0.208754	-2.5844
B3GNT5	TRUE	FALSE	FALSE	0	TRUE	FALSE	FALSE	FALSE	FALSE	22	106	2.28137	0.658015
B3GNT6	TRUE	FALSE	FALSE	0	TRUE	FALSE	FALSE	FALSE	FALSE	2	106	-0.444679	2.60757
B3GNT7	TRUE	FALSE	FALSE	0	TRUE	FALSE	FALSE	FALSE	FALSE	6	97	2.25817	2.25564
B3GNT8	TRUE	FALSE	FALSE	0	TRUE	FALSE	FALSE	FALSE	FALSE	1	93	0.0150026	-0.180155
B3GNT9	TRUE	FALSE	FALSE	0	FALSE	FALSE	FALSE	FALSE	FALSE	1	35	0.923353	2.96084
B3GNTL1	TRUE	FALSE	FALSE	0	TRUE	FALSE	FALSE	FALSE	FALSE	4	98	0.195355	-0.463628
B4GALNT1	TRUE	FALSE	FALSE	0	TRUE	FALSE	FALSE	FALSE	FALSE	7	100	2.6883	2.45453
B4GALNT2	TRUE	FALSE	FALSE	0	TRUE	FALSE	FALSE	FALSE	FALSE	2	66	1.37153	-0.048258
B4GALNT3	TRUE	FALSE	FALSE	0	TRUE	FALSE	FALSE	FALSE	FALSE	4	97	3.17894	-0.190675
B4GALNT4	TRUE	FALSE	FALSE	0	TRUE	FALSE	FALSE	FALSE	FALSE	1	93	4.52448	4.07479
B4GALT1	TRUE	FALSE	TRUE	3	TRUE	FALSE	FALSE	FALSE	FALSE	15	110	2.50026	1.72944
B4GALT2	TRUE	FALSE	FALSE	0	TRUE	FALSE	FALSE	FALSE	FALSE	7	54	2.60781	2.36747
B4GALT3	TRUE	FALSE	FALSE	0	TRUE	FALSE	FALSE	FALSE	FALSE	1	19	2.71393	1.3875
B4GALT4	TRUE	FALSE	FALSE	0	TRUE	FALSE	FALSE	FALSE	FALSE	2	106	0.732039	1.45605
B4GALT5	TRUE	FALSE	FALSE	0	TRUE	FALSE	FALSE	FALSE	FALSE	2	111	3.71281	2.5217
B4GALT6	TRUE	FALSE	FALSE	0	TRUE	FALSE	TRUE	FALSE	FALSE	5	101	3.92363	1.95672
B4GALT7	TRUE	FALSE	FALSE	0	TRUE	FALSE	FALSE	FALSE	FALSE	1	28	1.1828	-0.112344
B4GAT1	TRUE	FALSE	FALSE	0	TRUE	FALSE	FALSE	FALSE	FALSE	3	89
B9D1	TRUE	FALSE	FALSE	0	TRUE	FALSE	FALSE	FALSE	FALSE	4	48	2.03139	0.203859
B9D2	TRUE	FALSE	FALSE	0	TRUE	FALSE	FALSE	FALSE	FALSE	2	111	0.396541	0.3364
BAALC	TRUE	FALSE	FALSE	0	TRUE	FALSE	FALSE	FALSE	FALSE	4	96	-0.460597	-0.227246
BAAT	TRUE	FALSE	FALSE	0	TRUE	FALSE	FALSE	FALSE	FALSE	4	80	0.697085	-1.11094
BABAM1	TRUE	FALSE	FALSE	0	TRUE	FALSE	FALSE	FALSE	FALSE	3	54	2.52152	0.584184
BABAM2	TRUE	FALSE	FALSE	0	TRUE	FALSE	FALSE	FALSE	FALSE	6	92
BACE1	TRUE	FALSE	FALSE	0	TRUE	TRUE	FALSE	FALSE	FALSE	7	106	3.69114	2.81517
BACE2	TRUE	FALSE	FALSE	0	TRUE	FALSE	FALSE	FALSE	FALSE	16	100	3.40011	2.09125
BACH1	TRUE	FALSE	FALSE	0	TRUE	FALSE	FALSE	FALSE	FALSE	13	0	2.5448	-0.713634
BACH2	TRUE	FALSE	TRUE	8	TRUE	FALSE	FALSE	FALSE	FALSE	12	110	3.36416	2.65109
BAD	TRUE	FALSE	FALSE	0	TRUE	FALSE	FALSE	FALSE	FALSE	5	33	-0.0502554	0.681096
BAG1	TRUE	FALSE	FALSE	0	TRUE	FALSE	FALSE	FALSE	FALSE	2	106
BAG2	TRUE	FALSE	FALSE	0	TRUE	FALSE	FALSE	FALSE	FALSE	6	87	1.1073	0.603574
BAG3	TRUE	TRUE	FALSE	0	TRUE	FALSE	FALSE	FALSE	FALSE	7	102	3.04568	-1.00566
BAG4	TRUE	FALSE	FALSE	0	TRUE	FALSE	FALSE	FALSE	FALSE	4	27	2.27698	-0.478685
BAG5	TRUE	FALSE	FALSE	0	TRUE	FALSE	TRUE	FALSE	FALSE	4	66	2.03012	0.330945
BAG6	TRUE	FALSE	FALSE	0	TRUE	FALSE	FALSE	FALSE	FALSE	12	24	5.98136	2.6731
BAHD1	TRUE	FALSE	FALSE	0	TRUE	FALSE	FALSE	FALSE	FALSE	6	109	4.3326	1.85484
BAIAP2	TRUE	FALSE	FALSE	0	TRUE	FALSE	TRUE	FALSE	FALSE	3	111	3.34324	2.27302
BAIAP2L1	TRUE	FALSE	FALSE	0	TRUE	FALSE	FALSE	FALSE	FALSE	7	96	3.41488	0.269612
BAIAP2L2	TRUE	FALSE	FALSE	0	TRUE	FALSE	FALSE	FALSE	FALSE	3	87	1.82887	0.357728
BAIAP3	TRUE	FALSE	FALSE	0	TRUE	FALSE	FALSE	FALSE	FALSE	1	87	1.33468	-1.15433
BAK1	TRUE	FALSE	FALSE	0	TRUE	FALSE	FALSE	FALSE	FALSE	2	97	1.23298	0.94352
BAMBI	TRUE	FALSE	FALSE	0	TRUE	FALSE	TRUE	FALSE	FALSE	3	108	0.958543	-0.375516
BANF1	TRUE	TRUE	FALSE	0	TRUE	FALSE	FALSE	FALSE	FALSE	7	36	2.02451	1.61732
BANF2	TRUE	FALSE	FALSE	0	TRUE	FALSE	FALSE	FALSE	FALSE	3	66	0.572536	0.154383
BANK1	TRUE	FALSE	FALSE	0	TRUE	FALSE	FALSE	FALSE	FALSE	7	11	1.79865	-2.21085
BANP	TRUE	FALSE	FALSE	0	TRUE	FALSE	TRUE	FALSE	FALSE	2	94	3.79952	2.81948
BAP1	TRUE	FALSE	FALSE	0	TRUE	FALSE	FALSE	FALSE	FALSE	3	89	3.59987	3.09848
BARD1	TRUE	FALSE	FALSE	0	TRUE	FALSE	FALSE	FALSE	FALSE	3	83	0.751314	-0.949397
BARHL1	TRUE	FALSE	FALSE	0	TRUE	FALSE	FALSE	FALSE	FALSE	11	102	1.29116	3.21696
BARHL2	TRUE	FALSE	FALSE	0	TRUE	FALSE	FALSE	FALSE	FALSE	1	104	1.84107	1.96757
BARX1	TRUE	FALSE	FALSE	0	TRUE	FALSE	FALSE	FALSE	FALSE	3	106	1.87407	2.09811
BARX2	TRUE	FALSE	FALSE	0	TRUE	FALSE	FALSE	FALSE	FALSE	8	101	2.05381	0.302934
BASP1	TRUE	FALSE	FALSE	0	TRUE	FALSE	FALSE	FALSE	FALSE	5	97	1.41709	1.15421
BATF	TRUE	FALSE	FALSE	0	TRUE	FALSE	FALSE	FALSE	FALSE	3	109	2.04236	1.42123
BATF2	TRUE	FALSE	FALSE	0	TRUE	FALSE	FALSE	FALSE	FALSE	2	106	1.10773	-0.874639
BATF3	TRUE	FALSE	FALSE	0	TRUE	FALSE	FALSE	FALSE	FALSE	8	108	1.13644	1.02228
BAX	TRUE	FALSE	FALSE	0	TRUE	FALSE	FALSE	FALSE	FALSE	4	45	2.2466	0.108241
BAZ1A	TRUE	FALSE	FALSE	0	TRUE	FALSE	FALSE	FALSE	FALSE	9	80	7.32123	2.68956
BAZ1B	TRUE	FALSE	FALSE	0	TRUE	FALSE	FALSE	FALSE	FALSE	5	64	6.66894	3.80266
BAZ2A	TRUE	FALSE	FALSE	0	TRUE	FALSE	FALSE	FALSE	FALSE	12	80	7.11429	1.18979
BAZ2B	TRUE	FALSE	FALSE	0	TRUE	FALSE	FALSE	FALSE	FALSE	13	73	7.32352	-0.761455
BBC3	TRUE	FALSE	FALSE	0	TRUE	TRUE	FALSE	FALSE	FALSE	4	21	0.926007	0.869326
BBIP1	TRUE	FALSE	FALSE	0	TRUE	FALSE	FALSE	FALSE	FALSE	4	109
BBLN	TRUE	FALSE	FALSE	0	TRUE	FALSE	FALSE	FALSE	FALSE	3	32
BBOF1	TRUE	FALSE	FALSE	0	TRUE	FALSE	FALSE	FALSE	FALSE	3	11
BBOX1	TRUE	FALSE	FALSE	0	TRUE	FALSE	FALSE	FALSE	FALSE	15	52	-1.07981	-0.714066
BBS1	TRUE	FALSE	FALSE	0	TRUE	FALSE	FALSE	FALSE	FALSE	1	23	2.13047	-0.0770015
BBS10	TRUE	FALSE	FALSE	0	TRUE	FALSE	FALSE	FALSE	FALSE	2	26	-0.334852	-1.14768
BBS12	TRUE	FALSE	FALSE	0	TRUE	FALSE	FALSE	FALSE	FALSE	2	35	0.571524	-0.763072
BBS2	TRUE	TRUE	FALSE	0	TRUE	TRUE	FALSE	FALSE	FALSE	3	102	2.21971	0.715951
BBS4	TRUE	FALSE	FALSE	0	TRUE	FALSE	FALSE	FALSE	FALSE	2	37	2.48492	-2.37237
BBS5	TRUE	FALSE	FALSE	0	TRUE	FALSE	FALSE	FALSE	FALSE	1	16	2.27628	0.892136
BBS7	TRUE	FALSE	FALSE	0	TRUE	FALSE	FALSE	FALSE	FALSE	2	17	3.28497	0.0572641
BBS9	TRUE	FALSE	FALSE	0	TRUE	FALSE	FALSE	FALSE	FALSE	3	31	3.01833	-1.1839
BBX	TRUE	FALSE	FALSE	0	TRUE	FALSE	FALSE	FALSE	FALSE	12	82	4.69621	-0.127356
BCAM	TRUE	FALSE	TRUE	4	TRUE	FALSE	TRUE	FALSE	FALSE	4	83	3.36007	0.384054
BCAN	TRUE	FALSE	FALSE	0	TRUE	FALSE	FALSE	FALSE	FALSE	6	107	3.65784	1.19086
BCAP29	TRUE	FALSE	FALSE	0	TRUE	FALSE	FALSE	FALSE	FALSE	3	74	2.41692	-1.14307
BCAR1	TRUE	FALSE	FALSE	0	TRUE	FALSE	FALSE	FALSE	FALSE	13	102	4.08019	-0.883791
BCAR3	TRUE	FALSE	FALSE	0	TRUE	FALSE	FALSE	FALSE	FALSE	9	98	4.19763	-0.37644
BCAS1	TRUE	FALSE	FALSE	0	TRUE	FALSE	FALSE	FALSE	FALSE	8	57	2.52769	-0.778929
BCAS2	TRUE	FALSE	FALSE	0	TRUE	FALSE	FALSE	FALSE	FALSE	2	80	1.05958	0.693941
BCAS3	TRUE	FALSE	FALSE	0	TRUE	FALSE	FALSE	TRUE	FALSE	6	84	5.82702	1.80207
BCAS4	TRUE	FALSE	FALSE	0	FALSE	FALSE	FALSE	FALSE	FALSE	4	105	1.42275	0.250591
BCAT1	TRUE	FALSE	FALSE	0	TRUE	FALSE	FALSE	FALSE	FALSE	23	70	1.17487	-1.49466
BCAT2	TRUE	FALSE	FALSE	0	TRUE	FALSE	FALSE	FALSE	FALSE	5	74	0.136655	1.37949
BCCIP	TRUE	FALSE	FALSE	0	TRUE	FALSE	FALSE	FALSE	FALSE	1	6	1.47451	-0.499633
BCDIN3D	TRUE	FALSE	FALSE	0	FALSE	FALSE	FALSE	FALSE	FALSE	3	107	1.44482	-0.20616
BCHE	TRUE	FALSE	FALSE	0	TRUE	FALSE	FALSE	FALSE	FALSE	2	12	-0.467735	-2.40313
BCKDHA	TRUE	FALSE	TRUE	2	TRUE	FALSE	FALSE	FALSE	FALSE	2	56	0.921069	1.7569
BCKDHB	TRUE	FALSE	FALSE	0	FALSE	FALSE	FALSE	FALSE	FALSE	2	27	1.32081	0.196526
BCKDK	TRUE	FALSE	TRUE	2	TRUE	FALSE	FALSE	FALSE	FALSE	1	67	2.12489	2.32588
BCL10	TRUE	FALSE	FALSE	0	TRUE	FALSE	FALSE	FALSE	FALSE	4	99	2.02648	1.9736
BCL11A	TRUE	FALSE	FALSE	0	TRUE	FALSE	FALSE	TRUE	FALSE	18	106	3.22411	5.52393
BCL11B	TRUE	FALSE	FALSE	0	TRUE	FALSE	FALSE	FALSE	FALSE	7	109	3.23592	6.41723
BCL2	TRUE	FALSE	FALSE	0	TRUE	FALSE	FALSE	FALSE	FALSE	8	110	1.52752	2.86259
BCL2A1	TRUE	FALSE	FALSE	0	TRUE	FALSE	FALSE	FALSE	FALSE	4	95	1.92539	1.0503
BCL2L1	TRUE	FALSE	FALSE	0	TRUE	FALSE	FALSE	FALSE	FALSE	22	111	2.31337	1.91392
BCL2L10	TRUE	FALSE	FALSE	0	TRUE	FALSE	FALSE	FALSE	FALSE	3	85	-0.0946128	1.45942
BCL2L11	TRUE	FALSE	FALSE	0	TRUE	FALSE	FALSE	FALSE	FALSE	5	86	3.00456	-0.835731
BCL2L12	TRUE	FALSE	FALSE	0	TRUE	FALSE	FALSE	FALSE	FALSE	2	39	0.979108	0.107006
BCL2L13	TRUE	FALSE	FALSE	0	TRUE	FALSE	FALSE	FALSE	FALSE	7	67	2.29577	-0.343331
BCL2L14	TRUE	FALSE	FALSE	0	TRUE	FALSE	FALSE	FALSE	FALSE	7	74	2.14648	-0.280652
BCL2L15	TRUE	FALSE	FALSE	0	TRUE	FALSE	FALSE	FALSE	FALSE	4	61	0.492113	-0.28446
BCL2L2	TRUE	FALSE	FALSE	0	TRUE	FALSE	FALSE	FALSE	FALSE	0	90	1.44349	1.76508
BCL3	TRUE	FALSE	FALSE	0	TRUE	FALSE	FALSE	FALSE	FALSE	12	46	2.91953	2.07398
BCL6	TRUE	FALSE	FALSE	0	TRUE	FALSE	TRUE	FALSE	FALSE	9	98	4.09103	2.28979
BCL6B	TRUE	FALSE	FALSE	0	TRUE	FALSE	FALSE	FALSE	FALSE	2	105	2.69907	1.72863
BCL7A	TRUE	FALSE	FALSE	0	TRUE	FALSE	FALSE	FALSE	FALSE	7	31	2.4043	0.692427
BCL7B	TRUE	FALSE	FALSE	0	TRUE	FALSE	FALSE	FALSE	FALSE	6	79	2.46418	1.23939
BCL7C	TRUE	FALSE	FALSE	0	TRUE	FALSE	FALSE	FALSE	FALSE	4	13	2.17771	1.49099
BCL9	TRUE	FALSE	FALSE	0	TRUE	FALSE	FALSE	FALSE	FALSE	5	110	4.26061	-1.37394
BCL9L	TRUE	FALSE	FALSE	0	TRUE	FALSE	FALSE	FALSE	FALSE	12	111	4.75306	0.503022
BCLAF1	TRUE	FALSE	FALSE	0	TRUE	FALSE	FALSE	FALSE	FALSE	2	105
BCO1	TRUE	FALSE	FALSE	0	TRUE	TRUE	FALSE	FALSE	FALSE	5	65
BCO2	TRUE	FALSE	FALSE	0	TRUE	FALSE	FALSE	FALSE	FALSE	3	68	0.455401	-1.02451
BCR	TRUE	FALSE	FALSE	0	TRUE	FALSE	FALSE	FALSE	FALSE	5	111	5.75953	3.16294
BCS1L	TRUE	FALSE	FALSE	0	TRUE	FALSE	FALSE	FALSE	FALSE	2	55	1.36465	2.2596
BDH1	TRUE	FALSE	FALSE	0	TRUE	FALSE	FALSE	FALSE	FALSE	6	84	1.3291	0.533717
BDH2	TRUE	FALSE	FALSE	0	TRUE	FALSE	FALSE	FALSE	FALSE	2	93	0.421414	0.197961
BDKRB1	TRUE	FALSE	FALSE	0	TRUE	FALSE	FALSE	FALSE	FALSE	5	74	1.69263	-0.817918
BDKRB2	TRUE	FALSE	FALSE	0	TRUE	FALSE	FALSE	FALSE	FALSE	1	89	1.9944	0.854105
BDNF	TRUE	FALSE	FALSE	0	TRUE	FALSE	FALSE	FALSE	FALSE	10	95	2.96762	1.90091
BDP1	TRUE	FALSE	FALSE	0	TRUE	FALSE	FALSE	FALSE	FALSE	4	63	5.20606	-3.01332
BEAN1	TRUE	FALSE	FALSE	0	TRUE	FALSE	FALSE	FALSE	FALSE	2	80
BECN1	TRUE	FALSE	FALSE	0	TRUE	TRUE	FALSE	FALSE	FALSE	1	59	4.32155	1.57394
BECN2	TRUE	FALSE	FALSE	0	TRUE	FALSE	FALSE	FALSE	FALSE	0	0
BEGAIN	TRUE	FALSE	FALSE	0	TRUE	FALSE	FALSE	FALSE	FALSE	8	90	3.03471	2.57388
BEND3	TRUE	FALSE	FALSE	0	TRUE	FALSE	FALSE	FALSE	FALSE	2	109	2.98958	2.84566
BEND4	TRUE	FALSE	FALSE	0	FALSE	FALSE	FALSE	FALSE	FALSE	7	84	3.54423	0.079235
BEND5	TRUE	FALSE	FALSE	0	TRUE	FALSE	FALSE	FALSE	FALSE	4	101	2.00907	2.17828
BEND6	TRUE	FALSE	FALSE	0	TRUE	FALSE	FALSE	FALSE	FALSE	7	72	2.11055	-0.0592517
BEND7	TRUE	FALSE	FALSE	0	TRUE	FALSE	FALSE	FALSE	FALSE	2	79	2.43705	0.0601122
BEST1	TRUE	FALSE	FALSE	0	TRUE	FALSE	FALSE	FALSE	FALSE	12	46	0.777119	0.87103
BEST2	TRUE	FALSE	FALSE	0	TRUE	FALSE	FALSE	FALSE	FALSE	2	58	0.186432	2.86541
BEST3	TRUE	FALSE	FALSE	0	TRUE	FALSE	FALSE	FALSE	FALSE	6	53	-0.877556	-1.23704
BEST4	TRUE	FALSE	FALSE	0	FALSE	FALSE	FALSE	FALSE	FALSE	1	35	1.80646	2.97058
BET1	TRUE	FALSE	FALSE	0	FALSE	FALSE	FALSE	FALSE	FALSE	3	5	0.0758007	-0.18126
BET1L	TRUE	FALSE	FALSE	0	TRUE	FALSE	FALSE	FALSE	FALSE	4	90	1.65091	-0.133414
BFAR	TRUE	FALSE	FALSE	0	TRUE	FALSE	FALSE	FALSE	FALSE	2	99	2.2215	-0.3882
BFSP1	TRUE	FALSE	FALSE	0	TRUE	FALSE	FALSE	FALSE	FALSE	2	107	1.28949	-0.229898
BFSP2	TRUE	FALSE	FALSE	0	TRUE	FALSE	FALSE	FALSE	FALSE	1	103	1.63753	-0.0826706
BHLHA15	TRUE	FALSE	TRUE	3	TRUE	FALSE	FALSE	FALSE	FALSE	1	89	0.54422	1.26535
BHLHA9	TRUE	FALSE	FALSE	0	TRUE	FALSE	FALSE	FALSE	FALSE	0	62
BHLHE22	TRUE	FALSE	FALSE	0	TRUE	FALSE	FALSE	FALSE	FALSE	9	100	1.83632	3.34742
BHLHE40	TRUE	FALSE	TRUE	2	TRUE	FALSE	FALSE	FALSE	FALSE	9	107	2.92464	1.63091
BHLHE41	TRUE	FALSE	FALSE	0	TRUE	FALSE	FALSE	FALSE	FALSE	9	105
BHMT	TRUE	FALSE	TRUE	2	TRUE	FALSE	TRUE	FALSE	FALSE	1	96	1.82122	-0.490101
BHMT2	TRUE	FALSE	TRUE	10	TRUE	FALSE	FALSE	FALSE	FALSE	4	98	-0.86838	0.0733613
BICC1	TRUE	FALSE	FALSE	0	TRUE	FALSE	FALSE	FALSE	FALSE	4	91	4.75374	0.458337
BICD1	TRUE	FALSE	FALSE	0	TRUE	FALSE	FALSE	FALSE	FALSE	11	96	3.85917	2.11838
BICD2	TRUE	FALSE	FALSE	0	TRUE	FALSE	FALSE	FALSE	FALSE	2	111	3.13067	3.17449
BICDL1	TRUE	FALSE	FALSE	0	TRUE	FALSE	FALSE	FALSE	FALSE	3	97
BICDL2	TRUE	FALSE	FALSE	0	TRUE	FALSE	FALSE	FALSE	FALSE	2	99
BICRA	TRUE	FALSE	FALSE	0	FALSE	FALSE	FALSE	FALSE	FALSE	0	83
BICRAL	TRUE	FALSE	FALSE	0	FALSE	FALSE	FALSE	FALSE	FALSE	5	111
BID	TRUE	FALSE	FALSE	0	TRUE	FALSE	FALSE	FALSE	FALSE	5	107	-0.760801	0.0270805
BIK	TRUE	FALSE	FALSE	0	TRUE	FALSE	FALSE	FALSE	FALSE	1	90	-0.923792	-1.3897
BIN1	TRUE	FALSE	TRUE	3	TRUE	TRUE	FALSE	FALSE	FALSE	15	109	3.72329	2.20077
BIN2	TRUE	FALSE	FALSE	0	TRUE	FALSE	FALSE	FALSE	FALSE	6	102	2.64571	0.507952
BIN3	TRUE	FALSE	FALSE	0	TRUE	FALSE	FALSE	FALSE	FALSE	2	105	0.580378	-1.32665
BIRC2	TRUE	FALSE	FALSE	0	TRUE	FALSE	FALSE	FALSE	FALSE	9	92	3.25111	-0.31022
BIRC3	TRUE	FALSE	FALSE	0	TRUE	FALSE	FALSE	FALSE	FALSE	7	98	3.40982	0.712339
BIRC5	TRUE	FALSE	FALSE	0	TRUE	FALSE	FALSE	FALSE	FALSE	2	20	1.81779	0.615879
BIRC6	TRUE	FALSE	FALSE	0	TRUE	FALSE	FALSE	FALSE	FALSE	4	87	10.6087	1.4037
BIRC7	TRUE	FALSE	FALSE	0	TRUE	FALSE	FALSE	FALSE	FALSE	4	74	1.28321	-0.431776
BIRC8	TRUE	FALSE	FALSE	0	TRUE	FALSE	FALSE	FALSE	FALSE			-1.16997	-0.580552
BIVM	TRUE	FALSE	FALSE	0	TRUE	FALSE	FALSE	FALSE	FALSE	2	91	1.65631	0.66916
BLCAP	TRUE	FALSE	FALSE	0	TRUE	FALSE	FALSE	FALSE	FALSE	7	109	1.17992	0.979923
BLK	TRUE	FALSE	FALSE	0	TRUE	FALSE	FALSE	FALSE	FALSE	10	81	1.37909	-2.16556
BLM	TRUE	TRUE	FALSE	0	TRUE	FALSE	FALSE	FALSE	FALSE	4	90	2.514	-0.997578
BLMH	TRUE	FALSE	FALSE	0	TRUE	FALSE	FALSE	FALSE	FALSE	4	12	2.83984	0.624299
BLNK	TRUE	FALSE	FALSE	0	TRUE	FALSE	FALSE	FALSE	FALSE	6	84	4.55297	0.94887
BLOC1S1	TRUE	FALSE	TRUE	6	TRUE	TRUE	FALSE	FALSE	FALSE	6	95	1.78043	-0.803059
BLOC1S2	TRUE	FALSE	FALSE	0	TRUE	FALSE	FALSE	FALSE	FALSE	5	67	1.54536	0.991827
BLOC1S3	TRUE	FALSE	FALSE	0	TRUE	FALSE	FALSE	FALSE	FALSE	2	42	-0.610549	2.47905
BLOC1S4	TRUE	FALSE	FALSE	0	TRUE	FALSE	FALSE	FALSE	FALSE	1	92	0.683232	2.136
BLOC1S5	TRUE	FALSE	FALSE	0	TRUE	FALSE	FALSE	FALSE	FALSE	0	52	0.426105	-0.530648
BLOC1S6	TRUE	FALSE	FALSE	0	FALSE	FALSE	FALSE	FALSE	FALSE	8	10	0.209257	0.725642
BLVRA	TRUE	FALSE	FALSE	0	TRUE	FALSE	FALSE	FALSE	FALSE	3	67	2.38589	0.207222
BLVRB	TRUE	FALSE	TRUE	1	TRUE	FALSE	FALSE	FALSE	FALSE	4	96	0.229332	0.155289
BLZF1	TRUE	FALSE	FALSE	0	TRUE	FALSE	FALSE	FALSE	FALSE	3	59	1.17485	-0.334591
BMERB1	TRUE	FALSE	FALSE	0	FALSE	FALSE	FALSE	FALSE	FALSE	5	44
BMF	TRUE	FALSE	FALSE	0	TRUE	FALSE	FALSE	FALSE	FALSE	5	110	2.21611	-0.387523
BMI1	TRUE	FALSE	FALSE	0	TRUE	FALSE	FALSE	FALSE	FALSE	12	101	3.01765	1.92593
BMP1	TRUE	FALSE	FALSE	0	TRUE	FALSE	FALSE	TRUE	TRUE	7	109	4.90399	2.29637
BMP10	TRUE	FALSE	FALSE	0	TRUE	FALSE	FALSE	FALSE	FALSE	3	38	2.50455	0.779174
BMP2	TRUE	TRUE	FALSE	0	TRUE	FALSE	FALSE	FALSE	FALSE	2	83	2.89673	1.46669
BMP2K	TRUE	FALSE	FALSE	0	FALSE	FALSE	FALSE	FALSE	FALSE	8	110	3.79933	-1.05359
BMP3	TRUE	FALSE	FALSE	0	TRUE	FALSE	FALSE	FALSE	FALSE	4	93	1.98246	-0.427624
BMP4	TRUE	FALSE	FALSE	0	TRUE	TRUE	FALSE	FALSE	FALSE	8	94	3.1864	1.90585
BMP5	TRUE	FALSE	TRUE	4	TRUE	FALSE	FALSE	FALSE	FALSE	3	46	1.86053	0.302946
BMP6	TRUE	FALSE	FALSE	0	TRUE	FALSE	FALSE	FALSE	FALSE	1	110	3.44242	-0.0236922
BMP7	TRUE	FALSE	FALSE	0	TRUE	FALSE	FALSE	FALSE	FALSE	6	94	3.4116	2.70705
BMP8A	TRUE	FALSE	FALSE	0	TRUE	FALSE	FALSE	FALSE	FALSE	1	19	2.44114	3.69608
BMP8B	TRUE	FALSE	FALSE	0	TRUE	FALSE	FALSE	FALSE	FALSE	1	71	2.64167	2.99498
BMPER	TRUE	FALSE	FALSE	0	TRUE	FALSE	FALSE	FALSE	FALSE	9	99	3.25163	0.300362
BMPR1A	TRUE	FALSE	FALSE	0	TRUE	TRUE	FALSE	FALSE	FALSE	4	97	3.81639	2.80755
BMPR1B	TRUE	FALSE	FALSE	0	TRUE	FALSE	FALSE	FALSE	FALSE	12	77	4.02698	-0.722938
BMPR2	TRUE	FALSE	FALSE	0	TRUE	TRUE	FALSE	FALSE	FALSE	9	65	5.11096	1.45238
BMS1	TRUE	FALSE	FALSE	0	TRUE	FALSE	FALSE	FALSE	FALSE	1	41	5.73379	-0.419066
BMT2	TRUE	FALSE	FALSE	0	TRUE	FALSE	FALSE	FALSE	FALSE	3	82
BNC1	TRUE	FALSE	TRUE	2	TRUE	FALSE	FALSE	FALSE	FALSE	8	97	3.40794	0.487806
BNC2	TRUE	FALSE	FALSE	0	TRUE	FALSE	FALSE	FALSE	FALSE	16	80	4.83911	0.279036
BNIP1	TRUE	FALSE	FALSE	0	TRUE	FALSE	FALSE	FALSE	FALSE	1	16	1.39844	0.674234
BNIP2	TRUE	FALSE	FALSE	0	TRUE	FALSE	FALSE	FALSE	FALSE	1	97	1.01528	-1.52721
BNIP3	TRUE	FALSE	FALSE	0	TRUE	FALSE	FALSE	FALSE	FALSE	3	91	1.45222	0.760377
BNIP3L	TRUE	FALSE	FALSE	0	TRUE	FALSE	FALSE	FALSE	FALSE	4	61	2.15954	0.446998
BNIP5	TRUE	FALSE	FALSE	0	TRUE	FALSE	FALSE	FALSE	FALSE	1	109
BNIPL	TRUE	FALSE	FALSE	0	TRUE	FALSE	FALSE	FALSE	FALSE	2	21	0.456572	0.826032
BOC	TRUE	FALSE	FALSE	0	TRUE	TRUE	FALSE	FALSE	FALSE	10	108	4.07011	0.770272
BOD1	TRUE	FALSE	FALSE	0	TRUE	FALSE	FALSE	FALSE	FALSE	2	58	1.16038	1.21861
BOD1L1	TRUE	FALSE	FALSE	0	TRUE	FALSE	FALSE	FALSE	FALSE	3	42	6.43086	-2.17665
BOD1L2	TRUE	FALSE	FALSE	0	TRUE	FALSE	FALSE	FALSE	FALSE	1	4	1.32321	1.12805
BOK	TRUE	FALSE	FALSE	0	TRUE	FALSE	FALSE	FALSE	FALSE	4	102	1.46526	0.794684
BOLA1	TRUE	FALSE	FALSE	0	TRUE	FALSE	FALSE	FALSE	FALSE	4	71	1.7057	1.12173
BOLA3	TRUE	TRUE	FALSE	0	TRUE	FALSE	FALSE	FALSE	FALSE	3	43	1.76271	0.608667
BOLL	TRUE	FALSE	FALSE	0	TRUE	FALSE	FALSE	FALSE	FALSE	7	49	2.27423	0.631612
BORA	TRUE	FALSE	FALSE	0	TRUE	FALSE	FALSE	FALSE	FALSE	3	68	2.18873	0.476971
BORCS5	TRUE	FALSE	FALSE	0	TRUE	FALSE	FALSE	FALSE	FALSE	7	103
BORCS6	TRUE	FALSE	FALSE	0	TRUE	FALSE	FALSE	FALSE	FALSE	3	69
BORCS7	TRUE	FALSE	FALSE	0	TRUE	FALSE	FALSE	FALSE	FALSE	2	35
BORCS8	TRUE	FALSE	FALSE	0	TRUE	FALSE	FALSE	FALSE	FALSE	0	42
BPGM	TRUE	FALSE	FALSE	0	TRUE	FALSE	FALSE	FALSE	FALSE	5	23	1.39696	0.769973
BPHL	TRUE	FALSE	FALSE	0	TRUE	FALSE	FALSE	FALSE	FALSE	1	101	0.988014	0.191762
BPI	TRUE	FALSE	FALSE	0	TRUE	FALSE	FALSE	FALSE	FALSE	7	3	1.06532	-1.21563
BPIFA1	TRUE	FALSE	FALSE	0	TRUE	FALSE	FALSE	FALSE	FALSE	1	17	0.786705	-1.30261
BPIFA2	TRUE	FALSE	FALSE	0	TRUE	FALSE	FALSE	FALSE	FALSE	14	20	1.07678	-0.636492
BPIFA3	TRUE	FALSE	FALSE	0	TRUE	FALSE	FALSE	FALSE	FALSE	2	8	1.36278	-1.4145
BPIFB1	TRUE	FALSE	FALSE	0	TRUE	FALSE	FALSE	FALSE	FALSE	9	30	1.65161	0.0220587
BPIFB2	TRUE	FALSE	FALSE	0	TRUE	FALSE	FALSE	FALSE	FALSE	2	60	0.922091	0.0560246
BPIFB3	TRUE	FALSE	FALSE	0	TRUE	FALSE	FALSE	FALSE	FALSE	0	17	1.95231	-0.622919
BPIFB4	TRUE	FALSE	FALSE	0	TRUE	FALSE	FALSE	FALSE	FALSE	1	1	0.19642	-1.22767
BPIFB6	TRUE	FALSE	FALSE	0	TRUE	FALSE	FALSE	FALSE	FALSE	8	56	0.417893	-1.16129
BPIFC	TRUE	FALSE	FALSE	0	FALSE	FALSE	FALSE	FALSE	FALSE	1	9	1.85662	-0.883391
BPNT1	TRUE	FALSE	FALSE	0	TRUE	FALSE	FALSE	FALSE	FALSE	1	62	1.64199	0.786883
BPNT2	TRUE	FALSE	FALSE	0	TRUE	FALSE	FALSE	FALSE	FALSE	2	0
BPTF	TRUE	FALSE	FALSE	0	TRUE	FALSE	FALSE	FALSE	FALSE	4	104	8.90413	4.39189
BRAF	TRUE	TRUE	FALSE	0	TRUE	FALSE	FALSE	FALSE	FALSE	3	89	5.85138	3.99134
BRAP	TRUE	FALSE	FALSE	0	TRUE	FALSE	FALSE	FALSE	FALSE	3	44	3.43071	2.09717
BRAT1	TRUE	FALSE	FALSE	0	TRUE	FALSE	FALSE	FALSE	FALSE	4	86	1.20482	-1.76973
BRCA1	TRUE	FALSE	FALSE	0	TRUE	FALSE	FALSE	FALSE	FALSE	7	58	1.468	-1.26079
BRCA2	TRUE	FALSE	FALSE	0	TRUE	FALSE	FALSE	FALSE	FALSE	5	21	4.00599	-4.71487
BRD1	TRUE	FALSE	FALSE	0	TRUE	FALSE	FALSE	FALSE	FALSE	3	96	4.98362	4.28998
BRD2	TRUE	FALSE	FALSE	0	TRUE	FALSE	FALSE	FALSE	FALSE	18	25	4.87424	-0.331442
BRD3	TRUE	FALSE	FALSE	0	TRUE	FALSE	FALSE	FALSE	FALSE	6	82	3.45929	3.7082
BRD4	TRUE	FALSE	FALSE	0	TRUE	FALSE	FALSE	FALSE	FALSE	4	85	5.91213	3.75842
BRD7	TRUE	FALSE	FALSE	0	TRUE	FALSE	FALSE	FALSE	FALSE	3	41	4.33034	-0.201205
BRD8	TRUE	FALSE	FALSE	0	TRUE	FALSE	FALSE	FALSE	FALSE	3	64	4.67466	2.00142
BRD9	TRUE	FALSE	FALSE	0	TRUE	FALSE	FALSE	FALSE	FALSE	4	32	2.96635	1.19957
BRDT	TRUE	FALSE	FALSE	0	TRUE	FALSE	FALSE	FALSE	FALSE	6	9	3.09061	-0.954732
BRF1	TRUE	FALSE	FALSE	0	TRUE	FALSE	FALSE	FALSE	FALSE	6	102	3.93792	0.614823
BRF2	TRUE	FALSE	FALSE	0	TRUE	FALSE	FALSE	FALSE	FALSE	1	43	0.998539	-0.1435
BRI3	TRUE	FALSE	FALSE	0	TRUE	FALSE	FALSE	FALSE	FALSE	7	97	0.622464	0.509141
BRI3BP	TRUE	FALSE	FALSE	0	TRUE	FALSE	FALSE	FALSE	FALSE	5	94	1.38943	2.10303
BRICD5	TRUE	FALSE	FALSE	0	TRUE	FALSE	FALSE	FALSE	FALSE	1	52	-1.1715	-3.17765
BRINP1	TRUE	FALSE	FALSE	0	TRUE	FALSE	FALSE	FALSE	FALSE	3	71	4.217	2.13173
BRINP2	TRUE	FALSE	FALSE	0	TRUE	FALSE	FALSE	FALSE	FALSE	3	93	4.42792	0.791156
BRINP3	TRUE	FALSE	FALSE	0	TRUE	FALSE	FALSE	FALSE	FALSE	11	56	2.90343	0.212754
BRIP1	TRUE	TRUE	FALSE	0	FALSE	FALSE	FALSE	FALSE	FALSE	3	56	2.26528	-0.013903
BRIX1	TRUE	FALSE	FALSE	0	TRUE	FALSE	FALSE	FALSE	FALSE	5	101	3.40827	0.279148
BRK1	TRUE	FALSE	FALSE	0	TRUE	FALSE	FALSE	FALSE	FALSE	1	7	1.61717	1.5272
BRME1	TRUE	FALSE	FALSE	0	TRUE	FALSE	FALSE	FALSE	FALSE	4	87
BRMS1	TRUE	FALSE	FALSE	0	TRUE	FALSE	FALSE	FALSE	FALSE	3	11	1.85314	0.0397865
BRMS1L	TRUE	FALSE	FALSE	0	TRUE	FALSE	FALSE	FALSE	FALSE	4	43	3.19219	1.76083
BROX	TRUE	FALSE	FALSE	0	FALSE	FALSE	FALSE	FALSE	FALSE	5	57	2.23803	-0.915171
BRPF1	TRUE	FALSE	FALSE	0	TRUE	FALSE	FALSE	FALSE	FALSE	2	101	5.41222	4.50784
BRPF3	TRUE	FALSE	FALSE	0	TRUE	FALSE	FALSE	FALSE	FALSE	6	84	4.69422	2.77948
BRSK1	TRUE	FALSE	FALSE	0	TRUE	FALSE	FALSE	FALSE	FALSE	4	100	4.69678	5.08785
BRSK2	TRUE	FALSE	FALSE	0	TRUE	FALSE	FALSE	FALSE	FALSE	15	88	3.83715	3.20591
BRWD1	TRUE	FALSE	FALSE	0	TRUE	FALSE	FALSE	FALSE	FALSE	5	93	7.83582	1.66974
BSCL2	TRUE	TRUE	FALSE	0	TRUE	TRUE	FALSE	FALSE	FALSE	18	90	2.79303	0.11585
BSDC1	TRUE	FALSE	FALSE	0	TRUE	FALSE	FALSE	FALSE	FALSE	2	104	2.96268	0.347083
BSG	TRUE	FALSE	TRUE	11	TRUE	FALSE	FALSE	FALSE	FALSE	6	87	2.18559	-0.112702
BSN	TRUE	FALSE	FALSE	0	TRUE	FALSE	FALSE	FALSE	FALSE	2	88	7.89587	2.30309
BSND	TRUE	FALSE	FALSE	0	TRUE	FALSE	FALSE	TRUE	FALSE	2	55	-0.520509	-0.635535
BSPH1	TRUE	FALSE	FALSE	0	TRUE	FALSE	FALSE	FALSE	FALSE	0	34
BSPRY	TRUE	FALSE	FALSE	0	TRUE	FALSE	FALSE	FALSE	FALSE	3	105	0.648831	-0.760362
BST1	TRUE	FALSE	FALSE	0	TRUE	FALSE	FALSE	FALSE	FALSE	5	67	0.605169	-0.0274781
BST2	TRUE	FALSE	FALSE	0	TRUE	FALSE	FALSE	FALSE	FALSE	3	103	0.195124	1.10994
BSX	TRUE	FALSE	FALSE	0	TRUE	FALSE	FALSE	FALSE	FALSE	3	5	1.45735	1.86721
BTAF1	TRUE	FALSE	FALSE	0	TRUE	FALSE	FALSE	FALSE	FALSE	3	69	8.22857	3.70693
BTBD1	TRUE	FALSE	FALSE	0	TRUE	FALSE	FALSE	FALSE	FALSE	6	104	2.56816	1.70425
BTBD10	TRUE	FALSE	FALSE	0	TRUE	FALSE	FALSE	FALSE	FALSE	5	84	3.7275	2.69521
BTBD11	TRUE	FALSE	FALSE	0	FALSE	FALSE	FALSE	FALSE	FALSE	3	106	4.67179	2.87845
BTBD16	TRUE	FALSE	FALSE	0	TRUE	FALSE	FALSE	FALSE	FALSE	9	92	0.46247	-0.168592
BTBD17	TRUE	FALSE	FALSE	0	TRUE	FALSE	FALSE	FALSE	FALSE	1	91	1.20755	3.65639
BTBD18	TRUE	FALSE	FALSE	0	TRUE	FALSE	FALSE	FALSE	FALSE	0	85
BTBD19	TRUE	FALSE	FALSE	0	FALSE	FALSE	FALSE	FALSE	FALSE	6	111
BTBD2	TRUE	FALSE	FALSE	0	TRUE	FALSE	FALSE	FALSE	FALSE	1	83	3.57095	2.92898
BTBD3	TRUE	FALSE	FALSE	0	TRUE	FALSE	FALSE	FALSE	FALSE	10	91	2.22326	2.66781
BTBD6	TRUE	FALSE	FALSE	0	TRUE	FALSE	FALSE	FALSE	FALSE	2	86	1.37855	1.44638
BTBD7	TRUE	FALSE	FALSE	0	TRUE	FALSE	FALSE	FALSE	FALSE	2	106	4.60547	0.0700929
BTBD8	TRUE	FALSE	FALSE	0	FALSE	FALSE	FALSE	FALSE	FALSE	1	60	0.512243	0.24427
BTBD9	TRUE	FALSE	FALSE	0	TRUE	TRUE	FALSE	FALSE	FALSE	4	90	3.06528	1.21959
BTC	TRUE	FALSE	FALSE	0	TRUE	FALSE	FALSE	FALSE	FALSE	2	69	1.3299	-0.984322
BTD	TRUE	FALSE	FALSE	0	TRUE	FALSE	FALSE	FALSE	FALSE	3	92	-0.0484275	-0.869744
BTF3	TRUE	FALSE	TRUE	8	TRUE	FALSE	FALSE	FALSE	FALSE	1	9	2.67678	1.88077
BTF3L4	TRUE	FALSE	FALSE	0	TRUE	FALSE	FALSE	FALSE	FALSE	3	14	1.84969	2.09704
BTG1	TRUE	FALSE	FALSE	0	TRUE	FALSE	FALSE	FALSE	FALSE	3	109	1.93017	1.63564
BTG2	TRUE	FALSE	FALSE	0	TRUE	FALSE	FALSE	FALSE	FALSE	1	111	0.589238	0.963289
BTG3	TRUE	FALSE	FALSE	0	TRUE	FALSE	FALSE	FALSE	FALSE	3	11	2.43923	1.22621
BTG4	TRUE	FALSE	FALSE	0	TRUE	FALSE	FALSE	FALSE	FALSE	2	93	1.95351	0.0518923
BTLA	TRUE	FALSE	FALSE	0	TRUE	FALSE	FALSE	FALSE	FALSE	6	83	2.38737	1.57884
BTN1A1	TRUE	FALSE	FALSE	0	TRUE	FALSE	FALSE	FALSE	FALSE	0	68	0.0692615	1.74688
BTN2A1	TRUE	FALSE	FALSE	0	TRUE	FALSE	FALSE	FALSE	FALSE	3	111	-1.96862	-0.956276
BTN2A2	TRUE	FALSE	FALSE	0	TRUE	FALSE	FALSE	FALSE	FALSE	3	87	2.01513	-0.122054
BTN3A1	TRUE	FALSE	FALSE	0	FALSE	FALSE	FALSE	FALSE	FALSE	4	110	1.32917	0.712052
BTN3A2	TRUE	FALSE	FALSE	0	FALSE	FALSE	FALSE	FALSE	FALSE	3	107	1.36739	1.74861
BTN3A3	TRUE	FALSE	FALSE	0	FALSE	FALSE	FALSE	FALSE	FALSE	1	111	0.73807	0.28958
BTNL2	TRUE	FALSE	FALSE	0	TRUE	FALSE	FALSE	FALSE	FALSE	0	38	0.340677	1.12414
BTNL3	TRUE	FALSE	FALSE	0	FALSE	FALSE	FALSE	FALSE	FALSE	5	29	2.52593	1.31432
BTNL8	TRUE	FALSE	FALSE	0	FALSE	FALSE	FALSE	FALSE	FALSE	4	54	1.67654	-0.180069
BTNL9	TRUE	FALSE	FALSE	0	TRUE	FALSE	FALSE	FALSE	FALSE	6	96	0.330773	0.725378
BTRC	TRUE	FALSE	FALSE	0	TRUE	FALSE	FALSE	FALSE	FALSE	4	81	4.62034	2.34586
BUB1	TRUE	FALSE	FALSE	0	TRUE	FALSE	FALSE	FALSE	FALSE	1	92	3.63722	-0.286085
BUB1B	TRUE	FALSE	FALSE	0	TRUE	FALSE	FALSE	FALSE	FALSE	3	85	4.78012	0.331809
BUB3	TRUE	FALSE	FALSE	0	TRUE	FALSE	FALSE	FALSE	FALSE	5	92	3.08313	2.66459
BUD13	TRUE	FALSE	FALSE	0	TRUE	FALSE	FALSE	FALSE	FALSE	1	34	2.70649	-0.661189
BUD23	TRUE	FALSE	FALSE	0	TRUE	FALSE	FALSE	FALSE	FALSE	1	75
BUD31	TRUE	FALSE	FALSE	0	TRUE	FALSE	FALSE	FALSE	FALSE	4	2	1.75923	1.41528
BVES	TRUE	TRUE	FALSE	0	TRUE	FALSE	FALSE	FALSE	FALSE	4	72	1.80826	0.425688
BYSL	TRUE	FALSE	FALSE	0	TRUE	FALSE	FALSE	FALSE	FALSE	3	109	2.77236	1.25148
BZW1	TRUE	FALSE	FALSE	0	FALSE	FALSE	FALSE	FALSE	FALSE	9	101	3.01574	2.6948
BZW2	TRUE	FALSE	TRUE	3	TRUE	FALSE	FALSE	FALSE	FALSE	2	100	3.95096	1.69095
C10orf105	TRUE	FALSE	FALSE	0	FALSE	FALSE	FALSE	FALSE	FALSE	7	108
C10orf120	TRUE	FALSE	FALSE	0	TRUE	FALSE	FALSE	FALSE	FALSE	2	41	0.509838	-0.973634
C10orf53	TRUE	FALSE	FALSE	0	FALSE	FALSE	FALSE	FALSE	FALSE	1	51	-0.431908	-0.834875
C10orf62	TRUE	FALSE	FALSE	0	TRUE	FALSE	FALSE	FALSE	FALSE	2	62	-1.16038	-0.699704
C10orf67	TRUE	FALSE	FALSE	0	TRUE	FALSE	FALSE	FALSE	FALSE	3	71	-0.54894	-0.555066
C10orf71	TRUE	FALSE	FALSE	0	FALSE	FALSE	FALSE	FALSE	FALSE	7	84	1.79604	0.727145
C10orf82	TRUE	FALSE	FALSE	0	TRUE	FALSE	FALSE	FALSE	FALSE	5	64	0.539957	-0.277859
C10orf88	TRUE	FALSE	FALSE	0	TRUE	FALSE	FALSE	FALSE	FALSE	2	0	1.96648	-0.508933
C10orf90	TRUE	FALSE	FALSE	0	TRUE	FALSE	FALSE	FALSE	FALSE	16	56	0.462436	-0.964463
C10orf95	TRUE	FALSE	FALSE	0	FALSE	FALSE	FALSE	FALSE	FALSE	5	108	0.390914	3.28214
C10orf99	TRUE	FALSE	FALSE	0	FALSE	FALSE	FALSE	FALSE	FALSE	2	88	1.04986	-1.0372
C11orf1	TRUE	FALSE	FALSE	0	FALSE	FALSE	FALSE	FALSE	FALSE	6	11	-0.263204	-0.233412
C11orf16	TRUE	FALSE	FALSE	0	TRUE	FALSE	FALSE	FALSE	FALSE	1	37	0.489709	-1.54866
C11orf21	TRUE	FALSE	FALSE	0	FALSE	FALSE	FALSE	FALSE	FALSE	10	98
C11orf24	TRUE	FALSE	FALSE	0	TRUE	FALSE	FALSE	FALSE	FALSE	2	38	1.13656	-1.17823
C11orf42	TRUE	FALSE	FALSE	0	FALSE	FALSE	FALSE	FALSE	FALSE	1	97	0.306069	-0.433271
C11orf52	TRUE	FALSE	FALSE	0	FALSE	FALSE	FALSE	FALSE	FALSE	6	83	0.951378	1.1308
C11orf53	TRUE	FALSE	FALSE	0	FALSE	FALSE	FALSE	FALSE	FALSE	4	76	-0.212659	0.260087
C11orf54	TRUE	FALSE	FALSE	0	TRUE	FALSE	FALSE	FALSE	FALSE	7	92	1.65838	-0.974479
C11orf58	TRUE	FALSE	FALSE	0	TRUE	FALSE	FALSE	FALSE	FALSE	2	0	2.47015	2.01795
C11orf65	TRUE	FALSE	FALSE	0	TRUE	FALSE	FALSE	FALSE	FALSE	2	57	-2.24647	-0.365186
C11orf68	TRUE	FALSE	FALSE	0	TRUE	FALSE	FALSE	FALSE	FALSE	3	107	1.73876	2.56927
C11orf71	TRUE	FALSE	FALSE	0	FALSE	FALSE	FALSE	FALSE	FALSE	5	67	0.135154	0.727609
C11orf80	TRUE	FALSE	FALSE	0	FALSE	FALSE	FALSE	FALSE	FALSE	3	84	2.30676	-0.812368
C11orf86	TRUE	FALSE	FALSE	0	FALSE	FALSE	FALSE	FALSE	FALSE	3	57
C11orf87	TRUE	FALSE	FALSE	0	TRUE	FALSE	FALSE	FALSE	FALSE	7	62	1.18203	1.11877
C11orf91	TRUE	FALSE	FALSE	0	TRUE	FALSE	FALSE	FALSE	FALSE	2	110
C11orf96	TRUE	FALSE	FALSE	0	FALSE	FALSE	FALSE	FALSE	FALSE	8	108
C11orf97	TRUE	FALSE	FALSE	0	TRUE	FALSE	FALSE	FALSE	FALSE	0	0
C12orf29	TRUE	FALSE	FALSE	0	TRUE	FALSE	FALSE	FALSE	FALSE	4	57	0.615503	0.182858
C12orf4	TRUE	FALSE	FALSE	0	TRUE	TRUE	FALSE	FALSE	FALSE	1	57	2.78914	1.10467
C12orf40	TRUE	FALSE	FALSE	0	FALSE	FALSE	FALSE	FALSE	FALSE	2	14	-1.13986	-2.18499
C12orf42	TRUE	FALSE	FALSE	0	FALSE	FALSE	FALSE	FALSE	FALSE	6	57	-0.839054	-1.42121
C12orf43	TRUE	FALSE	FALSE	0	TRUE	FALSE	FALSE	FALSE	FALSE	1	38	-0.105611	0.637661
C12orf50	TRUE	FALSE	FALSE	0	FALSE	FALSE	FALSE	FALSE	FALSE	2	44	2.52215	-0.838622
C12orf54	TRUE	FALSE	FALSE	0	FALSE	FALSE	FALSE	FALSE	FALSE	1	10	1.33596	-0.567386
C12orf56	TRUE	FALSE	FALSE	0	TRUE	FALSE	FALSE	FALSE	FALSE	3	51	-0.606898	-0.0303435
C12orf57	TRUE	FALSE	FALSE	0	TRUE	FALSE	FALSE	FALSE	FALSE	5	0	0.78058	-0.0646263
C12orf60	TRUE	FALSE	FALSE	0	TRUE	FALSE	FALSE	FALSE	FALSE	4	14	-0.135526	-1.39868
C12orf71	TRUE	FALSE	FALSE	0	TRUE	FALSE	FALSE	FALSE	FALSE	0	93	1.59742	-0.507882
C12orf73	TRUE	FALSE	FALSE	0	FALSE	FALSE	FALSE	FALSE	FALSE	4	41
C12orf75	TRUE	FALSE	FALSE	0	FALSE	FALSE	FALSE	FALSE	FALSE	4	49
C12orf76	TRUE	FALSE	FALSE	0	FALSE	FALSE	FALSE	FALSE	FALSE	5	108	-1.13564	-0.160614
C14orf119	TRUE	FALSE	FALSE	0	TRUE	FALSE	FALSE	FALSE	FALSE	6	61	0.305462	-0.403896
C14orf132	TRUE	FALSE	FALSE	0	FALSE	FALSE	FALSE	FALSE	FALSE	2	101
C14orf178	TRUE	FALSE	FALSE	0	FALSE	FALSE	FALSE	FALSE	FALSE			0.145416	-0.203672
C14orf180	TRUE	FALSE	FALSE	0	FALSE	FALSE	FALSE	FALSE	FALSE	7	59	0.523063	-1.23044
C14orf28	TRUE	FALSE	FALSE	0	TRUE	FALSE	FALSE	FALSE	FALSE	2	14	-0.47133	-0.895435
C14orf39	TRUE	FALSE	FALSE	0	TRUE	FALSE	FALSE	FALSE	FALSE	1	99	3.21224	-2.07951
C14orf93	TRUE	FALSE	FALSE	0	TRUE	FALSE	FALSE	FALSE	FALSE	2	90	2.42535	1.0826
C15orf39	TRUE	FALSE	FALSE	0	TRUE	FALSE	FALSE	FALSE	FALSE	13	84	3.54789	0.56939
C15orf40	TRUE	FALSE	FALSE	0	TRUE	FALSE	FALSE	FALSE	FALSE	1	77	1.28056	-1.22532
C15orf48	TRUE	FALSE	FALSE	0	FALSE	FALSE	FALSE	FALSE	FALSE	1	78	-0.067033	-0.491799
C15orf61	TRUE	FALSE	FALSE	0	FALSE	FALSE	FALSE	FALSE	FALSE	7	14
C15orf62	TRUE	FALSE	FALSE	0	FALSE	FALSE	FALSE	FALSE	FALSE	2	97
C16orf46	TRUE	FALSE	FALSE	0	TRUE	FALSE	FALSE	FALSE	FALSE	1	68	-0.0651362	-2.0626
C16orf54	TRUE	FALSE	FALSE	0	TRUE	FALSE	FALSE	FALSE	FALSE	3	104	1.80667	0.801273
C16orf72	TRUE	FALSE	FALSE	0	FALSE	FALSE	FALSE	FALSE	FALSE	1	75	3.5253	2.3588
C16orf74	TRUE	FALSE	FALSE	0	TRUE	FALSE	FALSE	FALSE	FALSE	5	106	-0.20113	-1.36387
C16orf78	TRUE	FALSE	FALSE	0	TRUE	FALSE	FALSE	FALSE	FALSE	3	20	0.434836	-1.48537
C16orf86	TRUE	FALSE	FALSE	0	TRUE	FALSE	FALSE	FALSE	FALSE	1	98	2.33276	1.12146
C16orf87	TRUE	FALSE	FALSE	0	TRUE	FALSE	FALSE	FALSE	FALSE	6	75	1.90453	1.25753
C16orf89	TRUE	FALSE	FALSE	0	TRUE	FALSE	FALSE	FALSE	FALSE	3	37	-1.44643	-2.64304
C16orf90	TRUE	FALSE	FALSE	0	TRUE	FALSE	FALSE	FALSE	FALSE	1	104	0.207246	-1.18318
C16orf92	TRUE	FALSE	FALSE	0	TRUE	FALSE	FALSE	FALSE	FALSE	1	36	0.785565	-0.120352
C16orf95	TRUE	FALSE	FALSE	0	TRUE	FALSE	FALSE	FALSE	FALSE	1	0
C16orf96	TRUE	FALSE	FALSE	0	FALSE	FALSE	FALSE	FALSE	FALSE	2	88	-1.21882	-2.55832
C17orf107	TRUE	FALSE	FALSE	0	FALSE	FALSE	FALSE	FALSE	FALSE	6	78
C17orf49	TRUE	FALSE	FALSE	0	TRUE	FALSE	FALSE	FALSE	FALSE	13	98	0.984392	0.745442
C17orf58	TRUE	FALSE	FALSE	0	FALSE	FALSE	FALSE	FALSE	FALSE	1	37	1.0469	-0.140549
C17orf64	TRUE	FALSE	FALSE	0	FALSE	FALSE	FALSE	FALSE	FALSE	6	45	0.544591	0.00264498
C17orf67	TRUE	FALSE	FALSE	0	TRUE	FALSE	FALSE	FALSE	FALSE	9	103	-0.941797	-0.828876
C17orf75	TRUE	FALSE	FALSE	0	TRUE	FALSE	FALSE	FALSE	FALSE	1	64	3.74446	0.315485
C17orf80	TRUE	FALSE	FALSE	0	TRUE	FALSE	FALSE	FALSE	FALSE	5	105	0.882376	-1.79046
C17orf97	TRUE	FALSE	FALSE	0	TRUE	FALSE	FALSE	FALSE	FALSE	2	3	-1.09486	-0.805673
C17orf99	TRUE	FALSE	FALSE	0	TRUE	FALSE	FALSE	FALSE	FALSE	1	110
C18orf21	TRUE	FALSE	FALSE	0	TRUE	FALSE	FALSE	FALSE	FALSE	3	9	1.09965	-0.12876
C18orf25	TRUE	FALSE	FALSE	0	FALSE	FALSE	FALSE	FALSE	FALSE	7	108	3.08628	-0.0653746
C18orf32	TRUE	FALSE	FALSE	0	TRUE	FALSE	FALSE	FALSE	FALSE	3	30	0.852357	-0.313361
C18orf54	TRUE	FALSE	FALSE	0	TRUE	FALSE	FALSE	FALSE	FALSE	0	39	0.581891	-1.96545
C18orf63	TRUE	FALSE	FALSE	0	TRUE	FALSE	FALSE	FALSE	FALSE	2	29
C19orf12	TRUE	FALSE	FALSE	0	TRUE	FALSE	FALSE	FALSE	FALSE	8	96	1.80567	0.711736
C19orf18	TRUE	FALSE	FALSE	0	TRUE	FALSE	FALSE	FALSE	FALSE	1	19	0.428832	-0.676964
C19orf25	TRUE	FALSE	FALSE	0	TRUE	FALSE	FALSE	FALSE	FALSE	2	96	0.230974	-0.671679
C19orf33	TRUE	FALSE	FALSE	0	TRUE	FALSE	FALSE	FALSE	FALSE	2	75	1.28345	-0.119925
C19orf38	TRUE	FALSE	FALSE	0	TRUE	FALSE	FALSE	FALSE	FALSE	2	29
C19orf44	TRUE	FALSE	FALSE	0	TRUE	FALSE	FALSE	FALSE	FALSE	1	18	0.596274	-0.279165
C19orf47	TRUE	FALSE	FALSE	0	FALSE	FALSE	FALSE	FALSE	FALSE	5	60	2.72133	0.877227
C19orf48	TRUE	FALSE	FALSE	0	TRUE	FALSE	FALSE	FALSE	FALSE			1.45426	-0.4092
C19orf53	TRUE	FALSE	FALSE	0	TRUE	FALSE	FALSE	FALSE	FALSE	1	30	1.14386	-1.30233
C19orf54	TRUE	FALSE	FALSE	0	FALSE	FALSE	FALSE	FALSE	FALSE	1	63	0.639227	-0.60088
C19orf67	TRUE	FALSE	FALSE	0	TRUE	FALSE	FALSE	FALSE	FALSE	1	84
C19orf73	TRUE	FALSE	FALSE	0	FALSE	FALSE	FALSE	FALSE	FALSE	2	73	1.23473	0.0271217
C19orf81	TRUE	FALSE	FALSE	0	TRUE	FALSE	FALSE	FALSE	FALSE	2	91
C19orf84	TRUE	FALSE	FALSE	0	FALSE	FALSE	FALSE	FALSE	FALSE	0	0
C1D	TRUE	FALSE	FALSE	0	FALSE	FALSE	FALSE	FALSE	FALSE	2	54	1.61438	-0.799491
C1GALT1	TRUE	FALSE	FALSE	0	TRUE	FALSE	FALSE	FALSE	FALSE	6	104	2.39737	-0.443052
C1GALT1C1L	TRUE	FALSE	FALSE	0	FALSE	FALSE	FALSE	FALSE	FALSE	0	0
C1QA	TRUE	FALSE	FALSE	0	TRUE	FALSE	FALSE	FALSE	FALSE	5	37	1.4667	1.5932
C1QB	TRUE	FALSE	FALSE	0	TRUE	FALSE	FALSE	FALSE	FALSE	17	25	1.08391	1.28644
C1QBP	TRUE	FALSE	FALSE	0	TRUE	FALSE	FALSE	FALSE	FALSE	1	79	1.71042	0.521907
C1QC	TRUE	FALSE	TRUE	2	FALSE	FALSE	FALSE	FALSE	FALSE	4	28	0.72179	0.720617
C1QL1	TRUE	FALSE	FALSE	0	TRUE	FALSE	FALSE	FALSE	FALSE	5	64
C1QL2	TRUE	FALSE	FALSE	0	TRUE	FALSE	FALSE	FALSE	FALSE	7	73	1.7015	3.03436
C1QL3	TRUE	FALSE	FALSE	0	TRUE	FALSE	FALSE	FALSE	FALSE	7	86	1.96045	3.69335
C1QL4	TRUE	FALSE	FALSE	0	FALSE	TRUE	FALSE	FALSE	FALSE	1	103	1.66697	1.9818
C1QTNF1	TRUE	FALSE	TRUE	6	TRUE	FALSE	FALSE	FALSE	FALSE	13	102	0.502471	0.693396
C1QTNF12	TRUE	FALSE	FALSE	0	TRUE	FALSE	FALSE	FALSE	FALSE	1	103
C1QTNF2	TRUE	FALSE	FALSE	0	TRUE	TRUE	FALSE	FALSE	FALSE	2	71	0.681093	-0.801283
C1QTNF3	TRUE	FALSE	FALSE	0	TRUE	FALSE	FALSE	FALSE	FALSE	3	45	1.19851	0.94583
C1QTNF4	TRUE	FALSE	FALSE	0	TRUE	FALSE	FALSE	FALSE	FALSE	11	108	1.83963	3.17034
C1QTNF5	TRUE	FALSE	FALSE	0	TRUE	FALSE	FALSE	FALSE	FALSE	2	110	2.34001	2.79029
C1QTNF6	TRUE	FALSE	FALSE	0	TRUE	FALSE	FALSE	FALSE	FALSE	6	101	0.953356	0.24626
C1QTNF7	TRUE	FALSE	FALSE	0	TRUE	FALSE	FALSE	FALSE	FALSE	6	93	0.823215	-0.567344
C1QTNF8	TRUE	FALSE	FALSE	0	FALSE	FALSE	FALSE	FALSE	FALSE	0	48	-2.38985	0.307783
C1QTNF9	TRUE	FALSE	FALSE	0	TRUE	FALSE	FALSE	FALSE	FALSE	1	42	2.25141	3.03954
C1QTNF9B	TRUE	FALSE	FALSE	0	TRUE	FALSE	FALSE	FALSE	FALSE	0	60	1.98692	2.89238
C1RL	TRUE	FALSE	FALSE	0	TRUE	FALSE	FALSE	FALSE	FALSE	3	109	1.16511	0.100953
C1S	TRUE	FALSE	TRUE	7	TRUE	FALSE	TRUE	TRUE	FALSE	12	98	4.0251	0.418082
C1orf100	TRUE	FALSE	FALSE	0	TRUE	FALSE	FALSE	FALSE	FALSE	1	80	0.231737	-0.741804
C1orf105	TRUE	FALSE	FALSE	0	FALSE	FALSE	FALSE	FALSE	FALSE	6	63	0.589711	-0.185758
C1orf109	TRUE	FALSE	FALSE	0	FALSE	FALSE	FALSE	FALSE	FALSE	2	86	-0.0757225	0.835265
C1orf112	TRUE	FALSE	FALSE	0	TRUE	FALSE	FALSE	FALSE	FALSE	1	4	2.59729	-1.18073
C1orf115	TRUE	FALSE	FALSE	0	TRUE	FALSE	FALSE	FALSE	FALSE	3	100	1.33953	0.824321
C1orf116	TRUE	FALSE	FALSE	0	TRUE	FALSE	FALSE	FALSE	FALSE	6	84	2.76586	-0.971183
C1orf127	TRUE	FALSE	FALSE	0	TRUE	FALSE	FALSE	FALSE	FALSE	0	64	1.97377	-0.903903
C1orf131	TRUE	FALSE	FALSE	0	FALSE	FALSE	FALSE	FALSE	FALSE	3	78	-0.251997	-0.791024
C1orf141	TRUE	FALSE	FALSE	0	FALSE	FALSE	FALSE	FALSE	FALSE	1	2	0.657538	-1.37128
C1orf146	TRUE	FALSE	FALSE	0	TRUE	FALSE	FALSE	FALSE	FALSE	1	41	1.69365	-0.340277
C1orf159	TRUE	FALSE	FALSE	0	TRUE	FALSE	FALSE	FALSE	FALSE	3	43	1.13074	-0.419916
C1orf162	TRUE	FALSE	FALSE	0	FALSE	FALSE	FALSE	FALSE	FALSE	3	95	0.843649	0.0697059
C1orf167	TRUE	FALSE	FALSE	0	FALSE	FALSE	FALSE	FALSE	FALSE	2	42	0.655519	0.493769
C1orf174	TRUE	FALSE	FALSE	0	TRUE	FALSE	FALSE	FALSE	FALSE	1	13	1.54497	-0.124684
C1orf185	TRUE	FALSE	FALSE	0	TRUE	FALSE	FALSE	FALSE	FALSE	2	32
C1orf198	TRUE	FALSE	FALSE	0	TRUE	FALSE	FALSE	FALSE	FALSE	12	109	1.76965	1.69021
C1orf21	TRUE	FALSE	FALSE	0	TRUE	FALSE	FALSE	FALSE	FALSE	6	97	2.29621	0.80528
C1orf210	TRUE	FALSE	FALSE	0	FALSE	FALSE	FALSE	FALSE	FALSE	3	101	-0.318615	-0.203598
C1orf216	TRUE	FALSE	FALSE	0	FALSE	FALSE	FALSE	FALSE	FALSE	3	103	1.40979	0.068485
C1orf226	TRUE	FALSE	FALSE	0	FALSE	FALSE	FALSE	FALSE	FALSE	1	52	1.97456	-0.808414
C1orf35	TRUE	FALSE	FALSE	0	TRUE	FALSE	FALSE	FALSE	FALSE	2	72	1.72781	1.27585
C1orf43	TRUE	FALSE	FALSE	0	TRUE	FALSE	FALSE	FALSE	FALSE	3	91	2.7733	0.827469
C1orf50	TRUE	FALSE	FALSE	0	TRUE	FALSE	FALSE	FALSE	FALSE	1	84	0.930998	-0.462187
C1orf52	TRUE	FALSE	FALSE	0	TRUE	FALSE	FALSE	FALSE	FALSE	1	16	1.59361	0.277842
C1orf53	TRUE	FALSE	FALSE	0	TRUE	FALSE	FALSE	FALSE	FALSE	2	62	1.2464	0.0925728
C1orf54	TRUE	FALSE	FALSE	0	TRUE	FALSE	FALSE	FALSE	FALSE	2	27	1.66974	-1.67015
C1orf56	TRUE	FALSE	FALSE	0	TRUE	FALSE	FALSE	FALSE	FALSE	3	97	0.662818	2.31663
C1orf68	TRUE	FALSE	FALSE	0	FALSE	FALSE	FALSE	FALSE	FALSE	1	17
C1orf74	TRUE	FALSE	FALSE	0	TRUE	FALSE	FALSE	FALSE	FALSE	1	110	1.94548	0.372853
C1orf87	TRUE	FALSE	FALSE	0	TRUE	FALSE	FALSE	FALSE	FALSE	2	41	-1.11702	-1.09825
C1orf94	TRUE	FALSE	FALSE	0	TRUE	FALSE	FALSE	FALSE	FALSE	5	98	1.98364	-1.50135
C2	TRUE	FALSE	FALSE	0	FALSE	FALSE	FALSE	TRUE	FALSE	6	105	2.89093	1.17071
C20orf141	TRUE	FALSE	FALSE	0	TRUE	FALSE	FALSE	FALSE	FALSE	1	73	-0.959226	-0.799315
C20orf173	TRUE	FALSE	FALSE	0	FALSE	FALSE	FALSE	FALSE	FALSE	1	59
C20orf202	TRUE	FALSE	FALSE	0	FALSE	FALSE	FALSE	FALSE	FALSE	0	97
C20orf203	TRUE	FALSE	FALSE	0	FALSE	FALSE	FALSE	FALSE	FALSE	0	0
C20orf27	TRUE	FALSE	FALSE	0	TRUE	FALSE	FALSE	FALSE	FALSE	3	104	1.0468	0.347489
C20orf85	TRUE	FALSE	FALSE	0	TRUE	FALSE	FALSE	FALSE	FALSE	2	41	-0.329134	0.0730657
C20orf96	TRUE	FALSE	FALSE	0	TRUE	FALSE	FALSE	FALSE	FALSE	4	110	-0.303279	-1.0736
C21orf58	TRUE	FALSE	FALSE	0	TRUE	FALSE	FALSE	FALSE	FALSE	4	79	-0.556006	-0.662488
C21orf62	TRUE	FALSE	FALSE	0	TRUE	FALSE	FALSE	FALSE	FALSE	3	72	0.739379	0.140659
C21orf91	TRUE	FALSE	FALSE	0	TRUE	FALSE	FALSE	FALSE	FALSE	5	93	1.42248	-0.186259
C22orf15	TRUE	FALSE	FALSE	0	FALSE	FALSE	FALSE	FALSE	FALSE	0	110	1.0386	-0.156421
C22orf23	TRUE	FALSE	FALSE	0	TRUE	FALSE	FALSE	FALSE	FALSE	1	14	0.761074	0.174339
C22orf31	TRUE	FALSE	FALSE	0	FALSE	FALSE	FALSE	FALSE	FALSE	0	97	0.589761	-1.42788
C22orf39	TRUE	FALSE	FALSE	0	TRUE	FALSE	FALSE	FALSE	FALSE	1	109	-1.55134	0.534748
C22orf42	TRUE	FALSE	FALSE	0	FALSE	FALSE	FALSE	FALSE	FALSE	2	17	0.544971	0.763304
C2CD2	TRUE	FALSE	FALSE	0	TRUE	FALSE	FALSE	FALSE	FALSE	4	109	3.15457	1.25117
C2CD2L	TRUE	FALSE	FALSE	0	TRUE	FALSE	FALSE	FALSE	FALSE	3	104	4.49036	2.37728
C2CD3	TRUE	FALSE	FALSE	0	TRUE	FALSE	FALSE	FALSE	FALSE	11	90	4.61165	-1.06401
C2CD4A	TRUE	FALSE	FALSE	0	TRUE	FALSE	FALSE	FALSE	FALSE	1	82	1.11169	3.51253
C2CD4B	TRUE	FALSE	FALSE	0	FALSE	FALSE	FALSE	FALSE	FALSE	1	100	1.27773	2.59874
C2CD4C	TRUE	FALSE	FALSE	0	TRUE	FALSE	FALSE	FALSE	FALSE	3	102
C2CD4D	TRUE	FALSE	FALSE	0	FALSE	FALSE	FALSE	FALSE	FALSE	0	78
C2CD5	TRUE	FALSE	FALSE	0	TRUE	FALSE	FALSE	FALSE	FALSE	3	75	3.48024	2.37682
C2CD6	TRUE	FALSE	FALSE	0	TRUE	FALSE	FALSE	FALSE	FALSE	2	28
C2orf15	TRUE	FALSE	FALSE	0	FALSE	FALSE	FALSE	FALSE	FALSE	0	43	2.0757	-0.413713
C2orf16	TRUE	FALSE	FALSE	0	FALSE	FALSE	FALSE	FALSE	FALSE	0	35	1.27593	-1.25526
C2orf42	TRUE	FALSE	FALSE	0	TRUE	FALSE	FALSE	FALSE	FALSE	5	84	3.0858	0.903918
C2orf49	TRUE	FALSE	FALSE	0	FALSE	FALSE	FALSE	FALSE	FALSE	1	94	1.72884	-1.20418
C2orf50	TRUE	FALSE	FALSE	0	FALSE	FALSE	FALSE	FALSE	FALSE	1	75	0.489761	-0.281141
C2orf66	TRUE	FALSE	FALSE	0	FALSE	FALSE	FALSE	FALSE	FALSE	0	57	-0.476767	-0.12007
C2orf68	TRUE	FALSE	FALSE	0	TRUE	FALSE	FALSE	FALSE	FALSE	2	96	1.29618	0.925619
C2orf69	TRUE	FALSE	FALSE	0	TRUE	FALSE	FALSE	FALSE	FALSE	5	46	1.79979	0.728554
C2orf72	TRUE	FALSE	FALSE	0	TRUE	FALSE	FALSE	FALSE	FALSE	5	106
C2orf73	TRUE	FALSE	FALSE	0	TRUE	FALSE	FALSE	FALSE	FALSE	1	94	0.407617	-2.44081
C2orf74	TRUE	FALSE	FALSE	0	TRUE	FALSE	FALSE	FALSE	FALSE	0	40
C2orf76	TRUE	FALSE	FALSE	0	TRUE	FALSE	FALSE	FALSE	FALSE	3	35	0.43632	-0.541554
C2orf78	TRUE	FALSE	FALSE	0	TRUE	FALSE	FALSE	FALSE	FALSE	0	10	1.65524	-1.12036
C2orf80	TRUE	FALSE	FALSE	0	TRUE	FALSE	FALSE	FALSE	FALSE	6	62	1.12444	-1.01427
C2orf83	TRUE	FALSE	FALSE	0	FALSE	FALSE	FALSE	FALSE	FALSE			0.610774	0.616682
C2orf88	TRUE	FALSE	FALSE	0	TRUE	FALSE	FALSE	FALSE	FALSE	8	6	-0.227655	-0.912746
C3	TRUE	FALSE	TRUE	11	TRUE	TRUE	TRUE	FALSE	FALSE	21	93	7.02837	4.48215
C3AR1	TRUE	FALSE	FALSE	0	TRUE	FALSE	FALSE	FALSE	FALSE	3	38	0.291638	-1.55097
C3orf14	TRUE	FALSE	FALSE	0	TRUE	FALSE	FALSE	FALSE	FALSE	3	99	-0.659512	-0.0659622
C3orf18	TRUE	FALSE	FALSE	0	TRUE	FALSE	FALSE	FALSE	FALSE	2	104	0.572628	-0.204219
C3orf20	TRUE	FALSE	FALSE	0	TRUE	FALSE	FALSE	FALSE	FALSE	2	78	0.920071	-0.99749
C3orf22	TRUE	FALSE	FALSE	0	TRUE	FALSE	FALSE	FALSE	FALSE	4	88	1.40315	-0.347692
C3orf33	TRUE	FALSE	FALSE	0	TRUE	FALSE	FALSE	FALSE	FALSE	1	85	-0.31432	-0.0833294
C3orf38	TRUE	FALSE	FALSE	0	TRUE	FALSE	FALSE	FALSE	FALSE	6	72	1.63042	0.0294015
C3orf52	TRUE	FALSE	FALSE	0	FALSE	FALSE	FALSE	FALSE	FALSE	4	96	-2.87236	-0.225189
C3orf56	TRUE	FALSE	FALSE	0	FALSE	FALSE	FALSE	FALSE	FALSE	0	3	-1.83908	-0.817843
C3orf62	TRUE	FALSE	FALSE	0	TRUE	FALSE	FALSE	FALSE	FALSE	4	61	0.940916	-0.693345
C3orf70	TRUE	FALSE	FALSE	0	FALSE	FALSE	FALSE	FALSE	FALSE	3	101	0.202583	-0.49617
C3orf80	TRUE	FALSE	FALSE	0	FALSE	FALSE	FALSE	FALSE	FALSE	4	98
C3orf84	TRUE	FALSE	FALSE	0	TRUE	FALSE	FALSE	FALSE	FALSE	0	0	0.391766	-0.353592
C4BPA	TRUE	FALSE	TRUE	1	TRUE	TRUE	TRUE	FALSE	FALSE	10	45	2.95503	0.636008
C4BPB	TRUE	FALSE	FALSE	0	FALSE	FALSE	FALSE	FALSE	FALSE	17	109	0.238118	-0.080739
C4orf17	TRUE	FALSE	FALSE	0	TRUE	FALSE	FALSE	FALSE	FALSE	3	33	-0.401372	-0.421054
C4orf19	TRUE	FALSE	FALSE	0	FALSE	FALSE	FALSE	FALSE	FALSE	1	95	0.587314	-0.529777
C4orf3	TRUE	FALSE	FALSE	0	FALSE	FALSE	FALSE	FALSE	FALSE	2	13	2.49542	1.64535
C4orf33	TRUE	FALSE	FALSE	0	TRUE	FALSE	FALSE	FALSE	FALSE	3	79	1.09802	-0.539607
C4orf36	TRUE	FALSE	FALSE	0	TRUE	FALSE	FALSE	FALSE	FALSE	5	85	-0.157646	-0.195087
C4orf45	TRUE	FALSE	FALSE	0	TRUE	FALSE	FALSE	FALSE	FALSE	4	55	-0.372447	-1.85177
C4orf46	TRUE	FALSE	FALSE	0	FALSE	FALSE	FALSE	FALSE	FALSE	4	18	1.24178	0.276129
C4orf47	TRUE	FALSE	FALSE	0	TRUE	FALSE	FALSE	FALSE	FALSE	1	44
C4orf48	TRUE	FALSE	FALSE	0	TRUE	FALSE	FALSE	FALSE	FALSE	3	81
C4orf50	TRUE	FALSE	FALSE	0	FALSE	FALSE	FALSE	FALSE	FALSE	0	49	-0.631653	-1.6904
C4orf51	TRUE	FALSE	FALSE	0	FALSE	FALSE	FALSE	FALSE	FALSE	0	88	2.04921	-0.479837
C4orf54	TRUE	FALSE	FALSE	0	FALSE	FALSE	FALSE	FALSE	FALSE	0	61
C5	TRUE	FALSE	FALSE	0	TRUE	FALSE	FALSE	TRUE	FALSE	2	66	4.77305	-0.134203
C5AR1	TRUE	FALSE	FALSE	0	TRUE	FALSE	FALSE	FALSE	FALSE	6	24	0.730893	-0.109005
C5AR2	TRUE	FALSE	FALSE	0	TRUE	FALSE	FALSE	FALSE	FALSE	3	70	0.933345	0.176386
C5orf15	TRUE	FALSE	FALSE	0	TRUE	FALSE	FALSE	FALSE	FALSE	3	88	0.658883	0.204464
C5orf22	TRUE	FALSE	FALSE	0	TRUE	FALSE	FALSE	FALSE	FALSE	2	96	2.75972	-0.485877
C5orf24	TRUE	FALSE	FALSE	0	TRUE	FALSE	FALSE	FALSE	FALSE	3	84	1.72542	0.886156
C5orf34	TRUE	FALSE	FALSE	0	TRUE	FALSE	FALSE	FALSE	FALSE	3	100	0.931454	-2.3911
C5orf38	TRUE	FALSE	FALSE	0	FALSE	FALSE	FALSE	FALSE	FALSE			1.59349	0.467647
C5orf46	TRUE	FALSE	FALSE	0	TRUE	TRUE	FALSE	FALSE	FALSE	1	50	1.39763	0.115425
C5orf47	TRUE	FALSE	FALSE	0	TRUE	FALSE	FALSE	FALSE	FALSE	3	92
C5orf49	TRUE	FALSE	FALSE	0	FALSE	FALSE	FALSE	FALSE	FALSE	2	99	1.55581	-0.0509576
C5orf52	TRUE	FALSE	FALSE	0	TRUE	FALSE	FALSE	FALSE	FALSE	4	77
C5orf58	TRUE	FALSE	FALSE	0	FALSE	FALSE	FALSE	FALSE	FALSE	2	106	0.363376	0.0370153
C5orf60	TRUE	FALSE	FALSE	0	FALSE	FALSE	FALSE	FALSE	FALSE
C5orf63	TRUE	FALSE	FALSE	0	TRUE	FALSE	FALSE	FALSE	FALSE	1	94
C6	TRUE	FALSE	FALSE	0	TRUE	FALSE	FALSE	FALSE	FALSE	7	30	1.59366	-1.97173
C6orf118	TRUE	FALSE	FALSE	0	TRUE	FALSE	FALSE	FALSE	FALSE	1	57	-1.65165	-1.05481
C6orf120	TRUE	FALSE	FALSE	0	FALSE	FALSE	FALSE	FALSE	FALSE	3	82	0.536388	0.913459
C6orf132	TRUE	FALSE	FALSE	0	FALSE	FALSE	FALSE	FALSE	FALSE	5	97
C6orf136	TRUE	FALSE	FALSE	0	TRUE	FALSE	FALSE	FALSE	FALSE	5	42	2.9646	2.52637
C6orf141	TRUE	FALSE	FALSE	0	FALSE	FALSE	FALSE	FALSE	FALSE	4	82
C6orf15	TRUE	FALSE	FALSE	0	TRUE	FALSE	FALSE	FALSE	FALSE	1	24	0.710484	0.503403
C6orf163	TRUE	FALSE	FALSE	0	TRUE	FALSE	FALSE	FALSE	FALSE	1	10
C6orf201	TRUE	FALSE	FALSE	0	FALSE	FALSE	FALSE	FALSE	FALSE			1.14307	-0.553055
C6orf223	TRUE	FALSE	FALSE	0	FALSE	FALSE	FALSE	FALSE	FALSE			0.844433	1.45747
C6orf226	TRUE	FALSE	FALSE	0	TRUE	FALSE	FALSE	FALSE	FALSE	1	15	1.27232	-0.4406
C6orf47	TRUE	FALSE	FALSE	0	TRUE	FALSE	FALSE	FALSE	FALSE	1	38	1.6302	0.655861
C6orf52	TRUE	FALSE	FALSE	0	FALSE	FALSE	FALSE	FALSE	FALSE	1	95
C6orf58	TRUE	FALSE	FALSE	0	TRUE	FALSE	FALSE	FALSE	FALSE	1	23	-0.558956	-1.19795
C6orf62	TRUE	FALSE	FALSE	0	TRUE	FALSE	FALSE	FALSE	FALSE	9	17	2.96621	1.19078
C6orf89	TRUE	FALSE	FALSE	0	TRUE	FALSE	FALSE	FALSE	FALSE	5	107	1.16852	0.00761871
C7	TRUE	FALSE	TRUE	1	FALSE	FALSE	FALSE	FALSE	FALSE	10	56	1.4041	-2.57152
C7orf25	TRUE	FALSE	FALSE	0	FALSE	FALSE	FALSE	FALSE	FALSE	1	0	2.21218	0.537929
C7orf31	TRUE	FALSE	FALSE	0	FALSE	FALSE	FALSE	FALSE	FALSE	2	36	1.34148	-1.1661
C7orf33	TRUE	FALSE	FALSE	0	FALSE	FALSE	FALSE	FALSE	FALSE	1	57	0.221404	-0.0833297
C7orf50	TRUE	FALSE	FALSE	0	TRUE	FALSE	FALSE	FALSE	FALSE	4	67	0.697289	-1.07316
C7orf57	TRUE	FALSE	FALSE	0	FALSE	FALSE	FALSE	FALSE	FALSE	2	47	0.866192	-0.0926632
C8A	TRUE	FALSE	TRUE	1	TRUE	FALSE	FALSE	FALSE	FALSE	3	90	0.7807	-1.72657
C8B	TRUE	FALSE	FALSE	0	TRUE	FALSE	FALSE	FALSE	FALSE	1	77	1.30409	-1.57544
C8G	TRUE	FALSE	TRUE	1	TRUE	FALSE	FALSE	FALSE	FALSE	4	103	-0.886933	-1.37191
C8orf33	TRUE	FALSE	FALSE	0	TRUE	FALSE	FALSE	FALSE	FALSE	4	51	0.43911	-0.120435
C8orf34	TRUE	FALSE	FALSE	0	TRUE	FALSE	FALSE	FALSE	FALSE	6	62	1.84181	-0.0874877
C8orf48	TRUE	FALSE	FALSE	0	FALSE	FALSE	FALSE	FALSE	FALSE	1	34
C8orf58	TRUE	FALSE	FALSE	0	TRUE	FALSE	FALSE	FALSE	FALSE	3	98	0.292804	-1.1612
C8orf74	TRUE	FALSE	FALSE	0	TRUE	FALSE	FALSE	FALSE	FALSE	3	23	-2.63505	-1.73779
C8orf76	TRUE	FALSE	FALSE	0	TRUE	FALSE	FALSE	FALSE	FALSE	1	26	1.022	-0.914801
C8orf82	TRUE	FALSE	FALSE	0	TRUE	FALSE	FALSE	FALSE	FALSE	5	93	-0.0795177	2.20736
C8orf86	TRUE	FALSE	FALSE	0	FALSE	FALSE	FALSE	FALSE	FALSE			0.438601	-0.128506
C8orf88	TRUE	FALSE	FALSE	0	FALSE	FALSE	FALSE	FALSE	FALSE	0	0
C9	TRUE	FALSE	TRUE	3	TRUE	FALSE	FALSE	FALSE	FALSE	4	62	-0.322416	-1.58713
C9orf129	TRUE	FALSE	FALSE	0	FALSE	FALSE	FALSE	FALSE	FALSE			1.64354	2.51776
C9orf131	TRUE	FALSE	FALSE	0	TRUE	FALSE	FALSE	FALSE	FALSE	1	80	-0.098399	-3.38096
C9orf152	TRUE	FALSE	FALSE	0	TRUE	FALSE	FALSE	FALSE	FALSE	2	75	0.67552	-2.49401
C9orf153	TRUE	FALSE	FALSE	0	TRUE	FALSE	FALSE	FALSE	FALSE	2	38	1.12824	-0.264824
C9orf24	TRUE	FALSE	FALSE	0	TRUE	FALSE	FALSE	FALSE	FALSE	7	85	1.01369	0.547326
C9orf40	TRUE	FALSE	FALSE	0	TRUE	FALSE	FALSE	FALSE	FALSE	5	62	1.26233	2.19929
C9orf43	TRUE	FALSE	FALSE	0	TRUE	FALSE	FALSE	FALSE	FALSE	6	106	1.45867	-0.610343
C9orf50	TRUE	FALSE	FALSE	0	TRUE	FALSE	FALSE	FALSE	FALSE	0	107	-0.0680492	1.20432
C9orf57	TRUE	FALSE	FALSE	0	FALSE	FALSE	FALSE	FALSE	FALSE	3	0
C9orf64	TRUE	FALSE	FALSE	0	TRUE	FALSE	FALSE	FALSE	FALSE	6	95	1.27249	0.708867
C9orf72	TRUE	FALSE	FALSE	0	TRUE	FALSE	FALSE	FALSE	FALSE	3	54	2.20325	-0.266372
C9orf78	TRUE	FALSE	FALSE	0	TRUE	FALSE	FALSE	FALSE	FALSE	4	111	2.56822	2.3235
C9orf85	TRUE	FALSE	FALSE	0	FALSE	FALSE	FALSE	FALSE	FALSE	3	6	0.92221	-0.904943
C9orf92	TRUE	FALSE	FALSE	0	FALSE	FALSE	FALSE	FALSE	FALSE
CA1	TRUE	FALSE	FALSE	0	TRUE	FALSE	FALSE	FALSE	FALSE	2	26	0.807805	-1.1029
CA10	TRUE	FALSE	FALSE	0	TRUE	FALSE	FALSE	FALSE	FALSE	16	59	3.61854	1.08554
CA11	TRUE	FALSE	FALSE	0	FALSE	FALSE	FALSE	FALSE	FALSE	11	110	3.66178	2.37164
CA12	TRUE	FALSE	FALSE	0	TRUE	FALSE	FALSE	FALSE	FALSE	3	109	0.284126	-0.0462281
CA13	TRUE	FALSE	FALSE	0	TRUE	FALSE	FALSE	FALSE	FALSE	8	78	1.26745	-0.662298
CA14	TRUE	FALSE	FALSE	0	TRUE	FALSE	FALSE	FALSE	FALSE	9	98	0.548683	-0.0597061
CA2	TRUE	FALSE	FALSE	0	TRUE	FALSE	FALSE	FALSE	FALSE	5	60	1.92309	0.425497
CA3	TRUE	FALSE	TRUE	11	TRUE	FALSE	FALSE	FALSE	FALSE	1	57	0.906586	-0.103783
CA4	TRUE	FALSE	FALSE	0	TRUE	FALSE	FALSE	FALSE	FALSE	2	95	1.86915	-0.535139
CA5A	TRUE	FALSE	FALSE	0	TRUE	FALSE	FALSE	FALSE	FALSE	0	96	1.86486	-1.13982
CA6	TRUE	FALSE	FALSE	0	TRUE	FALSE	FALSE	FALSE	FALSE	1	99	1.70641	-0.0852243
CA7	TRUE	FALSE	FALSE	0	TRUE	FALSE	FALSE	FALSE	FALSE	2	37	2.64402	2.33738
CA8	TRUE	FALSE	FALSE	0	TRUE	FALSE	FALSE	FALSE	FALSE	1	71	3.10665	1.28449
CA9	TRUE	FALSE	FALSE	0	TRUE	FALSE	FALSE	FALSE	FALSE	3	95	1.07459	-0.0871438
CAAP1	TRUE	FALSE	FALSE	0	FALSE	FALSE	FALSE	FALSE	FALSE	4	39	2.46989	-0.194791
CAB39	TRUE	FALSE	FALSE	0	TRUE	FALSE	FALSE	FALSE	FALSE	4	111	2.22989	1.86631
CAB39L	TRUE	FALSE	FALSE	0	TRUE	FALSE	FALSE	FALSE	FALSE	11	43	2.08995	-0.0712486
CABCOCO1	TRUE	FALSE	FALSE	0	TRUE	FALSE	FALSE	FALSE	FALSE	2	17
CABIN1	TRUE	FALSE	FALSE	0	TRUE	FALSE	FALSE	TRUE	TRUE	9	54	5.16443	1.87816
CABLES1	TRUE	FALSE	FALSE	0	TRUE	FALSE	FALSE	FALSE	FALSE	3	107	3.31424	3.70756
CABLES2	TRUE	FALSE	FALSE	0	TRUE	FALSE	FALSE	FALSE	FALSE	1	23	1.51242	1.55924
CABP1	TRUE	FALSE	FALSE	0	TRUE	FALSE	FALSE	FALSE	FALSE	10	111	3.85204	2.43489
CABP2	TRUE	FALSE	FALSE	0	TRUE	FALSE	FALSE	FALSE	FALSE	1	0	1.61913	0.530883
CABP4	TRUE	FALSE	FALSE	0	TRUE	FALSE	FALSE	FALSE	FALSE	5	106	1.05249	-0.754854
CABP5	TRUE	FALSE	FALSE	0	TRUE	FALSE	FALSE	FALSE	FALSE	4	2	1.34329	0.375953
CABP7	TRUE	FALSE	FALSE	0	TRUE	FALSE	FALSE	FALSE	FALSE	1	97	2.6507	1.19323
CABS1	TRUE	FALSE	FALSE	0	FALSE	FALSE	FALSE	FALSE	FALSE	2	16	0.682526	-1.0655
CABYR	TRUE	FALSE	FALSE	0	TRUE	FALSE	FALSE	FALSE	FALSE	5	82	1.02628	-0.437699
CACFD1	TRUE	FALSE	FALSE	0	TRUE	TRUE	FALSE	FALSE	FALSE	2	83	0.801377	-0.23085
CACHD1	TRUE	FALSE	FALSE	0	TRUE	FALSE	FALSE	FALSE	FALSE	3	110	5.34704	0.68039
CACNA1A	TRUE	FALSE	FALSE	0	TRUE	FALSE	FALSE	FALSE	FALSE	11	71	8.31895	7.23001
CACNA1B	TRUE	FALSE	FALSE	0	TRUE	FALSE	FALSE	FALSE	FALSE	1	65	6.70495	4.38504
CACNA1C	TRUE	TRUE	FALSE	0	TRUE	FALSE	FALSE	FALSE	FALSE	13	104	7.48995	6.41269
CACNA1D	TRUE	FALSE	FALSE	0	TRUE	FALSE	FALSE	FALSE	FALSE	4	93	8.92451	5.56839
CACNA1E	TRUE	FALSE	FALSE	0	TRUE	FALSE	FALSE	FALSE	FALSE	9	98	8.993	6.60924
CACNA1G	TRUE	FALSE	FALSE	0	TRUE	FALSE	FALSE	FALSE	FALSE	3	110	6.99877	4.97279
CACNA1H	TRUE	FALSE	FALSE	0	TRUE	FALSE	FALSE	FALSE	FALSE	3	100	5.4666	-2.59088
CACNA1I	TRUE	FALSE	FALSE	0	TRUE	FALSE	FALSE	FALSE	FALSE	0	86	6.85341	6.50582
CACNA1S	TRUE	FALSE	FALSE	0	TRUE	FALSE	FALSE	FALSE	FALSE	2	51	5.18905	-0.969656
CACNA2D1	TRUE	FALSE	FALSE	0	TRUE	FALSE	FALSE	FALSE	FALSE	13	85	6.7815	3.09795
CACNA2D2	TRUE	FALSE	FALSE	0	TRUE	FALSE	FALSE	FALSE	FALSE	4	102	6.11332	3.27873
CACNA2D3	TRUE	FALSE	FALSE	0	TRUE	FALSE	FALSE	FALSE	FALSE	6	81	5.92667	0.948074
CACNA2D4	TRUE	FALSE	FALSE	0	TRUE	FALSE	FALSE	FALSE	FALSE	7	89	1.45037	-0.304233
CACNB1	TRUE	FALSE	FALSE	0	TRUE	FALSE	FALSE	FALSE	FALSE	6	108	4.41941	2.67194
CACNB2	TRUE	TRUE	FALSE	0	TRUE	FALSE	FALSE	FALSE	FALSE	17	88	3.04629	0.363103
CACNB3	TRUE	FALSE	FALSE	0	TRUE	FALSE	FALSE	FALSE	FALSE	4	103	3.07712	1.70762
CACNB4	TRUE	FALSE	FALSE	0	TRUE	FALSE	FALSE	FALSE	FALSE	10	100	3.31627	2.33049
CACNG1	TRUE	FALSE	FALSE	0	TRUE	FALSE	FALSE	FALSE	FALSE	6	39	-0.48405	0.720355
CACNG2	TRUE	FALSE	FALSE	0	TRUE	FALSE	FALSE	FALSE	FALSE	4	82	3.07619	3.44337
CACNG3	TRUE	FALSE	FALSE	0	TRUE	TRUE	FALSE	FALSE	FALSE	8	50	3.57465	3.15453
CACNG4	TRUE	FALSE	FALSE	0	TRUE	FALSE	FALSE	FALSE	FALSE	4	99	2.40443	2.96513
CACNG5	TRUE	FALSE	FALSE	0	FALSE	FALSE	FALSE	FALSE	FALSE	1	70	1.51546	0.330706
CACNG6	TRUE	FALSE	FALSE	0	TRUE	FALSE	FALSE	FALSE	FALSE	0	106	1.67789	1.36065
CACNG7	TRUE	FALSE	FALSE	0	TRUE	FALSE	FALSE	FALSE	FALSE	3	103	2.47931	2.80362
CACNG8	TRUE	FALSE	FALSE	0	TRUE	FALSE	FALSE	FALSE	FALSE	1	92
CACTIN	TRUE	FALSE	FALSE	0	TRUE	FALSE	FALSE	FALSE	FALSE	2	44	4.52557	4.6216
CACUL1	TRUE	FALSE	FALSE	0	FALSE	FALSE	FALSE	FALSE	FALSE	5	95	3.27564	0.969418
CACYBP	TRUE	FALSE	FALSE	0	TRUE	FALSE	TRUE	FALSE	FALSE	9	34	2.93925	0.954526
CAD	TRUE	FALSE	FALSE	0	TRUE	FALSE	FALSE	FALSE	FALSE	6	33	7.93272	4.8503
CADM1	TRUE	FALSE	FALSE	0	TRUE	FALSE	FALSE	FALSE	FALSE	9	94	3.85113	2.3627
CADM2	TRUE	FALSE	FALSE	0	TRUE	FALSE	FALSE	FALSE	FALSE	4	93	3.81995	1.30564
CADM3	TRUE	FALSE	FALSE	0	TRUE	FALSE	FALSE	FALSE	FALSE	4	79	3.65471	1.39461
CADM4	TRUE	FALSE	FALSE	0	TRUE	FALSE	FALSE	FALSE	FALSE	3	108	3.37552	3.744
CADPS	TRUE	FALSE	FALSE	0	TRUE	FALSE	FALSE	FALSE	FALSE	6	66	5.50016	3.41447
CADPS2	TRUE	FALSE	FALSE	0	TRUE	FALSE	FALSE	FALSE	FALSE	5	74	5.67972	-0.289886
CAGE1	TRUE	FALSE	FALSE	0	FALSE	FALSE	FALSE	FALSE	FALSE	2	89	1.27871	-0.650124
CALB1	TRUE	FALSE	FALSE	0	TRUE	FALSE	FALSE	FALSE	FALSE	1	62	3.45797	1.33976
CALB2	TRUE	FALSE	FALSE	0	TRUE	FALSE	FALSE	FALSE	FALSE	1	38	1.92264	-0.0855223
CALCA	TRUE	FALSE	FALSE	0	TRUE	FALSE	FALSE	FALSE	FALSE	3	4	-0.207469	-1.02451
CALCB	TRUE	FALSE	FALSE	0	TRUE	FALSE	FALSE	FALSE	FALSE	2	55	0.743258	-0.192101
CALCOCO1	TRUE	FALSE	TRUE	3	TRUE	FALSE	FALSE	FALSE	FALSE	3	22	3.92348	0.176266
CALCOCO2	TRUE	FALSE	FALSE	0	TRUE	FALSE	FALSE	FALSE	FALSE	6	100	2.89353	0.410125
CALCR	TRUE	FALSE	FALSE	0	TRUE	FALSE	FALSE	FALSE	FALSE	2	47	2.36717	0.159774
CALCRL	TRUE	FALSE	FALSE	0	TRUE	FALSE	FALSE	FALSE	FALSE	3	77	3.58498	1.48624
CALD1	TRUE	FALSE	FALSE	0	TRUE	FALSE	FALSE	FALSE	FALSE	51	87	4.95013	-0.138992
CALHM1	TRUE	FALSE	FALSE	0	TRUE	FALSE	FALSE	FALSE	FALSE	0	93	-0.0857016	-0.0450052
CALHM2	TRUE	FALSE	FALSE	0	TRUE	FALSE	FALSE	FALSE	FALSE	6	93	-1.30536	0.316168
CALHM3	TRUE	FALSE	FALSE	0	FALSE	FALSE	FALSE	FALSE	FALSE	0	81
CALHM4	TRUE	FALSE	FALSE	0	FALSE	FALSE	FALSE	FALSE	FALSE	1	53
CALHM5	TRUE	FALSE	FALSE	0	TRUE	FALSE	FALSE	FALSE	FALSE	4	67
CALHM6	TRUE	FALSE	FALSE	0	TRUE	FALSE	FALSE	FALSE	FALSE	6	84
CALM1	TRUE	TRUE	FALSE	0	TRUE	FALSE	FALSE	FALSE	FALSE	19	111	2.62508	3.20729
CALM2	TRUE	FALSE	FALSE	0	FALSE	FALSE	FALSE	FALSE	FALSE	0	110	2.44442	2.78965
CALM3	TRUE	FALSE	TRUE	8	TRUE	FALSE	FALSE	FALSE	FALSE	7	69	2.16278	2.91587
CALML3	TRUE	FALSE	FALSE	0	TRUE	FALSE	FALSE	FALSE	FALSE	1	82	0.335981	1.64837
CALML4	TRUE	FALSE	FALSE	0	TRUE	FALSE	FALSE	FALSE	FALSE	3	105	1.17014	-0.868559
CALML5	TRUE	FALSE	TRUE	2	TRUE	FALSE	FALSE	FALSE	FALSE	4	32	1.40871	1.3458
CALML6	TRUE	FALSE	FALSE	0	FALSE	FALSE	FALSE	FALSE	FALSE	7	89	0.0893955	-0.728179
CALN1	TRUE	FALSE	FALSE	0	TRUE	FALSE	FALSE	FALSE	FALSE	17	65	2.19092	2.15955
CALR	TRUE	TRUE	FALSE	0	TRUE	TRUE	FALSE	FALSE	FALSE	20	4	3.29407	0.76468
CALR3	TRUE	FALSE	FALSE	0	TRUE	FALSE	FALSE	FALSE	FALSE	3	0	0.965957	-0.101461
CALU	TRUE	FALSE	TRUE	1	TRUE	FALSE	FALSE	FALSE	FALSE	8	102	2.42099	0.733886
CALY	TRUE	FALSE	FALSE	0	TRUE	FALSE	FALSE	FALSE	FALSE	6	92	1.92298	1.34743
CAMK1	TRUE	FALSE	FALSE	0	TRUE	FALSE	FALSE	FALSE	FALSE	2	97	2.54578	0.262266
CAMK1D	TRUE	FALSE	FALSE	0	TRUE	FALSE	FALSE	FALSE	FALSE	7	104	3.81734	2.26101
CAMK1G	TRUE	FALSE	FALSE	0	TRUE	FALSE	FALSE	FALSE	FALSE	5	94	2.95932	0.628138
CAMK2A	TRUE	FALSE	TRUE	2	TRUE	FALSE	FALSE	FALSE	FALSE	14	84	4.73593	5.27324
CAMK2B	TRUE	FALSE	FALSE	0	TRUE	FALSE	FALSE	FALSE	FALSE	9	104	4.04885	3.7078
CAMK2D	TRUE	FALSE	TRUE	3	TRUE	FALSE	FALSE	FALSE	FALSE	12	88	3.45141	2.66195
CAMK2G	TRUE	FALSE	FALSE	0	TRUE	FALSE	FALSE	FALSE	FALSE	3	105	4.72136	4.2811
CAMK2N1	TRUE	FALSE	FALSE	0	FALSE	FALSE	FALSE	FALSE	FALSE	18	107	0.502815	1.70735
CAMK2N2	TRUE	FALSE	FALSE	0	TRUE	FALSE	FALSE	FALSE	FALSE	9	96	1.47063	1.62537
CAMK4	TRUE	FALSE	FALSE	0	TRUE	FALSE	FALSE	FALSE	FALSE	12	88	2.59373	1.61368
CAMKK1	TRUE	FALSE	FALSE	0	TRUE	FALSE	FALSE	FALSE	FALSE	4	110	3.17558	1.0953
CAMKK2	TRUE	FALSE	FALSE	0	TRUE	FALSE	FALSE	FALSE	FALSE	6	97	3.76246	1.50026
CAMKMT	TRUE	FALSE	FALSE	0	TRUE	FALSE	FALSE	FALSE	FALSE	6	51	-0.407449	-0.592955
CAMKV	TRUE	FALSE	FALSE	0	TRUE	FALSE	FALSE	FALSE	FALSE	1	104	4.04355	4.36905
CAMLG	TRUE	FALSE	FALSE	0	TRUE	FALSE	FALSE	FALSE	FALSE	3	75	1.31531	0.787305
CAMP	TRUE	FALSE	FALSE	0	TRUE	FALSE	FALSE	FALSE	FALSE	6	38	1.11957	-0.618034
CAMSAP1	TRUE	FALSE	FALSE	0	TRUE	FALSE	FALSE	FALSE	FALSE	2	81	4.41783	1.28674
CAMSAP2	TRUE	FALSE	FALSE	0	TRUE	FALSE	FALSE	FALSE	FALSE	3	100	6.01952	1.96685
CAMSAP3	TRUE	FALSE	FALSE	0	TRUE	FALSE	FALSE	FALSE	FALSE	3	86	5.41551	4.29288
CAMTA1	TRUE	FALSE	FALSE	0	TRUE	FALSE	FALSE	FALSE	FALSE	8	80	6.93107	3.6009
CAMTA2	TRUE	FALSE	FALSE	0	TRUE	FALSE	FALSE	FALSE	FALSE	7	86	6.45645	1.843
CAND1	TRUE	FALSE	FALSE	0	TRUE	FALSE	FALSE	FALSE	FALSE	8	21	5.35111	3.76534
[truncated: 15,432 more rows]

## Sheet: SCZ
HGNC	Is Included	Mendelian	Candidate	CS	Included in Mouse KO	Is Mouse KO	is DEG	is GWAS Gene	is HSP	TSS count	enhancer count	LoF Z-Score	Missense Z-Score
A1BG	TRUE	FALSE	FALSE	0	TRUE	FALSE	FALSE	FALSE	FALSE	4	96	1.21484	1.03143
A1CF	TRUE	FALSE	FALSE	0	TRUE	FALSE	FALSE	FALSE	FALSE	2	37	3.29427	0.387458
A2M	TRUE	FALSE	TRUE	3	TRUE	FALSE	FALSE	FALSE	FALSE	10	85	4.91882	0.516917
A2ML1	TRUE	FALSE	FALSE	0	FALSE	FALSE	FALSE	FALSE	FALSE	8	42	1.86068	-0.79124
A3GALT2	TRUE	FALSE	FALSE	0	TRUE	FALSE	FALSE	FALSE	FALSE	0	0	-0.344024	1.9639
A4GALT	TRUE	FALSE	FALSE	0	TRUE	FALSE	FALSE	FALSE	FALSE	2	108	1.2979	1.12408
A4GNT	TRUE	FALSE	FALSE	0	TRUE	FALSE	FALSE	FALSE	FALSE	1	23	2.20554	-0.376679
AAAS	TRUE	FALSE	FALSE	0	TRUE	FALSE	FALSE	FALSE	FALSE	3	65	1.70841	-1.08148
AACS	TRUE	FALSE	FALSE	0	TRUE	FALSE	FALSE	FALSE	FALSE	3	47	0.837459	-0.478025
AADAC	TRUE	FALSE	FALSE	0	TRUE	FALSE	FALSE	FALSE	FALSE	5	40	0.95329	-0.521598
AADACL2	TRUE	FALSE	FALSE	0	FALSE	FALSE	FALSE	FALSE	FALSE	1	0	0.464636	-0.80131
AADACL3	TRUE	FALSE	FALSE	0	TRUE	FALSE	FALSE	FALSE	FALSE	1	40	0.202596	-0.353485
AADACL4	TRUE	FALSE	FALSE	0	TRUE	FALSE	FALSE	FALSE	FALSE	0	48	0.877849	-1.97751
AADAT	TRUE	FALSE	FALSE	0	TRUE	TRUE	FALSE	FALSE	FALSE	4	62	2.96991	2.69411
AAGAB	TRUE	FALSE	FALSE	0	TRUE	FALSE	FALSE	FALSE	FALSE	1	106	2.28612	-1.92338
AAK1	TRUE	FALSE	FALSE	0	TRUE	TRUE	FALSE	FALSE	FALSE	12	110	5.0244	1.46433
AAMDC	TRUE	FALSE	FALSE	0	FALSE	FALSE	FALSE	FALSE	FALSE	3	46	0.0371853	-0.961849
AAMP	TRUE	FALSE	TRUE	2	TRUE	FALSE	FALSE	FALSE	FALSE	3	99	3.0443	2.10151
AANAT	TRUE	FALSE	FALSE	0	TRUE	FALSE	FALSE	FALSE	FALSE	5	36	0.499561	-0.773436
AAR2	TRUE	FALSE	FALSE	0	FALSE	FALSE	FALSE	FALSE	FALSE	3	63	0.482989	0.306074
AARD	TRUE	FALSE	FALSE	0	TRUE	FALSE	FALSE	FALSE	FALSE	2	53	1.49665	0.762163
AARS1	TRUE	FALSE	FALSE	0	TRUE	FALSE	FALSE	FALSE	FALSE	2	83
AARS2	TRUE	FALSE	TRUE	1	TRUE	FALSE	FALSE	FALSE	FALSE	1	19	3.65698	0.719383
AARSD1	TRUE	FALSE	FALSE	0	TRUE	FALSE	FALSE	FALSE	FALSE	5	0	0.868743	-0.386697
AASDH	TRUE	FALSE	FALSE	0	FALSE	FALSE	FALSE	FALSE	FALSE	2	91	3.03288	-1.39292
AASDHPPT	TRUE	FALSE	TRUE	5	TRUE	FALSE	FALSE	FALSE	FALSE	4	4	2.39046	0.892073
AASS	TRUE	TRUE	FALSE	0	TRUE	FALSE	FALSE	FALSE	FALSE	3	94	2.88491	-0.208361
AATK	TRUE	FALSE	FALSE	0	TRUE	FALSE	FALSE	FALSE	FALSE	7	96	3.54584	0.18208
ABAT	TRUE	FALSE	TRUE	2	TRUE	FALSE	FALSE	FALSE	FALSE	16	110	3.5833	1.04516
ABCA1	TRUE	FALSE	FALSE	0	TRUE	FALSE	FALSE	FALSE	FALSE	7	106	6.70063	2.06731
ABCA10	TRUE	FALSE	FALSE	0	FALSE	FALSE	FALSE	FALSE	FALSE	8	15	1.42097	-2.70976
ABCA12	TRUE	FALSE	FALSE	0	TRUE	FALSE	FALSE	FALSE	FALSE	4	35	6.62146	0.291714
ABCA13	TRUE	FALSE	FALSE	0	TRUE	FALSE	FALSE	FALSE	FALSE	4	19	-0.0831981	-5.02611
ABCA2	TRUE	FALSE	FALSE	0	TRUE	TRUE	FALSE	FALSE	FALSE	17	107	7.35618	5.36774
ABCA3	TRUE	FALSE	TRUE	2	TRUE	FALSE	FALSE	FALSE	FALSE	5	31	4.06205	0.927942
ABCA4	TRUE	FALSE	FALSE	0	TRUE	FALSE	FALSE	FALSE	FALSE	8	98	2.95135	-1.49782
ABCA5	TRUE	FALSE	FALSE	0	TRUE	FALSE	FALSE	FALSE	FALSE	6	60	3.45603	-1.89509
ABCA6	TRUE	FALSE	FALSE	0	TRUE	FALSE	FALSE	FALSE	FALSE	7	62	2.73507	-2.45059
ABCA7	TRUE	FALSE	FALSE	0	TRUE	FALSE	FALSE	FALSE	FALSE	4	90	1.0306	-1.12611
ABCA8	TRUE	FALSE	TRUE	1	TRUE	FALSE	FALSE	FALSE	FALSE	4	57	0.588828	-1.74702
ABCA9	TRUE	FALSE	FALSE	0	TRUE	FALSE	FALSE	FALSE	FALSE	4	43	1.89616	-0.726541
ABCB1	TRUE	FALSE	FALSE	0	TRUE	FALSE	FALSE	TRUE	TRUE	3	4	5.44059	0.509737
ABCB10	TRUE	FALSE	FALSE	0	TRUE	FALSE	FALSE	FALSE	FALSE	3	104	1.74814	1.36085
ABCB11	TRUE	FALSE	FALSE	0	TRUE	FALSE	FALSE	FALSE	FALSE	2	72	3.04661	-0.239272
ABCB4	TRUE	FALSE	FALSE	0	TRUE	FALSE	FALSE	FALSE	FALSE	3	86	4.67825	1.15346
ABCB5	TRUE	FALSE	FALSE	0	TRUE	FALSE	FALSE	FALSE	FALSE	7	48	1.32696	-4.65636
ABCB6	TRUE	FALSE	TRUE	11	TRUE	FALSE	FALSE	FALSE	FALSE	5	106	0.927377	0.488915
ABCB8	TRUE	FALSE	FALSE	0	TRUE	FALSE	FALSE	FALSE	FALSE	2	78	2.48987	0.547587
ABCB9	TRUE	FALSE	FALSE	0	TRUE	FALSE	FALSE	FALSE	FALSE	5	107	2.32664	0.438623
ABCC1	TRUE	FALSE	TRUE	1	TRUE	TRUE	FALSE	FALSE	FALSE	6	108	5.26509	2.07969
ABCC10	TRUE	FALSE	FALSE	0	TRUE	FALSE	FALSE	FALSE	FALSE	4	15	1.46873	-0.0116904
ABCC11	TRUE	FALSE	FALSE	0	FALSE	FALSE	FALSE	FALSE	FALSE	2	110	0.891628	-1.06027
ABCC12	TRUE	FALSE	FALSE	0	FALSE	FALSE	FALSE	FALSE	FALSE	2	80	0.838681	-0.332717
ABCC2	TRUE	FALSE	FALSE	0	TRUE	FALSE	FALSE	FALSE	FALSE	7	78	1.13884	-2.48488
ABCC3	TRUE	FALSE	FALSE	0	TRUE	FALSE	FALSE	FALSE	FALSE	8	111	2.79705	-0.124892
ABCC4	TRUE	FALSE	TRUE	1	TRUE	FALSE	FALSE	FALSE	FALSE	5	98	4.87367	0.787037
ABCC5	TRUE	FALSE	TRUE	2	TRUE	FALSE	FALSE	FALSE	FALSE	5	100	5.92012	3.33254
ABCC6	TRUE	FALSE	FALSE	0	TRUE	FALSE	FALSE	FALSE	FALSE	0	63	3.95616	-0.970861
ABCC8	TRUE	TRUE	FALSE	0	TRUE	FALSE	FALSE	FALSE	FALSE	3	68	3.26188	2.59827
ABCC9	TRUE	FALSE	FALSE	0	TRUE	FALSE	FALSE	FALSE	FALSE	6	78	5.47182	4.88844
ABCD2	TRUE	FALSE	FALSE	0	TRUE	TRUE	FALSE	FALSE	FALSE	3	70	1.83466	2.20988
ABCD3	TRUE	FALSE	TRUE	1	TRUE	FALSE	FALSE	FALSE	FALSE	3	97	5.68645	2.42051
ABCD4	TRUE	FALSE	FALSE	0	TRUE	FALSE	FALSE	FALSE	FALSE	3	60	2.06368	0.637339
ABCE1	TRUE	FALSE	FALSE	0	TRUE	FALSE	FALSE	FALSE	FALSE	1	61	5.47729	4.3107
ABCF1	TRUE	FALSE	FALSE	0	TRUE	FALSE	FALSE	FALSE	FALSE	2	2	3.81874	2.53236
ABCF2	TRUE	FALSE	FALSE	0	TRUE	FALSE	FALSE	FALSE	FALSE	2	86	4.77119	2.70275
ABCF3	TRUE	FALSE	FALSE	0	TRUE	FALSE	FALSE	FALSE	FALSE	1	15	3.69254	0.907939
ABCG1	TRUE	FALSE	FALSE	0	TRUE	TRUE	FALSE	FALSE	FALSE	5	107	3.56008	2.65917
ABCG2	TRUE	FALSE	FALSE	0	TRUE	FALSE	FALSE	FALSE	FALSE	16	82	0.146132	-1.81365
ABCG4	TRUE	FALSE	FALSE	0	TRUE	FALSE	FALSE	FALSE	FALSE	2	99	2.50096	2.90534
ABCG5	TRUE	FALSE	FALSE	0	TRUE	FALSE	FALSE	FALSE	FALSE	6	55	-0.260478	-1.00561
ABCG8	TRUE	FALSE	FALSE	0	TRUE	FALSE	FALSE	FALSE	FALSE	1	81	-0.282432	-2.85077
ABHD1	TRUE	FALSE	FALSE	0	FALSE	FALSE	FALSE	FALSE	FALSE	2	107	-2.60492	-1.40665
ABHD10	TRUE	FALSE	FALSE	0	TRUE	FALSE	FALSE	FALSE	FALSE	2	70	1.60591	-0.0799153
ABHD11	TRUE	FALSE	FALSE	0	TRUE	FALSE	FALSE	FALSE	FALSE	4	92	0.749195	0.610521
ABHD12	TRUE	FALSE	TRUE	8	TRUE	TRUE	FALSE	FALSE	FALSE	4	96	1.66482	0.204166
ABHD12B	TRUE	FALSE	FALSE	0	TRUE	FALSE	FALSE	FALSE	FALSE	3	59	-1.04309	-0.672784
ABHD13	TRUE	FALSE	FALSE	0	TRUE	FALSE	FALSE	FALSE	FALSE	2	97	2.29706	0.56467
ABHD14A	TRUE	FALSE	FALSE	0	TRUE	FALSE	FALSE	FALSE	FALSE	3	89	0.423073	-0.0274801
ABHD14B	TRUE	FALSE	FALSE	0	TRUE	FALSE	FALSE	FALSE	FALSE	0	102	1.33006	0.0908901
ABHD15	TRUE	FALSE	FALSE	0	TRUE	FALSE	FALSE	FALSE	FALSE	2	109	1.51671	1.85631
ABHD16A	TRUE	FALSE	FALSE	0	TRUE	FALSE	FALSE	FALSE	FALSE	2	108	4.79459	2.73258
ABHD16B	TRUE	FALSE	FALSE	0	TRUE	FALSE	FALSE	FALSE	FALSE	0	87	1.18756	2.01331
ABHD17A	TRUE	FALSE	FALSE	0	TRUE	FALSE	FALSE	FALSE	FALSE	4	51	1.47693	4.00647
ABHD17B	TRUE	FALSE	FALSE	0	TRUE	FALSE	FALSE	FALSE	FALSE	4	99	3.11332	2.27615
ABHD17C	TRUE	FALSE	FALSE	0	TRUE	FALSE	FALSE	FALSE	FALSE	2	103	2.38011	4.197
ABHD18	TRUE	FALSE	FALSE	0	FALSE	FALSE	FALSE	FALSE	FALSE	5	69
ABHD2	TRUE	FALSE	FALSE	0	TRUE	FALSE	FALSE	FALSE	FALSE	9	110	3.28409	2.37323
ABHD3	TRUE	FALSE	FALSE	0	TRUE	FALSE	FALSE	FALSE	FALSE	1	83	1.01466	0.168098
ABHD4	TRUE	FALSE	FALSE	0	TRUE	FALSE	FALSE	FALSE	FALSE	3	101	1.69333	-0.0105775
ABHD5	TRUE	FALSE	FALSE	0	TRUE	FALSE	FALSE	FALSE	FALSE	4	111	1.87641	-0.0964878
ABHD6	TRUE	FALSE	TRUE	1	TRUE	TRUE	FALSE	FALSE	FALSE	5	109	1.70704	0.222515
ABHD8	TRUE	FALSE	FALSE	0	TRUE	TRUE	FALSE	FALSE	FALSE	3	82	2.80343	3.25537
ABI1	TRUE	FALSE	FALSE	0	TRUE	FALSE	FALSE	FALSE	FALSE	4	104	3.59221	1.55901
ABI2	TRUE	FALSE	FALSE	0	TRUE	FALSE	FALSE	FALSE	FALSE	7	78	3.75611	2.42232
ABI3	TRUE	FALSE	FALSE	0	TRUE	FALSE	FALSE	FALSE	FALSE	5	108	1.77675	-0.980518
ABI3BP	TRUE	FALSE	FALSE	0	TRUE	FALSE	FALSE	FALSE	FALSE	10	49	3.90404	-0.73679
ABITRAM	TRUE	FALSE	FALSE	0	TRUE	FALSE	FALSE	FALSE	FALSE	1	56
ABL1	TRUE	FALSE	FALSE	0	TRUE	FALSE	FALSE	FALSE	FALSE	6	94	5.23367	2.66152
ABL2	TRUE	FALSE	TRUE	1	TRUE	FALSE	FALSE	FALSE	FALSE	6	86	4.27693	1.30525
ABLIM1	TRUE	FALSE	TRUE	3	TRUE	FALSE	FALSE	FALSE	FALSE	30	106	4.92542	1.7083
ABLIM2	TRUE	FALSE	FALSE	0	TRUE	FALSE	FALSE	FALSE	FALSE	12	109	4.43144	-1.4057
ABLIM3	TRUE	FALSE	FALSE	0	FALSE	FALSE	FALSE	FALSE	FALSE	7	100	4.41748	-0.341642
ABO	TRUE	FALSE	FALSE	0	TRUE	FALSE	FALSE	FALSE	FALSE	4	0
ABR	TRUE	FALSE	FALSE	0	TRUE	TRUE	FALSE	FALSE	FALSE	26	106	5.44051	4.51005
ABRA	TRUE	FALSE	FALSE	0	TRUE	FALSE	FALSE	FALSE	FALSE	2	69	0.422357	-0.869031
ABRACL	TRUE	FALSE	FALSE	0	TRUE	FALSE	FALSE	FALSE	FALSE	6	78	1.27735	0.0830309
ABRAXAS1	TRUE	FALSE	FALSE	0	TRUE	FALSE	FALSE	FALSE	FALSE	2	76
ABRAXAS2	TRUE	FALSE	FALSE	0	TRUE	FALSE	FALSE	FALSE	FALSE	1	23
ABT1	TRUE	FALSE	FALSE	0	TRUE	FALSE	FALSE	FALSE	FALSE	1	90	1.04698	1.64766
ABTB1	TRUE	FALSE	TRUE	1	TRUE	FALSE	FALSE	FALSE	FALSE	3	91	2.46746	0.364087
ABTB2	TRUE	FALSE	FALSE	0	TRUE	FALSE	FALSE	FALSE	FALSE	2	82	3.80388	1.15766
ACAA1	TRUE	FALSE	TRUE	5	TRUE	FALSE	FALSE	FALSE	FALSE	4	99	1.75516	1.09339
ACAA2	TRUE	FALSE	TRUE	10	FALSE	FALSE	FALSE	FALSE	FALSE	9	105	1.87128	-1.01299
ACACB	TRUE	FALSE	TRUE	3	TRUE	FALSE	FALSE	FALSE	FALSE	20	96	4.23023	1.25878
ACAD10	TRUE	FALSE	TRUE	2	TRUE	FALSE	FALSE	FALSE	FALSE	1	7	1.28608	-0.355679
ACAD11	TRUE	FALSE	FALSE	0	TRUE	FALSE	FALSE	FALSE	FALSE	8	79	2.95407	-0.144459
ACAD8	TRUE	FALSE	TRUE	2	TRUE	FALSE	FALSE	FALSE	FALSE	1	31	1.91518	-0.140066
ACAD9	TRUE	FALSE	TRUE	2	TRUE	FALSE	FALSE	FALSE	FALSE	3	19	2.62836	0.192506
ACADL	TRUE	FALSE	FALSE	0	TRUE	FALSE	FALSE	FALSE	FALSE	5	60	1.09691	0.395607
ACADM	TRUE	FALSE	FALSE	0	TRUE	FALSE	FALSE	FALSE	FALSE	3	90	0.780825	0.141601
ACADS	TRUE	TRUE	FALSE	0	TRUE	FALSE	FALSE	FALSE	FALSE	2	93	1.49788	0.240705
ACADSB	TRUE	FALSE	TRUE	3	FALSE	FALSE	FALSE	FALSE	FALSE	4	103	0.623861	-0.909468
ACADVL	TRUE	FALSE	TRUE	6	TRUE	FALSE	FALSE	FALSE	FALSE	3	89	2.01144	0.27569
ACAN	TRUE	FALSE	FALSE	0	TRUE	FALSE	FALSE	FALSE	FALSE	7	64	6.13121	1.02597
ACAP1	TRUE	FALSE	FALSE	0	TRUE	FALSE	FALSE	FALSE	FALSE	2	99	4.357	2.36656
ACAP2	TRUE	FALSE	FALSE	0	TRUE	FALSE	FALSE	FALSE	FALSE	7	101	5.76669	2.89007
ACAP3	TRUE	FALSE	TRUE	1	TRUE	FALSE	FALSE	FALSE	FALSE	5	50	3.385	1.79659
ACAT1	TRUE	FALSE	TRUE	3	TRUE	FALSE	FALSE	FALSE	FALSE	3	103	2.04716	-0.108847
ACAT2	TRUE	FALSE	FALSE	0	TRUE	FALSE	FALSE	FALSE	FALSE	3	84	0.89024	-0.252104
ACBD3	TRUE	FALSE	FALSE	0	TRUE	FALSE	FALSE	FALSE	FALSE	1	0	4.07828	2.07452
ACBD4	TRUE	FALSE	FALSE	0	TRUE	FALSE	FALSE	FALSE	FALSE	2	89	1.58967	0.0455766
ACBD5	TRUE	FALSE	FALSE	0	TRUE	FALSE	FALSE	FALSE	FALSE	6	73	3.1653	0.235044
ACBD6	TRUE	FALSE	FALSE	0	TRUE	FALSE	FALSE	FALSE	FALSE	6	34	2.2535	-0.776057
ACBD7	TRUE	FALSE	FALSE	0	FALSE	FALSE	FALSE	FALSE	FALSE	1	65	1.08831	-0.502882
ACCS	TRUE	FALSE	FALSE	0	FALSE	FALSE	FALSE	FALSE	FALSE	5	77	2.07559	-0.635031
ACCSL	TRUE	FALSE	FALSE	0	FALSE	FALSE	FALSE	FALSE	FALSE	0	67	0.60419	-0.379764
ACD	TRUE	FALSE	FALSE	0	TRUE	FALSE	FALSE	FALSE	FALSE	5	82	1.65237	0.526336
ACE	TRUE	FALSE	FALSE	0	TRUE	TRUE	FALSE	TRUE	FALSE	8	107	1.83904	-1.06331
ACER1	TRUE	FALSE	FALSE	0	TRUE	TRUE	FALSE	FALSE	FALSE	2	61	2.17083	0.355991
ACER2	TRUE	FALSE	FALSE	0	TRUE	FALSE	FALSE	FALSE	FALSE	2	32	2.16171	-0.420573
ACER3	TRUE	FALSE	FALSE	0	TRUE	FALSE	FALSE	FALSE	FALSE	1	109	3.23144	1.63083
ACHE	TRUE	FALSE	FALSE	0	TRUE	FALSE	FALSE	FALSE	FALSE	6	83	4.0263	4.13062
ACIN1	TRUE	FALSE	FALSE	0	TRUE	FALSE	FALSE	FALSE	FALSE	9	93	6.78729	2.9798
ACKR1	TRUE	FALSE	FALSE	0	TRUE	FALSE	FALSE	FALSE	FALSE	10	33
ACKR2	TRUE	FALSE	FALSE	0	TRUE	FALSE	FALSE	FALSE	FALSE	7	37	-0.113211	-0.39629
ACKR3	TRUE	FALSE	FALSE	0	TRUE	FALSE	FALSE	FALSE	FALSE	7	101	1.76611	1.67069
ACKR4	TRUE	FALSE	FALSE	0	TRUE	FALSE	FALSE	FALSE	FALSE	2	32	0.969233	3.79431
ACLY	TRUE	FALSE	FALSE	0	TRUE	FALSE	FALSE	FALSE	FALSE	2	102	5.7949	3.28477
ACMSD	TRUE	FALSE	FALSE	0	TRUE	FALSE	FALSE	FALSE	FALSE	5	74	0.799402	-0.693259
ACO1	TRUE	FALSE	FALSE	0	TRUE	FALSE	FALSE	FALSE	FALSE	1	103	3.19597	0.606689
ACO2	TRUE	FALSE	FALSE	0	TRUE	FALSE	FALSE	FALSE	FALSE	2	102	4.03114	3.26852
ACOD1	TRUE	FALSE	FALSE	0	TRUE	FALSE	FALSE	FALSE	FALSE	2	9
ACOT1	TRUE	FALSE	FALSE	0	TRUE	FALSE	FALSE	FALSE	FALSE	5	86	1.24599	4.07493
ACOT11	TRUE	FALSE	FALSE	0	TRUE	FALSE	FALSE	FALSE	FALSE	5	97	1.34633	0.286962
ACOT12	TRUE	FALSE	FALSE	0	TRUE	FALSE	FALSE	FALSE	FALSE	2	80	1.09061	-0.655264
ACOT13	TRUE	FALSE	FALSE	0	TRUE	TRUE	FALSE	FALSE	FALSE	6	81	-0.710508	0.25494
ACOT2	TRUE	FALSE	TRUE	2	TRUE	FALSE	FALSE	FALSE	FALSE	4	104	2.14284	2.68971
ACOT4	TRUE	FALSE	FALSE	0	TRUE	FALSE	FALSE	FALSE	FALSE	1	94	-0.87841	0.598507
ACOT6	TRUE	FALSE	FALSE	0	TRUE	FALSE	FALSE	FALSE	FALSE	0	93	-0.137043	0.32473
ACOT7	TRUE	FALSE	TRUE	1	TRUE	FALSE	FALSE	FALSE	FALSE	20	109	2.78401	2.69271
ACOT8	TRUE	FALSE	TRUE	2	TRUE	FALSE	FALSE	FALSE	FALSE	1	13	1.34783	-0.332537
ACOX1	TRUE	FALSE	TRUE	2	TRUE	FALSE	FALSE	FALSE	FALSE	5	110	3.70259	1.97732
ACOX2	TRUE	FALSE	FALSE	0	TRUE	FALSE	FALSE	FALSE	FALSE	9	111	1.31443	0.0787567
ACOX3	TRUE	FALSE	TRUE	2	FALSE	FALSE	FALSE	FALSE	FALSE	3	78	1.06926	-0.74821
ACOXL	TRUE	FALSE	FALSE	0	TRUE	FALSE	FALSE	FALSE	FALSE	4	101	1.06123	0.0774202
ACP1	TRUE	FALSE	TRUE	5	TRUE	FALSE	FALSE	FALSE	FALSE	2	96	0.966789	-0.698247
ACP2	TRUE	FALSE	TRUE	3	TRUE	FALSE	FALSE	FALSE	FALSE	4	78	2.06164	1.2522
ACP3	TRUE	FALSE	FALSE	0	TRUE	FALSE	FALSE	FALSE	FALSE	7	40
ACP4	TRUE	FALSE	FALSE	0	TRUE	FALSE	FALSE	FALSE	FALSE	0	30
ACP5	TRUE	FALSE	FALSE	0	TRUE	FALSE	FALSE	FALSE	FALSE	12	89	2.05434	0.792267
ACP6	TRUE	FALSE	FALSE	0	TRUE	FALSE	FALSE	FALSE	FALSE	3	81	1.29008	0.495346
ACP7	TRUE	FALSE	FALSE	0	TRUE	FALSE	FALSE	FALSE	FALSE	0	103
ACR	TRUE	FALSE	FALSE	0	TRUE	FALSE	FALSE	FALSE	FALSE	1	56	2.05869	2.17684
ACRBP	TRUE	FALSE	FALSE	0	TRUE	FALSE	FALSE	FALSE	FALSE	4	111	1.68544	0.982425
ACRV1	TRUE	FALSE	FALSE	0	FALSE	FALSE	FALSE	FALSE	FALSE	2	53	0.751676	0.322319
ACSBG1	TRUE	FALSE	FALSE	0	TRUE	FALSE	FALSE	FALSE	FALSE	4	88	3.12365	1.39552
ACSBG2	TRUE	FALSE	FALSE	0	TRUE	FALSE	FALSE	FALSE	FALSE	1	53	1.9291	-1.3985
ACSF2	TRUE	FALSE	TRUE	2	TRUE	TRUE	FALSE	FALSE	FALSE	3	106	3.65949	1.39857
ACSF3	TRUE	FALSE	FALSE	0	TRUE	FALSE	FALSE	FALSE	FALSE	8	103	-0.755255	-1.57679
ACSL1	TRUE	FALSE	TRUE	9	TRUE	FALSE	FALSE	FALSE	FALSE	14	111	4.33543	1.136
ACSL3	TRUE	FALSE	TRUE	2	TRUE	FALSE	FALSE	FALSE	FALSE	6	111	4.1242	1.02472
ACSL5	TRUE	FALSE	FALSE	0	TRUE	FALSE	FALSE	FALSE	FALSE	27	98	3.80612	-0.039689
ACSL6	TRUE	FALSE	FALSE	0	TRUE	FALSE	FALSE	FALSE	FALSE	12	109	4.01457	1.33204
ACSM1	TRUE	FALSE	FALSE	0	TRUE	FALSE	FALSE	FALSE	FALSE	0	96	1.64453	-0.859519
ACSM2A	TRUE	FALSE	FALSE	0	TRUE	FALSE	FALSE	FALSE	FALSE	1	58	2.69205	1.38242
ACSM2B	TRUE	FALSE	FALSE	0	TRUE	FALSE	FALSE	FALSE	FALSE	4	50	2.72999	2.05398
ACSM3	TRUE	FALSE	TRUE	1	TRUE	FALSE	FALSE	FALSE	FALSE	4	108	1.68959	-0.532112
ACSM4	TRUE	FALSE	FALSE	0	TRUE	FALSE	FALSE	FALSE	FALSE	0	12	0.747482	-0.807566
ACSM5	TRUE	FALSE	TRUE	2	TRUE	FALSE	FALSE	FALSE	FALSE	3	58	1.64938	-0.156014
ACSM6	TRUE	FALSE	FALSE	0	FALSE	FALSE	FALSE	FALSE	FALSE	2	16
ACSS1	TRUE	FALSE	FALSE	0	TRUE	FALSE	FALSE	FALSE	FALSE	3	109	2.94701	2.81348
ACSS2	TRUE	FALSE	FALSE	0	TRUE	FALSE	FALSE	FALSE	FALSE	8	79	1.59114	0.605089
ACSS3	TRUE	FALSE	FALSE	0	TRUE	FALSE	FALSE	FALSE	FALSE	4	67	1.29532	0.299637
ACTA1	TRUE	FALSE	FALSE	0	TRUE	FALSE	FALSE	FALSE	FALSE	6	108	1.70661	5.98684
ACTA2	TRUE	FALSE	TRUE	4	TRUE	FALSE	FALSE	FALSE	FALSE	11	93	2.99239	3.88057
ACTB	TRUE	TRUE	FALSE	0	TRUE	FALSE	FALSE	FALSE	FALSE	27	11	2.87928	6.28544
ACTBL2	TRUE	FALSE	FALSE	0	FALSE	FALSE	FALSE	FALSE	FALSE	2	52	-1.33022	-0.657073
ACTC1	TRUE	FALSE	TRUE	1	TRUE	FALSE	FALSE	TRUE	FALSE	9	82	2.96806	5.25229
ACTG1	TRUE	FALSE	TRUE	1	TRUE	FALSE	FALSE	FALSE	FALSE	18	53	2.41257	5.13136
ACTG2	TRUE	TRUE	FALSE	0	FALSE	FALSE	FALSE	FALSE	FALSE	5	74	2.90308	3.90648
ACTL6A	TRUE	FALSE	FALSE	0	TRUE	FALSE	FALSE	FALSE	FALSE	3	54	4.04799	2.92779
ACTL6B	TRUE	FALSE	FALSE	0	TRUE	TRUE	FALSE	FALSE	FALSE	1	57	4.18858	4.03884
ACTL7A	TRUE	FALSE	FALSE	0	FALSE	FALSE	FALSE	FALSE	FALSE	5	21	0.0429838	-0.780392
ACTL7B	TRUE	FALSE	FALSE	0	TRUE	FALSE	FALSE	FALSE	FALSE	1	24	-0.291447	1.58525
ACTL8	TRUE	FALSE	FALSE	0	FALSE	FALSE	FALSE	FALSE	FALSE	1	29	1.75466	1.54597
ACTL9	TRUE	FALSE	FALSE	0	FALSE	FALSE	FALSE	FALSE	FALSE	3	42	1.36185	1.50178
ACTN1	TRUE	FALSE	TRUE	2	TRUE	FALSE	FALSE	FALSE	FALSE	9	111	5.80371	3.82076
ACTN2	TRUE	FALSE	FALSE	0	TRUE	FALSE	FALSE	FALSE	FALSE	7	103	5.34812	1.76008
ACTN3	TRUE	FALSE	FALSE	0	TRUE	FALSE	FALSE	FALSE	FALSE	1	0
ACTN4	TRUE	FALSE	TRUE	2	TRUE	FALSE	FALSE	FALSE	FALSE	4	111	5.60389	5.4168
ACTR10	TRUE	FALSE	FALSE	0	TRUE	FALSE	FALSE	FALSE	FALSE	2	2	2.54484	0.767678
ACTR1A	TRUE	FALSE	FALSE	0	TRUE	FALSE	FALSE	FALSE	FALSE	3	58	4.00262	3.57945
ACTR1B	TRUE	FALSE	FALSE	0	TRUE	FALSE	FALSE	FALSE	FALSE	1	70	2.89218	1.44726
ACTR2	TRUE	FALSE	FALSE	0	TRUE	FALSE	FALSE	FALSE	FALSE	4	62	4.35638	4.17735
ACTR3	TRUE	FALSE	FALSE	0	FALSE	FALSE	FALSE	FALSE	FALSE	6	107	4.24631	3.64347
ACTR3B	TRUE	FALSE	FALSE	0	FALSE	FALSE	FALSE	FALSE	FALSE	4	19	4.12451	3.84457
ACTR3C	TRUE	FALSE	FALSE	0	FALSE	FALSE	FALSE	FALSE	FALSE	4	108	0.622842	1.51853
ACTR5	TRUE	FALSE	FALSE	0	TRUE	FALSE	FALSE	FALSE	FALSE	1	54	-0.222065	0.595404
ACTR6	TRUE	FALSE	FALSE	0	TRUE	FALSE	FALSE	FALSE	FALSE	2	79	2.5402	1.48908
ACTR8	TRUE	FALSE	FALSE	0	TRUE	TRUE	FALSE	FALSE	FALSE	4	56	2.19953	0.588314
ACTRT2	TRUE	FALSE	FALSE	0	TRUE	FALSE	FALSE	FALSE	FALSE	2	75	0.777526	-0.322196
ACTRT3	TRUE	FALSE	FALSE	0	TRUE	TRUE	FALSE	FALSE	FALSE	0	32	0.254855	0.53414
ACVR1	TRUE	FALSE	FALSE	0	TRUE	FALSE	FALSE	FALSE	FALSE	5	101	3.78101	2.5853
ACVR1B	TRUE	FALSE	TRUE	2	TRUE	FALSE	FALSE	FALSE	FALSE	1	103	4.37372	3.97297
ACVR1C	TRUE	FALSE	FALSE	0	TRUE	FALSE	FALSE	FALSE	FALSE	5	83	3.03656	1.2461
ACVR2A	TRUE	FALSE	FALSE	0	TRUE	FALSE	FALSE	FALSE	FALSE	6	70	4.12803	2.72309
ACVR2B	TRUE	FALSE	FALSE	0	TRUE	FALSE	FALSE	FALSE	FALSE	2	78	4.08734	3.16932
ACVRL1	TRUE	FALSE	FALSE	0	TRUE	FALSE	FALSE	FALSE	FALSE	8	111	2.27657	2.34047
ACY1	TRUE	TRUE	FALSE	0	TRUE	FALSE	FALSE	FALSE	FALSE	4	100	1.70476	0.0735459
ACY3	TRUE	FALSE	FALSE	0	TRUE	FALSE	FALSE	FALSE	FALSE	8	108	-0.227377	-0.223177
ACYP1	TRUE	FALSE	FALSE	0	TRUE	FALSE	FALSE	FALSE	FALSE	4	75	1.07854	-0.146316
ACYP2	TRUE	FALSE	FALSE	0	TRUE	FALSE	FALSE	FALSE	FALSE	5	60	-0.488248	-1.32996
ADA	TRUE	FALSE	FALSE	0	TRUE	FALSE	FALSE	FALSE	FALSE	4	110	0.339021	-0.181265
ADA2	TRUE	FALSE	FALSE	0	FALSE	FALSE	FALSE	FALSE	FALSE	7	69
ADAD1	TRUE	FALSE	FALSE	0	TRUE	FALSE	FALSE	FALSE	FALSE	10	2	3.97307	-0.223336
ADAD2	TRUE	FALSE	FALSE	0	TRUE	FALSE	FALSE	FALSE	FALSE	7	75	1.64031	-3.08233
ADAL	TRUE	FALSE	FALSE	0	TRUE	FALSE	FALSE	FALSE	FALSE	1	88	-0.870422	-0.00725731
ADAM10	TRUE	FALSE	FALSE	0	TRUE	FALSE	FALSE	TRUE	FALSE	4	78	5.1626	3.14305
ADAM11	TRUE	FALSE	FALSE	0	TRUE	FALSE	FALSE	FALSE	FALSE	2	105	4.53714	3.20973
ADAM12	TRUE	FALSE	FALSE	0	TRUE	FALSE	FALSE	FALSE	FALSE	7	78	4.49946	0.621933
ADAM15	TRUE	FALSE	FALSE	0	TRUE	FALSE	FALSE	FALSE	FALSE	1	93	2.46067	0.557427
ADAM17	TRUE	FALSE	FALSE	0	TRUE	FALSE	FALSE	FALSE	FALSE	7	31	4.92025	1.68174
ADAM18	TRUE	FALSE	FALSE	0	TRUE	FALSE	FALSE	FALSE	FALSE	3	23	-0.311756	-2.45119
ADAM19	TRUE	FALSE	FALSE	0	TRUE	FALSE	FALSE	FALSE	FALSE	5	106	3.61686	1.52968
ADAM2	TRUE	FALSE	FALSE	0	TRUE	FALSE	FALSE	FALSE	FALSE	3	7	0.86294	-2.10577
ADAM20	TRUE	FALSE	FALSE	0	TRUE	TRUE	FALSE	FALSE	FALSE	1	0	-0.264517	-1.89171
ADAM21	TRUE	FALSE	FALSE	0	TRUE	FALSE	FALSE	FALSE	FALSE	1	2	2.03144	1.58085
ADAM22	TRUE	FALSE	FALSE	0	TRUE	FALSE	FALSE	FALSE	FALSE	3	79	5.96581	2.55559
ADAM23	TRUE	FALSE	FALSE	0	TRUE	FALSE	FALSE	FALSE	FALSE	8	23	5.2754	1.72503
ADAM28	TRUE	FALSE	FALSE	0	TRUE	FALSE	FALSE	FALSE	FALSE	8	55	0.657258	-1.68416
ADAM29	TRUE	FALSE	FALSE	0	TRUE	FALSE	FALSE	FALSE	FALSE	6	34	0.634085	-0.995264
ADAM30	TRUE	FALSE	FALSE	0	TRUE	FALSE	FALSE	FALSE	FALSE	2	49	2.13899	-0.606451
ADAM32	TRUE	FALSE	FALSE	0	TRUE	FALSE	FALSE	FALSE	FALSE	1	15	1.99678	-1.23433
ADAM33	TRUE	FALSE	FALSE	0	TRUE	FALSE	FALSE	FALSE	FALSE	5	105	1.41414	0.730688
ADAM7	TRUE	FALSE	FALSE	0	TRUE	FALSE	FALSE	FALSE	FALSE	5	7	1.55103	-1.43458
ADAM8	TRUE	FALSE	FALSE	0	TRUE	FALSE	FALSE	FALSE	FALSE	4	106	2.05793	-0.472103
ADAM9	TRUE	FALSE	FALSE	0	TRUE	FALSE	FALSE	FALSE	FALSE	4	103	4.82163	1.66118
ADAMDEC1	TRUE	FALSE	FALSE	0	TRUE	FALSE	FALSE	FALSE	FALSE	6	38	0.980097	-1.02533
ADAMTS1	TRUE	FALSE	FALSE	0	TRUE	FALSE	FALSE	FALSE	FALSE	5	96	3.88391	0.868767
ADAMTS10	TRUE	FALSE	FALSE	0	TRUE	FALSE	FALSE	FALSE	FALSE	2	34	5.15908	4.36253
ADAMTS12	TRUE	FALSE	FALSE	0	TRUE	FALSE	FALSE	FALSE	FALSE	5	88	3.29193	-0.230051
ADAMTS13	TRUE	FALSE	FALSE	0	TRUE	FALSE	FALSE	FALSE	FALSE	2	97	3.08943	1.98876
ADAMTS14	TRUE	FALSE	FALSE	0	TRUE	FALSE	FALSE	FALSE	FALSE	4	106	4.08584	0.0638886
ADAMTS15	TRUE	FALSE	FALSE	0	TRUE	FALSE	FALSE	FALSE	FALSE	2	102	4.00177	2.5787
ADAMTS16	TRUE	FALSE	FALSE	0	TRUE	FALSE	FALSE	FALSE	FALSE	6	79	4.55418	-0.0223175
ADAMTS17	TRUE	FALSE	FALSE	0	TRUE	FALSE	FALSE	FALSE	FALSE	7	81	2.86713	-0.931084
ADAMTS18	TRUE	FALSE	FALSE	0	TRUE	FALSE	FALSE	FALSE	FALSE	2	65	3.24774	-3.1361
ADAMTS19	TRUE	FALSE	FALSE	0	TRUE	FALSE	FALSE	FALSE	FALSE	3	63	5.65555	2.61502
ADAMTS2	TRUE	FALSE	FALSE	0	TRUE	FALSE	FALSE	FALSE	FALSE	6	101	5.14428	2.54814
ADAMTS20	TRUE	FALSE	FALSE	0	TRUE	FALSE	FALSE	FALSE	FALSE	1	26	2.66579	-2.78444
ADAMTS3	TRUE	FALSE	FALSE	0	TRUE	FALSE	FALSE	FALSE	FALSE	2	82	4.01346	-0.507028
ADAMTS4	TRUE	FALSE	FALSE	0	TRUE	FALSE	FALSE	FALSE	FALSE	3	92	3.04728	1.18588
ADAMTS5	TRUE	FALSE	FALSE	0	TRUE	FALSE	FALSE	FALSE	FALSE	10	87	3.42882	2.52961
ADAMTS6	TRUE	FALSE	FALSE	0	TRUE	FALSE	FALSE	FALSE	FALSE	6	62	5.81801	2.68918
ADAMTS7	TRUE	FALSE	FALSE	0	TRUE	FALSE	FALSE	FALSE	FALSE	4	87	3.82686	0.413411
ADAMTS8	TRUE	FALSE	FALSE	0	TRUE	FALSE	FALSE	FALSE	FALSE	2	105	1.11853	0.729738
ADAMTS9	TRUE	FALSE	FALSE	0	TRUE	FALSE	FALSE	FALSE	FALSE	6	84	6.15927	0.440606
ADAMTSL1	TRUE	FALSE	FALSE	0	TRUE	FALSE	FALSE	FALSE	FALSE	3	80	5.0021	-1.7751
ADAMTSL2	TRUE	FALSE	FALSE	0	TRUE	FALSE	FALSE	FALSE	FALSE	3	103	2.30172	1.35568
ADAMTSL3	TRUE	FALSE	FALSE	0	TRUE	FALSE	FALSE	FALSE	FALSE	3	74	4.66618	-0.577434
ADAMTSL4	TRUE	FALSE	FALSE	0	TRUE	FALSE	FALSE	FALSE	FALSE	3	109	1.55235	-0.545274
ADAMTSL5	TRUE	FALSE	FALSE	0	TRUE	FALSE	FALSE	FALSE	FALSE	3	97	0.131377	-0.539339
ADAP1	TRUE	FALSE	FALSE	0	TRUE	FALSE	FALSE	FALSE	FALSE	16	107	3.25609	1.18571
ADAP2	TRUE	FALSE	FALSE	0	TRUE	FALSE	FALSE	FALSE	FALSE	8	87	1.94029	1.08564
ADAR	TRUE	FALSE	FALSE	0	TRUE	FALSE	FALSE	FALSE	FALSE	9	108	4.7404	3.00529
ADARB1	TRUE	FALSE	FALSE	0	TRUE	FALSE	FALSE	FALSE	FALSE	5	110	3.26738	4.32874
ADARB2	TRUE	FALSE	FALSE	0	TRUE	FALSE	FALSE	FALSE	FALSE	20	72	3.40184	2.77913
ADAT1	TRUE	FALSE	FALSE	0	TRUE	FALSE	FALSE	FALSE	FALSE	2	101	0.491948	-2.94771
ADAT2	TRUE	FALSE	FALSE	0	FALSE	FALSE	FALSE	FALSE	FALSE	1	80	-0.493984	0.83653
ADAT3	TRUE	FALSE	FALSE	0	TRUE	FALSE	FALSE	FALSE	FALSE	3	47	-0.346785	1.42053
ADCK1	TRUE	FALSE	FALSE	0	FALSE	FALSE	FALSE	FALSE	FALSE	2	34	0.849959	-0.570332
ADCK2	TRUE	FALSE	FALSE	0	TRUE	TRUE	FALSE	FALSE	FALSE	1	83	2.06914	2.20276
ADCK5	TRUE	FALSE	FALSE	0	TRUE	TRUE	FALSE	FALSE	FALSE	2	25	3.49784	2.13023
ADCY1	TRUE	FALSE	FALSE	0	TRUE	TRUE	FALSE	FALSE	FALSE	4	85	5.52438	6.1488
ADCY10	TRUE	FALSE	FALSE	0	TRUE	TRUE	FALSE	FALSE	FALSE	2	93	1.73962	-0.702715
ADCY2	TRUE	FALSE	FALSE	0	TRUE	FALSE	FALSE	TRUE	FALSE	13	87	5.99422	5.25166
ADCY3	TRUE	FALSE	TRUE	2	TRUE	FALSE	FALSE	FALSE	FALSE	4	102	4.02554	3.25211
ADCY4	TRUE	FALSE	FALSE	0	TRUE	FALSE	FALSE	FALSE	FALSE	2	101	2.02016	1.60528
ADCY5	TRUE	FALSE	FALSE	0	TRUE	TRUE	FALSE	FALSE	FALSE	7	104	5.07925	5.67863
ADCY6	TRUE	FALSE	FALSE	0	TRUE	FALSE	FALSE	FALSE	FALSE	1	100	4.50266	3.47525
ADCY7	TRUE	FALSE	FALSE	0	TRUE	FALSE	FALSE	FALSE	FALSE	3	108	4.14599	1.98058
ADCY8	TRUE	FALSE	FALSE	0	TRUE	FALSE	FALSE	FALSE	FALSE	3	76	4.246	2.52229
ADCY9	TRUE	FALSE	TRUE	3	TRUE	FALSE	FALSE	FALSE	FALSE	3	96	4.55983	2.83983
ADCYAP1	TRUE	FALSE	FALSE	0	TRUE	TRUE	FALSE	FALSE	FALSE	14	99	1.44058	1.66116
ADCYAP1R1	TRUE	FALSE	FALSE	0	TRUE	TRUE	FALSE	FALSE	FALSE	6	85	2.9298	1.18517
ADD1	TRUE	FALSE	TRUE	5	TRUE	FALSE	FALSE	FALSE	FALSE	12	107	3.90605	0.586496
ADD2	TRUE	FALSE	FALSE	0	TRUE	FALSE	FALSE	FALSE	FALSE	5	94	4.97378	2.02559
ADD3	TRUE	FALSE	FALSE	0	TRUE	FALSE	FALSE	FALSE	FALSE	18	111	4.37569	-0.587661
ADGB	TRUE	FALSE	FALSE	0	TRUE	FALSE	FALSE	FALSE	FALSE	3	24
ADGRA1	TRUE	FALSE	FALSE	0	TRUE	FALSE	FALSE	FALSE	FALSE	4	72
ADGRA2	TRUE	FALSE	FALSE	0	TRUE	FALSE	FALSE	FALSE	FALSE	5	109
ADGRA3	TRUE	FALSE	FALSE	0	TRUE	FALSE	FALSE	FALSE	FALSE	4	91
ADGRB1	TRUE	FALSE	FALSE	0	TRUE	FALSE	FALSE	FALSE	FALSE	4	105
ADGRB2	TRUE	FALSE	FALSE	0	TRUE	TRUE	FALSE	FALSE	FALSE	7	111
ADGRB3	TRUE	FALSE	FALSE	0	FALSE	FALSE	FALSE	TRUE	FALSE	10	81
ADGRD1	TRUE	FALSE	FALSE	0	TRUE	FALSE	FALSE	FALSE	FALSE	7	96
ADGRD2	TRUE	FALSE	FALSE	0	FALSE	FALSE	FALSE	FALSE	FALSE	0	100
ADGRE1	TRUE	FALSE	FALSE	0	TRUE	FALSE	FALSE	FALSE	FALSE	3	71
ADGRE2	TRUE	FALSE	FALSE	0	TRUE	FALSE	FALSE	FALSE	FALSE	5	86
ADGRE3	TRUE	FALSE	FALSE	0	FALSE	FALSE	FALSE	FALSE	FALSE	3	22
ADGRE5	TRUE	FALSE	FALSE	0	TRUE	FALSE	FALSE	FALSE	FALSE	6	109
ADGRF1	TRUE	FALSE	FALSE	0	TRUE	FALSE	FALSE	FALSE	FALSE	8	83
ADGRF2	TRUE	FALSE	FALSE	0	TRUE	FALSE	FALSE	FALSE	FALSE
ADGRF3	TRUE	FALSE	FALSE	0	TRUE	FALSE	FALSE	FALSE	FALSE	2	76
ADGRF4	TRUE	FALSE	FALSE	0	TRUE	FALSE	FALSE	FALSE	FALSE	4	75
ADGRF5	TRUE	FALSE	FALSE	0	TRUE	FALSE	FALSE	FALSE	FALSE	8	71
ADGRG1	TRUE	FALSE	FALSE	0	TRUE	FALSE	FALSE	FALSE	FALSE	16	94
ADGRG3	TRUE	FALSE	FALSE	0	TRUE	FALSE	FALSE	FALSE	FALSE	2	69
ADGRG5	TRUE	FALSE	FALSE	0	TRUE	FALSE	FALSE	FALSE	FALSE	2	92
ADGRG6	TRUE	FALSE	FALSE	0	TRUE	FALSE	FALSE	FALSE	FALSE	14	96
ADGRG7	TRUE	FALSE	FALSE	0	TRUE	FALSE	FALSE	FALSE	FALSE	5	76
ADGRL1	TRUE	FALSE	FALSE	0	TRUE	FALSE	FALSE	FALSE	FALSE	2	103
ADGRL2	TRUE	FALSE	FALSE	0	TRUE	FALSE	FALSE	FALSE	FALSE	13	65
ADGRL3	TRUE	FALSE	FALSE	0	TRUE	FALSE	FALSE	FALSE	FALSE	6	59
ADGRL4	TRUE	FALSE	FALSE	0	TRUE	FALSE	FALSE	FALSE	FALSE	3	46
ADGRV1	TRUE	FALSE	FALSE	0	TRUE	TRUE	FALSE	TRUE	FALSE	7	93
ADH1A	TRUE	FALSE	TRUE	2	TRUE	FALSE	FALSE	FALSE	FALSE	1	73	-0.0523601	-0.460318
ADH1B	TRUE	FALSE	TRUE	6	TRUE	FALSE	FALSE	FALSE	FALSE	2	76	2.33663	0.0515678
ADH1C	TRUE	FALSE	TRUE	2	TRUE	FALSE	FALSE	FALSE	FALSE	2	0
ADH4	TRUE	FALSE	FALSE	0	TRUE	FALSE	FALSE	FALSE	FALSE	6	74	0.64483	-1.17205
ADH5	TRUE	FALSE	TRUE	1	TRUE	FALSE	FALSE	FALSE	FALSE	1	37	0.378159	0.525323
ADH6	TRUE	FALSE	FALSE	0	TRUE	FALSE	FALSE	FALSE	FALSE	4	68	1.58044	-0.450094
ADH7	TRUE	FALSE	FALSE	0	TRUE	TRUE	FALSE	FALSE	FALSE	5	18	-0.306694	-1.71157
ADHFE1	TRUE	FALSE	FALSE	0	TRUE	FALSE	FALSE	FALSE	FALSE	4	102	1.92839	-1.05887
ADI1	TRUE	FALSE	FALSE	0	TRUE	FALSE	FALSE	FALSE	FALSE	3	99	0.832734	-0.200077
ADIG	TRUE	FALSE	FALSE	0	TRUE	FALSE	FALSE	FALSE	FALSE	1	73
ADIPOQ	TRUE	FALSE	FALSE	0	TRUE	FALSE	FALSE	FALSE	FALSE	3	0	-1.26657	-0.676407
ADIPOR1	TRUE	FALSE	FALSE	0	TRUE	FALSE	FALSE	FALSE	FALSE	4	101	2.70706	3.14375
ADIPOR2	TRUE	FALSE	FALSE	0	TRUE	TRUE	FALSE	FALSE	FALSE	4	106	3.17409	2.73475
ADIRF	TRUE	FALSE	FALSE	0	FALSE	FALSE	FALSE	FALSE	FALSE	1	108	0.199332	-0.436797
ADK	TRUE	FALSE	FALSE	0	TRUE	FALSE	FALSE	FALSE	FALSE	5	109	2.66747	0.550077
ADM	TRUE	FALSE	FALSE	0	TRUE	FALSE	FALSE	FALSE	FALSE	7	89	2.15446	1.47383
ADM2	TRUE	FALSE	FALSE	0	TRUE	FALSE	FALSE	FALSE	FALSE	3	75	0.624563	-0.559066
ADM5	TRUE	FALSE	FALSE	0	FALSE	FALSE	FALSE	FALSE	FALSE	1	45	0.287439	0.592631
ADNP	TRUE	TRUE	FALSE	0	TRUE	FALSE	FALSE	FALSE	FALSE	10	89	4.64048	1.02199
ADNP2	TRUE	FALSE	FALSE	0	TRUE	FALSE	FALSE	FALSE	FALSE	3	82	3.15587	0.0271219
ADO	TRUE	FALSE	FALSE	0	FALSE	FALSE	FALSE	FALSE	FALSE	7	103	2.04289	2.00853
ADORA1	TRUE	FALSE	FALSE	0	TRUE	TRUE	FALSE	FALSE	FALSE	7	106	0.871455	2.46092
ADORA2A	TRUE	FALSE	FALSE	0	TRUE	FALSE	FALSE	FALSE	FALSE	14	111	2.16155	2.06842
ADORA2B	TRUE	FALSE	FALSE	0	TRUE	FALSE	FALSE	FALSE	FALSE	2	104	-0.133116	-0.167966
ADPGK	TRUE	FALSE	TRUE	3	TRUE	FALSE	FALSE	FALSE	FALSE	2	92	2.24247	0.457581
ADPRH	TRUE	FALSE	FALSE	0	TRUE	FALSE	FALSE	FALSE	FALSE	6	106	0.149705	-0.98502
ADPRHL1	TRUE	FALSE	FALSE	0	TRUE	FALSE	FALSE	FALSE	FALSE	7	101	0.462989	-0.573818
ADPRM	TRUE	FALSE	FALSE	0	TRUE	TRUE	FALSE	FALSE	FALSE	1	70	1.64926	0.936348
ADPRS	TRUE	FALSE	FALSE	0	TRUE	FALSE	FALSE	FALSE	FALSE	1	59
ADRA1A	TRUE	FALSE	FALSE	0	TRUE	FALSE	FALSE	FALSE	FALSE	4	89	-0.546848	0.926945
ADRA1B	TRUE	FALSE	FALSE	0	TRUE	TRUE	FALSE	FALSE	FALSE	3	105	1.68632	3.79143
ADRA1D	TRUE	FALSE	FALSE	0	TRUE	FALSE	FALSE	FALSE	FALSE	5	95
ADRA2A	TRUE	FALSE	FALSE	0	TRUE	TRUE	FALSE	FALSE	FALSE	3	85
ADRA2C	TRUE	FALSE	FALSE	0	TRUE	FALSE	FALSE	FALSE	FALSE	2	90	2.31739	5.42206
ADRB1	TRUE	FALSE	FALSE	0	TRUE	FALSE	FALSE	FALSE	FALSE	4	98
ADRB2	TRUE	FALSE	FALSE	0	TRUE	FALSE	FALSE	FALSE	FALSE	4	106	1.91357	1.91161
ADRB3	TRUE	FALSE	FALSE	0	TRUE	FALSE	FALSE	FALSE	FALSE	5	73	1.48093	3.02517
ADRM1	TRUE	FALSE	FALSE	0	TRUE	FALSE	FALSE	FALSE	FALSE	5	36	3.42499	1.78256
ADSL	TRUE	TRUE	FALSE	0	TRUE	FALSE	FALSE	FALSE	FALSE	3	52	2.65067	0.932017
ADSS1	TRUE	FALSE	FALSE	0	FALSE	FALSE	FALSE	FALSE	FALSE	5	95
ADSS2	TRUE	FALSE	FALSE	0	TRUE	FALSE	FALSE	FALSE	FALSE	5	93
ADTRP	TRUE	FALSE	FALSE	0	TRUE	FALSE	FALSE	FALSE	FALSE	16	93	1.01185	-0.225809
AEBP1	TRUE	FALSE	FALSE	0	TRUE	FALSE	FALSE	FALSE	FALSE	4	104	4.12175	1.30669
AEBP2	TRUE	FALSE	FALSE	0	TRUE	FALSE	FALSE	FALSE	FALSE	10	69	3.38618	3.7374
AEN	TRUE	FALSE	FALSE	0	FALSE	FALSE	FALSE	FALSE	FALSE	3	92	-0.709563	-0.634626
AFAP1	TRUE	FALSE	FALSE	0	TRUE	FALSE	FALSE	FALSE	FALSE	7	108	3.92995	-0.838339
AFAP1L1	TRUE	FALSE	FALSE	0	TRUE	FALSE	FALSE	FALSE	FALSE	3	100	2.45852	-0.770043
AFAP1L2	TRUE	FALSE	FALSE	0	TRUE	FALSE	FALSE	FALSE	FALSE	8	106	4.02187	-0.123836
AFDN	TRUE	FALSE	FALSE	0	TRUE	FALSE	FALSE	FALSE	FALSE	11	107
AFF1	TRUE	FALSE	FALSE	0	TRUE	FALSE	FALSE	FALSE	FALSE	20	105	4.65259	-1.81289
AFF3	TRUE	FALSE	FALSE	0	TRUE	FALSE	FALSE	FALSE	FALSE	11	101	5.61786	2.12093
AFF4	TRUE	FALSE	TRUE	4	TRUE	FALSE	FALSE	FALSE	FALSE	9	12	6.11793	2.22954
AFG1L	TRUE	FALSE	FALSE	0	FALSE	FALSE	FALSE	FALSE	FALSE	4	67
AFG3L2	TRUE	FALSE	FALSE	0	TRUE	FALSE	FALSE	FALSE	FALSE	6	100	4.09104	2.5462
AFM	TRUE	FALSE	FALSE	0	TRUE	FALSE	FALSE	FALSE	FALSE	2	43	0.389354	-2.65941
AFMID	TRUE	FALSE	FALSE	0	TRUE	TRUE	FALSE	FALSE	FALSE	2	110	2.18536	0.217804
AFP	TRUE	FALSE	FALSE	0	TRUE	FALSE	FALSE	FALSE	FALSE	3	35	2.51798	-1.32669
AFTPH	TRUE	FALSE	FALSE	0	TRUE	FALSE	FALSE	FALSE	FALSE	5	91	4.33547	-0.748596
AGA	TRUE	TRUE	FALSE	0	TRUE	FALSE	FALSE	FALSE	FALSE	2	22	1.59169	-0.424351
AGAP1	TRUE	FALSE	FALSE	0	TRUE	FALSE	FALSE	FALSE	FALSE	9	101	5.51275	2.28061
AGAP2	TRUE	FALSE	FALSE	0	TRUE	FALSE	FALSE	FALSE	FALSE	8	109	5.46695	5.79326
AGAP3	TRUE	FALSE	FALSE	0	TRUE	TRUE	FALSE	FALSE	FALSE	12	103	4.86326	4.34956
AGAP4	TRUE	FALSE	FALSE	0	FALSE	FALSE	FALSE	FALSE	FALSE	0	3
AGAP5	TRUE	FALSE	FALSE	0	TRUE	FALSE	FALSE	FALSE	FALSE	0	8
AGAP6	TRUE	FALSE	FALSE	0	FALSE	FALSE	FALSE	FALSE	FALSE	0	2
AGBL2	TRUE	FALSE	FALSE	0	TRUE	FALSE	FALSE	FALSE	FALSE	1	37	1.92768	-0.551577
AGBL3	TRUE	FALSE	FALSE	0	FALSE	FALSE	FALSE	FALSE	FALSE	1	76
AGBL4	TRUE	FALSE	FALSE	0	FALSE	FALSE	FALSE	FALSE	FALSE	4	59	0.371173	-0.173448
AGBL5	TRUE	FALSE	FALSE	0	TRUE	FALSE	FALSE	FALSE	FALSE	2	24	4.19165	1.7514
AGER	TRUE	FALSE	FALSE	0	TRUE	FALSE	FALSE	FALSE	FALSE	5	89	0.685352	-0.0766749
AGFG1	TRUE	FALSE	FALSE	0	TRUE	FALSE	FALSE	FALSE	FALSE	7	111	3.90317	0.877604
AGFG2	TRUE	FALSE	FALSE	0	FALSE	FALSE	FALSE	FALSE	FALSE	6	110	2.02687	0.955223
AGGF1	TRUE	FALSE	FALSE	0	TRUE	FALSE	FALSE	FALSE	FALSE	2	71	3.02709	0.271524
AGK	TRUE	FALSE	TRUE	4	TRUE	FALSE	FALSE	FALSE	FALSE	1	57	2.24459	0.240132
AGL	TRUE	FALSE	FALSE	0	TRUE	FALSE	FALSE	FALSE	FALSE	10	68	3.73191	-2.23366
AGMAT	TRUE	FALSE	FALSE	0	TRUE	FALSE	FALSE	FALSE	FALSE	1	96	1.26307	0.843808
AGMO	TRUE	FALSE	FALSE	0	TRUE	FALSE	FALSE	FALSE	FALSE	5	57	1.42804	-4.63367
AGO1	TRUE	FALSE	FALSE	0	TRUE	TRUE	FALSE	TRUE	TRUE	3	106	6.25533	6.52667
AGO2	TRUE	FALSE	FALSE	0	TRUE	FALSE	FALSE	FALSE	FALSE	1	108	5.6677	7.69614
AGO3	TRUE	FALSE	FALSE	0	TRUE	FALSE	FALSE	FALSE	FALSE	7	77	6.09216	5.45121
AGO4	TRUE	FALSE	FALSE	0	TRUE	FALSE	FALSE	FALSE	FALSE	3	43	5.08189	3.83978
AGPAT1	TRUE	FALSE	TRUE	8	TRUE	TRUE	FALSE	FALSE	FALSE	14	85	3.48331	3.36969
AGPAT2	TRUE	FALSE	TRUE	6	TRUE	FALSE	FALSE	FALSE	FALSE	2	96	0.859166	-0.0384719
AGPAT3	TRUE	FALSE	TRUE	5	TRUE	FALSE	FALSE	FALSE	FALSE	9	108	3.85533	3.31377
AGPAT4	TRUE	FALSE	TRUE	1	TRUE	FALSE	FALSE	FALSE	FALSE	5	108	3.28496	2.61023
AGPAT5	TRUE	FALSE	FALSE	0	TRUE	FALSE	FALSE	FALSE	FALSE	5	109	2.12409	-1.65247
AGPS	TRUE	FALSE	FALSE	0	TRUE	FALSE	FALSE	FALSE	FALSE	1	103	4.87542	3.43822
AGR2	TRUE	FALSE	FALSE	0	TRUE	FALSE	FALSE	FALSE	FALSE	3	52	2.17108	0.0435018
AGR3	TRUE	FALSE	FALSE	0	TRUE	FALSE	FALSE	FALSE	FALSE	1	37	-2.71669	-2.0409
AGRN	TRUE	FALSE	FALSE	0	TRUE	FALSE	FALSE	FALSE	FALSE	4	75	5.56161	0.140544
AGRP	TRUE	FALSE	FALSE	0	TRUE	TRUE	FALSE	FALSE	FALSE	1	90	1.12628	0.657233
AGT	TRUE	FALSE	TRUE	7	TRUE	TRUE	FALSE	FALSE	FALSE	3	91	-0.90195	-1.20017
AGTPBP1	TRUE	FALSE	FALSE	0	TRUE	FALSE	FALSE	FALSE	FALSE	2	88	5.17847	1.50027
AGTR1	TRUE	FALSE	FALSE	0	TRUE	FALSE	FALSE	FALSE	FALSE	0	60	0.954477	-0.127196
AGTRAP	TRUE	FALSE	FALSE	0	TRUE	FALSE	FALSE	FALSE	FALSE	3	40	1.34627	0.319013
AGXT	TRUE	FALSE	TRUE	9	TRUE	FALSE	FALSE	FALSE	FALSE	8	91	1.88379	-1.43136
AGXT2	TRUE	FALSE	FALSE	0	TRUE	FALSE	FALSE	FALSE	FALSE	5	46	-0.0437905	-0.800697
AHCTF1	TRUE	FALSE	FALSE	0	TRUE	FALSE	FALSE	FALSE	FALSE	6	59	8.26368	1.0945
AHCY	TRUE	FALSE	TRUE	5	TRUE	FALSE	FALSE	FALSE	FALSE	3	101	3.33217	1.84071
AHCYL1	TRUE	FALSE	TRUE	11	TRUE	FALSE	FALSE	FALSE	FALSE	17	111	5.09231	4.54081
AHCYL2	TRUE	FALSE	TRUE	2	FALSE	FALSE	FALSE	FALSE	FALSE	18	48	4.35622	3.54969
AHDC1	TRUE	FALSE	FALSE	0	TRUE	FALSE	FALSE	FALSE	FALSE	3	110	4.82228	4.7869
AHI1	TRUE	FALSE	FALSE	0	TRUE	FALSE	FALSE	FALSE	FALSE	8	57	2.14931	-1.88139
AHNAK	TRUE	FALSE	FALSE	0	TRUE	FALSE	FALSE	FALSE	FALSE	7	109	5.04491	-5.74891
AHNAK2	TRUE	FALSE	FALSE	0	TRUE	FALSE	FALSE	FALSE	FALSE	7	106
AHR	TRUE	FALSE	FALSE	0	TRUE	FALSE	FALSE	FALSE	FALSE	4	28	5.21203	-0.499293
AHRR	TRUE	FALSE	FALSE	0	TRUE	FALSE	FALSE	FALSE	FALSE	4	109	2.17397	0.754921
AHSA1	TRUE	FALSE	FALSE	0	TRUE	FALSE	FALSE	FALSE	FALSE	3	5	3.29265	2.1055
AHSG	TRUE	FALSE	FALSE	0	TRUE	FALSE	FALSE	FALSE	FALSE	1	84	-0.370124	-0.629467
AHSP	TRUE	FALSE	FALSE	0	TRUE	FALSE	FALSE	FALSE	FALSE	4	76	0.270767	-0.805913
AICDA	TRUE	FALSE	FALSE	0	TRUE	FALSE	FALSE	FALSE	FALSE	4	61	1.32553	2.32419
AIDA	TRUE	FALSE	FALSE	0	TRUE	FALSE	FALSE	FALSE	FALSE	3	2	2.38045	1.078
AIF1	TRUE	FALSE	FALSE	0	TRUE	FALSE	FALSE	FALSE	FALSE	9	97	1.31152	-0.0373094
AIF1L	TRUE	FALSE	FALSE	0	TRUE	FALSE	FALSE	FALSE	FALSE	10	102	1.18716	0.34294
AIFM2	TRUE	FALSE	FALSE	0	TRUE	FALSE	FALSE	FALSE	FALSE	4	88	0.214171	-0.4162
AIFM3	TRUE	FALSE	FALSE	0	TRUE	FALSE	FALSE	FALSE	FALSE	3	105	1.45304	1.3701
AIG1	TRUE	FALSE	FALSE	0	TRUE	FALSE	FALSE	TRUE	FALSE	13	104	0.502267	0.243481
AIM2	TRUE	FALSE	FALSE	0	TRUE	FALSE	FALSE	FALSE	FALSE	7	65	-0.534582	0.238195
AIMP1	TRUE	FALSE	FALSE	0	TRUE	FALSE	FALSE	FALSE	FALSE	9	7	1.02344	-1.35898
AIMP2	TRUE	FALSE	FALSE	0	TRUE	FALSE	FALSE	FALSE	FALSE	3	76	0.724957	-1.44733
AIP	TRUE	FALSE	FALSE	0	TRUE	FALSE	FALSE	FALSE	FALSE	3	94	2.86625	1.11779
AIPL1	TRUE	FALSE	FALSE	0	TRUE	FALSE	FALSE	FALSE	FALSE	2	91	1.32226	0.172617
AIRE	TRUE	FALSE	FALSE	0	TRUE	FALSE	FALSE	FALSE	FALSE	4	18	1.56288	-0.447065
AJAP1	TRUE	FALSE	FALSE	0	TRUE	TRUE	FALSE	FALSE	FALSE	5	91	3.34022	1.49909
AJM1	TRUE	FALSE	FALSE	0	FALSE	FALSE	FALSE	FALSE	FALSE	0	81
AJUBA	TRUE	FALSE	FALSE	0	TRUE	FALSE	FALSE	FALSE	FALSE	12	105	3.61038	3.81389
AK1	TRUE	FALSE	FALSE	0	TRUE	FALSE	FALSE	FALSE	FALSE	6	104	2.33842	0.600719
AK2	TRUE	FALSE	TRUE	5	TRUE	FALSE	FALSE	FALSE	FALSE	4	105	1.50135	0.129246
AK3	TRUE	FALSE	FALSE	0	FALSE	FALSE	FALSE	FALSE	FALSE	5	101	0.380498	-2.29746
AK4	TRUE	FALSE	FALSE	0	TRUE	FALSE	FALSE	FALSE	FALSE	9	98	1.88841	2.22974
AK5	TRUE	FALSE	FALSE	0	TRUE	FALSE	FALSE	FALSE	FALSE	17	100	3.4936	1.854
AK6	TRUE	FALSE	FALSE	0	FALSE	FALSE	FALSE	FALSE	FALSE	0	90
AK7	TRUE	FALSE	FALSE	0	FALSE	FALSE	FALSE	FALSE	FALSE	2	22	2.7752	0.19498
AK8	TRUE	FALSE	FALSE	0	TRUE	FALSE	FALSE	FALSE	FALSE	2	89	0.706653	-0.496627
AK9	TRUE	FALSE	FALSE	0	FALSE	FALSE	FALSE	FALSE	FALSE	4	54	2.32454	-0.348177
AKAIN1	TRUE	FALSE	FALSE	0	FALSE	FALSE	FALSE	TRUE	FALSE	4	45
AKAP1	TRUE	FALSE	FALSE	0	TRUE	FALSE	FALSE	FALSE	FALSE	13	104	3.83976	0.697083
AKAP10	TRUE	FALSE	FALSE	0	TRUE	FALSE	FALSE	FALSE	FALSE	1	108	4.26506	0.384427
AKAP11	TRUE	FALSE	FALSE	0	TRUE	FALSE	FALSE	FALSE	FALSE	4	103	4.97258	-2.26893
AKAP12	TRUE	FALSE	FALSE	0	TRUE	FALSE	FALSE	FALSE	FALSE	15	103	3.92512	0.0180634
AKAP13	TRUE	FALSE	FALSE	0	TRUE	FALSE	FALSE	FALSE	FALSE	46	46	7.03479	-3.38521
AKAP3	TRUE	FALSE	FALSE	0	TRUE	FALSE	FALSE	FALSE	FALSE	5	25	2.32829	-0.432389
AKAP5	TRUE	FALSE	FALSE	0	TRUE	FALSE	FALSE	FALSE	FALSE	6	87	2.38132	0.218149
AKAP6	TRUE	FALSE	FALSE	0	TRUE	FALSE	FALSE	TRUE	TRUE	17	68	6.43861	-2.06493
AKAP7	TRUE	FALSE	FALSE	0	TRUE	FALSE	FALSE	FALSE	FALSE	10	1	1.45596	-1.27806
AKAP8	TRUE	FALSE	FALSE	0	TRUE	FALSE	FALSE	FALSE	FALSE	3	100	4.09158	-0.169551
AKAP8L	TRUE	FALSE	FALSE	0	TRUE	FALSE	FALSE	FALSE	FALSE	2	38	3.81406	1.87675
AKAP9	TRUE	FALSE	FALSE	0	TRUE	FALSE	FALSE	FALSE	FALSE	10	92	8.55337	-2.74831
AKIP1	TRUE	FALSE	FALSE	0	TRUE	FALSE	FALSE	FALSE	FALSE	4	85	-0.173571	-0.732556
AKIRIN1	TRUE	FALSE	FALSE	0	TRUE	FALSE	FALSE	FALSE	FALSE	1	106	2.37959	0.591862
AKIRIN2	TRUE	FALSE	FALSE	0	TRUE	FALSE	FALSE	FALSE	FALSE	7	34	3.30153	1.82206
AKNA	TRUE	FALSE	FALSE	0	TRUE	FALSE	FALSE	FALSE	FALSE	6	110	4.57613	-1.55426
AKNAD1	TRUE	FALSE	FALSE	0	TRUE	FALSE	FALSE	FALSE	FALSE	3	72	0.0422423	-2.10308
AKR1A1	TRUE	FALSE	TRUE	6	TRUE	FALSE	FALSE	FALSE	FALSE	4	97	1.29643	-0.814513
AKR1B1	TRUE	FALSE	TRUE	11	TRUE	FALSE	FALSE	FALSE	FALSE	4	110	0.821183	0.274695
AKR1B10	TRUE	FALSE	FALSE	0	TRUE	FALSE	FALSE	FALSE	FALSE	5	108	0.87437	-0.27048
AKR1B15	TRUE	FALSE	FALSE	0	TRUE	FALSE	FALSE	FALSE	FALSE	3	105	-2.04112	-1.02517
AKR1C1	TRUE	FALSE	FALSE	0	TRUE	FALSE	FALSE	FALSE	FALSE	3	89	1.24895	1.05807
AKR1C2	TRUE	FALSE	FALSE	0	TRUE	FALSE	FALSE	FALSE	FALSE	5	96	1.95146	1.08202
AKR1C3	TRUE	FALSE	TRUE	2	TRUE	FALSE	FALSE	FALSE	FALSE	7	97	0.0113252	-1.9841
AKR1C4	TRUE	FALSE	FALSE	0	TRUE	FALSE	FALSE	FALSE	FALSE	1	42	-0.0569886	-1.78737
AKR1D1	TRUE	FALSE	FALSE	0	TRUE	TRUE	FALSE	FALSE	FALSE	4	70	0.387351	-0.328594
AKR1E2	TRUE	FALSE	FALSE	0	TRUE	FALSE	FALSE	FALSE	FALSE	9	100	1.13143	-0.633058
AKR7A2	TRUE	FALSE	TRUE	6	TRUE	FALSE	FALSE	FALSE	FALSE	1	43	0.368951	0.665585
AKR7A3	TRUE	FALSE	FALSE	0	TRUE	FALSE	FALSE	FALSE	FALSE	0	80	-0.643694	0.661942
AKT1	TRUE	FALSE	TRUE	11	TRUE	TRUE	FALSE	FALSE	FALSE	2	94	4.05051	4.02757
AKT1S1	TRUE	FALSE	FALSE	0	TRUE	FALSE	FALSE	FALSE	FALSE	9	75	1.91396	1.03091
AKT2	TRUE	FALSE	TRUE	7	TRUE	FALSE	FALSE	FALSE	FALSE	15	65	4.16138	3.48423
AKT3	TRUE	FALSE	TRUE	2	TRUE	TRUE	FALSE	TRUE	FALSE	12	86	4.65627	3.95157
AKTIP	TRUE	FALSE	FALSE	0	TRUE	TRUE	FALSE	FALSE	FALSE	1	93	3.11665	1.72002
ALAD	TRUE	FALSE	TRUE	7	TRUE	FALSE	FALSE	FALSE	FALSE	4	99	2.74159	1.16694
ALAS1	TRUE	FALSE	TRUE	10	TRUE	FALSE	FALSE	FALSE	FALSE	9	104	3.84379	0.405812
ALB	TRUE	FALSE	TRUE	8	TRUE	FALSE	FALSE	FALSE	FALSE	49	49	4.44905	0.341594
ALCAM	TRUE	FALSE	FALSE	0	TRUE	FALSE	FALSE	FALSE	FALSE	7	81	4.2194	0.291984
ALDH16A1	TRUE	FALSE	FALSE	0	TRUE	FALSE	FALSE	FALSE	FALSE	3	13	2.47107	-1.16713
ALDH18A1	TRUE	FALSE	FALSE	0	TRUE	FALSE	FALSE	FALSE	FALSE	4	101	4.60387	1.86061
ALDH1A1	TRUE	FALSE	TRUE	10	TRUE	FALSE	FALSE	FALSE	FALSE	10	100	4.12377	1.53486
ALDH1A2	TRUE	FALSE	FALSE	0	TRUE	FALSE	FALSE	FALSE	FALSE	14	104	3.42096	1.30315
ALDH1A3	TRUE	FALSE	FALSE	0	TRUE	TRUE	FALSE	FALSE	FALSE	6	97	3.57336	2.16496
ALDH1B1	TRUE	FALSE	FALSE	0	TRUE	FALSE	FALSE	FALSE	FALSE	2	103	0.744083	-0.648258
ALDH1L1	TRUE	FALSE	TRUE	2	TRUE	FALSE	FALSE	FALSE	FALSE	8	97	3.16675	0.228041
ALDH1L2	TRUE	FALSE	FALSE	0	TRUE	FALSE	FALSE	FALSE	FALSE	6	91	2.06212	0.116514
ALDH2	TRUE	FALSE	TRUE	11	TRUE	FALSE	FALSE	FALSE	FALSE	1	104	1.11389	0.946439
ALDH3A1	TRUE	FALSE	FALSE	0	TRUE	FALSE	FALSE	FALSE	FALSE	9	108	-0.58899	0.398159
ALDH3A2	TRUE	FALSE	TRUE	9	TRUE	FALSE	FALSE	FALSE	FALSE	4	110	2.44105	0.471821
ALDH3B1	TRUE	FALSE	TRUE	1	TRUE	FALSE	FALSE	FALSE	FALSE	4	0	1.39273	0.586889
ALDH3B2	TRUE	FALSE	FALSE	0	FALSE	FALSE	FALSE	FALSE	FALSE	5	49	1.29639	0.234364
ALDH4A1	TRUE	FALSE	TRUE	10	TRUE	FALSE	FALSE	FALSE	FALSE	5	99	2.48082	-0.583122
ALDH5A1	TRUE	TRUE	FALSE	0	TRUE	TRUE	FALSE	FALSE	FALSE	15	72	2.32714	0.713095
ALDH6A1	TRUE	FALSE	TRUE	7	TRUE	FALSE	FALSE	FALSE	FALSE	2	80	2.5335	0.400913
ALDH7A1	TRUE	FALSE	TRUE	3	TRUE	FALSE	FALSE	FALSE	FALSE	2	90	1.27157	-0.0877501
ALDH8A1	TRUE	FALSE	FALSE	0	TRUE	FALSE	FALSE	FALSE	FALSE	3	86	0.76823	-0.125949
ALDH9A1	TRUE	FALSE	FALSE	0	TRUE	FALSE	FALSE	FALSE	FALSE	3	97	1.95952	-0.189975
ALDOA	TRUE	FALSE	TRUE	7	TRUE	FALSE	FALSE	FALSE	FALSE	27	84	2.29934	0.649919
ALDOB	TRUE	FALSE	TRUE	9	TRUE	FALSE	FALSE	FALSE	FALSE	5	92	1.71288	-1.96073
ALDOC	TRUE	FALSE	TRUE	11	TRUE	TRUE	FALSE	FALSE	FALSE	3	110	3.12334	1.54212
ALG1	TRUE	FALSE	FALSE	0	TRUE	FALSE	FALSE	FALSE	FALSE	2	59	0.804255	-0.290544
ALG10	TRUE	FALSE	FALSE	0	TRUE	FALSE	FALSE	FALSE	FALSE	1	15	1.51974	0.172517
ALG10B	TRUE	FALSE	FALSE	0	TRUE	FALSE	FALSE	FALSE	FALSE	1	56	0.867035	-1.19411
ALG11	TRUE	FALSE	FALSE	0	TRUE	FALSE	FALSE	FALSE	FALSE	0	25	0.757018	-1.17144
ALG12	TRUE	FALSE	FALSE	0	TRUE	FALSE	FALSE	FALSE	FALSE	3	46	2.27301	-0.085138
ALG14	TRUE	FALSE	FALSE	0	TRUE	FALSE	FALSE	FALSE	FALSE	2	79	1.10347	0.849321
ALG1L	TRUE	FALSE	FALSE	0	FALSE	FALSE	FALSE	FALSE	FALSE			-1.32421	-2.1151
ALG1L2	TRUE	FALSE	FALSE	0	TRUE	FALSE	FALSE	FALSE	FALSE	1	0
ALG2	TRUE	FALSE	TRUE	1	TRUE	FALSE	FALSE	FALSE	FALSE	2	1	1.60372	0.155879
ALG3	TRUE	FALSE	TRUE	1	TRUE	FALSE	FALSE	FALSE	FALSE	7	80	0.960733	-0.642856
ALG5	TRUE	FALSE	TRUE	1	FALSE	FALSE	FALSE	FALSE	FALSE	1	0	2.8675	0.821625
ALG6	TRUE	FALSE	FALSE	0	TRUE	FALSE	FALSE	FALSE	FALSE	2	52	3.1219	0.760568
ALG8	TRUE	FALSE	FALSE	0	TRUE	FALSE	FALSE	FALSE	FALSE	1	109	2.34474	-0.111073
ALG9	TRUE	FALSE	FALSE	0	TRUE	FALSE	FALSE	FALSE	FALSE	11	16	2.44246	0.817446
ALK	TRUE	FALSE	FALSE	0	TRUE	FALSE	FALSE	FALSE	FALSE	21	72	5.69644	0.101401
ALKAL1	TRUE	FALSE	FALSE	0	TRUE	FALSE	FALSE	FALSE	FALSE	1	71
ALKAL2	TRUE	FALSE	FALSE	0	TRUE	FALSE	FALSE	FALSE	FALSE	8	99
ALKBH1	TRUE	FALSE	FALSE	0	TRUE	FALSE	FALSE	FALSE	FALSE	1	25	1.11598	0.0740321
ALKBH2	TRUE	FALSE	FALSE	0	TRUE	FALSE	FALSE	FALSE	FALSE	3	96	0.376124	-0.162661
ALKBH3	TRUE	FALSE	FALSE	0	TRUE	FALSE	FALSE	FALSE	FALSE	2	23	0.7088	-0.802644
ALKBH4	TRUE	FALSE	FALSE	0	TRUE	FALSE	FALSE	FALSE	FALSE	1	22	1.96377	0.530421
ALKBH5	TRUE	FALSE	FALSE	0	TRUE	FALSE	FALSE	FALSE	FALSE	13	90	2.72639	5.11499
ALKBH6	TRUE	FALSE	FALSE	0	TRUE	FALSE	FALSE	FALSE	FALSE	1	90	2.46543	1.33101
ALKBH7	TRUE	FALSE	FALSE	0	TRUE	FALSE	FALSE	FALSE	FALSE	6	6	-0.379582	0.855658
ALKBH8	TRUE	FALSE	FALSE	0	TRUE	FALSE	FALSE	FALSE	FALSE	1	37	1.11168	-1.79811
ALLC	TRUE	FALSE	FALSE	0	TRUE	FALSE	FALSE	FALSE	FALSE	1	46	0.00111874	-0.924913
ALMS1	TRUE	FALSE	FALSE	0	TRUE	FALSE	FALSE	TRUE	FALSE	5	80	2.19653	-6.3975
ALOX12	TRUE	FALSE	FALSE	0	TRUE	FALSE	FALSE	FALSE	FALSE	2	16	1.42666	0.900562
ALOX12B	TRUE	FALSE	FALSE	0	TRUE	FALSE	FALSE	FALSE	FALSE	7	90	3.58254	2.58545
ALOX15	TRUE	FALSE	FALSE	0	TRUE	FALSE	FALSE	FALSE	FALSE	2	68	-0.465933	0.112491
ALOX15B	TRUE	FALSE	FALSE	0	TRUE	FALSE	FALSE	FALSE	FALSE	3	80	0.659204	-0.163502
ALOX5	TRUE	FALSE	FALSE	0	TRUE	FALSE	FALSE	FALSE	FALSE	4	74	3.39883	1.0267
ALOX5AP	TRUE	FALSE	FALSE	0	TRUE	FALSE	FALSE	FALSE	FALSE	3	83	2.40181	0.77
ALOXE3	TRUE	FALSE	FALSE	0	TRUE	FALSE	FALSE	FALSE	FALSE	1	80	1.08777	0.693187
ALPG	TRUE	FALSE	FALSE	0	TRUE	FALSE	FALSE	FALSE	FALSE	1	102
ALPI	TRUE	FALSE	FALSE	0	TRUE	FALSE	FALSE	FALSE	FALSE	2	69	-0.65857	0.379724
ALPK1	TRUE	FALSE	FALSE	0	FALSE	FALSE	FALSE	FALSE	FALSE	4	95	2.77783	-0.999639
ALPK2	TRUE	FALSE	FALSE	0	TRUE	FALSE	FALSE	FALSE	FALSE	32	67	2.13895	-1.12929
ALPK3	TRUE	FALSE	FALSE	0	TRUE	FALSE	FALSE	FALSE	FALSE	1	106	3.19154	0.305199
ALPL	TRUE	FALSE	FALSE	0	TRUE	FALSE	TRUE	FALSE	FALSE	15	103	2.39806	1.65504
ALPP	TRUE	FALSE	FALSE	0	TRUE	FALSE	FALSE	FALSE	FALSE	12	83	1.59727	2.42674
ALS2	TRUE	FALSE	FALSE	0	TRUE	FALSE	FALSE	FALSE	FALSE	4	97	5.7215	0.798602
ALS2CL	TRUE	FALSE	FALSE	0	TRUE	FALSE	FALSE	FALSE	FALSE	2	97	1.06185	-0.569686
ALX1	TRUE	FALSE	FALSE	0	TRUE	FALSE	FALSE	FALSE	FALSE	5	68	2.72167	1.03257
ALX3	TRUE	FALSE	FALSE	0	TRUE	FALSE	FALSE	FALSE	FALSE	2	108	1.79127	0.556438
ALX4	TRUE	FALSE	FALSE	0	TRUE	FALSE	FALSE	FALSE	FALSE	7	105	2.45852	0.831559
AMACR	TRUE	FALSE	FALSE	0	TRUE	FALSE	FALSE	FALSE	FALSE	3	101	2.06286	0.400704
AMBN	TRUE	FALSE	FALSE	0	TRUE	FALSE	FALSE	FALSE	FALSE	3	5	1.59667	-0.977307
AMBP	TRUE	FALSE	FALSE	0	TRUE	FALSE	FALSE	FALSE	FALSE	7	93	0.225106	-0.591556
AMBRA1	TRUE	FALSE	FALSE	0	TRUE	FALSE	FALSE	TRUE	TRUE	5	88	5.79231	3.20997
AMD1	TRUE	FALSE	TRUE	4	TRUE	FALSE	FALSE	FALSE	FALSE	4	108	3.09307	2.27456
AMDHD1	TRUE	FALSE	FALSE	0	TRUE	FALSE	FALSE	FALSE	FALSE	3	83	0.754622	-0.209334
AMDHD2	TRUE	FALSE	TRUE	1	TRUE	FALSE	FALSE	FALSE	FALSE	6	92	0.896232	1.50934
AMER2	TRUE	FALSE	FALSE	0	TRUE	FALSE	FALSE	FALSE	FALSE	15	91
AMER3	TRUE	FALSE	FALSE	0	TRUE	FALSE	FALSE	FALSE	FALSE	6	79	1.87992	-2.10494
AMFR	TRUE	FALSE	TRUE	6	TRUE	FALSE	FALSE	FALSE	FALSE	8	42	2.95481	2.20539
AMH	TRUE	FALSE	FALSE	0	TRUE	FALSE	FALSE	FALSE	FALSE	3	20	0.312224	1.05104
AMHR2	TRUE	FALSE	FALSE	0	TRUE	FALSE	FALSE	FALSE	FALSE	2	32	2.1415	-0.518339
AMIGO1	TRUE	FALSE	FALSE	0	TRUE	TRUE	FALSE	FALSE	FALSE	2	110	2.59261	3.61473
AMIGO2	TRUE	FALSE	FALSE	0	FALSE	FALSE	FALSE	FALSE	FALSE	13	103	2.08043	1.49214
AMIGO3	TRUE	FALSE	FALSE	0	TRUE	FALSE	FALSE	FALSE	FALSE	1	32	-0.674747	2.00235
AMMECR1L	TRUE	FALSE	FALSE	0	TRUE	FALSE	FALSE	FALSE	FALSE	0	82	3.93261	2.68859
AMN	TRUE	FALSE	FALSE	0	TRUE	FALSE	FALSE	FALSE	FALSE	5	108	1.87017	1.95811
AMN1	TRUE	FALSE	FALSE	0	FALSE	FALSE	FALSE	FALSE	FALSE	5	73	1.58708	1.00822
AMOTL1	TRUE	FALSE	FALSE	0	TRUE	FALSE	FALSE	FALSE	FALSE	11	103	4.16116	0.341214
AMOTL2	TRUE	FALSE	FALSE	0	TRUE	FALSE	FALSE	FALSE	FALSE	7	105	3.65882	-0.282869
AMPD1	TRUE	FALSE	FALSE	0	TRUE	FALSE	FALSE	FALSE	FALSE	3	38	1.42606	-0.902945
AMPD2	TRUE	FALSE	TRUE	6	TRUE	FALSE	FALSE	FALSE	FALSE	10	100	3.58704	3.75442
AMPD3	TRUE	FALSE	FALSE	0	TRUE	FALSE	FALSE	FALSE	FALSE	21	38	2.0454	1.0245
AMPH	TRUE	FALSE	FALSE	0	TRUE	FALSE	FALSE	FALSE	FALSE	4	65	4.01216	0.6325
AMT	TRUE	FALSE	FALSE	0	TRUE	FALSE	FALSE	FALSE	FALSE	2	93	1.53153	0.31134
AMTN	TRUE	FALSE	FALSE	0	TRUE	FALSE	FALSE	FALSE	FALSE	3	0	-0.106884	-0.534399
AMY1C	TRUE	FALSE	FALSE	0	TRUE	FALSE	FALSE	FALSE	FALSE	0	1	2.39355	2.09188
AMY2A	TRUE	FALSE	TRUE	1	TRUE	FALSE	FALSE	FALSE	FALSE	1	2	1.50524	2.58314
AMY2B	TRUE	FALSE	FALSE	0	TRUE	FALSE	FALSE	FALSE	FALSE	3	9	1.41799	-0.267102
AMZ1	TRUE	FALSE	FALSE	0	TRUE	FALSE	FALSE	FALSE	FALSE	1	105	-2.716	-4.12104
AMZ2	TRUE	FALSE	FALSE	0	TRUE	FALSE	FALSE	FALSE	FALSE	6	1	-0.0454101	-0.509627
ANAPC1	TRUE	FALSE	FALSE	0	TRUE	FALSE	FALSE	FALSE	FALSE	2	57
ANAPC10	TRUE	FALSE	FALSE	0	FALSE	FALSE	FALSE	FALSE	FALSE	3	64	1.56336	0.594452
ANAPC11	TRUE	FALSE	FALSE	0	TRUE	FALSE	FALSE	FALSE	FALSE	4	7	1.72851	0.659019
ANAPC13	TRUE	FALSE	FALSE	0	TRUE	FALSE	FALSE	FALSE	FALSE	5	6	-0.234586	-0.523612
ANAPC15	TRUE	FALSE	FALSE	0	TRUE	FALSE	FALSE	FALSE	FALSE	3	17	2.12573	1.41522
ANAPC16	TRUE	FALSE	FALSE	0	TRUE	FALSE	FALSE	FALSE	FALSE	4	97	0.942031	0.817205
ANAPC2	TRUE	FALSE	FALSE	0	TRUE	FALSE	FALSE	FALSE	FALSE	2	45	4.19197	3.51338
ANAPC4	TRUE	FALSE	FALSE	0	TRUE	FALSE	FALSE	FALSE	FALSE	2	94	4.90967	2.22443
ANAPC5	TRUE	FALSE	FALSE	0	TRUE	FALSE	FALSE	FALSE	FALSE	3	91	2.89121	2.96419
ANAPC7	TRUE	FALSE	FALSE	0	FALSE	FALSE	FALSE	FALSE	FALSE	5	104	4.48916	2.73533
ANG	TRUE	FALSE	FALSE	0	TRUE	FALSE	FALSE	FALSE	FALSE	0	78	1.08632	0.0619248
ANGEL1	TRUE	FALSE	FALSE	0	TRUE	FALSE	FALSE	FALSE	FALSE	7	66	1.22064	-0.251081
ANGEL2	TRUE	FALSE	FALSE	0	TRUE	FALSE	FALSE	FALSE	FALSE	4	63	3.43626	0.372484
ANGPT1	TRUE	FALSE	FALSE	0	TRUE	FALSE	FALSE	FALSE	FALSE	12	103	4.0978	1.25224
ANGPT2	TRUE	FALSE	FALSE	0	TRUE	FALSE	FALSE	FALSE	FALSE	7	90	3.3292	-1.12432
ANGPT4	TRUE	FALSE	FALSE	0	TRUE	FALSE	FALSE	FALSE	FALSE	1	49	0.246043	0.232908
ANGPTL1	TRUE	FALSE	FALSE	0	TRUE	TRUE	FALSE	FALSE	FALSE	7	76	-0.0498236	-0.677251
ANGPTL2	TRUE	FALSE	FALSE	0	TRUE	FALSE	FALSE	FALSE	FALSE	6	100	2.79787	1.91301
ANGPTL3	TRUE	FALSE	FALSE	0	TRUE	FALSE	FALSE	FALSE	FALSE	2	51	0.821037	-1.5291
ANGPTL4	TRUE	FALSE	TRUE	1	TRUE	FALSE	FALSE	FALSE	FALSE	1	105	0.269804	0.210326
ANGPTL5	TRUE	FALSE	FALSE	0	FALSE	FALSE	FALSE	FALSE	FALSE	1	19	-0.780259	-2.11055
ANGPTL6	TRUE	FALSE	FALSE	0	TRUE	FALSE	FALSE	FALSE	FALSE	2	107	0.150646	1.37985
ANGPTL7	TRUE	FALSE	FALSE	0	TRUE	FALSE	FALSE	FALSE	FALSE	1	40	-0.256169	-0.473838
ANGPTL8	TRUE	FALSE	FALSE	0	TRUE	FALSE	FALSE	FALSE	FALSE	1	52
ANHX	TRUE	FALSE	FALSE	0	FALSE	FALSE	FALSE	FALSE	FALSE	0	2
ANK1	TRUE	FALSE	FALSE	0	TRUE	FALSE	FALSE	FALSE	FALSE	14	33	8.14197	2.57187
ANK2	TRUE	FALSE	FALSE	0	FALSE	FALSE	FALSE	FALSE	FALSE	40	80	9.74962	1.06266
ANK3	TRUE	TRUE	FALSE	0	TRUE	FALSE	FALSE	FALSE	FALSE	46	8	9.61529	1.80557
ANKAR	TRUE	FALSE	FALSE	0	TRUE	FALSE	FALSE	FALSE	FALSE	4	92	0.59759	-0.847862
ANKDD1A	TRUE	FALSE	FALSE	0	TRUE	FALSE	FALSE	FALSE	FALSE	1	102	-0.383103	-0.576538
ANKDD1B	TRUE	FALSE	FALSE	0	FALSE	FALSE	FALSE	FALSE	FALSE	0	82
ANKEF1	TRUE	FALSE	FALSE	0	TRUE	FALSE	FALSE	FALSE	FALSE	2	82	1.10584	0.123117
ANKFN1	TRUE	FALSE	FALSE	0	TRUE	FALSE	FALSE	FALSE	FALSE	1	68	2.86661	-0.251913
ANKFY1	TRUE	FALSE	FALSE	0	TRUE	FALSE	FALSE	FALSE	FALSE	1	57	5.47555	2.50708
ANKH	TRUE	FALSE	FALSE	0	TRUE	FALSE	FALSE	FALSE	FALSE	8	97	2.75288	2.84057
ANKHD1	TRUE	FALSE	FALSE	0	TRUE	FALSE	FALSE	FALSE	FALSE	0	100	8.37308	3.62311
ANKIB1	TRUE	FALSE	FALSE	0	TRUE	FALSE	FALSE	FALSE	FALSE	5	77	5.46847	2.43413
ANKK1	TRUE	FALSE	FALSE	0	FALSE	FALSE	FALSE	FALSE	FALSE	1	75	0.570192	-1.19535
ANKLE1	TRUE	FALSE	FALSE	0	TRUE	FALSE	FALSE	FALSE	FALSE	5	103	-0.969348	0.0819388
ANKLE2	TRUE	FALSE	FALSE	0	FALSE	FALSE	FALSE	FALSE	FALSE	5	80	2.23306	-0.81034
ANKMY1	TRUE	FALSE	FALSE	0	TRUE	FALSE	FALSE	FALSE	FALSE	4	110	0.879206	-0.694226
ANKMY2	TRUE	FALSE	FALSE	0	TRUE	FALSE	FALSE	FALSE	FALSE	3	93	2.19445	-1.13415
ANKRA2	TRUE	FALSE	FALSE	0	TRUE	FALSE	FALSE	FALSE	FALSE	4	34	1.87084	0.530972
ANKRD1	TRUE	FALSE	FALSE	0	TRUE	FALSE	FALSE	TRUE	FALSE	1	66	1.70696	-0.0144353
ANKRD10	TRUE	FALSE	FALSE	0	TRUE	FALSE	FALSE	FALSE	FALSE	4	50	2.07191	0.919268
ANKRD11	TRUE	TRUE	FALSE	0	TRUE	FALSE	FALSE	FALSE	FALSE	9	110	7.01916	2.76193
ANKRD12	TRUE	FALSE	FALSE	0	TRUE	FALSE	FALSE	FALSE	FALSE	11	102	6.5358	-1.23387
ANKRD13A	TRUE	FALSE	FALSE	0	TRUE	FALSE	FALSE	FALSE	FALSE	2	110	3.89499	0.65957
ANKRD13B	TRUE	FALSE	FALSE	0	TRUE	FALSE	FALSE	FALSE	FALSE	6	109	3.92139	3.75148
ANKRD13C	TRUE	FALSE	FALSE	0	TRUE	FALSE	FALSE	FALSE	FALSE	3	8	4.69441	2.51638
ANKRD13D	TRUE	FALSE	FALSE	0	TRUE	FALSE	FALSE	FALSE	FALSE	5	111	3.817	1.54537
ANKRD16	TRUE	FALSE	FALSE	0	TRUE	FALSE	FALSE	FALSE	FALSE	2	92	0.771145	0.142756
ANKRD17	TRUE	FALSE	FALSE	0	TRUE	FALSE	FALSE	FALSE	FALSE	10	86	7.94697	5.24222
ANKRD18A	TRUE	FALSE	FALSE	0	FALSE	FALSE	FALSE	FALSE	FALSE	1	99	0.464818	0.225295
ANKRD18B	TRUE	FALSE	FALSE	0	FALSE	FALSE	FALSE	FALSE	FALSE	1	59	0.97225	-1.5018
ANKRD2	TRUE	FALSE	FALSE	0	TRUE	FALSE	FALSE	FALSE	FALSE	4	81	0.415943	0.2245
ANKRD22	TRUE	FALSE	FALSE	0	FALSE	FALSE	FALSE	FALSE	FALSE	9	57	0.531197	-0.149063
ANKRD23	TRUE	FALSE	FALSE	0	TRUE	FALSE	FALSE	FALSE	FALSE	5	71	-2.01422	-0.0725669
ANKRD24	TRUE	FALSE	FALSE	0	TRUE	FALSE	FALSE	FALSE	FALSE	2	44	2.58718	0.933221
ANKRD26	TRUE	FALSE	FALSE	0	TRUE	FALSE	FALSE	FALSE	FALSE	3	20	3.41988	-2.04504
ANKRD27	TRUE	FALSE	FALSE	0	TRUE	FALSE	FALSE	FALSE	FALSE	1	101	1.8347	-0.756666
ANKRD28	TRUE	FALSE	FALSE	0	FALSE	FALSE	FALSE	FALSE	FALSE	20	93	5.5806	0.13856
ANKRD29	TRUE	FALSE	FALSE	0	FALSE	FALSE	FALSE	FALSE	FALSE	3	96	1.20432	0.375908
ANKRD30A	TRUE	FALSE	FALSE	0	FALSE	FALSE	FALSE	FALSE	FALSE	1	13	0.700285	-3.9186
ANKRD30B	TRUE	FALSE	FALSE	0	FALSE	FALSE	FALSE	FALSE	FALSE	2	7	2.11652	-0.387533
ANKRD31	TRUE	FALSE	FALSE	0	FALSE	FALSE	FALSE	FALSE	FALSE	1	87
ANKRD33	TRUE	FALSE	FALSE	0	TRUE	FALSE	FALSE	FALSE	FALSE	5	98	-1.46079	-0.295036
ANKRD33B	TRUE	FALSE	FALSE	0	TRUE	FALSE	FALSE	FALSE	FALSE	6	108
ANKRD34B	TRUE	FALSE	FALSE	0	TRUE	FALSE	FALSE	FALSE	FALSE	1	80	-1.45643	-0.426923
ANKRD34C	TRUE	FALSE	FALSE	0	TRUE	FALSE	FALSE	FALSE	FALSE	2	16
ANKRD35	TRUE	FALSE	FALSE	0	TRUE	FALSE	FALSE	FALSE	FALSE	2	90	1.86429	0.568922
ANKRD36	TRUE	FALSE	FALSE	0	FALSE	FALSE	FALSE	FALSE	FALSE	1	81	1.32794	0.40046
ANKRD36B	TRUE	FALSE	FALSE	0	FALSE	FALSE	FALSE	FALSE	FALSE	3	0
ANKRD36C	TRUE	FALSE	FALSE	0	FALSE	FALSE	FALSE	FALSE	FALSE	0	83
ANKRD37	TRUE	FALSE	FALSE	0	TRUE	FALSE	FALSE	FALSE	FALSE	4	84	0.796587	-0.168937
ANKRD39	TRUE	FALSE	FALSE	0	TRUE	FALSE	FALSE	FALSE	FALSE	1	72	1.56036	0.0984552
ANKRD40	TRUE	FALSE	FALSE	0	TRUE	FALSE	FALSE	FALSE	FALSE	5	92	2.64791	0.709432
ANKRD42	TRUE	FALSE	FALSE	0	TRUE	FALSE	FALSE	FALSE	FALSE	3	83	0.580948	-0.212259
ANKRD44	TRUE	FALSE	FALSE	0	TRUE	FALSE	FALSE	FALSE	FALSE	5	110	3.08732	0.499686
ANKRD45	TRUE	FALSE	FALSE	0	TRUE	FALSE	FALSE	TRUE	TRUE	1	46	1.58062	-0.12715
ANKRD46	TRUE	FALSE	FALSE	0	TRUE	FALSE	FALSE	FALSE	FALSE	3	88	2.76187	1.89758
ANKRD49	TRUE	FALSE	FALSE	0	TRUE	FALSE	FALSE	FALSE	FALSE	2	82	1.64579	0.756613
ANKRD50	TRUE	FALSE	FALSE	0	FALSE	FALSE	FALSE	FALSE	FALSE	2	98	4.77578	0.643784
ANKRD52	TRUE	FALSE	FALSE	0	FALSE	FALSE	FALSE	FALSE	FALSE	2	80	5.77583	4.4667
ANKRD53	TRUE	FALSE	FALSE	0	TRUE	FALSE	FALSE	FALSE	FALSE	3	72	1.41758	1.35461
ANKRD54	TRUE	FALSE	FALSE	0	TRUE	FALSE	FALSE	FALSE	FALSE	6	71	2.05357	1.32549
ANKRD55	TRUE	FALSE	FALSE	0	TRUE	FALSE	FALSE	FALSE	FALSE	6	68	1.78662	0.335087
ANKRD6	TRUE	FALSE	FALSE	0	TRUE	FALSE	FALSE	FALSE	FALSE	8	84	1.92948	-1.29991
ANKRD60	TRUE	FALSE	FALSE	0	TRUE	FALSE	FALSE	FALSE	FALSE	0	4
ANKRD61	TRUE	FALSE	FALSE	0	FALSE	FALSE	FALSE	FALSE	FALSE	0	82
ANKRD62	TRUE	FALSE	FALSE	0	FALSE	FALSE	FALSE	FALSE	FALSE	0	24	1.14189	0.338632
ANKRD63	TRUE	FALSE	FALSE	0	TRUE	FALSE	FALSE	FALSE	FALSE	1	75
ANKRD65	TRUE	FALSE	FALSE	0	TRUE	FALSE	FALSE	FALSE	FALSE	4	101
ANKRD66	TRUE	FALSE	FALSE	0	FALSE	FALSE	FALSE	FALSE	FALSE	0	0
ANKRD7	TRUE	FALSE	FALSE	0	TRUE	FALSE	FALSE	FALSE	FALSE	4	2	1.6708	0.478924
ANKRD9	TRUE	FALSE	FALSE	0	TRUE	FALSE	FALSE	FALSE	FALSE	6	55	0.836793	3.63607
ANKS1A	TRUE	FALSE	FALSE	0	TRUE	FALSE	FALSE	FALSE	FALSE	3	36	4.85738	2.52048
ANKS1B	TRUE	FALSE	FALSE	0	TRUE	TRUE	FALSE	TRUE	TRUE	31	46	5.40483	1.94119
ANKS3	TRUE	FALSE	FALSE	0	FALSE	FALSE	FALSE	FALSE	FALSE	1	21	3.34612	-2.43872
ANKS4B	TRUE	FALSE	FALSE	0	TRUE	FALSE	FALSE	FALSE	FALSE	1	70	-0.276556	0.368435
ANKS6	TRUE	FALSE	FALSE	0	TRUE	FALSE	FALSE	FALSE	FALSE	2	109	2.74936	-0.673155
ANKUB1	TRUE	FALSE	FALSE	0	TRUE	FALSE	FALSE	FALSE	FALSE	5	86
ANKZF1	TRUE	FALSE	FALSE	0	TRUE	FALSE	FALSE	FALSE	FALSE	2	108	1.33538	-0.565105
ANLN	TRUE	FALSE	FALSE	0	TRUE	FALSE	FALSE	FALSE	FALSE	15	37	5.30576	-0.400657
ANO1	TRUE	FALSE	FALSE	0	TRUE	FALSE	FALSE	FALSE	FALSE	13	79	5.1741	2.18333
ANO10	TRUE	FALSE	FALSE	0	TRUE	FALSE	FALSE	FALSE	FALSE	2	28	1.65193	-0.58109
ANO2	TRUE	FALSE	FALSE	0	TRUE	FALSE	FALSE	FALSE	FALSE	3	50	1.29988	-1.43386
ANO3	TRUE	FALSE	FALSE	0	TRUE	FALSE	FALSE	FALSE	FALSE	9	30	2.91318	2.35352
ANO4	TRUE	FALSE	FALSE	0	TRUE	FALSE	FALSE	FALSE	FALSE	12	74	5.59353	2.65524
ANO5	TRUE	FALSE	FALSE	0	TRUE	FALSE	FALSE	FALSE	FALSE	7	57	1.88785	-0.849046
ANO6	TRUE	FALSE	FALSE	0	TRUE	FALSE	FALSE	FALSE	FALSE	13	111	1.08487	0.230816
ANO7	TRUE	FALSE	FALSE	0	FALSE	FALSE	FALSE	FALSE	FALSE	4	43	-0.418741	-0.693021
ANO8	TRUE	FALSE	FALSE	0	FALSE	FALSE	FALSE	FALSE	FALSE	4	73	4.91624	5.00064
ANO9	TRUE	FALSE	FALSE	0	TRUE	FALSE	FALSE	FALSE	FALSE	2	102	1.76173	0.705658
ANP32A	TRUE	FALSE	FALSE	0	TRUE	FALSE	FALSE	FALSE	FALSE	8	48	3.27787	2.79134
ANP32B	TRUE	FALSE	FALSE	0	TRUE	FALSE	FALSE	FALSE	FALSE	4	87	3.06925	1.23215
ANP32D	TRUE	FALSE	FALSE	0	FALSE	FALSE	FALSE	FALSE	FALSE	0	0	0.590834	-2.07711
ANP32E	TRUE	FALSE	FALSE	0	TRUE	FALSE	FALSE	FALSE	FALSE	10	75	3.3283	1.29028
ANPEP	TRUE	FALSE	FALSE	0	TRUE	FALSE	FALSE	FALSE	FALSE	26	104	3.83701	0.921935
ANTKMT	TRUE	FALSE	FALSE	0	TRUE	TRUE	FALSE	FALSE	FALSE	2	34
ANTXR1	TRUE	FALSE	FALSE	0	TRUE	FALSE	FALSE	FALSE	FALSE	5	107	4.44001	1.6413
ANTXR2	TRUE	FALSE	FALSE	0	TRUE	FALSE	FALSE	FALSE	FALSE	19	62	3.25227	-0.238515
ANXA1	TRUE	FALSE	TRUE	8	TRUE	FALSE	FALSE	FALSE	FALSE	8	82	1.98034	-0.861462
ANXA10	TRUE	FALSE	FALSE	0	TRUE	FALSE	FALSE	FALSE	FALSE	7	21	1.17903	-0.953917
ANXA11	TRUE	FALSE	FALSE	0	FALSE	FALSE	FALSE	FALSE	FALSE	10	108	1.89902	-1.06962
ANXA13	TRUE	FALSE	FALSE	0	TRUE	FALSE	FALSE	FALSE	FALSE	3	84	2.72636	-0.167632
ANXA2	TRUE	FALSE	FALSE	0	TRUE	FALSE	FALSE	FALSE	FALSE	9	111	2.37771	-0.1696
ANXA2R	TRUE	FALSE	FALSE	0	FALSE	FALSE	FALSE	FALSE	FALSE	4	104	-1.25478	0.871766
ANXA3	TRUE	FALSE	FALSE	0	TRUE	FALSE	FALSE	FALSE	FALSE	7	98	0.646331	-0.368751
ANXA4	TRUE	FALSE	FALSE	0	FALSE	FALSE	TRUE	FALSE	FALSE	6	104	2.38018	0.436032
ANXA5	TRUE	FALSE	TRUE	6	TRUE	FALSE	FALSE	FALSE	FALSE	7	103	1.43318	0.147957
ANXA6	TRUE	FALSE	FALSE	0	TRUE	FALSE	FALSE	FALSE	FALSE	5	109	3.01893	-1.00823
ANXA7	TRUE	FALSE	FALSE	0	TRUE	FALSE	FALSE	FALSE	FALSE	3	66	1.61316	-1.25053
ANXA9	TRUE	FALSE	FALSE	0	TRUE	FALSE	FALSE	FALSE	FALSE	6	109	-0.310058	-0.924947
AOAH	TRUE	FALSE	FALSE	0	TRUE	FALSE	FALSE	FALSE	FALSE	13	74	1.48384	-0.466476
AOC1	TRUE	FALSE	FALSE	0	TRUE	FALSE	FALSE	FALSE	FALSE	20	103	0.353301	0.43926
AOC2	TRUE	FALSE	FALSE	0	FALSE	FALSE	FALSE	FALSE	FALSE	1	89	0.649292	-2.25931
AOC3	TRUE	FALSE	TRUE	1	TRUE	FALSE	FALSE	FALSE	FALSE	6	79	0.972372	2.18905
AOPEP	TRUE	FALSE	FALSE	0	TRUE	FALSE	FALSE	FALSE	FALSE	20	41
AOX1	TRUE	FALSE	FALSE	0	TRUE	FALSE	FALSE	FALSE	FALSE	6	78	2.17168	-0.892222
AP1AR	TRUE	FALSE	FALSE	0	TRUE	FALSE	FALSE	FALSE	FALSE	3	81	3.01103	0.888648
AP1B1	TRUE	FALSE	FALSE	0	TRUE	FALSE	TRUE	FALSE	FALSE	3	38	4.86963	3.69824
AP1G1	TRUE	FALSE	FALSE	0	TRUE	TRUE	FALSE	FALSE	FALSE	4	84	6.03646	2.36554
AP1G2	TRUE	FALSE	TRUE	1	TRUE	FALSE	FALSE	FALSE	FALSE	3	109	1.46417	-0.504533
AP1M1	TRUE	FALSE	FALSE	0	TRUE	FALSE	FALSE	FALSE	FALSE	2	33	3.63363	4.48353
AP1M2	TRUE	FALSE	FALSE	0	TRUE	FALSE	FALSE	FALSE	FALSE	1	39	1.96331	-0.0725094
AP1S1	TRUE	FALSE	TRUE	5	TRUE	FALSE	FALSE	FALSE	FALSE	3	92	2.02068	1.96561
AP1S3	TRUE	FALSE	FALSE	0	TRUE	FALSE	FALSE	FALSE	FALSE	9	101	1.61906	-0.528941
AP2A1	TRUE	FALSE	FALSE	0	TRUE	FALSE	FALSE	FALSE	FALSE	3	67	5.16717	5.218
AP2A2	TRUE	FALSE	FALSE	0	TRUE	FALSE	FALSE	FALSE	FALSE	8	104	5.36923	4.06385
AP2B1	TRUE	FALSE	TRUE	3	TRUE	FALSE	FALSE	FALSE	FALSE	6	91	5.20681	4.94892
AP2M1	TRUE	FALSE	TRUE	10	TRUE	FALSE	FALSE	FALSE	FALSE	9	73	4.12598	5.8182
AP2S1	TRUE	FALSE	TRUE	2	TRUE	FALSE	FALSE	FALSE	FALSE	4	46	2.7668	3.59897
AP3B1	TRUE	FALSE	FALSE	0	TRUE	FALSE	FALSE	FALSE	FALSE	5	48	5.51109	-0.393582
AP3B2	TRUE	FALSE	FALSE	0	TRUE	TRUE	FALSE	TRUE	TRUE	11	96	5.08245	3.34807
AP3D1	TRUE	FALSE	FALSE	0	TRUE	FALSE	FALSE	TRUE	TRUE	1	64	5.03265	1.76137
AP3M1	TRUE	FALSE	FALSE	0	TRUE	FALSE	FALSE	FALSE	FALSE	4	102	3.07011	1.07427
AP3M2	TRUE	FALSE	FALSE	0	TRUE	FALSE	FALSE	FALSE	FALSE	2	106	1.44428	1.33314
AP3S1	TRUE	FALSE	FALSE	0	TRUE	FALSE	FALSE	FALSE	FALSE	1	29	0.864366	1.35447
AP3S2	TRUE	FALSE	FALSE	0	TRUE	TRUE	FALSE	FALSE	FALSE	1	21	0.414724	-0.994069
AP4B1	TRUE	FALSE	FALSE	0	TRUE	FALSE	FALSE	FALSE	FALSE	3	105	1.86245	-0.402863
AP4E1	TRUE	FALSE	FALSE	0	TRUE	TRUE	FALSE	FALSE	FALSE	2	48	5.15291	-0.659837
AP4M1	TRUE	FALSE	FALSE	0	TRUE	FALSE	FALSE	FALSE	FALSE	3	4	0.914612	-0.531378
AP4S1	TRUE	FALSE	FALSE	0	TRUE	FALSE	FALSE	FALSE	FALSE	2	10	-0.367978	-0.143702
AP5B1	TRUE	FALSE	FALSE	0	FALSE	FALSE	FALSE	FALSE	FALSE	0	0	0.642381	-1.23517
AP5M1	TRUE	FALSE	FALSE	0	TRUE	FALSE	FALSE	FALSE	FALSE	11	70	1.8657	-0.38989
AP5S1	TRUE	FALSE	FALSE	0	TRUE	FALSE	FALSE	FALSE	FALSE	1	61	-0.323781	-0.782296
AP5Z1	TRUE	FALSE	FALSE	0	TRUE	FALSE	FALSE	FALSE	FALSE	1	69
APAF1	TRUE	FALSE	FALSE	0	TRUE	TRUE	FALSE	FALSE	FALSE	2	6	4.24444	0.855757
APBA1	TRUE	FALSE	FALSE	0	TRUE	FALSE	FALSE	FALSE	FALSE	4	90	4.03167	3.30447
APBA2	TRUE	FALSE	FALSE	0	TRUE	TRUE	FALSE	FALSE	FALSE	11	96	3.23618	1.98763
APBA3	TRUE	FALSE	FALSE	0	TRUE	FALSE	FALSE	FALSE	FALSE	3	51	-0.222232	-1.30276
APBB1	TRUE	FALSE	TRUE	5	TRUE	FALSE	FALSE	FALSE	FALSE	8	110	4.18525	1.85923
APBB1IP	TRUE	FALSE	FALSE	0	TRUE	FALSE	FALSE	FALSE	FALSE	17	76	3.53495	2.02334
APBB2	TRUE	FALSE	FALSE	0	TRUE	FALSE	FALSE	FALSE	FALSE	10	104	3.74907	1.90015
APBB3	TRUE	FALSE	FALSE	0	TRUE	FALSE	FALSE	FALSE	FALSE	6	68	2.03584	0.645511
APC	TRUE	FALSE	FALSE	0	TRUE	FALSE	FALSE	FALSE	FALSE	7	98	7.84666	-1.49031
APC2	TRUE	TRUE	FALSE	0	TRUE	FALSE	FALSE	FALSE	FALSE	4	109	5.66543	4.81458
APCDD1	TRUE	FALSE	FALSE	0	TRUE	FALSE	FALSE	FALSE	FALSE	4	100	1.60253	0.949942
APCDD1L	TRUE	FALSE	FALSE	0	FALSE	FALSE	FALSE	FALSE	FALSE	8	62	1.50554	1.08561
APCS	TRUE	FALSE	TRUE	2	TRUE	FALSE	FALSE	FALSE	FALSE	1	43	1.29471	-0.718384
APEH	TRUE	FALSE	FALSE	0	TRUE	FALSE	FALSE	FALSE	FALSE	4	13	3.72977	1.08606
APELA	TRUE	FALSE	FALSE	0	TRUE	FALSE	FALSE	FALSE	FALSE	0	0
APEX1	TRUE	FALSE	FALSE	0	TRUE	FALSE	FALSE	FALSE	FALSE	6	49	1.27866	0.0743999
APH1A	TRUE	FALSE	FALSE	0	TRUE	TRUE	FALSE	FALSE	FALSE	8	52	2.09643	2.41337
APH1B	TRUE	FALSE	FALSE	0	TRUE	FALSE	FALSE	FALSE	FALSE	2	94	1.08141	-0.858425
API5	TRUE	FALSE	FALSE	0	TRUE	FALSE	FALSE	FALSE	FALSE	2	53	4.88843	2.66625
APIP	TRUE	FALSE	FALSE	0	TRUE	FALSE	FALSE	FALSE	FALSE	4	48	-0.787102	0.682081
APLF	TRUE	FALSE	FALSE	0	TRUE	FALSE	FALSE	FALSE	FALSE	2	64	-1.73561	-1.28612
APLNR	TRUE	FALSE	FALSE	0	TRUE	FALSE	FALSE	FALSE	FALSE	6	91	1.80055	-0.0193821
APLP1	TRUE	FALSE	TRUE	10	TRUE	FALSE	FALSE	FALSE	FALSE	9	108	4.11911	1.40214
APLP2	TRUE	FALSE	TRUE	7	TRUE	FALSE	FALSE	FALSE	FALSE	8	102	4.11385	-0.423895
APMAP	TRUE	FALSE	FALSE	0	TRUE	FALSE	FALSE	FALSE	FALSE	6	100	1.30702	0.358822
APOA1	TRUE	FALSE	TRUE	9	TRUE	FALSE	FALSE	FALSE	FALSE	4	109	1.45237	2.01473
APOA2	TRUE	FALSE	TRUE	10	TRUE	FALSE	FALSE	FALSE	FALSE	1	110	0.233751	0.309658
APOA4	TRUE	FALSE	FALSE	0	TRUE	TRUE	FALSE	FALSE	FALSE	12	100	0.783486	-1.14831
APOA5	TRUE	FALSE	FALSE	0	TRUE	FALSE	FALSE	FALSE	FALSE	3	108	-0.0204172	1.81292
APOB	TRUE	FALSE	TRUE	2	TRUE	FALSE	FALSE	FALSE	FALSE	67	89	5.20215	-4.12432
APOBEC1	TRUE	FALSE	FALSE	0	TRUE	FALSE	FALSE	FALSE	FALSE	2	16	0.84082	0.678659
APOBEC2	TRUE	FALSE	FALSE	0	TRUE	FALSE	FALSE	FALSE	FALSE	6	81	1.4319	-0.712225
APOBEC3A	TRUE	FALSE	FALSE	0	FALSE	FALSE	FALSE	FALSE	FALSE	3	14	1.85509	1.68944
APOBEC3B	TRUE	FALSE	FALSE	0	TRUE	FALSE	FALSE	FALSE	FALSE	1	74	1.7324	3.04811
APOBEC3C	TRUE	FALSE	FALSE	0	TRUE	FALSE	FALSE	FALSE	FALSE	2	74	1.87201	-0.0754997
APOBEC3D	TRUE	FALSE	FALSE	0	TRUE	FALSE	FALSE	FALSE	FALSE	1	105	1.70399	0.63993
APOBEC3F	TRUE	FALSE	FALSE	0	TRUE	FALSE	FALSE	FALSE	FALSE	1	107	2.53758	1.1006
APOBEC3G	TRUE	FALSE	FALSE	0	TRUE	FALSE	FALSE	FALSE	FALSE	2	106	1.05069	0.088565
APOBEC3H	TRUE	FALSE	FALSE	0	FALSE	FALSE	FALSE	FALSE	FALSE	3	108	2.29769	0.105363
APOBEC4	TRUE	FALSE	FALSE	0	FALSE	FALSE	FALSE	FALSE	FALSE	4	61	0.205063	-0.357392
APOBR	TRUE	FALSE	FALSE	0	TRUE	FALSE	FALSE	FALSE	FALSE	3	64	1.12785	-1.54458
APOC1	TRUE	FALSE	TRUE	9	TRUE	FALSE	FALSE	FALSE	FALSE	6	111	0.622441	-0.0329701
APOC2	TRUE	FALSE	FALSE	0	FALSE	FALSE	FALSE	FALSE	FALSE	8	110	0.922444	0.0680776
APOC3	TRUE	FALSE	TRUE	9	TRUE	FALSE	FALSE	FALSE	FALSE	7	109	0.262101	-0.313465
APOC4	TRUE	FALSE	FALSE	0	TRUE	FALSE	FALSE	FALSE	FALSE	2	0	-0.785766	-0.700464
APOD	TRUE	FALSE	TRUE	7	TRUE	FALSE	FALSE	FALSE	FALSE	9	82	0.403187	-0.166432
APOE	TRUE	TRUE	FALSE	0	TRUE	TRUE	FALSE	FALSE	FALSE	6	108	1.2172	2.01701
APOF	TRUE	FALSE	FALSE	0	TRUE	FALSE	FALSE	FALSE	FALSE	2	99	1.5638	-0.381649
APOH	TRUE	FALSE	FALSE	0	TRUE	FALSE	FALSE	FALSE	FALSE	6	57	-0.137095	-0.0447634
APOL1	TRUE	FALSE	FALSE	0	TRUE	FALSE	FALSE	FALSE	FALSE	2	110	0.250776	-0.921041
APOL2	TRUE	FALSE	FALSE	0	TRUE	FALSE	FALSE	FALSE	FALSE	3	109	0.821152	-0.750026
APOL3	TRUE	FALSE	FALSE	0	TRUE	FALSE	FALSE	FALSE	FALSE	3	105	0.685082	-0.101857
APOL4	TRUE	FALSE	FALSE	0	TRUE	FALSE	FALSE	FALSE	FALSE	6	75	0.655982	-0.640951
APOL5	TRUE	FALSE	FALSE	0	FALSE	FALSE	FALSE	FALSE	FALSE	0	78	0.288751	0.161526
APOL6	TRUE	FALSE	FALSE	0	TRUE	FALSE	FALSE	FALSE	FALSE	8	101	0.285377	-0.00172146
APOLD1	TRUE	FALSE	FALSE	0	TRUE	FALSE	FALSE	FALSE	FALSE	4	99	0.0809533	3.5311
APOM	TRUE	FALSE	FALSE	0	TRUE	FALSE	FALSE	FALSE	FALSE	8	102	1.05726	0.326523
APP	TRUE	TRUE	FALSE	0	TRUE	TRUE	FALSE	FALSE	FALSE	30	108	4.48721	1.85117
APPBP2	TRUE	FALSE	FALSE	0	TRUE	FALSE	FALSE	FALSE	FALSE	5	12	4.68701	3.27382
APPL1	TRUE	FALSE	FALSE	0	TRUE	FALSE	FALSE	FALSE	FALSE	3	90	4.26437	0.144976
APPL2	TRUE	FALSE	FALSE	0	TRUE	FALSE	FALSE	FALSE	FALSE	5	108	1.99626	-0.580484
APRT	TRUE	FALSE	TRUE	4	TRUE	FALSE	FALSE	FALSE	FALSE	1	47	-1.44823	-0.128046
APTX	TRUE	FALSE	FALSE	0	TRUE	FALSE	FALSE	FALSE	FALSE	4	91	1.21367	-0.847463
AQP1	TRUE	FALSE	TRUE	3	TRUE	FALSE	FALSE	FALSE	FALSE	7	86	1.46852	1.18878
AQP10	TRUE	FALSE	FALSE	0	FALSE	FALSE	FALSE	FALSE	FALSE	2	68	1.42074	2.18115
AQP11	TRUE	FALSE	FALSE	0	TRUE	FALSE	FALSE	FALSE	FALSE	3	95	1.58152	1.52831
AQP12A	TRUE	FALSE	FALSE	0	TRUE	FALSE	FALSE	FALSE	FALSE	1	48	0.534853	0.753653
AQP12B	TRUE	FALSE	FALSE	0	TRUE	FALSE	FALSE	FALSE	FALSE	1	48	-0.525407	0.117817
AQP2	TRUE	FALSE	FALSE	0	TRUE	FALSE	FALSE	FALSE	FALSE	5	44	-0.180785	1.60812
AQP3	TRUE	FALSE	TRUE	4	TRUE	FALSE	FALSE	FALSE	FALSE	14	106	2.53684	1.2597
AQP4	TRUE	FALSE	FALSE	0	TRUE	FALSE	FALSE	FALSE	FALSE	15	71	1.52554	-0.246363
AQP5	TRUE	FALSE	FALSE	0	TRUE	FALSE	FALSE	FALSE	FALSE	6	20	0.622632	1.02341
AQP6	TRUE	FALSE	FALSE	0	TRUE	FALSE	FALSE	FALSE	FALSE	2	111	1.80156	0.394707
AQP7	TRUE	FALSE	FALSE	0	TRUE	FALSE	FALSE	FALSE	FALSE	3	70	-0.832689	0.000578957
AQP8	TRUE	FALSE	FALSE	0	TRUE	FALSE	FALSE	FALSE	FALSE	6	15	1.29004	0.325358
AQP9	TRUE	FALSE	TRUE	1	TRUE	FALSE	FALSE	FALSE	FALSE	8	60	2.41991	-2.06911
AQR	TRUE	FALSE	FALSE	0	TRUE	FALSE	FALSE	FALSE	FALSE	5	63	7.19695	3.10966
ARAP1	TRUE	FALSE	FALSE	0	TRUE	FALSE	FALSE	FALSE	FALSE	11	59	4.57251	1.85192
ARAP2	TRUE	FALSE	FALSE	0	TRUE	FALSE	FALSE	TRUE	FALSE	16	85	4.02472	-3.07688
ARAP3	TRUE	FALSE	FALSE	0	TRUE	FALSE	FALSE	FALSE	FALSE	4	107	5.96625	1.86441
ARC	TRUE	FALSE	FALSE	0	TRUE	FALSE	FALSE	FALSE	FALSE	1	108	2.77491	4.10468
ARCN1	TRUE	FALSE	FALSE	0	TRUE	FALSE	FALSE	FALSE	FALSE	1	62	4.93602	2.29241
AREG	TRUE	FALSE	FALSE	0	TRUE	FALSE	FALSE	FALSE	FALSE	0	45	1.75977	3.08435
AREL1	TRUE	FALSE	FALSE	0	TRUE	TRUE	FALSE	FALSE	FALSE	1	81	4.02494	1.4976
ARF1	TRUE	FALSE	TRUE	4	TRUE	FALSE	FALSE	FALSE	FALSE	10	110	2.29739	4.07192
ARF3	TRUE	FALSE	TRUE	8	TRUE	FALSE	FALSE	FALSE	FALSE	6	59	2.26261	3.01054
ARF4	TRUE	FALSE	TRUE	2	TRUE	TRUE	FALSE	FALSE	FALSE	10	30	2.84811	2.27866
ARF5	TRUE	FALSE	TRUE	5	TRUE	TRUE	FALSE	FALSE	FALSE	1	54	1.88126	2.57164
ARF6	TRUE	FALSE	FALSE	0	TRUE	FALSE	FALSE	FALSE	FALSE	13	51	1.60548	3.93986
ARFGAP1	TRUE	FALSE	FALSE	0	TRUE	FALSE	FALSE	FALSE	FALSE	6	36	3.06076	-0.299359
ARFGAP2	TRUE	FALSE	FALSE	0	TRUE	FALSE	FALSE	FALSE	FALSE	1	100	3.84138	0.469447
ARFGAP3	TRUE	FALSE	FALSE	0	FALSE	FALSE	FALSE	FALSE	FALSE	1	59	2.21197	-0.628297
ARFGEF1	TRUE	FALSE	FALSE	0	TRUE	FALSE	FALSE	FALSE	FALSE	12	92	7.64714	4.7344
ARFGEF2	TRUE	FALSE	FALSE	0	TRUE	FALSE	FALSE	FALSE	FALSE	5	97	7.71214	2.9042
ARFGEF3	TRUE	FALSE	FALSE	0	TRUE	FALSE	FALSE	FALSE	FALSE	3	97
ARFIP1	TRUE	FALSE	FALSE	0	FALSE	FALSE	FALSE	FALSE	FALSE	5	34	1.90266	0.575567
ARFIP2	TRUE	FALSE	FALSE	0	TRUE	FALSE	FALSE	FALSE	FALSE	2	94	3.32382	1.62813
ARFRP1	TRUE	FALSE	FALSE	0	TRUE	FALSE	FALSE	FALSE	FALSE	2	59	2.11319	1.12772
ARG1	TRUE	TRUE	FALSE	0	TRUE	FALSE	FALSE	FALSE	FALSE	1	41	1.46496	-0.746295
ARG2	TRUE	FALSE	FALSE	0	TRUE	FALSE	FALSE	FALSE	FALSE	6	60	3.06382	0.0749067
ARGFX	TRUE	FALSE	FALSE	0	FALSE	FALSE	FALSE	FALSE	FALSE	1	1	0.232576	-0.535129
ARGLU1	TRUE	FALSE	FALSE	0	TRUE	FALSE	FALSE	FALSE	FALSE	8	80	4.04992	4.82818
ARHGAP1	TRUE	FALSE	FALSE	0	TRUE	FALSE	FALSE	FALSE	FALSE	3	29	2.8074	0.630884
ARHGAP10	TRUE	FALSE	FALSE	0	TRUE	FALSE	FALSE	FALSE	FALSE	5	105	2.48002	-0.335772
ARHGAP11A	TRUE	FALSE	FALSE	0	FALSE	FALSE	FALSE	FALSE	FALSE	1	41	3.80467	0.362275
ARHGAP12	TRUE	FALSE	FALSE	0	FALSE	FALSE	FALSE	FALSE	FALSE	4	92	3.85748	0.188959
ARHGAP15	TRUE	FALSE	FALSE	0	TRUE	FALSE	FALSE	FALSE	FALSE	11	76	2.07523	-1.00721
ARHGAP17	TRUE	FALSE	FALSE	0	TRUE	FALSE	FALSE	FALSE	FALSE	6	75	4.83617	0.975372
ARHGAP18	TRUE	FALSE	FALSE	0	TRUE	FALSE	FALSE	FALSE	FALSE	3	99	2.688	-0.165689
ARHGAP19	TRUE	FALSE	FALSE	0	TRUE	FALSE	FALSE	FALSE	FALSE	2	54	1.63023	0.366148
ARHGAP20	TRUE	FALSE	FALSE	0	TRUE	FALSE	FALSE	FALSE	FALSE	2	51	3.94364	-0.655763
ARHGAP21	TRUE	FALSE	FALSE	0	TRUE	FALSE	FALSE	FALSE	FALSE	12	108	7.03716	2.96328
ARHGAP22	TRUE	FALSE	FALSE	0	TRUE	FALSE	FALSE	FALSE	FALSE	11	107	2.20927	0.0518551
ARHGAP24	TRUE	FALSE	FALSE	0	TRUE	FALSE	FALSE	FALSE	FALSE	26	48	3.38488	-0.360669
ARHGAP25	TRUE	FALSE	FALSE	0	TRUE	FALSE	FALSE	FALSE	FALSE	14	97	3.67429	0.703078
ARHGAP26	TRUE	FALSE	FALSE	0	TRUE	FALSE	FALSE	FALSE	FALSE	22	110	5.37638	2.48089
ARHGAP27	TRUE	FALSE	FALSE	0	TRUE	FALSE	FALSE	FALSE	FALSE	10	108	2.90655	1.6378
ARHGAP28	TRUE	FALSE	FALSE	0	TRUE	FALSE	FALSE	FALSE	FALSE	6	83	3.22285	0.0356074
ARHGAP29	TRUE	FALSE	FALSE	0	TRUE	FALSE	FALSE	FALSE	FALSE	1	99	6.16123	-0.274464
ARHGAP30	TRUE	FALSE	FALSE	0	TRUE	FALSE	FALSE	FALSE	FALSE	6	108	4.50458	-0.634254
ARHGAP31	TRUE	FALSE	FALSE	0	TRUE	FALSE	FALSE	FALSE	FALSE	10	108	5.41771	-0.110612
ARHGAP32	TRUE	FALSE	FALSE	0	TRUE	FALSE	FALSE	FALSE	FALSE	14	101	5.95114	1.13827
ARHGAP33	TRUE	FALSE	FALSE	0	TRUE	FALSE	FALSE	FALSE	FALSE	3	92	4.60515	1.67212
ARHGAP35	TRUE	FALSE	FALSE	0	TRUE	FALSE	FALSE	FALSE	FALSE	3	99	5.60459	4.19967
ARHGAP39	TRUE	FALSE	FALSE	0	TRUE	FALSE	FALSE	FALSE	FALSE	3	61	3.01686	3.50594
ARHGAP40	TRUE	FALSE	FALSE	0	TRUE	FALSE	FALSE	TRUE	TRUE	3	69
ARHGAP42	TRUE	FALSE	FALSE	0	FALSE	FALSE	FALSE	FALSE	FALSE	5	96
ARHGAP44	TRUE	FALSE	FALSE	0	FALSE	FALSE	FALSE	FALSE	FALSE	2	75	5.01633	2.00693
ARHGAP45	TRUE	FALSE	FALSE	0	TRUE	FALSE	FALSE	FALSE	FALSE	16	104
ARHGAP5	TRUE	FALSE	FALSE	0	TRUE	FALSE	FALSE	FALSE	FALSE	5	70	4.75295	0.965304
ARHGAP8	TRUE	FALSE	FALSE	0	TRUE	FALSE	FALSE	FALSE	FALSE	0	84
ARHGAP9	TRUE	FALSE	FALSE	0	TRUE	FALSE	FALSE	FALSE	FALSE	19	102	1.92488	0.615756
ARHGDIA	TRUE	FALSE	FALSE	0	TRUE	FALSE	FALSE	FALSE	FALSE	21	59	2.51799	1.82742
ARHGDIB	TRUE	FALSE	TRUE	4	TRUE	FALSE	FALSE	FALSE	FALSE	13	104	0.519293	-0.03605
ARHGDIG	TRUE	FALSE	FALSE	0	TRUE	FALSE	FALSE	FALSE	FALSE	3	95	1.93779	-0.726802
ARHGEF1	TRUE	FALSE	FALSE	0	TRUE	FALSE	FALSE	FALSE	FALSE	16	108	5.01066	3.8272
ARHGEF10	TRUE	FALSE	FALSE	0	TRUE	TRUE	FALSE	FALSE	FALSE	5	105	2.87489	-2.80305
ARHGEF10L	TRUE	FALSE	FALSE	0	TRUE	FALSE	FALSE	FALSE	FALSE	14	96	4.65647	1.57364
ARHGEF11	TRUE	FALSE	FALSE	0	TRUE	TRUE	FALSE	FALSE	FALSE	6	87	7.03264	1.02645
ARHGEF12	TRUE	FALSE	FALSE	0	TRUE	FALSE	FALSE	FALSE	FALSE	10	98	7.38613	2.96062
ARHGEF15	TRUE	FALSE	FALSE	0	TRUE	FALSE	FALSE	FALSE	FALSE	4	106	3.36839	0.699248
ARHGEF16	TRUE	FALSE	FALSE	0	FALSE	FALSE	FALSE	FALSE	FALSE	7	107	0.986714	0.519482
ARHGEF17	TRUE	FALSE	TRUE	2	TRUE	FALSE	FALSE	FALSE	FALSE	10	105	6.36881	3.18438
ARHGEF18	TRUE	FALSE	FALSE	0	TRUE	FALSE	FALSE	FALSE	FALSE	2	64	4.46323	1.73078
ARHGEF19	TRUE	FALSE	FALSE	0	FALSE	FALSE	FALSE	FALSE	FALSE	4	103	1.84132	0.813531
ARHGEF2	TRUE	FALSE	FALSE	0	TRUE	FALSE	FALSE	FALSE	FALSE	23	110	6.30579	4.68961
ARHGEF25	TRUE	FALSE	FALSE	0	FALSE	FALSE	FALSE	FALSE	FALSE	7	101	2.53575	0.47367
ARHGEF26	TRUE	FALSE	FALSE	0	TRUE	FALSE	FALSE	FALSE	FALSE	2	92	2.59171	-0.940087
ARHGEF28	TRUE	FALSE	FALSE	0	TRUE	FALSE	FALSE	FALSE	FALSE	0	101	3.6631	-1.38057
ARHGEF3	TRUE	FALSE	FALSE	0	TRUE	FALSE	FALSE	FALSE	FALSE	12	47	4.30876	2.01347
ARHGEF33	TRUE	FALSE	FALSE	0	TRUE	FALSE	FALSE	FALSE	FALSE	4	39
ARHGEF37	TRUE	FALSE	FALSE	0	FALSE	FALSE	FALSE	FALSE	FALSE	9	107	-0.0124535	-0.731279
ARHGEF38	TRUE	FALSE	FALSE	0	TRUE	FALSE	FALSE	FALSE	FALSE	5	66	0.788138	-0.790713
ARHGEF39	TRUE	FALSE	FALSE	0	TRUE	FALSE	FALSE	FALSE	FALSE	1	97	0.532283	0.589237
ARHGEF4	TRUE	FALSE	FALSE	0	TRUE	FALSE	FALSE	FALSE	FALSE	10	100	3.2083	1.15653
ARHGEF40	TRUE	FALSE	FALSE	0	FALSE	FALSE	FALSE	FALSE	FALSE	7	93	5.20434	0.932241
ARHGEF5	TRUE	FALSE	FALSE	0	TRUE	FALSE	FALSE	FALSE	FALSE	1	67
ARHGEF7	TRUE	FALSE	FALSE	0	TRUE	FALSE	FALSE	FALSE	FALSE	21	84	4.38638	2.91947
ARID1A	TRUE	FALSE	FALSE	0	TRUE	FALSE	FALSE	FALSE	FALSE	9	106	7.40424	4.10044
ARID1B	TRUE	FALSE	FALSE	0	TRUE	FALSE	FALSE	FALSE	FALSE	11	109	6.48573	3.39466
ARID2	TRUE	FALSE	FALSE	0	TRUE	FALSE	FALSE	FALSE	FALSE	6	93	6.70093	1.87127
ARID3A	TRUE	FALSE	FALSE	0	TRUE	FALSE	FALSE	FALSE	FALSE			2.86364	1.47231
ARID3B	TRUE	FALSE	FALSE	0	TRUE	FALSE	FALSE	FALSE	FALSE	2	93	3.50855	2.6605
ARID3C	TRUE	FALSE	FALSE	0	TRUE	FALSE	FALSE	FALSE	FALSE	0	102	0.267608	0.623868
ARID4A	TRUE	FALSE	FALSE	0	TRUE	FALSE	FALSE	FALSE	FALSE	7	93	6.56559	0.0585363
ARID4B	TRUE	FALSE	FALSE	0	TRUE	TRUE	FALSE	FALSE	FALSE	4	107	6.04202	1.23101
ARID5A	TRUE	FALSE	FALSE	0	TRUE	FALSE	FALSE	FALSE	FALSE	5	111	3.23659	0.775971
ARID5B	TRUE	FALSE	FALSE	0	TRUE	FALSE	FALSE	FALSE	FALSE	17	72	5.01612	3.01523
ARIH1	TRUE	FALSE	FALSE	0	TRUE	FALSE	FALSE	FALSE	FALSE	2	105	4.96402	4.90077
ARIH2	TRUE	FALSE	FALSE	0	TRUE	FALSE	FALSE	FALSE	FALSE	2	86	4.48596	3.81447
ARL1	TRUE	FALSE	FALSE	0	TRUE	FALSE	FALSE	FALSE	FALSE	2	4	2.48818	2.22795
ARL10	TRUE	FALSE	FALSE	0	TRUE	FALSE	FALSE	FALSE	FALSE	1	40	0.313069	1.74878
ARL11	TRUE	FALSE	FALSE	0	FALSE	FALSE	FALSE	FALSE	FALSE	2	86	-1.9402	-0.0511487
ARL13B	TRUE	FALSE	FALSE	0	TRUE	FALSE	FALSE	FALSE	FALSE	2	15	1.51859	-0.774775
ARL14	TRUE	FALSE	FALSE	0	FALSE	FALSE	FALSE	FALSE	FALSE	2	15	-1.38779	-2.72068
ARL14EP	TRUE	FALSE	FALSE	0	FALSE	FALSE	FALSE	FALSE	FALSE	3	91	1.54157	0.546096
ARL14EPL	TRUE	FALSE	FALSE	0	TRUE	FALSE	FALSE	FALSE	FALSE	0	0
ARL15	TRUE	FALSE	FALSE	0	TRUE	FALSE	FALSE	FALSE	FALSE	6	106	1.0809	0.35652
ARL16	TRUE	FALSE	FALSE	0	TRUE	FALSE	FALSE	FALSE	FALSE	3	35	0.882196	-0.688823
ARL17A	TRUE	FALSE	FALSE	0	FALSE	FALSE	FALSE	FALSE	FALSE	0	0
ARL17B	TRUE	FALSE	FALSE	0	FALSE	FALSE	TRUE	FALSE	FALSE	0	1
ARL2	TRUE	FALSE	TRUE	5	TRUE	FALSE	FALSE	FALSE	FALSE	3	45	0.965199	0.468642
ARL2BP	TRUE	FALSE	FALSE	0	FALSE	FALSE	FALSE	FALSE	FALSE	7	65	1.06413	0.954363
ARL3	TRUE	FALSE	FALSE	0	FALSE	FALSE	FALSE	TRUE	FALSE	3	78	2.48784	1.1628
ARL4A	TRUE	FALSE	FALSE	0	TRUE	FALSE	FALSE	FALSE	FALSE	5	106	1.72389	1.31331
ARL4C	TRUE	FALSE	FALSE	0	TRUE	FALSE	FALSE	FALSE	FALSE	4	106	1.6258	3.80592
ARL4D	TRUE	FALSE	FALSE	0	TRUE	FALSE	FALSE	FALSE	FALSE	2	105	1.43443	2.71608
ARL5A	TRUE	FALSE	FALSE	0	TRUE	FALSE	FALSE	FALSE	FALSE	2	83	1.49879	0.0477262
ARL5B	TRUE	FALSE	FALSE	0	TRUE	FALSE	FALSE	FALSE	FALSE	5	37	2.4554	1.28725
ARL5C	TRUE	FALSE	FALSE	0	TRUE	FALSE	FALSE	FALSE	FALSE	2	108
ARL6	TRUE	FALSE	FALSE	0	TRUE	FALSE	FALSE	FALSE	FALSE	5	12	1.35007	-0.151803
ARL6IP1	TRUE	FALSE	TRUE	10	TRUE	TRUE	FALSE	FALSE	FALSE	1	62	1.60396	1.29921
ARL6IP4	TRUE	FALSE	TRUE	1	TRUE	FALSE	FALSE	FALSE	FALSE	9	95	1.88991	-0.887436
ARL6IP5	TRUE	FALSE	TRUE	1	TRUE	FALSE	FALSE	FALSE	FALSE	4	101	1.44579	0.0679987
ARL6IP6	TRUE	FALSE	FALSE	0	FALSE	FALSE	FALSE	FALSE	FALSE	5	88	1.63529	0.302257
ARL8A	TRUE	FALSE	TRUE	2	FALSE	FALSE	FALSE	FALSE	FALSE	3	108	2.77934	3.18967
ARL8B	TRUE	FALSE	FALSE	0	TRUE	FALSE	FALSE	FALSE	FALSE	1	92	2.76436	2.6706
ARL9	TRUE	FALSE	FALSE	0	TRUE	FALSE	FALSE	FALSE	FALSE	0	41	1.70518	-0.346034
ARMC1	TRUE	FALSE	FALSE	0	TRUE	FALSE	FALSE	FALSE	FALSE	3	9	2.97442	1.34058
ARMC10	TRUE	FALSE	FALSE	0	TRUE	FALSE	FALSE	FALSE	FALSE	2	92	1.84545	1.19977
ARMC12	TRUE	FALSE	FALSE	0	TRUE	FALSE	FALSE	FALSE	FALSE	4	96	1.74412	-0.415871
ARMC2	TRUE	FALSE	FALSE	0	TRUE	FALSE	FALSE	FALSE	FALSE	3	108	1.78727	-0.346611
ARMC3	TRUE	FALSE	FALSE	0	TRUE	FALSE	FALSE	FALSE	FALSE	3	84	2.49776	-0.653997
ARMC5	TRUE	FALSE	FALSE	0	TRUE	FALSE	FALSE	FALSE	FALSE	7	99	3.04912	3.32311
ARMC6	TRUE	FALSE	FALSE	0	TRUE	FALSE	FALSE	FALSE	FALSE	8	41	1.26079	0.540677
ARMC7	TRUE	FALSE	FALSE	0	TRUE	FALSE	FALSE	FALSE	FALSE	2	21	0.606541	0.371171
ARMC8	TRUE	FALSE	FALSE	0	TRUE	FALSE	FALSE	FALSE	FALSE	3	98	5.46452	2.56231
ARMC9	TRUE	FALSE	FALSE	0	FALSE	FALSE	FALSE	FALSE	FALSE	6	100	1.95053	0.437355
ARMH1	TRUE	FALSE	FALSE	0	TRUE	FALSE	FALSE	FALSE	FALSE	3	78
ARMH2	TRUE	FALSE	FALSE	0	FALSE	FALSE	FALSE	FALSE	FALSE	0	0
ARMH3	TRUE	FALSE	FALSE	0	TRUE	FALSE	FALSE	FALSE	FALSE	3	75
ARMH4	TRUE	FALSE	FALSE	0	FALSE	FALSE	FALSE	FALSE	FALSE	3	17
ARMS2	TRUE	FALSE	FALSE	0	FALSE	FALSE	FALSE	FALSE	FALSE	1	93	0.369705	0.710966
ARMT1	TRUE	FALSE	FALSE	0	TRUE	FALSE	FALSE	FALSE	FALSE	1	44
ARNT	TRUE	FALSE	FALSE	0	TRUE	FALSE	FALSE	FALSE	FALSE	4	10	4.85465	2.02162
ARNT2	TRUE	FALSE	TRUE	6	TRUE	FALSE	FALSE	FALSE	FALSE	17	94	4.42167	2.23084
ARNTL	TRUE	FALSE	TRUE	1	FALSE	FALSE	FALSE	FALSE	FALSE	1	111	4.49135	3.08256
ARNTL2	TRUE	FALSE	FALSE	0	FALSE	FALSE	FALSE	FALSE	FALSE	5	100	2.22819	-0.439339
ARPC1A	TRUE	FALSE	FALSE	0	TRUE	FALSE	FALSE	FALSE	FALSE	4	19	3.39527	2.85685
ARPC1B	TRUE	FALSE	FALSE	0	TRUE	FALSE	FALSE	FALSE	FALSE	6	93	2.71609	1.35006
ARPC2	TRUE	FALSE	TRUE	1	TRUE	FALSE	FALSE	FALSE	FALSE	7	108	3.68504	2.94695
ARPC3	TRUE	FALSE	TRUE	5	TRUE	FALSE	FALSE	FALSE	FALSE	2	15	2.84771	-0.258781
ARPC4	TRUE	FALSE	TRUE	2	TRUE	FALSE	FALSE	FALSE	FALSE	2	1	2.8945	2.29426
ARPC5	TRUE	FALSE	FALSE	0	TRUE	FALSE	FALSE	FALSE	FALSE	4	101	2.13292	1.85225
ARPC5L	TRUE	FALSE	FALSE	0	TRUE	FALSE	FALSE	FALSE	FALSE	4	108	2.14268	0.888833
ARPIN	TRUE	FALSE	FALSE	0	TRUE	FALSE	FALSE	FALSE	FALSE	1	96
ARPP19	TRUE	FALSE	FALSE	0	TRUE	FALSE	FALSE	FALSE	FALSE	6	101	1.2858	0.685401
ARPP21	TRUE	FALSE	FALSE	0	TRUE	FALSE	FALSE	FALSE	FALSE	46	78	3.66355	-0.804187
ARRB1	TRUE	FALSE	FALSE	0	TRUE	FALSE	FALSE	FALSE	FALSE	11	110	3.8716	2.74172
ARRB2	TRUE	FALSE	TRUE	3	TRUE	FALSE	FALSE	FALSE	FALSE	3	95	3.46405	3.09023
ARRDC1	TRUE	FALSE	FALSE	0	TRUE	FALSE	FALSE	FALSE	FALSE	6	96	1.07559	-0.288977
ARRDC2	TRUE	FALSE	FALSE	0	TRUE	FALSE	FALSE	FALSE	FALSE	7	106	1.51598	1.78541
ARRDC3	TRUE	FALSE	FALSE	0	TRUE	FALSE	FALSE	TRUE	FALSE	9	53	3.70441	1.55197
ARRDC4	TRUE	FALSE	FALSE	0	TRUE	FALSE	FALSE	FALSE	FALSE	2	83	1.71392	0.0414357
ARRDC5	TRUE	FALSE	FALSE	0	TRUE	FALSE	FALSE	FALSE	FALSE	2	53	-0.548152	-0.361722
ARSA	TRUE	FALSE	TRUE	2	TRUE	TRUE	FALSE	FALSE	FALSE	1	71	0.518693	0.0287572
ARSB	TRUE	FALSE	FALSE	0	TRUE	FALSE	FALSE	FALSE	FALSE	11	96	2.45514	1.18824
ARSG	TRUE	FALSE	FALSE	0	TRUE	FALSE	FALSE	FALSE	FALSE	10	108	1.5175	1.11134
ARSI	TRUE	FALSE	FALSE	0	TRUE	FALSE	FALSE	FALSE	FALSE	4	93	0.0446073	0.877054
ARSJ	TRUE	FALSE	FALSE	0	TRUE	FALSE	FALSE	FALSE	FALSE	9	91	1.86355	1.09539
ARSK	TRUE	FALSE	FALSE	0	TRUE	FALSE	FALSE	FALSE	FALSE	3	13	2.53348	-1.27153
ART1	TRUE	FALSE	FALSE	0	TRUE	FALSE	FALSE	FALSE	FALSE	1	84	-0.315931	-1.60522
ART3	TRUE	FALSE	FALSE	0	TRUE	FALSE	FALSE	FALSE	FALSE	4	34	0.538579	-1.16912
ART4	TRUE	FALSE	FALSE	0	TRUE	FALSE	FALSE	FALSE	FALSE	3	84	0.720385	-2.01753
ART5	TRUE	FALSE	FALSE	0	TRUE	FALSE	FALSE	FALSE	FALSE	6	89	1.49394	-1.04001
ARTN	TRUE	FALSE	FALSE	0	TRUE	FALSE	FALSE	FALSE	FALSE	6	109	1.37473	2.85754
ARV1	TRUE	FALSE	FALSE	0	TRUE	TRUE	FALSE	FALSE	FALSE	1	101	0.0287327	0.0138903
ARVCF	TRUE	FALSE	FALSE	0	TRUE	TRUE	FALSE	FALSE	FALSE	5	86	2.2705	-0.582691
AS3MT	TRUE	FALSE	FALSE	0	TRUE	FALSE	FALSE	TRUE	FALSE	3	61	0.662748	0.914821
ASAH1	TRUE	FALSE	TRUE	9	TRUE	FALSE	FALSE	FALSE	FALSE	5	77	0.4314	-3.55077
ASAH2	TRUE	FALSE	FALSE	0	TRUE	FALSE	FALSE	FALSE	FALSE	1	32	1.44517	0.249775
ASAH2B	TRUE	FALSE	FALSE	0	TRUE	FALSE	FALSE	FALSE	FALSE	1	7	0.650105	0.393035
ASAP1	TRUE	FALSE	FALSE	0	TRUE	FALSE	FALSE	FALSE	FALSE	11	100	6.31332	2.75687
ASAP2	TRUE	FALSE	FALSE	0	TRUE	FALSE	FALSE	FALSE	FALSE	7	108	6.15395	2.06755
ASAP3	TRUE	FALSE	FALSE	0	FALSE	FALSE	FALSE	FALSE	FALSE	2	96	2.6998	0.873879
ASB1	TRUE	FALSE	FALSE	0	TRUE	FALSE	FALSE	FALSE	FALSE	8	84	2.20851	1.59986
ASB10	TRUE	FALSE	FALSE	0	TRUE	FALSE	FALSE	FALSE	FALSE	4	93	0.737883	-1.20471
ASB13	TRUE	FALSE	FALSE	0	TRUE	FALSE	FALSE	FALSE	FALSE	2	106	1.95588	-0.209124
ASB14	TRUE	FALSE	FALSE	0	TRUE	FALSE	FALSE	FALSE	FALSE	1	83	-1.32573	-1.31631
ASB15	TRUE	FALSE	FALSE	0	TRUE	FALSE	FALSE	FALSE	FALSE	2	54	1.26738	-0.205504
ASB16	TRUE	FALSE	FALSE	0	FALSE	FALSE	FALSE	FALSE	FALSE	2	82	0.0492232	1.05339
ASB17	TRUE	FALSE	FALSE	0	TRUE	FALSE	FALSE	FALSE	FALSE	1	5	0.84655	-1.3021
ASB18	TRUE	FALSE	FALSE	0	FALSE	FALSE	FALSE	FALSE	FALSE	0	82	0.650638	0.814525
ASB2	TRUE	FALSE	FALSE	0	TRUE	FALSE	FALSE	FALSE	FALSE	11	108	2.00348	1.71493
ASB3	TRUE	FALSE	FALSE	0	TRUE	FALSE	FALSE	FALSE	FALSE	0	44	2.96292	-1.08603
ASB4	TRUE	FALSE	FALSE	0	TRUE	FALSE	FALSE	FALSE	FALSE	6	26	1.87955	-0.967998
ASB5	TRUE	FALSE	FALSE	0	FALSE	FALSE	FALSE	FALSE	FALSE	7	60	-0.265661	-0.816576
ASB6	TRUE	FALSE	FALSE	0	TRUE	FALSE	FALSE	FALSE	FALSE	1	100	1.39842	1.17546
ASB7	TRUE	FALSE	FALSE	0	TRUE	FALSE	FALSE	FALSE	FALSE	2	98	3.78713	3.43649
ASB8	TRUE	FALSE	FALSE	0	TRUE	FALSE	FALSE	FALSE	FALSE	4	96	1.52152	1.19401
ASCC1	TRUE	FALSE	FALSE	0	TRUE	FALSE	FALSE	FALSE	FALSE	6	111	1.44011	0.0390016
ASCC2	TRUE	FALSE	FALSE	0	TRUE	FALSE	FALSE	FALSE	FALSE	6	86	3.93754	1.39525
ASCC3	TRUE	FALSE	FALSE	0	TRUE	FALSE	FALSE	FALSE	FALSE	3	90	5.88861	1.11888
ASCL1	TRUE	FALSE	FALSE	0	TRUE	FALSE	FALSE	FALSE	FALSE	6	89	1.61069	3.1669
ASCL2	TRUE	FALSE	FALSE	0	TRUE	FALSE	FALSE	FALSE	FALSE	4	96	0.850061	1.82687
ASCL3	TRUE	FALSE	FALSE	0	TRUE	FALSE	FALSE	FALSE	FALSE	0	31	0.120223	-0.607863
ASCL4	TRUE	FALSE	FALSE	0	FALSE	FALSE	FALSE	FALSE	FALSE	0	4	1.19223	1.27955
ASCL5	TRUE	FALSE	FALSE	0	FALSE	FALSE	FALSE	FALSE	FALSE	0	0
ASF1A	TRUE	FALSE	FALSE	0	TRUE	FALSE	FALSE	FALSE	FALSE	7	76	1.4715	1.59995
ASF1B	TRUE	FALSE	FALSE	0	TRUE	FALSE	FALSE	FALSE	FALSE	1	85	2.12875	0.231759
ASGR1	TRUE	FALSE	FALSE	0	TRUE	FALSE	FALSE	FALSE	FALSE	10	107	1.41388	0.720295
ASGR2	TRUE	FALSE	FALSE	0	TRUE	FALSE	FALSE	FALSE	FALSE	9	103	0.622363	-0.539231
ASH1L	TRUE	FALSE	TRUE	2	TRUE	FALSE	FALSE	FALSE	FALSE	2	100	9.25409	3.04735
ASH2L	TRUE	FALSE	FALSE	0	TRUE	FALSE	FALSE	FALSE	FALSE	5	111	4.52526	2.67096
ASIC1	TRUE	FALSE	FALSE	0	TRUE	FALSE	FALSE	TRUE	TRUE	3	110	4.21911	3.17583
ASIC2	TRUE	FALSE	FALSE	0	TRUE	FALSE	FALSE	FALSE	FALSE	3	35	3.9394	3.51649
ASIC3	TRUE	FALSE	FALSE	0	TRUE	TRUE	FALSE	FALSE	FALSE	2	91	1.78192	-0.755154
ASIC4	TRUE	FALSE	FALSE	0	TRUE	FALSE	FALSE	FALSE	FALSE	3	110	3.38334	1.11239
ASIC5	TRUE	FALSE	FALSE	0	TRUE	FALSE	FALSE	FALSE	FALSE	1	40	0.842311	-2.27863
ASIP	TRUE	FALSE	FALSE	0	FALSE	FALSE	FALSE	FALSE	FALSE	0	70	0.906227	-0.0565406
ASL	TRUE	FALSE	FALSE	0	TRUE	FALSE	FALSE	FALSE	FALSE	4	107	1.5472	0.706208
ASNS	TRUE	FALSE	TRUE	1	TRUE	FALSE	FALSE	FALSE	FALSE	7	44	2.57363	1.49968
ASNSD1	TRUE	FALSE	FALSE	0	FALSE	FALSE	FALSE	FALSE	FALSE	1	30	0.438777	-0.511007
ASPA	TRUE	FALSE	FALSE	0	TRUE	TRUE	FALSE	FALSE	FALSE	6	104	1.40454	-0.66251
ASPDH	TRUE	FALSE	FALSE	0	TRUE	FALSE	FALSE	FALSE	FALSE	2	59	0.561664	0.367711
ASPG	TRUE	FALSE	FALSE	0	TRUE	FALSE	FALSE	FALSE	FALSE	3	62	0.968211	-0.579374
ASPH	TRUE	FALSE	TRUE	3	TRUE	FALSE	FALSE	FALSE	FALSE	17	111	2.78824	-1.71676
ASPHD1	TRUE	FALSE	FALSE	0	TRUE	FALSE	FALSE	FALSE	FALSE	4	105	2.0361	2.3072
ASPHD2	TRUE	FALSE	FALSE	0	TRUE	FALSE	FALSE	FALSE	FALSE	1	92	2.57823	2.06954
ASPM	TRUE	TRUE	FALSE	0	TRUE	FALSE	FALSE	FALSE	FALSE	3	33	4.99035	-2.71137
ASPN	TRUE	FALSE	FALSE	0	TRUE	FALSE	FALSE	FALSE	FALSE	5	75	2.2681	0.168769
ASPRV1	TRUE	FALSE	FALSE	0	TRUE	FALSE	FALSE	FALSE	FALSE	1	40	1.13911	-0.451779
ASPSCR1	TRUE	FALSE	FALSE	0	TRUE	FALSE	FALSE	FALSE	FALSE	7	110	1.71526	-0.58131
ASRGL1	TRUE	FALSE	TRUE	3	TRUE	FALSE	FALSE	FALSE	FALSE	1	88	0.691446	0.281556
ASS1	TRUE	TRUE	FALSE	0	TRUE	FALSE	FALSE	FALSE	FALSE	6	106	2.53429	0.679987
ASTE1	TRUE	FALSE	FALSE	0	TRUE	FALSE	FALSE	FALSE	FALSE	3	77	-0.309362	-0.148022
ASTL	TRUE	FALSE	FALSE	0	TRUE	FALSE	FALSE	FALSE	FALSE	0	93	1.36069	-0.192981
ASTN1	TRUE	FALSE	FALSE	0	TRUE	FALSE	FALSE	FALSE	FALSE	14	90	5.75933	1.41028
ASTN2	TRUE	FALSE	FALSE	0	TRUE	FALSE	FALSE	FALSE	FALSE	4	86	5.30717	1.76093
ASXL1	TRUE	FALSE	FALSE	0	TRUE	FALSE	FALSE	FALSE	FALSE	11	103	1.18068	0.0832946
ASXL2	TRUE	FALSE	FALSE	0	TRUE	FALSE	FALSE	FALSE	FALSE	4	92	4.90894	-0.0117542
ASXL3	TRUE	FALSE	FALSE	0	TRUE	FALSE	FALSE	FALSE	FALSE	2	70	6.04749	-0.942027
ASZ1	TRUE	FALSE	FALSE	0	TRUE	FALSE	FALSE	FALSE	FALSE	1	25	1.60479	-1.12295
ATAD1	TRUE	FALSE	FALSE	0	TRUE	FALSE	FALSE	FALSE	FALSE	10	109	3.05283	1.78632
ATAD2	TRUE	FALSE	FALSE	0	TRUE	FALSE	FALSE	FALSE	FALSE	4	90	7.09677	0.789078
ATAD2B	TRUE	FALSE	FALSE	0	TRUE	TRUE	FALSE	FALSE	FALSE	4	108	6.4486	2.63523
ATAD3A	TRUE	FALSE	FALSE	0	TRUE	FALSE	FALSE	FALSE	FALSE	1	74	3.39146	2.32449
ATAD3B	TRUE	FALSE	FALSE	0	TRUE	FALSE	FALSE	FALSE	FALSE	2	21	0.466212	1.00295
ATAD3C	TRUE	FALSE	FALSE	0	TRUE	FALSE	FALSE	FALSE	FALSE	1	99	1.49501	-0.257047
ATAD5	TRUE	FALSE	FALSE	0	TRUE	FALSE	FALSE	FALSE	FALSE	1	92	6.89264	0.0230828
ATAT1	TRUE	FALSE	FALSE	0	TRUE	FALSE	FALSE	FALSE	FALSE	4	14	3.39965	1.49965
ATCAY	TRUE	FALSE	FALSE	0	TRUE	FALSE	FALSE	FALSE	FALSE	1	94	2.41227	1.48429
ATE1	TRUE	FALSE	TRUE	3	TRUE	TRUE	FALSE	FALSE	FALSE	5	93	3.77294	-0.132819
ATF1	TRUE	FALSE	TRUE	2	TRUE	FALSE	FALSE	FALSE	FALSE	4	108	2.84601	0.616231
ATF2	TRUE	FALSE	TRUE	9	TRUE	FALSE	FALSE	FALSE	FALSE	4	89	3.78489	2.17779
ATF3	TRUE	FALSE	TRUE	1	TRUE	FALSE	FALSE	FALSE	FALSE	3	0	2.0126	1.17909
ATF4	TRUE	FALSE	TRUE	1	TRUE	FALSE	FALSE	FALSE	FALSE	5	31	1.74416	-3.07049
ATF5	TRUE	FALSE	TRUE	3	TRUE	FALSE	FALSE	FALSE	FALSE	10	101	0.91834	-1.56465
ATF6	TRUE	FALSE	TRUE	10	TRUE	FALSE	FALSE	FALSE	FALSE	7	73	2.78179	-0.166634
ATF6B	TRUE	FALSE	TRUE	1	TRUE	FALSE	FALSE	FALSE	FALSE	3	52	2.54536	2.06186
ATF7	TRUE	FALSE	FALSE	0	TRUE	FALSE	FALSE	FALSE	FALSE	3	95	3.7904	1.73577
ATF7IP	TRUE	FALSE	FALSE	0	TRUE	FALSE	FALSE	FALSE	FALSE	9	106	5.5	0.589775
ATF7IP2	TRUE	FALSE	FALSE	0	TRUE	FALSE	FALSE	FALSE	FALSE	2	67	3.52481	-3.00383
ATG10	TRUE	FALSE	FALSE	0	TRUE	FALSE	FALSE	FALSE	FALSE	1	76	1.48423	-0.265113
ATG101	TRUE	FALSE	FALSE	0	TRUE	FALSE	FALSE	FALSE	FALSE	2	100
ATG12	TRUE	FALSE	FALSE	0	TRUE	FALSE	FALSE	FALSE	FALSE	2	2	0.798762	-1.9251
ATG13	TRUE	FALSE	FALSE	0	TRUE	FALSE	FALSE	FALSE	FALSE	4	67	4.12543	1.12941
ATG14	TRUE	FALSE	FALSE	0	TRUE	FALSE	FALSE	FALSE	FALSE	2	94	3.51015	0.791148
ATG16L1	TRUE	FALSE	FALSE	0	TRUE	FALSE	FALSE	FALSE	FALSE	3	100	5.2659	2.39055
ATG16L2	TRUE	FALSE	FALSE	0	TRUE	FALSE	FALSE	FALSE	FALSE	2	104	1.46966	1.60794
ATG2A	TRUE	FALSE	FALSE	0	TRUE	FALSE	FALSE	FALSE	FALSE	2	92	6.78365	1.53783
ATG2B	TRUE	FALSE	FALSE	0	FALSE	FALSE	FALSE	FALSE	FALSE	4	88	6.13292	0.0813538
ATG3	TRUE	FALSE	FALSE	0	TRUE	FALSE	FALSE	FALSE	FALSE	4	11	3.70859	1.78057
ATG4B	TRUE	FALSE	FALSE	0	TRUE	FALSE	FALSE	FALSE	FALSE	3	92	3.59635	1.34893
ATG4C	TRUE	FALSE	FALSE	0	TRUE	FALSE	FALSE	FALSE	FALSE	3	61	0.78232	-2.20092
ATG4D	TRUE	FALSE	FALSE	0	TRUE	FALSE	FALSE	FALSE	FALSE	3	11	1.83166	1.03061
ATG5	TRUE	FALSE	FALSE	0	TRUE	FALSE	FALSE	FALSE	FALSE	4	96	3.41739	1.6914
ATG7	TRUE	FALSE	FALSE	0	TRUE	FALSE	FALSE	FALSE	FALSE	4	84	2.50966	0.789499
ATG9A	TRUE	FALSE	FALSE	0	TRUE	FALSE	FALSE	FALSE	FALSE	3	95	4.05363	3.14977
ATG9B	TRUE	FALSE	FALSE	0	TRUE	FALSE	FALSE	FALSE	FALSE	6	0	0.523762	0.583876
ATIC	TRUE	FALSE	FALSE	0	TRUE	FALSE	FALSE	FALSE	FALSE	2	49	0.522976	-1.26923
ATL1	TRUE	TRUE	FALSE	0	TRUE	FALSE	FALSE	FALSE	FALSE	9	106	4.33974	2.4487
ATL2	TRUE	FALSE	FALSE	0	TRUE	FALSE	FALSE	FALSE	FALSE	2	70	4.35114	-0.225879
ATL3	TRUE	FALSE	FALSE	0	TRUE	FALSE	FALSE	FALSE	FALSE	12	95	2.80694	0.816517
ATM	TRUE	FALSE	TRUE	2	TRUE	FALSE	FALSE	FALSE	FALSE	9	101	4.63639	-0.697864
ATMIN	TRUE	FALSE	FALSE	0	TRUE	FALSE	FALSE	FALSE	FALSE	2	58	1.80149	-0.981258
ATN1	TRUE	FALSE	TRUE	8	TRUE	FALSE	FALSE	FALSE	FALSE	17	54	4.82014	2.43263
ATOH1	TRUE	FALSE	FALSE	0	TRUE	FALSE	FALSE	FALSE	FALSE	2	85	2.11578	2.4408
ATOH7	TRUE	FALSE	FALSE	0	TRUE	FALSE	FALSE	FALSE	FALSE	2	44	0.46383	2.11217
ATOH8	TRUE	FALSE	FALSE	0	TRUE	FALSE	FALSE	FALSE	FALSE	14	109	2.59115	2.25263
ATOX1	TRUE	FALSE	FALSE	0	TRUE	FALSE	FALSE	FALSE	FALSE	2	102	0.81722	-0.191681
ATP10A	TRUE	FALSE	FALSE	0	TRUE	FALSE	FALSE	FALSE	FALSE	5	107	5.30864	1.04769
ATP10B	TRUE	FALSE	FALSE	0	TRUE	FALSE	FALSE	FALSE	FALSE	9	49	1.14493	-1.3114
ATP10D	TRUE	FALSE	FALSE	0	FALSE	FALSE	FALSE	FALSE	FALSE	3	95	3.39944	-0.377313
ATP11A	TRUE	FALSE	TRUE	2	TRUE	FALSE	FALSE	FALSE	FALSE	11	110	5.74495	1.43626
ATP11B	TRUE	FALSE	FALSE	0	TRUE	FALSE	FALSE	FALSE	FALSE	6	93	5.86196	0.966187
ATP12A	TRUE	FALSE	FALSE	0	TRUE	FALSE	FALSE	FALSE	FALSE	2	107	2.38303	0.591638
ATP13A1	TRUE	FALSE	FALSE	0	TRUE	FALSE	FALSE	FALSE	FALSE	1	84	5.22996	3.14625
ATP13A2	TRUE	TRUE	FALSE	0	TRUE	TRUE	FALSE	FALSE	FALSE	3	24	4.29338	1.73402
ATP13A3	TRUE	FALSE	FALSE	0	FALSE	FALSE	FALSE	FALSE	FALSE	8	109	6.17669	1.82308
ATP13A4	TRUE	FALSE	FALSE	0	FALSE	FALSE	FALSE	FALSE	FALSE	8	53	3.35333	-0.582233
ATP13A5	TRUE	FALSE	FALSE	0	TRUE	FALSE	FALSE	FALSE	FALSE	3	16	0.525142	-1.10242
ATP1A1	TRUE	FALSE	TRUE	11	TRUE	FALSE	FALSE	FALSE	FALSE	19	111	5.92622	6.89878
ATP1A2	TRUE	FALSE	TRUE	11	TRUE	FALSE	FALSE	FALSE	FALSE	7	111	4.78504	5.39784
ATP1A3	TRUE	FALSE	TRUE	11	TRUE	TRUE	FALSE	FALSE	FALSE	7	106	5.73932	7.37513
ATP1A4	TRUE	FALSE	FALSE	0	TRUE	FALSE	FALSE	FALSE	FALSE	4	75	2.64421	0.0529318
ATP1B1	TRUE	FALSE	TRUE	11	TRUE	FALSE	TRUE	FALSE	FALSE	6	111	3.93094	2.30928
ATP1B2	TRUE	FALSE	TRUE	8	TRUE	FALSE	FALSE	FALSE	FALSE	18	107	2.79056	0.641922
ATP1B3	TRUE	FALSE	TRUE	7	FALSE	FALSE	FALSE	FALSE	FALSE	5	86	2.80157	1.55191
ATP23	TRUE	FALSE	FALSE	0	TRUE	FALSE	FALSE	FALSE	FALSE	4	93
ATP2A1	TRUE	FALSE	FALSE	0	TRUE	FALSE	FALSE	FALSE	FALSE	6	61	3.0462	2.53525
ATP2A2	TRUE	TRUE	FALSE	0	TRUE	FALSE	FALSE	TRUE	FALSE	8	103	5.26927	5.44922
ATP2A3	TRUE	FALSE	FALSE	0	TRUE	FALSE	FALSE	FALSE	FALSE	4	103	4.22589	3.13392
ATP2B1	TRUE	FALSE	TRUE	2	TRUE	FALSE	FALSE	FALSE	FALSE	17	102	6.12575	5.11926
ATP2B2	TRUE	FALSE	TRUE	6	TRUE	FALSE	FALSE	FALSE	FALSE	10	86	5.55766	6.35987
ATP2B4	TRUE	FALSE	TRUE	4	TRUE	FALSE	FALSE	FALSE	FALSE	13	111	4.96829	2.24455
ATP2C1	TRUE	FALSE	FALSE	0	TRUE	FALSE	FALSE	FALSE	FALSE	18	101	5.78033	3.45417
ATP2C2	TRUE	FALSE	FALSE	0	TRUE	FALSE	FALSE	FALSE	FALSE	2	91
ATP4A	TRUE	FALSE	FALSE	0	TRUE	FALSE	FALSE	FALSE	FALSE	1	19	2.65241	3.5972
ATP4B	TRUE	FALSE	FALSE	0	TRUE	FALSE	FALSE	FALSE	FALSE	1	49	0.487533	-0.572201
ATP5F1A	TRUE	FALSE	FALSE	0	TRUE	FALSE	FALSE	FALSE	FALSE	7	24
ATP5F1B	TRUE	FALSE	FALSE	0	TRUE	FALSE	FALSE	FALSE	FALSE	5	103
ATP5F1C	TRUE	FALSE	FALSE	0	TRUE	FALSE	FALSE	FALSE	FALSE	3	79
ATP5F1D	TRUE	FALSE	FALSE	0	TRUE	FALSE	FALSE	FALSE	FALSE	1	69
ATP5F1E	TRUE	FALSE	FALSE	0	TRUE	FALSE	FALSE	FALSE	FALSE	1	70
ATP5IF1	TRUE	FALSE	FALSE	0	TRUE	FALSE	FALSE	FALSE	FALSE	2	49
ATP5MC1	TRUE	FALSE	FALSE	0	TRUE	FALSE	FALSE	FALSE	FALSE	4	23
ATP5MC2	TRUE	FALSE	FALSE	0	TRUE	FALSE	FALSE	FALSE	FALSE	11	39
ATP5MC3	TRUE	FALSE	FALSE	0	TRUE	FALSE	FALSE	FALSE	FALSE	4	75
ATP5ME	TRUE	FALSE	FALSE	0	TRUE	FALSE	FALSE	FALSE	FALSE	4	85
ATP5MF	TRUE	FALSE	FALSE	0	FALSE	FALSE	FALSE	FALSE	FALSE	1	48
ATP5MG	TRUE	FALSE	FALSE	0	TRUE	FALSE	FALSE	FALSE	FALSE	5	6
ATP5MGL	TRUE	FALSE	FALSE	0	TRUE	FALSE	FALSE	FALSE	FALSE	0	103
ATP5MJ	TRUE	FALSE	FALSE	0	TRUE	FALSE	FALSE	FALSE	FALSE	2	73
ATP5MK	TRUE	FALSE	FALSE	0	TRUE	FALSE	FALSE	FALSE	FALSE	1	1
ATP5PB	TRUE	FALSE	FALSE	0	TRUE	FALSE	FALSE	FALSE	FALSE	3	77
ATP5PD	TRUE	FALSE	FALSE	0	TRUE	FALSE	FALSE	FALSE	FALSE	1	43
ATP5PF	TRUE	FALSE	FALSE	0	TRUE	FALSE	FALSE	FALSE	FALSE	7	89
ATP5PO	TRUE	FALSE	FALSE	0	TRUE	FALSE	FALSE	FALSE	FALSE	2	47
ATP6V0A1	TRUE	FALSE	TRUE	2	TRUE	FALSE	FALSE	FALSE	FALSE	3	92	5.3999	4.2013
ATP6V0A2	TRUE	FALSE	FALSE	0	FALSE	FALSE	FALSE	FALSE	FALSE	2	102	3.30467	-0.01426
ATP6V0A4	TRUE	FALSE	FALSE	0	TRUE	FALSE	FALSE	FALSE	FALSE	12	65	2.29225	0.288085
ATP6V0B	TRUE	FALSE	FALSE	0	TRUE	FALSE	FALSE	FALSE	FALSE	3	6	2.82053	2.14389
ATP6V0C	TRUE	FALSE	TRUE	11	TRUE	FALSE	FALSE	FALSE	FALSE	4	90	1.9926	3.74956
ATP6V0D1	TRUE	FALSE	TRUE	5	TRUE	FALSE	FALSE	FALSE	FALSE	3	25	3.58484	3.67415
ATP6V0D2	TRUE	FALSE	FALSE	0	TRUE	FALSE	FALSE	FALSE	FALSE	10	27	0.552051	-1.42729
ATP6V0E1	TRUE	FALSE	FALSE	0	TRUE	FALSE	FALSE	FALSE	FALSE	2	28	1.31641	0.329376
ATP6V0E2	TRUE	FALSE	FALSE	0	TRUE	FALSE	FALSE	FALSE	FALSE	5	95	-1.0829	0.0850047
ATP6V1A	TRUE	FALSE	FALSE	0	TRUE	FALSE	FALSE	FALSE	FALSE	4	94	4.4664	3.02569
ATP6V1B1	TRUE	FALSE	FALSE	0	TRUE	FALSE	FALSE	FALSE	FALSE	2	59	2.70515	1.07228
ATP6V1B2	TRUE	FALSE	TRUE	1	TRUE	FALSE	FALSE	FALSE	FALSE	2	106	4.59738	2.3467
ATP6V1C1	TRUE	FALSE	FALSE	0	TRUE	FALSE	FALSE	FALSE	FALSE	3	18	3.1126	1.54131
ATP6V1C2	TRUE	FALSE	FALSE	0	TRUE	FALSE	FALSE	FALSE	FALSE	2	59	1.7192	0.0993368
ATP6V1D	TRUE	FALSE	FALSE	0	TRUE	FALSE	FALSE	FALSE	FALSE	4	11	2.36424	1.09383
ATP6V1E1	TRUE	FALSE	TRUE	8	TRUE	FALSE	FALSE	FALSE	FALSE	2	71	2.99947	0.999223
ATP6V1E2	TRUE	FALSE	FALSE	0	TRUE	FALSE	FALSE	FALSE	FALSE	3	91	0.64526	-1.54915
ATP6V1F	TRUE	FALSE	TRUE	9	TRUE	FALSE	FALSE	FALSE	FALSE	4	85	1.49128	0.404698
ATP6V1FNB	TRUE	FALSE	FALSE	0	FALSE	FALSE	FALSE	FALSE	FALSE	0	0
ATP6V1G1	TRUE	FALSE	TRUE	2	TRUE	FALSE	FALSE	FALSE	FALSE	2	4	0.511722	0.354561
ATP6V1G2	TRUE	FALSE	TRUE	10	TRUE	FALSE	FALSE	FALSE	FALSE	2	71	1.84966	0.793283
ATP6V1G3	TRUE	FALSE	FALSE	0	TRUE	FALSE	FALSE	FALSE	FALSE	1	46	1.13049	-0.31288
ATP6V1H	TRUE	FALSE	FALSE	0	TRUE	FALSE	FALSE	FALSE	FALSE	5	99	2.42189	0.446741
ATP7B	TRUE	FALSE	FALSE	0	TRUE	FALSE	FALSE	FALSE	FALSE	6	110	0.373726	-1.76736
ATP8A1	TRUE	FALSE	FALSE	0	TRUE	FALSE	FALSE	FALSE	FALSE	5	105	6.60484	2.57913
ATP8A2	TRUE	FALSE	FALSE	0	TRUE	FALSE	FALSE	FALSE	FALSE	7	82	5.60372	2.6087
ATP8B1	TRUE	FALSE	FALSE	0	TRUE	FALSE	FALSE	FALSE	FALSE	5	102	4.1865	2.57179
ATP8B2	TRUE	FALSE	FALSE	0	TRUE	FALSE	FALSE	FALSE	FALSE	4	111	5.82499	3.10532
ATP8B3	TRUE	FALSE	FALSE	0	TRUE	FALSE	FALSE	FALSE	FALSE	3	107	0.441585	-1.32719
ATP8B4	TRUE	FALSE	FALSE	0	TRUE	FALSE	FALSE	FALSE	FALSE	13	97	0.507734	-1.68177
ATP9A	TRUE	FALSE	FALSE	0	TRUE	TRUE	FALSE	FALSE	FALSE	14	103	6.2853	4.95245
ATP9B	TRUE	FALSE	FALSE	0	FALSE	FALSE	FALSE	FALSE	FALSE	5	76	3.0626	0.745294
ATPAF1	TRUE	FALSE	FALSE	0	TRUE	FALSE	FALSE	FALSE	FALSE	6	75	2.46258	1.09113
ATPAF2	TRUE	FALSE	FALSE	0	TRUE	FALSE	FALSE	FALSE	FALSE	1	94	1.39603	0.928036
ATPSCKMT	TRUE	FALSE	FALSE	0	TRUE	FALSE	FALSE	FALSE	FALSE	1	109
ATR	TRUE	TRUE	FALSE	0	TRUE	FALSE	FALSE	FALSE	FALSE	2	84	7.5918	2.69443
ATRAID	TRUE	FALSE	FALSE	0	TRUE	FALSE	FALSE	FALSE	FALSE	3	54	1.69879	-0.68711
ATRIP	TRUE	FALSE	FALSE	0	TRUE	FALSE	FALSE	FALSE	FALSE	3	86	2.97069	0.861786
ATRN	TRUE	FALSE	FALSE	0	TRUE	FALSE	FALSE	FALSE	FALSE	4	97	7.21532	1.97675
ATRNL1	TRUE	FALSE	FALSE	0	TRUE	FALSE	FALSE	FALSE	FALSE	5	73	6.18082	0.653964
ATXN1	TRUE	FALSE	FALSE	0	TRUE	TRUE	FALSE	FALSE	FALSE	1	98	2.81591	2.17386
ATXN10	TRUE	FALSE	FALSE	0	TRUE	FALSE	FALSE	FALSE	FALSE	4	68	3.41546	-1.42615
ATXN1L	TRUE	FALSE	FALSE	0	TRUE	FALSE	FALSE	FALSE	FALSE	1	102
ATXN2	TRUE	TRUE	FALSE	0	TRUE	TRUE	FALSE	FALSE	FALSE	7	72	5.64767	1.82437
ATXN2L	TRUE	FALSE	FALSE	0	TRUE	FALSE	FALSE	FALSE	FALSE	8	40	5.8788	2.28533
ATXN3	TRUE	TRUE	FALSE	0	TRUE	FALSE	FALSE	FALSE	FALSE	1	66	3.21015	0.320123
ATXN7	TRUE	FALSE	FALSE	0	TRUE	FALSE	FALSE	TRUE	TRUE	4	105	3.9349	0.0240998
ATXN7L1	TRUE	FALSE	FALSE	0	FALSE	FALSE	FALSE	FALSE	FALSE	10	105	1.29423	0.824154
ATXN7L2	TRUE	FALSE	FALSE	0	FALSE	FALSE	FALSE	FALSE	FALSE	1	105	3.36534	1.11226
ATXN7L3	TRUE	FALSE	FALSE	0	TRUE	FALSE	FALSE	FALSE	FALSE	3	8	3.77118	2.45177
ATXN7L3B	TRUE	FALSE	FALSE	0	FALSE	FALSE	FALSE	TRUE	FALSE	4	96	-0.0726967	0.392481
AUH	TRUE	TRUE	FALSE	0	TRUE	FALSE	FALSE	FALSE	FALSE	1	82	2.23318	0.569167
AUNIP	TRUE	FALSE	FALSE	0	TRUE	FALSE	FALSE	FALSE	FALSE	1	110	-0.754676	-0.239559
AUP1	TRUE	FALSE	TRUE	2	TRUE	FALSE	FALSE	FALSE	FALSE	8	63	2.77778	0.872696
AURKA	TRUE	FALSE	FALSE	0	TRUE	FALSE	FALSE	FALSE	FALSE	2	91	2.88223	1.44879
AURKAIP1	TRUE	FALSE	TRUE	1	TRUE	FALSE	FALSE	FALSE	FALSE	5	61	0.227568	0.657051
AURKB	TRUE	FALSE	FALSE	0	TRUE	FALSE	FALSE	FALSE	FALSE	2	29	2.13145	0.227069
AURKC	TRUE	FALSE	FALSE	0	TRUE	FALSE	FALSE	FALSE	FALSE	4	23	2.18317	0.100296
AUTS2	TRUE	TRUE	FALSE	0	FALSE	FALSE	FALSE	FALSE	FALSE	15	102	5.32106	3.09322
[truncated: 16,194 more rows]

## Sheet: AD
HGNC	Is Included	Mendelian	Candidate	CS	Included in Mouse KO	Is Mouse KO	is DEG	is GWAS Gene	is HSP	TSS count	enhancer count	LoF Z-Score	Missense Z-Score
[truncated: 17,429 more rows]

[truncated: 1 more sheets: RA]
