# Supplementary material for: Exploring the omnigenic architecture of selected complex traits
Source: Am J Hum Genet. 2025 Aug 4;112(9):2115–37. doi: 10.1016/j.ajhg.2025.07.006 (PMC12461020; doi:10.1016/j.ajhg.2025.07.006)
Supplement: Table S4. Enrichment of mouse knockout genes among Speos candidate/Mendelian/GWAS genes [file mmc5.xlsx]

## Sheet: Header
Table S4: Enrichment of Mouse Knockout genes among Speos candidate/Mendelian/GWAS genes.
Method
CS/Mendelian	The CS bin or Mendelian/GWAS bin
N Candidate/Mendelian and MKO	Number of genes which are candidates/Mendelian disorder genes/GWAS genes and MKO genes
N Candidate/Mendelian not MKO	Number of genes which are candidates/Mendelian disorder genes/GWAS genes but not MKO genes
N Not Candidate/Mendelian and MKO	Number of genes which are not candidates/Mendelian disorder genes/GWAS genes but MKO genes
N Not Candidate/Mendelian Not MKO	Number of genes which are not candidates/Mendelian disorder genes/GWAS genes and not MKO genes
OR	The odds ratio
pval unadjusted	The p-value of the Fisher's exact test
pval adjusted (FDR)	The p-value adjusted by false discovery rate

## Sheet: Ulcerative Colitis GCST003045
Method	CS/Mendelian	N Candidate/Mendelian and MKO	N Candidate/Mendelian not MKO	N Not Candidate/Mendelian and MKO	N Not Candidate/Mendelian Not MKO	OR	pval unadjusted	pval adjusted (FDR)
-	GWAS	13	50	1020	13651	3.48	0.000357123	0.000357123
FiLM	CS >= 1	212	1021	664	12469	3.899	1.82074e-47	1.18348e-46
FiLM	CS >= 2	179	796	697	12694	4.095	1.33847e-43	4.35002e-43
FiLM	CS >= 3	164	668	712	12822	4.421	6.40839e-44	2.77697e-43
FiLM	CS >= 4	152	582	724	12908	4.656	2.54055e-43	6.60544e-43
FiLM	CS >= 5	139	524	737	12966	4.667	3.98881e-40	6.48181e-40
FiLM	CS >= 6	135	458	741	13032	5.184	3.60309e-43	7.8067e-43
FiLM	CS >= 7	125	416	751	13074	5.231	1.28402e-40	2.38461e-40
FiLM	CS >= 8	114	365	762	13125	5.38	2.58712e-38	3.73694e-38
FiLM	CS >= 9	101	323	775	13167	5.313	5.78587e-34	6.83785e-34
FiLM	CS >= 10	98	279	778	13211	5.965	2.20938e-36	2.8722e-36
FiLM	CS >= 11	80	218	796	13272	6.119	7.95633e-31	8.61936e-31
-	Mendelian	157	211	876	13490	11.458	5.15884e-85	6.70649e-84

## Sheet: Ulcerative Colitis GCST90446794
Method	CS/Mendelian	N Candidate/Mendelian and MKO	N Candidate/Mendelian not MKO	N Not Candidate/Mendelian and MKO	N Not Candidate/Mendelian Not MKO	OR	pval unadjusted	pval adjusted (FDR)
-	GWAS	19	68	1014	13633	3.757	7.19436e-06	7.19436e-06
FiLM	CS >= 1	212	1021	664	12469	3.899	1.82074e-47	1.18348e-46
FiLM	CS >= 2	179	796	697	12694	4.095	1.33847e-43	4.35002e-43
FiLM	CS >= 3	164	668	712	12822	4.421	6.40839e-44	2.77697e-43
FiLM	CS >= 4	152	582	724	12908	4.656	2.54055e-43	6.60544e-43
FiLM	CS >= 5	139	524	737	12966	4.667	3.98881e-40	6.48181e-40
FiLM	CS >= 6	135	458	741	13032	5.184	3.60309e-43	7.8067e-43
FiLM	CS >= 7	125	416	751	13074	5.231	1.28402e-40	2.38461e-40
FiLM	CS >= 8	114	365	762	13125	5.38	2.58712e-38	3.73694e-38
FiLM	CS >= 9	101	323	775	13167	5.313	5.78587e-34	6.83785e-34
FiLM	CS >= 10	98	279	778	13211	5.965	2.20938e-36	2.8722e-36
FiLM	CS >= 11	80	218	796	13272	6.119	7.95633e-31	8.61936e-31
-	Mendelian	157	211	876	13490	11.458	5.15884e-85	6.70649e-84

## Sheet: Ulcerative Colitis PoPs
Method	CS/Mendelian	N Candidate/Mendelian and MKO	N Candidate/Mendelian not MKO	N Not Candidate/Mendelian and MKO	N Not Candidate/Mendelian Not MKO	OR	pval unadjusted	pval adjusted (FDR)
-	GWAS	101	295	932	13406	4.925	1.86176e-31	2.01691e-31
FiLM	CS >= 1	212	1021	664	12469	3.899	1.82074e-47	1.18348e-46
FiLM	CS >= 2	179	796	697	12694	4.095	1.33847e-43	4.35002e-43
FiLM	CS >= 3	164	668	712	12822	4.421	6.40839e-44	2.77697e-43
FiLM	CS >= 4	152	582	724	12908	4.656	2.54055e-43	6.60544e-43
FiLM	CS >= 5	139	524	737	12966	4.667	3.98881e-40	6.48181e-40
FiLM	CS >= 6	135	458	741	13032	5.184	3.60309e-43	7.8067e-43
FiLM	CS >= 7	125	416	751	13074	5.231	1.28402e-40	2.38461e-40
FiLM	CS >= 8	114	365	762	13125	5.38	2.58712e-38	3.73694e-38
FiLM	CS >= 9	101	323	775	13167	5.313	5.78587e-34	6.83785e-34
FiLM	CS >= 10	98	279	778	13211	5.965	2.20938e-36	2.8722e-36
FiLM	CS >= 11	80	218	796	13272	6.119	7.95633e-31	7.95633e-31
-	Mendelian	157	211	876	13490	11.458	5.15884e-85	6.70649e-84

## Sheet: Coronary Artery Disease
Method	CS/Mendelian	N Candidate/Mendelian and MKO	N Candidate/Mendelian not MKO	N Not Candidate/Mendelian and MKO	N Not Candidate/Mendelian Not MKO	OR	pval unadjusted	pval adjusted (FDR)
-	GWAS	11	180	649	13892	1.308	0.375855	0.375855
FiLM	CS >= 1	61	852	507	12895	1.821	6.88213e-05	7.45564e-05
FiLM	CS >= 2	56	663	512	13084	2.158	1.13908e-06	5.45194e-06
FiLM	CS >= 3	51	579	517	13168	2.243	1.67752e-06	5.45194e-06
FiLM	CS >= 4	46	518	522	13229	2.251	4.09472e-06	8.07121e-06
FiLM	CS >= 5	40	459	528	13288	2.193	3.11661e-05	4.0516e-05
FiLM	CS >= 6	40	423	528	13324	2.386	4.34604e-06	8.07121e-06
FiLM	CS >= 7	37	384	531	13363	2.425	5.67582e-06	9.22321e-06
FiLM	CS >= 8	35	342	533	13405	2.574	2.91356e-06	7.57526e-06
FiLM	CS >= 9	32	287	536	13460	2.8	1.40862e-06	5.45194e-06
FiLM	CS >= 10	27	241	541	13506	2.797	8.65646e-06	1.25038e-05
FiLM	CS >= 11	21	176	547	13571	2.96	3.73571e-05	4.41493e-05
-	Mendelian	92	325	568	13747	6.851	6.41832e-39	8.34381e-38

## Sheet: Schizophrenia
Method	CS/Mendelian	N Candidate/Mendelian and MKO	N Candidate/Mendelian not MKO	N Not Candidate/Mendelian and MKO	N Not Candidate/Mendelian Not MKO	OR	pval unadjusted	pval adjusted (FDR)
-	GWAS	38	222	679	13799	3.479	1.14144e-09	7.41936e-09
FiLM	CS >= 1	121	1685	545	12183	1.605	1.3574e-05	3.52924e-05
FiLM	CS >= 2	97	1303	569	12565	1.644	2.85064e-05	6.17638e-05
FiLM	CS >= 3	81	962	585	12906	1.858	2.27483e-06	9.85758e-06
FiLM	CS >= 4	65	792	601	13076	1.786	6.53701e-05	0.000121402
FiLM	CS >= 5	52	654	614	13214	1.711	0.000813897	0.000961878
FiLM	CS >= 6	45	519	621	13349	1.864	0.00028426	0.000410598
FiLM	CS >= 7	43	423	623	13445	2.194	1.3067e-05	3.52924e-05
FiLM	CS >= 8	33	336	633	13532	2.1	0.000220468	0.000358261
FiLM	CS >= 9	24	254	642	13614	2.004	0.00321223	0.00347992
FiLM	CS >= 10	17	185	649	13683	1.937	0.0158641	0.0158641
FiLM	CS >= 11	13	87	653	13781	3.153	0.000630424	0.000819551
-	Mendelian	51	153	666	13868	6.941	7.63792e-23	9.92929e-22

## Sheet: Schizophrenia PoPs
Method	CS/Mendelian	N Candidate/Mendelian and MKO	N Candidate/Mendelian not MKO	N Not Candidate/Mendelian and MKO	N Not Candidate/Mendelian Not MKO	OR	pval unadjusted	pval adjusted (FDR)
-	GWAS	72	364	645	13657	4.188	2.60306e-20	1.69199e-19
FiLM	CS >= 1	121	1685	545	12183	1.605	1.3574e-05	3.52924e-05
FiLM	CS >= 2	97	1303	569	12565	1.644	2.85064e-05	6.17638e-05
FiLM	CS >= 3	81	962	585	12906	1.858	2.27483e-06	9.85758e-06
FiLM	CS >= 4	65	792	601	13076	1.786	6.53701e-05	0.000121402
FiLM	CS >= 5	52	654	614	13214	1.711	0.000813897	0.000961878
FiLM	CS >= 6	45	519	621	13349	1.864	0.00028426	0.000410598
FiLM	CS >= 7	43	423	623	13445	2.194	1.3067e-05	3.52924e-05
FiLM	CS >= 8	33	336	633	13532	2.1	0.000220468	0.000358261
FiLM	CS >= 9	24	254	642	13614	2.004	0.00321223	0.00347992
FiLM	CS >= 10	17	185	649	13683	1.937	0.0158641	0.0158641
FiLM	CS >= 11	13	87	653	13781	3.153	0.000630424	0.000819551
-	Mendelian	51	153	666	13868	6.941	7.63792e-23	9.92929e-22

## Sheet: Rheumatoid Arthritis
Method	CS/Mendelian	N Candidate/Mendelian and MKO	N Candidate/Mendelian not MKO	N Not Candidate/Mendelian and MKO	N Not Candidate/Mendelian Not MKO	OR	pval unadjusted	pval adjusted (FDR)
-	GWAS	20	28	1084	13576	8.946	5.99239e-11	5.99239e-11
FiLM	CS >= 1	232	1105	709	12301	3.643	3.44902e-47	1.49458e-46
FiLM	CS >= 2	208	900	733	12506	3.943	1.84272e-47	1.19777e-46
FiLM	CS >= 3	186	746	755	12660	4.181	4.15485e-46	1.08026e-45
FiLM	CS >= 4	169	618	772	12788	4.53	3.58389e-46	1.08026e-45
FiLM	CS >= 5	154	534	787	12872	4.717	2.73877e-44	5.934e-44
FiLM	CS >= 6	140	463	801	12943	4.886	4.41258e-42	7.17045e-42
FiLM	CS >= 7	132	407	809	12999	5.211	2.39536e-42	4.44853e-42
FiLM	CS >= 8	123	361	818	13045	5.434	3.29798e-41	4.28737e-41
FiLM	CS >= 9	112	312	829	13094	5.67	3.1708e-39	3.74731e-39
FiLM	CS >= 10	105	251	836	13155	6.583	1.47561e-41	2.13144e-41
FiLM	CS >= 11	81	186	860	13220	6.694	4.17418e-33	4.52203e-33
-	Mendelian	163	198	941	13406	11.728	2.62985e-88	3.4188e-87

## Sheet: Rheumatoid Arthritis PoPs
Method	CS/Mendelian	N Candidate/Mendelian and MKO	N Candidate/Mendelian not MKO	N Not Candidate/Mendelian and MKO	N Not Candidate/Mendelian Not MKO	OR	pval unadjusted	pval adjusted (FDR)
-	GWAS	174	193	930	13411	13.001	7.05361e-99	9.1697e-98
FiLM	CS >= 1	232	1105	709	12301	3.643	3.44902e-47	1.12093e-46
FiLM	CS >= 2	208	900	733	12506	3.943	1.84272e-47	7.98512e-47
FiLM	CS >= 3	186	746	755	12660	4.181	4.15485e-46	9.00217e-46
FiLM	CS >= 4	169	618	772	12788	4.53	3.58389e-46	9.00217e-46
FiLM	CS >= 5	154	534	787	12872	4.717	2.73877e-44	5.08629e-44
FiLM	CS >= 6	140	463	801	12943	4.886	4.41258e-42	6.37373e-42
FiLM	CS >= 7	132	407	809	12999	5.211	2.39536e-42	3.89247e-42
FiLM	CS >= 8	123	361	818	13045	5.434	3.29798e-41	3.89761e-41
FiLM	CS >= 9	112	312	829	13094	5.67	3.1708e-39	3.43504e-39
FiLM	CS >= 10	105	251	836	13155	6.583	1.47561e-41	1.9183e-41
FiLM	CS >= 11	81	186	860	13220	6.694	4.17418e-33	4.17418e-33
-	Mendelian	163	198	941	13406	11.728	2.62985e-88	1.7094e-87

## Sheet: Alzheimer's Disease
Method	CS/Mendelian	N Candidate/Mendelian and MKO	N Candidate/Mendelian not MKO	N Not Candidate/Mendelian and MKO	N Not Candidate/Mendelian Not MKO	OR	pval unadjusted	pval adjusted (FDR)
-	GWAS	15	60	720	13935	4.839	3.56171e-06	3.56171e-06
FiLM	CS >= 1	137	1706	553	12170	1.767	4.01875e-08	5.22438e-08
FiLM	CS >= 2	101	871	589	13005	2.56	4.64738e-14	3.0208e-13
FiLM	CS >= 3	83	657	607	13219	2.751	2.00425e-13	8.68509e-13
FiLM	CS >= 4	67	489	623	13387	2.944	1.34261e-12	3.49078e-12
FiLM	CS >= 5	60	401	630	13475	3.2	8.08258e-13	2.62684e-12
FiLM	CS >= 6	49	317	641	13559	3.27	4.04792e-11	7.51757e-11
FiLM	CS >= 7	45	267	645	13609	3.556	2.092e-11	4.53268e-11
FiLM	CS >= 8	34	228	656	13648	3.102	8.99986e-08	1.06362e-07
FiLM	CS >= 9	31	183	659	13693	3.52	2.62742e-08	3.79516e-08
FiLM	CS >= 10	28	140	662	13736	4.15	5.48762e-09	8.91739e-09
FiLM	CS >= 11	19	92	671	13784	4.242	1.0297e-06	1.1155e-06
-	Mendelian	45	119	690	13876	7.605	1.26088e-21	1.63915e-20

[truncated: 1 more sheets: Alzheimer's Disease PoPs]
