# Supplementary material for: Exploring the omnigenic architecture of selected complex traits
Source: Am J Hum Genet. 2025 Aug 4;112(9):2115–37. doi: 10.1016/j.ajhg.2025.07.006 (PMC12461020; doi:10.1016/j.ajhg.2025.07.006)
Supplement: Table S5. Enrichment of differentially expressed genes among Speos candidate/Mendelian/GWAS genes [file mmc6.xlsx]

## Sheet: Header
Table S5: Enrichment of Differentially Expressed Genes among Speos candidate/Mendelian/GWAS genes.
Method
CS/Mendelian	The CS bin or Mendelian/GWAS bin
N Candidate/Mendelian and DEG	Number of genes which are candidates/Mendelian disorder genes/GWAS genes and differentially expesses genes
N Candidate/Mendelian not DEG	Number of genes which are candidates/Mendelian disorder genes/GWAS genes but not differentially expressed genes
N Not Candidate/Mendelian and DEG	Number of genes which are not candidates/Mendelian disorder genes/GWAS genes but differentially expressed genes
N Not Candidate/Mendelian Not DEG	Number of genes which are not candidates/Mendelian disorder genes/GWAS genes and not differentially expressed genes
OR	The odds ratio
pval unadjusted	The p-value of the Fisher's exact test
pval adjusted (FDR)	The p-value adjusted by false discovery rate

## Sheet: Ulcerative Colitis GCST003045
Method	CS/Mendelian	N Candidate/Mendelian and DEG	N Candidate/Mendelian not DEG	N Not Candidate/Mendelian and DEG	N Not Candidate/Mendelian Not DEG	OR	pval unadjusted	pval adjusted (FDR)
-	GWAS	3	60	383	16608	2.168	0.170906	0.170906
FiLM	CS >= 1	76	1240	310	15428	3.05	1.9256e-14	8.34425e-14
FiLM	CS >= 2	66	967	320	15701	3.349	1.27251e-14	8.27129e-14
FiLM	CS >= 3	62	819	324	15849	3.703	1.10195e-15	1.43253e-14
FiLM	CS >= 4	54	722	332	15946	3.592	1.54715e-13	4.02259e-13
FiLM	CS >= 5	52	649	334	16019	3.843	3.72294e-14	1.20995e-13
FiLM	CS >= 6	46	581	340	16087	3.746	1.88881e-12	4.09242e-12
FiLM	CS >= 7	41	528	345	16140	3.633	5.81772e-11	1.08043e-10
FiLM	CS >= 8	37	468	349	16200	3.67	3.35696e-10	5.45505e-10
FiLM	CS >= 9	34	413	352	16255	3.802	6.89421e-10	9.9583e-10
FiLM	CS >= 10	31	367	355	16301	3.879	2.28822e-09	2.97468e-09
FiLM	CS >= 11	27	287	359	16381	4.293	3.11736e-09	3.68415e-09
-	Mendelian	28	351	386	16668	3.445	1.20671e-07	1.30727e-07

## Sheet: Ulcerative Colitis GCST90446794
Method	CS/Mendelian	N Candidate/Mendelian and DEG	N Candidate/Mendelian not DEG	N Not Candidate/Mendelian and DEG	N Not Candidate/Mendelian Not DEG	OR	pval unadjusted	pval adjusted (FDR)
-	GWAS	2	85	384	16583	1.016	0.725062	0.725062
FiLM	CS >= 1	76	1240	310	15428	3.05	1.9256e-14	8.34425e-14
FiLM	CS >= 2	66	967	320	15701	3.349	1.27251e-14	8.27129e-14
FiLM	CS >= 3	62	819	324	15849	3.703	1.10195e-15	1.43253e-14
FiLM	CS >= 4	54	722	332	15946	3.592	1.54715e-13	4.02259e-13
FiLM	CS >= 5	52	649	334	16019	3.843	3.72294e-14	1.20995e-13
FiLM	CS >= 6	46	581	340	16087	3.746	1.88881e-12	4.09242e-12
FiLM	CS >= 7	41	528	345	16140	3.633	5.81772e-11	1.08043e-10
FiLM	CS >= 8	37	468	349	16200	3.67	3.35696e-10	5.45505e-10
FiLM	CS >= 9	34	413	352	16255	3.802	6.89421e-10	9.9583e-10
FiLM	CS >= 10	31	367	355	16301	3.879	2.28822e-09	2.97468e-09
FiLM	CS >= 11	27	287	359	16381	4.293	3.11736e-09	3.68415e-09
-	Mendelian	28	351	386	16668	3.445	1.20671e-07	1.30727e-07

## Sheet: Ulcerative Colitis PoPs
Method	CS/Mendelian	N Candidate/Mendelian and DEG	N Candidate/Mendelian not DEG	N Not Candidate/Mendelian and DEG	N Not Candidate/Mendelian Not DEG	OR	pval unadjusted	pval adjusted (FDR)
-	GWAS	23	373	363	16295	2.768	3.78149e-05	3.78149e-05
FiLM	CS >= 1	76	1240	310	15428	3.05	1.9256e-14	8.34425e-14
FiLM	CS >= 2	66	967	320	15701	3.349	1.27251e-14	8.27129e-14
FiLM	CS >= 3	62	819	324	15849	3.703	1.10195e-15	1.43253e-14
FiLM	CS >= 4	54	722	332	15946	3.592	1.54715e-13	4.02259e-13
FiLM	CS >= 5	52	649	334	16019	3.843	3.72294e-14	1.20995e-13
FiLM	CS >= 6	46	581	340	16087	3.746	1.88881e-12	4.09242e-12
FiLM	CS >= 7	41	528	345	16140	3.633	5.81772e-11	1.08043e-10
FiLM	CS >= 8	37	468	349	16200	3.67	3.35696e-10	5.45505e-10
FiLM	CS >= 9	34	413	352	16255	3.802	6.89421e-10	9.9583e-10
FiLM	CS >= 10	31	367	355	16301	3.879	2.28822e-09	2.97468e-09
FiLM	CS >= 11	27	287	359	16381	4.293	3.11736e-09	3.68415e-09
-	Mendelian	28	351	386	16668	3.445	1.20671e-07	1.30727e-07

## Sheet: Coronary Artery Disease
Method	CS/Mendelian	N Candidate/Mendelian and DEG	N Candidate/Mendelian not DEG	N Not Candidate/Mendelian and DEG	N Not Candidate/Mendelian Not DEG	OR	pval unadjusted	pval adjusted (FDR)
-	GWAS	11	180	428	16379	2.339	0.0175361	0.0175361
FiLM	CS >= 1	100	884	339	15675	5.231	1.5229e-33	1.97978e-32
FiLM	CS >= 2	83	692	356	15867	5.346	3.06431e-29	7.96721e-29
FiLM	CS >= 3	80	595	359	15964	5.979	3.30162e-31	1.4307e-30
FiLM	CS >= 4	78	526	361	16033	6.586	5.3544e-33	3.48036e-32
FiLM	CS >= 5	70	467	369	16092	6.537	7.83751e-30	2.54719e-29
FiLM	CS >= 6	66	433	373	16126	6.59	1.68125e-28	3.64271e-28
FiLM	CS >= 7	62	391	377	16168	6.8	1.29006e-27	2.39582e-27
FiLM	CS >= 8	57	351	382	16208	6.89	7.03137e-26	1.1426e-25
FiLM	CS >= 9	50	296	389	16263	7.062	1.91255e-23	2.76257e-23
FiLM	CS >= 10	45	241	394	16318	7.733	1.00971e-22	1.31263e-22
FiLM	CS >= 11	32	177	407	16382	7.277	4.15962e-16	4.91591e-16
-	Mendelian	22	411	439	16559	2.019	0.00345642	0.00374445

## Sheet: Schizophrenia
Method	CS/Mendelian	N Candidate/Mendelian and DEG	N Candidate/Mendelian not DEG	N Not Candidate/Mendelian and DEG	N Not Candidate/Mendelian Not DEG	OR	pval unadjusted	pval adjusted (FDR)
-	GWAS	7	253	132	16837	3.529	0.00519113	0.0074983
FiLM	CS >= 1	40	1896	99	15194	3.238	1.21186e-08	1.57542e-07
FiLM	CS >= 2	31	1467	108	15623	3.057	8.03725e-07	5.22421e-06
FiLM	CS >= 3	22	1095	117	15995	2.747	8.62742e-05	0.000373855
FiLM	CS >= 4	16	900	123	16190	2.34	0.00342278	0.00669193
FiLM	CS >= 5	14	739	125	16351	2.478	0.00504394	0.0074983
FiLM	CS >= 6	12	592	127	16498	2.633	0.00360335	0.00669193
FiLM	CS >= 7	11	486	128	16604	2.936	0.00233334	0.00606668
FiLM	CS >= 8	10	384	129	16706	3.372	0.00135906	0.00441693
FiLM	CS >= 9	7	291	132	16799	3.061	0.0106129	0.0125425
FiLM	CS >= 10	6	214	133	16876	3.558	0.00892012	0.0115962
FiLM	CS >= 11	3	107	136	16983	3.501	0.0594958	0.0644538
-	Mendelian	3	208	139	17090	1.773	0.246755	0.246755

## Sheet: Schizophrenia PoPs
Method	CS/Mendelian	N Candidate/Mendelian and DEG	N Candidate/Mendelian not DEG	N Not Candidate/Mendelian and DEG	N Not Candidate/Mendelian Not DEG	OR	pval unadjusted	pval adjusted (FDR)
-	GWAS	6	430	133	16660	1.748	0.169302	0.183411
FiLM	CS >= 1	40	1896	99	15194	3.238	1.21186e-08	1.57542e-07
FiLM	CS >= 2	31	1467	108	15623	3.057	8.03725e-07	5.22421e-06
FiLM	CS >= 3	22	1095	117	15995	2.747	8.62742e-05	0.000373855
FiLM	CS >= 4	16	900	123	16190	2.34	0.00342278	0.00669193
FiLM	CS >= 5	14	739	125	16351	2.478	0.00504394	0.00819641
FiLM	CS >= 6	12	592	127	16498	2.633	0.00360335	0.00669193
FiLM	CS >= 7	11	486	128	16604	2.936	0.00233334	0.00606668
FiLM	CS >= 8	10	384	129	16706	3.372	0.00135906	0.00441693
FiLM	CS >= 9	7	291	132	16799	3.061	0.0106129	0.0137967
FiLM	CS >= 10	6	214	133	16876	3.558	0.00892012	0.0128846
FiLM	CS >= 11	3	107	136	16983	3.501	0.0594958	0.0703133
-	Mendelian	3	208	139	17090	1.773	0.246755	0.246755

## Sheet: Rheumatoid Arthritis
Method	CS/Mendelian	N Candidate/Mendelian and DEG	N Candidate/Mendelian not DEG	N Not Candidate/Mendelian and DEG	N Not Candidate/Mendelian Not DEG	OR	pval unadjusted	pval adjusted (FDR)
-	GWAS	1	47	206	16759	1.731	0.444799	0.444799
FiLM	CS >= 1	48	1388	159	15418	3.353	7.51349e-11	9.76754e-11
FiLM	CS >= 2	43	1141	164	15665	3.6	6.88866e-11	9.76754e-11
FiLM	CS >= 3	37	955	170	15851	3.612	9.04066e-10	9.79405e-10
FiLM	CS >= 4	36	799	171	16007	4.218	2.95253e-11	6.39715e-11
FiLM	CS >= 5	34	695	173	16111	4.556	1.36236e-11	4.42768e-11
FiLM	CS >= 6	31	606	176	16200	4.709	4.20053e-11	7.80099e-11
FiLM	CS >= 7	29	537	178	16269	4.936	5.64964e-11	9.18066e-11
FiLM	CS >= 8	28	479	179	16327	5.332	2.19121e-11	5.69714e-11
FiLM	CS >= 9	28	414	179	16392	6.194	8.26052e-13	3.57956e-12
FiLM	CS >= 10	27	346	180	16460	7.136	9.21886e-14	5.99226e-13
FiLM	CS >= 11	20	259	187	16547	6.833	2.13917e-10	2.5281e-10
-	Mendelian	29	342	207	16806	6.884	2.65254e-14	3.4483e-13

## Sheet: Rheumatoid Arthritis PoPs
Method	CS/Mendelian	N Candidate/Mendelian and DEG	N Candidate/Mendelian not DEG	N Not Candidate/Mendelian and DEG	N Not Candidate/Mendelian Not DEG	OR	pval unadjusted	pval adjusted (FDR)
-	GWAS	38	329	169	16477	11.261	1.4275e-24	1.85575e-23
FiLM	CS >= 1	48	1388	159	15418	3.353	7.51349e-11	8.87958e-11
FiLM	CS >= 2	43	1141	164	15665	3.6	6.88866e-11	8.87958e-11
FiLM	CS >= 3	37	955	170	15851	3.612	9.04066e-10	9.04066e-10
FiLM	CS >= 4	36	799	171	16007	4.218	2.95253e-11	5.48327e-11
FiLM	CS >= 5	34	695	173	16111	4.556	1.36236e-11	3.54215e-11
FiLM	CS >= 6	31	606	176	16200	4.709	4.20053e-11	6.82587e-11
FiLM	CS >= 7	29	537	178	16269	4.936	5.64964e-11	8.16059e-11
FiLM	CS >= 8	28	479	179	16327	5.332	2.19121e-11	4.74762e-11
FiLM	CS >= 9	28	414	179	16392	6.194	8.26052e-13	2.68467e-12
FiLM	CS >= 10	27	346	180	16460	7.136	9.21886e-14	3.99484e-13
FiLM	CS >= 11	20	259	187	16547	6.833	2.13917e-10	2.31743e-10
-	Mendelian	29	342	207	16806	6.884	2.65254e-14	1.72415e-13

## Sheet: Alzheimer's Disease
Method	CS/Mendelian	N Candidate/Mendelian and DEG	N Candidate/Mendelian not DEG	N Not Candidate/Mendelian and DEG	N Not Candidate/Mendelian Not DEG	OR	pval unadjusted	pval adjusted (FDR)
-	GWAS	12	63	1827	15362	1.602	0.133247	0.133247
FiLM	CS >= 1	404	1581	1435	13844	2.465	2.39465e-42	3.11305e-41
FiLM	CS >= 2	240	801	1599	14624	2.74	7.6369e-33	4.96399e-32
FiLM	CS >= 3	182	608	1657	14817	2.677	1.15258e-24	4.9945e-24
FiLM	CS >= 4	140	456	1699	14969	2.705	4.71026e-20	1.53083e-19
FiLM	CS >= 5	119	377	1720	15048	2.762	7.19267e-18	1.87009e-17
FiLM	CS >= 6	99	294	1740	15131	2.928	1.61531e-16	3.49984e-16
FiLM	CS >= 7	85	248	1754	15177	2.966	9.41036e-15	1.74764e-14
FiLM	CS >= 8	75	202	1764	15223	3.204	1.12551e-14	1.82896e-14
FiLM	CS >= 9	57	169	1782	15256	2.887	5.65539e-10	8.1689e-10
FiLM	CS >= 10	47	128	1792	15297	3.134	1.37434e-09	1.78664e-09
FiLM	CS >= 11	33	82	1806	15343	3.419	6.81348e-08	8.0523e-08
-	Mendelian	30	135	1839	15425	1.864	0.00343863	0.00372518

[truncated: 1 more sheets: Alzheimer's Disease PoPs]
