# Supplementary material for: Exploring the omnigenic architecture of selected complex traits
Source: Am J Hum Genet. 2025 Aug 4;112(9):2115–37. doi: 10.1016/j.ajhg.2025.07.006 (PMC12461020; doi:10.1016/j.ajhg.2025.07.006)
Supplement: Table S6. Results of Tukey’s HSD tests comparing the loss of function observed/expected upper bound fraction (LOEUF) between predicted core genes, GWAS genes, and peripheral genes [file mmc7.xlsx]

## Sheet: Header
Table S6: Results of Tukey's HSD tests comparing the loss of function observed/expected upper bound fraction (LOEUF) between predicted core genes, GWAS genes and peripheral genes.
group1	First group of the comparison
group2	Second group of the comparison
meandiff	Difference in means between the groups
p-adj	adjusted p-value for group comparison
lower	lower threshold of the 95% confidence interval for the mean difference
upper	upper threshold of the 95% confidence interval for the mean difference
reject	If H0 is rejected, i.e. if there is a difference between the groups

## Sheet: Ulcerative Colitis
group1	group2	meandiff	p-adj	lower	upper	reject
Core Genes	GWAS Genes	0.0015	0.999332	-0.1017	0.1048	FALSE
Core Genes	Peripheral Genes	0.1258	0	0.0931	0.1585	TRUE
GWAS Genes	Peripheral Genes	0.1243	0.00882757	0.0257	0.2229	TRUE

## Sheet: Schizophrenia
group1	group2	meandiff	p-adj	lower	upper	reject
Core Genes	GWAS Genes	-0.0468	0.290372	-0.12	0.0263	FALSE
Core Genes	Peripheral Genes	0.269	0	0.2236	0.3144	TRUE
GWAS Genes	Peripheral Genes	0.3159	0	0.2573	0.3744	TRUE

## Sheet: Coronary Artery Disease
group1	group2	meandiff	p-adj	lower	upper	reject
Core Genes	GWAS Genes	-0.1469	1.10455e-05	-0.2213	-0.0725	TRUE
Core Genes	Peripheral Genes	0.0699	1.34458e-06	0.0375	0.1024	TRUE
GWAS Genes	Peripheral Genes	0.2169	0	0.1489	0.2848	TRUE

## Sheet: Alzheimer's Disease
group1	group2	meandiff	p-adj	lower	upper	reject
Core Genes	GWAS Genes	0.0677	0.40227	-0.0555	0.1909	FALSE
Core Genes	Peripheral Genes	0.2073	0	0.1576	0.2571	TRUE
GWAS Genes	Peripheral Genes	0.1396	0.0108616	0.0263	0.253	TRUE

## Sheet: Rheumatoid Arthritis
group1	group2	meandiff	p-adj	lower	upper	reject
Core Genes	GWAS Genes	-0.0549	0.592032	-0.1866	0.0769	FALSE
Core Genes	Peripheral Genes	0.1616	2.11723e-11	0.1283	0.1949	TRUE
GWAS Genes	Peripheral Genes	0.2165	0.000218166	0.0885	0.3444	TRUE
