# Supplementary material for: Exploring the omnigenic architecture of selected complex traits
Source: Am J Hum Genet. 2025 Aug 4;112(9):2115–37. doi: 10.1016/j.ajhg.2025.07.006 (PMC12461020; doi:10.1016/j.ajhg.2025.07.006)
Supplement: Table S7. Fisher’s exact tests for tissue-enriched expression patterns of core genes, peripherals, and HSPs [file mmc8.xlsx]

## Sheet: Header
Table S7: Fisher's exact tests for tissue-enriched expression patterns of core genes, peripherals and HSPs.
Percentile	Genes are sorted into percentiles by their expression in the given tissue
Core in P.	Number of core genes in or above the percentile
not Core in P.	Number of non-core genes in or above the percentile
Core not in P.	Number of core genes in lower percentiles
not Core not in P.	Number of non-core genes in lower percentiles
Core Odds Ratio	Odds Ratio of core genes in or above the given percentile
Core p-value	p-value (Fisher's exact test) of core gene enrichment in or above the given percentile
Core FDR	FDR-adjusted p-value (Fisher's exact test) of core gene enrichment in or above the given percentile
Peripheral in P.	Number of peripheral genes in or above the percentile
not Peripheral in P.	Number of non-peripheral genes in or above the percentile
Peripheral not in P.	Number of peripheral genes in lower percentiles
not Peripheral not in P.	Number of non-peripheral genes in lower percentiles
Peripheral Odds Ratio	Odds Ratio of peripheral genes in or above the given percentile
Peripheral p-value	p-value (Fisher's exact test) of peripheral gene enrichment in or above the given percentile
Peripheral FDR	FDR-adjusted p-value (Fisher's exact test) of peripheral gene enrichment in or above the given percentile
HSP in P.	Number of HSPs in or above the percentile
not HSP in P.	Number of non-HSPs in or above the percentile
HSP not in P.	Number of HSPs in lower percentiles
not HSP not in P.	Number of non-HSPs in lower percentiles
HSP Odds Ratio	Odds Ratio of HSPs in or above the given percentile
HSP p-value	p-value (Fisher's exact test) of HSP enrichment in or above the given percentile
HSP FDR	FDR-adjusted p-value (Fisher's exact test) of HSPs enrichment in or above the given percentile

## Sheet: Artery - Tibial
Percentile	Core in P.	not Core in P.	Core not in P.	not Core not in P.	Core Odds Ratio	Core p-value	Core FDR	Peripheral in P.	not Peripheral in P.	Peripheral not in P.	not Peripheral not in P.	Peripheral Odds Ratio	Peripheral p-value	Peripheral FDR	HSP in P.	not HSP in P.	HSP not in P.	not HSP not in P.	HSP Odds Ratio	HSP p-value	HSP FDR
100	0	1	693	15737	0	1	1	1	0	15719	711		1	1	0	1	70	16360	0	1	1
99	8	157	685	15581	1.15903	0.694203	0.834697	157	8	15563	703	0.886486	0.698714	0.8368	1	164	69	16197	1.43134	0.507366	0.630048
98	19	310	674	15428	1.40295	0.163736	0.268172	310	19	15410	692	0.732675	0.215161	0.318018	1	328	69	16033	0.708422	1	1
97	25	468	668	15270	1.22112	0.361057	0.479825	467	26	15253	685	0.806638	0.310096	0.41946	3	490	67	15871	1.45029	0.468893	0.594454
96	32	627	661	15111	1.16674	0.374321	0.490992	625	34	15095	677	0.824435	0.281775	0.384585	5	654	65	15707	1.84745	0.205826	0.310275
95	40	783	653	14955	1.16996	0.328148	0.439951	781	42	14939	669	0.832734	0.253248	0.356904	5	818	65	15543	1.46163	0.40103	0.523759
94	50	937	643	14801	1.22832	0.165438	0.269504	935	52	14785	659	0.801442	0.145627	0.25062	6	981	64	15380	1.4698	0.314399	0.423391
93	51	1101	642	14637	1.05609	0.703763	0.839528	1099	53	14621	658	0.933191	0.599786	0.732803	6	1146	64	15215	1.24468	0.634672	0.769223
92	56	1259	637	14479	1.01102	0.942937	1	1257	58	14463	653	0.978503	0.887538	1	6	1309	64	15052	1.07802	0.824122	0.971631
91	62	1417	631	14321	0.993038	1	1	1415	64	14305	647	0.999984	1	1	6	1473	64	14888	0.947556	1	1
90	67	1577	626	14161	0.961087	0.846065	0.992037	1575	69	14145	642	1.03601	0.847979	0.992037	9	1635	61	14726	1.32886	0.421814	0.546195
89	77	1731	616	14007	1.01148	0.901359	1	1729	79	13991	632	0.988636	0.902542	1	9	1799	61	14562	1.19427	0.56673	0.698046
88	89	1883	604	13855	1.0842	0.47383	0.598211	1881	91	13839	620	0.92605	0.516191	0.638391	10	1962	60	14399	1.22316	0.578209	0.709301
87	101	2035	592	13703	1.14882	0.204472	0.309774	2032	104	13688	607	0.866441	0.189728	0.291814	11	2125	59	14236	1.24902	0.476147	0.598641
86	112	2189	581	13549	1.19317	0.104547	0.193915	2186	115	13534	596	0.83709	0.0971743	0.18754	12	2289	58	14072	1.27193	0.487908	0.610893
85	121	2344	572	13394	1.20877	0.0726366	0.150746	2341	124	13379	587	0.828312	0.0677661	0.143588	12	2453	58	13908	1.17306	0.614161	0.747353
84	132	2497	561	13241	1.24771	0.0297941	0.0738969	2493	136	13227	575	0.796874	0.021421	0.0564453	12	2617	58	13744	1.08658	0.744943	0.885168
83	141	2654	552	13084	1.25927	0.0199706	0.0539904	2648	147	13072	564	0.777209	0.00920422	0.0287513	13	2782	57	13579	1.11322	0.749356	0.886933
82	145	2813	548	12925	1.21576	0.0432922	0.100134	2807	151	12913	560	0.806169	0.0246268	0.0636011	14	2944	56	13417	1.13935	0.640736	0.773479
81	150	2973	543	12765	1.18609	0.0748479	0.154278	2967	156	12753	555	0.827701	0.0450315	0.10259	16	3107	54	13254	1.26396	0.444172	0.565479
80	153	3134	540	12604	1.13948	0.174169	0.278087	3128	159	12592	552	0.86241	0.113652	0.20498	17	3270	53	13091	1.2841	0.369442	0.488825
79	161	3290	532	12448	1.14503	0.139919	0.242259	3284	167	12436	544	0.860211	0.0994739	0.189563	19	3432	51	12929	1.40346	0.237938	0.339949
78	167	3448	526	12290	1.13166	0.174378	0.278087	3442	173	12278	538	0.871805	0.126784	0.220779	20	3595	50	12766	1.42042	0.193043	0.295414
77	177	3602	516	12136	1.15573	0.106541	0.193915	3596	183	12124	528	0.855769	0.0832864	0.169368	21	3758	49	12603	1.43728	0.198805	0.302703
76	190	3754	503	11984	1.20585	0.0327463	0.0787471	3748	196	11972	515	0.822591	0.0247687	0.0636011	22	3922	48	12439	1.45365	0.160129	0.263691
75	197	3912	496	11826	1.20067	0.0351877	0.0832959	3906	203	11814	508	0.827376	0.0268826	0.0673177	25	4084	45	12277	1.67007	0.0514882	0.115562
74	209	4064	484	11674	1.24041	0.0116745	0.0340132	4057	216	11663	495	0.797161	0.00763011	0.02626	27	4246	43	12115	1.79159	0.0200301	0.0539904
73	215	4222	478	11516	1.22686	0.0161726	0.045373	4215	222	11505	489	0.806988	0.010797	0.032391	29	4408	41	11953	1.918	0.00974963	0.0295414
72	219	4382	474	11356	1.19734	0.0340968	0.0813489	4375	226	11345	485	0.827574	0.0235812	0.0615957	30	4571	40	11790	1.93448	0.00740316	0.0260965
71	231	4534	462	11204	1.23555	0.0115667	0.0340132	4527	238	11193	473	0.8038	0.00776689	0.02626	30	4735	40	11626	1.8415	0.0166566	0.0463023
70	234	4696	459	11042	1.19873	0.0306986	0.0750135	4689	241	11031	470	0.828984	0.0214231	0.0564453	32	4898	38	11463	1.97082	0.00573019	0.0217031
69	239	4855	454	10883	1.18005	0.0440211	0.101048	4847	247	10873	464	0.837423	0.0310413	0.0752441	32	5062	38	11299	1.87968	0.00945636	0.0292375
68	243	5015	450	10723	1.15462	0.0805526	0.164915	5007	251	10713	460	0.856546	0.0586026	0.130563	33	5225	37	11136	1.90088	0.00964995	0.0295347
67	249	5174	444	10564	1.14503	0.0987239	0.189325	5165	258	10555	453	0.859193	0.0606785	0.134201	33	5390	37	10971	1.81539	0.0150374	0.0425825
66	256	5331	437	10407	1.1436	0.101204	0.190465	5322	265	10398	446	0.861418	0.0626425	0.137541	35	5552	35	10809	1.94687	0.00740694	0.0260965
65	267	5484	426	10254	1.17192	0.0507339	0.114719	5475	276	10245	435	0.842272	0.0299977	0.0738969	35	5716	35	10645	1.86232	0.011481	0.0340132
64	270	5647	423	10091	1.14062	0.105767	0.193915	5638	279	10082	432	0.86588	0.0722305	0.150746	36	5881	34	10480	1.88683	0.00858297	0.0273752
63	274	5806	419	9932	1.11866	0.159614	0.263691	5797	283	9923	428	0.883523	0.121422	0.213901	36	6044	34	10317	1.80739	0.0177169	0.0488019
62	285	5961	408	9777	1.1457	0.0856951	0.17242	5952	294	9768	417	0.864263	0.0634171	0.13824	36	6210	34	10151	1.73078	0.0257407	0.0649952
61	292	6116	401	9622	1.14561	0.0870852	0.17242	6107	301	9613	410	0.865339	0.0646961	0.140021	36	6372	34	9989	1.65985	0.0367192	0.0862475
60	297	6278	396	9460	1.13014	0.122411	0.214396	6269	306	9451	405	0.877918	0.100219	0.18979	36	6539	34	9822	1.59042	0.0658671	0.141544
59	305	6434	388	9304	1.13673	0.105703	0.193915	6425	314	9295	397	0.873946	0.0862919	0.17242	36	6703	34	9658	1.5256	0.0878705	0.17242
58	312	6590	381	9148	1.13676	0.106877	0.193915	6581	321	9139	390	0.874889	0.0874017	0.17242	36	6866	34	9495	1.46425	0.115634	0.20732
57	327	6739	366	8999	1.19307	0.0253919	0.0646533	6730	336	8990	375	0.835502	0.020135	0.0539904	36	7030	34	9331	1.40539	0.182927	0.288682
56	339	6893	354	8845	1.22881	0.00876565	0.0276666	6884	348	8836	363	0.812667	0.00766398	0.02626	37	7195	33	9166	1.42836	0.148135	0.25062
55	346	7049	347	8689	1.2291	0.007984	0.0262951	7040	355	8680	356	0.813345	0.0078	0.02626	38	7357	32	9004	1.45334	0.119563	0.212079
54	353	7205	340	8533	1.2296	0.00807726	0.0263162	7196	362	8524	349	0.813888	0.00791308	0.0262951	40	7518	30	8843	1.56832	0.0710404	0.149481
53	358	7366	335	8372	1.21461	0.0127985	0.0365844	7357	367	8363	344	0.824577	0.0125041	0.0360832	40	7684	30	8677	1.50564	0.0938101	0.182208
52	367	7520	326	8218	1.23026	0.00821749	0.0264883	7510	377	8210	334	0.810405	0.00641963	0.0237213	40	7847	30	8514	1.44667	0.149884	0.25062
51	380	7671	313	8067	1.27673	0.0018793	0.00918431	7661	390	8059	321	0.782429	0.00144955	0.00732021	41	8010	29	8351	1.47398	0.119688	0.212079
50	388	7828	305	7910	1.28546	0.00144264	0.00732021	7818	398	7902	313	0.778072	0.00126435	0.00672104	41	8175	29	8186	1.4157	0.187273	0.290994
49	392	7989	301	7749	1.2632	0.00278977	0.0124309	7979	402	7741	309	0.792289	0.00275673	0.0124309	42	8339	28	8022	1.44298	0.150537	0.25062
48	399	8145	294	7593	1.26517	0.00276427	0.0124309	8134	410	7586	301	0.78718	0.00212416	0.0102162	42	8502	28	7859	1.38656	0.189027	0.291814
47	402	8306	291	7432	1.23608	0.00726573	0.0260965	8295	413	7425	298	0.806095	0.00565797	0.0217031	42	8666	28	7695	1.33193	0.28026	0.384248
46	411	8463	282	7275	1.25286	0.00444885	0.0179734	8452	422	7268	289	0.796398	0.00345354	0.0149489	44	8830	26	7531	1.44335	0.149968	0.25062
45	417	8620	276	7118	1.24761	0.00557615	0.0217031	8609	428	7111	283	0.800506	0.00434554	0.0179734	44	8993	26	7368	1.38651	0.228403	0.327992
44	428	8773	265	6965	1.28224	0.00175424	0.00871368	8761	440	6959	271	0.775396	0.00133304	0.00696398	45	9156	25	7205	1.41645	0.184673	0.289927
43	433	8933	260	6805	1.26866	0.00287822	0.0126392	8921	445	6799	266	0.784314	0.00220036	0.0104173	46	9320	24	7041	1.44799	0.148143	0.25062
42	439	9092	254	6646	1.26337	0.00360052	0.0153656	9080	451	6640	260	0.788342	0.00276386	0.0124309	46	9485	24	6876	1.38946	0.224928	0.326092
41	444	9251	249	6487	1.25037	0.00571602	0.0217031	9239	456	6481	255	0.797183	0.00442047	0.0179734	46	9649	24	6712	1.33326	0.274731	0.37838
40	451	9408	242	6330	1.25391	0.00552071	0.0217031	9396	463	6324	248	0.795833	0.0042744	0.0179734	47	9812	23	6549	1.36392	0.271057	0.375024
39	457	9566	236	6172	1.24939	0.00677645	0.0247381	9554	469	6166	242	0.799511	0.00589805	0.0220631	48	9975	22	6386	1.3968	0.219998	0.323589
38	471	9716	222	6022	1.31499	0.000896415	0.00502988	9704	483	6016	228	0.761431	0.000895346	0.00502988	48	10139	22	6222	1.33892	0.269729	0.374898
37	477	9874	216	5864	1.31149	0.00111838	0.00605126	9862	489	5858	222	0.764293	0.00111605	0.00605126	50	10301	20	6060	1.47073	0.172085	0.278087
36	488	10028	205	5710	1.35546	0.000313877	0.00185791	10016	500	5704	211	0.741015	0.000318849	0.00185791	50	10466	20	5895	1.40813	0.213554	0.317191
35	497	10183	196	5555	1.38328	0.000128659	0.000866307	10171	509	5549	202	0.727415	0.000154345	0.00101667	51	10629	19	5732	1.44754	0.208757	0.312079
34	503	10341	190	5397	1.38167	0.000160612	0.00103543	10329	515	5391	196	0.729185	0.000192643	0.00121606	51	10793	19	5568	1.38476	0.256007	0.35912
33	509	10501	184	5237	1.3796	0.000199419	0.00123314	10489	521	5231	190	0.731249	0.000239238	0.00144978	51	10959	19	5402	1.32312	0.372409	0.490608
32	522	10651	171	5087	1.45796	1.76628e-05	0.000124461	10639	534	5081	177	0.694039	2.66644e-05	0.000183621	51	11122	19	5239	1.26439	0.441891	0.564949
31	530	10807	163	4931	1.4836	1.0054e-05	7.43015e-05	10795	542	4925	169	0.683445	1.5593e-05	0.000112492	53	11284	17	5077	1.40272	0.245777	0.347992
30	543	10959	150	4779	1.57861	5.38157e-07	4.52949e-06	10946	556	4774	155	0.63919	5.9973e-07	4.9113e-06	54	11448	16	4913	1.44841	0.238974	0.339949
29	550	11116	143	4622	1.59922	4.1157e-07	3.77896e-06	11103	563	4617	148	0.63217	4.62396e-07	4.00303e-06	55	11611	15	4750	1.50001	0.187219	0.290994
28	555	11275	138	4463	1.59193	6.26843e-07	4.99604e-06	11262	568	4458	143	0.636009	8.5975e-07	6.51261e-06	55	11775	15	4586	1.42805	0.285252	0.387585
27	562	11432	131	4306	1.61591	4.5899e-07	4.00303e-06	11419	575	4301	136	0.627957	6.43055e-07	4.99604e-06	56	11938	14	4423	1.48199	0.224536	0.326092
26	571	11588	122	4150	1.67616	1.00357e-07	1.04856e-06	11575	584	4145	127	0.607278	1.81258e-07	1.71629e-06	57	12102	13	4259	1.54306	0.173382	0.278087
25	578	11745	115	3993	1.70874	6.6846e-08	7.5016e-07	11731	592	3989	119	0.591148	7.56673e-08	8.18828e-07	60	12263	10	4098	2.00506	0.0378591	0.0882408
24	583	11904	110	3834	1.70701	1.20923e-07	1.22132e-06	11890	597	3830	114	0.592807	1.36641e-07	1.33555e-06	60	12427	10	3934	1.89941	0.0670949	0.143167
23	595	12057	98	3681	1.85361	3.0393e-09	4.18595e-08	12042	610	3678	101	0.542099	2.66348e-09	4.03517e-08	60	12592	10	3769	1.7959	0.0882014	0.17242
22	601	12216	92	3522	1.88342	2.96109e-09	4.18595e-08	12201	616	3519	95	0.534711	2.62482e-09	4.03517e-08	60	12757	10	3604	1.69507	0.147109	0.25062
21	606	12374	87	3364	1.89365	5.09315e-09	5.93548e-08	12359	621	3361	90	0.532925	4.51791e-09	5.4757e-08	61	12919	9	3442	1.8058	0.10564	0.193915
20	612	12533	81	3205	1.93214	3.65821e-09	4.81929e-08	12518	627	3202	84	0.523752	4.20685e-09	5.31115e-08	61	13084	9	3277	1.69755	0.176151	0.279444
19	620	12689	73	3049	2.04079	6.91028e-10	1.90347e-08	12674	635	3046	76	0.497993	1.07918e-09	2.51532e-08	61	13248	9	3113	1.59263	0.222777	0.326092
18	624	12849	69	2889	2.03336	2.07488e-09	3.49272e-08	12833	640	2887	71	0.493128	1.69445e-09	3.02011e-08	61	13412	9	2949	1.49028	0.348306	0.464919
17	630	13007	63	2731	2.09964	1.62031e-09	3.02011e-08	12991	646	2729	65	0.478983	1.34597e-09	2.71885e-08	61	13576	9	2785	1.3904	0.426786	0.550281
16	636	13166	57	2572	2.17971	9.06587e-10	2.28913e-08	13149	653	2571	58	0.454261	3.76077e-10	1.26613e-08	62	13740	8	2621	1.47837	0.412245	0.536095
15	641	13325	52	2413	2.23226	1.24253e-09	2.68918e-08	13308	658	2412	53	0.444412	5.15935e-10	1.56328e-08	62	13904	8	2457	1.36952	0.502681	0.626799
14	650	13480	43	2258	2.53209	4.13381e-11	1.96799e-09	13463	667	2257	44	0.393493	2.223e-11	1.47755e-09	64	14066	6	2295	1.74037	0.227968	0.327992
13	655	13640	38	2098	2.65124	4.54651e-11	1.96799e-09	13622	673	2098	38	0.36661	1.05741e-11	1.06798e-09	65	14230	5	2131	1.9468	0.209083	0.312079
12	659	13800	34	1938	2.72196	1.08448e-10	4.10746e-09	13782	677	1938	34	0.357148	2.4382e-11	1.47755e-09	65	14394	5	1967	1.7765	0.268508	0.374898
11	666	13957	27	1781	3.14762	8.05362e-12	1.06798e-09	13939	684	1781	27	0.308941	2.32477e-12	7.04405e-10	65	14558	5	1803	1.61004	0.440981	0.564949
10	693	15738	0	0		1	1	15720	711	0	0		1	1	70	16361	0	0		1	1
9	693	15738	0	0		1	1	15720	711	0	0		1	1	70	16361	0	0		1	1
8	693	15738	0	0		1	1	15720	711	0	0		1	1	70	16361	0	0		1	1
7	693	15738	0	0		1	1	15720	711	0	0		1	1	70	16361	0	0		1	1
6	693	15738	0	0		1	1	15720	711	0	0		1	1	70	16361	0	0		1	1
5	693	15738	0	0		1	1	15720	711	0	0		1	1	70	16361	0	0		1	1
4	693	15738	0	0		1	1	15720	711	0	0		1	1	70	16361	0	0		1	1
3	693	15738	0	0		1	1	15720	711	0	0		1	1	70	16361	0	0		1	1
2	693	15738	0	0		1	1	15720	711	0	0		1	1	70	16361	0	0		1	1
1	693	15738	0	0		1	1	15720	711	0	0		1	1	70	16361	0	0		1	1
0	693	15738	0	0		1	1	15720	711	0	0		1	1	70	16361	0	0		1	1

## Sheet: Brain - Anterior cingulate cor
Percentile	Core in P.	not Core in P.	Core not in P.	not Core not in P.	Core Odds Ratio	Core p-value	Core FDR	Peripheral in P.	not Peripheral in P.	Peripheral not in P.	not Peripheral not in P.	Peripheral Odds Ratio	Peripheral p-value	Peripheral FDR	HSP in P.	not HSP in P.	HSP not in P.	not HSP not in P.	HSP Odds Ratio	HSP p-value	HSP FDR
100	0	1	693	15737	0	1	1	1	0	15719	711		1	1	0	1	70	16360	0	1	1
99	2	163	691	15575	0.276562	0.0502557	0.0809972	163	2	15557	709	3.71431	0.0510947	0.0819137	2	163	68	16198	2.92277	0.15607	0.210175
98	5	324	688	15414	0.345742	0.0115924	0.0226198	323	6	15397	705	2.46493	0.0193687	0.0347261	4	325	66	16036	2.9904	0.0516951	0.0824401
97	10	485	683	15253	0.460461	0.0118309	0.0226884	484	11	15236	700	2.02153	0.017778	0.0322559	4	491	66	15870	1.9589	0.16003	0.214554
96	15	643	678	15095	0.519378	0.00967486	0.0195432	642	16	15078	695	1.84951	0.013968	0.0259651	5	653	65	15708	1.85039	0.205412	0.268275
95	17	805	676	14933	0.466502	0.000915569	0.00249926	804	18	14916	693	2.07522	0.00107768	0.0029155	5	817	65	15544	1.46352	0.400655	0.491491
94	20	966	673	14772	0.454441	0.000157031	0.000466474	964	22	14756	689	2.046	0.000477769	0.00139196	6	980	64	15381	1.4714	0.313949	0.391467
93	21	1130	672	14608	0.403982	6.0269e-06	2.14841e-05	1128	23	14592	688	2.31236	1.5976e-05	5.20509e-05	6	1145	64	15216	1.24585	0.634532	0.751028
92	25	1290	668	14448	0.419162	2.04779e-06	8.27307e-06	1288	27	14432	684	2.2609	5.3055e-06	1.91377e-05	9	1306	61	15055	1.70079	0.178522	0.237246
91	30	1449	663	14289	0.446212	2.44522e-06	9.74869e-06	1447	32	14273	679	2.15116	4.54872e-06	1.72283e-05	10	1469	60	14892	1.68958	0.138092	0.190191
90	37	1607	656	14131	0.495969	9.68495e-06	3.3347e-05	1605	39	14115	672	1.95929	1.27766e-05	4.30146e-05	10	1634	60	14727	1.50214	0.229115	0.29416
89	40	1768	653	13970	0.484017	1.57048e-06	6.58546e-06	1765	43	13955	668	1.96482	5.14666e-06	1.87884e-05	12	1796	58	14565	1.67787	0.121491	0.172017
88	45	1927	648	13811	0.497715	1.16926e-06	5.21007e-06	1924	48	13796	663	1.9263	2.88159e-06	1.13392e-05	14	1958	56	14403	1.83899	0.0617048	0.096229
87	50	2086	643	13652	0.50891	8.39408e-07	4.12701e-06	2082	54	13638	657	1.85738	3.58626e-06	1.37549e-05	14	2122	56	14239	1.67754	0.105353	0.154961
86	54	2247	639	13491	0.507381	3.14961e-07	2.12708e-06	2243	58	13477	653	1.87379	1.36645e-06	5.91478e-06	15	2286	55	14075	1.67919	0.0829012	0.125595
85	60	2405	633	13333	0.525485	4.99983e-07	2.70526e-06	2401	64	13319	647	1.8224	1.5866e-06	6.58546e-06	16	2449	54	13912	1.68317	0.0905285	0.134461
84	67	2562	626	13176	0.550434	1.01609e-06	4.6648e-06	2558	71	13162	640	1.75186	2.98144e-06	1.15818e-05	17	2612	53	13749	1.68838	0.0705214	0.108467
83	70	2724	623	13014	0.536801	2.08979e-07	1.62361e-06	2720	74	13000	637	1.80108	5.13206e-07	2.72764e-06	17	2777	53	13584	1.56901	0.110613	0.15994
82	77	2883	616	12855	0.557362	4.00249e-07	2.28822e-06	2879	81	12841	630	1.74381	9.26761e-07	4.38764e-06	20	2940	50	13421	1.82599	0.0281439	0.0487291
81	82	3040	611	12698	0.560576	3.08127e-07	2.12708e-06	3035	87	12685	624	1.71606	9.44496e-07	4.40281e-06	21	3101	49	13260	1.83259	0.0308875	0.0519939
80	87	3200	606	12538	0.562503	1.84581e-07	1.55356e-06	3195	92	12525	619	1.71631	5.64212e-07	2.89756e-06	21	3266	49	13095	1.71835	0.0498641	0.0807959
79	95	3356	598	12382	0.586126	5.22122e-07	2.72764e-06	3351	100	12369	611	1.65532	1.47087e-06	6.2771e-06	23	3428	47	12933	1.84624	0.0184978	0.0333622
78	98	3519	595	12219	0.571907	1.06994e-07	1.23507e-06	3514	103	12206	608	1.6994	2.58009e-07	1.86135e-06	25	3592	45	12769	1.97491	0.00866863	0.0176282
77	101	3678	592	12060	0.559416	2.08083e-08	8.61084e-07	3673	106	12047	605	1.74017	5.23592e-08	8.9209e-07	26	3753	44	12608	1.98513	0.00674144	0.0145904
76	106	3838	587	11900	0.559899	1.16309e-08	8.51713e-07	3833	111	11887	600	1.74299	2.94053e-08	8.61084e-07	27	3917	43	12444	1.99481	0.00709432	0.0152317
75	115	3995	578	11743	0.584834	6.69172e-08	1.0138e-06	3990	120	11730	591	1.67526	1.24454e-07	1.25699e-06	28	4082	42	12279	2.00539	0.00542511	0.0121273
74	115	4159	578	11579	0.553926	1.97286e-09	5.97777e-07	4154	120	11566	591	1.76884	4.05158e-09	6.13814e-07	28	4246	42	12115	1.90218	0.0131411	0.0247313
73	128	4309	565	11429	0.600888	1.10056e-07	1.23507e-06	4304	133	11416	578	1.63845	1.58657e-07	1.50229e-06	29	4408	41	11953	1.918	0.00974963	0.0195638
72	137	4465	556	11273	0.622105	3.95077e-07	2.28822e-06	4459	143	11261	568	1.5728	8.58092e-07	4.12701e-06	32	4570	38	11791	2.17271	0.00187718	0.00490331
71	143	4625	550	11113	0.624731	3.35143e-07	2.16061e-06	4619	149	11101	562	1.56941	7.19726e-07	3.63461e-06	32	4736	38	11625	2.06703	0.00335532	0.0080052
70	148	4785	545	10953	0.621608	1.76883e-07	1.54966e-06	4779	154	10941	557	1.57985	3.84165e-07	2.28822e-06	34	4899	36	11462	2.20968	0.00147704	0.00392583
69	154	4942	539	10796	0.624154	1.79004e-07	1.54966e-06	4936	160	10784	551	1.57626	3.15903e-07	2.12708e-06	34	5062	36	11299	2.10811	0.00258905	0.00643018
68	160	5098	533	10640	0.626519	1.46182e-07	1.42881e-06	5092	166	10628	545	1.57299	2.56499e-07	1.86135e-06	34	5224	36	11137	2.01345	0.00437653	0.0101228
67	166	5257	527	10481	0.628004	1.17902e-07	1.25293e-06	5251	172	10469	539	1.5718	2.05823e-07	1.62361e-06	34	5389	36	10972	1.92289	0.00718856	0.0152317
66	170	5417	523	10321	0.619313	4.54698e-08	8.61084e-07	5410	177	10310	534	1.58309	8.52672e-08	1.17436e-06	35	5552	35	10809	1.94687	0.00740694	0.0154779
65	176	5576	517	10162	0.62041	3.54729e-08	8.61084e-07	5569	183	10151	528	1.58289	6.63278e-08	1.0138e-06	36	5716	34	10645	1.97186	0.00539291	0.0121273
64	183	5732	510	10006	0.626376	4.37693e-08	8.61084e-07	5725	190	9995	521	1.57064	8.0505e-08	1.16157e-06	38	5877	32	10484	2.11839	0.00246621	0.00617572
63	190	5891	503	9847	0.631394	5.29954e-08	8.9209e-07	5884	197	9836	514	1.56081	9.53581e-08	1.2165e-06	39	6042	31	10319	2.14862	0.00172983	0.00455774
62	198	6046	495	9692	0.641217	1.19917e-07	1.25293e-06	6039	205	9681	506	1.53972	1.72915e-07	1.54966e-06	40	6204	30	10157	2.18289	0.00123276	0.00330553
61	207	6201	486	9537	0.655065	3.31585e-07	2.16061e-06	6194	214	9526	497	1.51009	4.615e-07	2.58953e-06	40	6368	30	9993	2.09234	0.00291251	0.00717473
60	212	6361	481	9377	0.649725	1.93896e-07	1.58785e-06	6354	219	9366	492	1.5241	2.2368e-07	1.69438e-06	41	6532	29	9829	2.1274	0.00203717	0.00527574
59	215	6523	478	9215	0.635417	3.73394e-08	8.61084e-07	6516	222	9204	489	1.55941	4.4036e-08	8.61084e-07	41	6697	29	9664	2.04015	0.00330433	0.00794612
58	221	6680	472	9058	0.634901	2.6662e-08	8.61084e-07	6673	228	9047	483	1.56253	3.14794e-08	8.61084e-07	41	6860	29	9501	1.95808	0.00713827	0.0152317
57	226	6840	467	8898	0.629547	1.18293e-08	8.51713e-07	6833	233	8887	478	1.57735	1.40547e-08	8.51713e-07	42	7024	28	9337	1.99395	0.0050792	0.0115714
56	235	6995	458	8743	0.641321	3.98638e-08	8.61084e-07	6988	242	8732	469	1.55095	3.76813e-08	8.61084e-07	43	7187	27	9174	2.0329	0.0036428	0.00862318
55	244	7151	449	8587	0.652557	1.03338e-07	1.23507e-06	7144	251	8576	460	1.52665	9.63568e-08	1.2165e-06	43	7352	27	9009	1.95153	0.00763686	0.0158491
54	254	7304	439	8434	0.668101	3.91737e-07	2.28822e-06	7297	261	8423	450	1.49365	3.56741e-07	2.25192e-06	43	7515	27	8846	1.87466	0.0112262	0.0220879
53	261	7462	432	8276	0.670073	4.91565e-07	2.70526e-06	7455	268	8265	443	1.49099	3.7011e-07	2.28822e-06	44	7679	26	8682	1.91335	0.00819571	0.0167791
52	270	7617	423	8121	0.680533	1.13223e-06	5.12038e-06	7610	277	8110	434	1.47019	8.48332e-07	4.12701e-06	46	7841	24	8520	2.08264	0.00371741	0.00873158
51	278	7773	415	7965	0.686426	1.71281e-06	7.01328e-06	7766	285	7954	426	1.45941	1.27444e-06	5.59646e-06	46	8005	24	8356	2.00071	0.00561331	0.0123249
50	289	7927	404	7811	0.704878	7.82452e-06	2.75678e-05	7920	296	7800	415	1.4236	4.89223e-06	1.80774e-05	47	8169	23	8192	2.04923	0.00548332	0.0121273
49	296	8084	397	7654	0.705933	9.21994e-06	3.21108e-05	8077	303	7643	408	1.423	4.85868e-06	1.80774e-05	47	8333	23	8028	1.96868	0.00800064	0.0164911
48	304	8242	389	7496	0.710757	1.30611e-05	4.34893e-05	8234	312	7486	399	1.40663	9.84622e-06	3.35214e-05	47	8499	23	7862	1.89032	0.0116459	0.0226198
47	312	8396	381	7342	0.716097	1.83775e-05	5.9238e-05	8388	320	7332	391	1.39786	1.3777e-05	4.53743e-05	48	8660	22	7701	1.94021	0.01121	0.0220879
46	323	8550	370	7188	0.73391	7.00374e-05	0.000216544	8542	331	7178	380	1.36619	5.23178e-05	0.000163426	48	8825	22	7536	1.86314	0.015849	0.0291046
45	333	8704	360	7034	0.747524	0.000206259	0.000606762	8696	341	7024	370	1.34333	0.000133232	0.000399695	48	8989	22	7372	1.78934	0.0223301	0.0395673
44	338	8866	355	6872	0.737979	0.000105825	0.000320648	8857	347	6863	364	1.35377	8.0371e-05	0.000245984	48	9156	22	7205	1.71691	0.0396714	0.0653285
43	352	9014	341	6724	0.770014	0.000851038	0.00234422	9005	361	6715	350	1.30017	0.000649629	0.00182257	48	9318	22	7043	1.64912	0.0531479	0.0843132
42	364	9166	329	6572	0.793274	0.00316435	0.00767038	9157	373	6563	338	1.26432	0.00243118	0.00613873	48	9482	22	6879	1.58287	0.0886863	0.132374
41	371	9324	322	6414	0.792583	0.00306152	0.00748098	9315	380	6405	331	1.2668	0.00234256	0.00596466	50	9645	20	6716	1.7408	0.0380372	0.0629796
40	381	9479	312	6259	0.80633	0.00623955	0.0136013	9469	391	6251	320	1.23973	0.00545884	0.0121273	52	9808	18	6553	1.93015	0.0143455	0.0265043
39	391	9632	302	6106	0.820749	0.01217	0.0231919	9622	401	6098	310	1.21982	0.010614	0.0211581	52	9971	18	6390	1.85137	0.0263924	0.0462248
38	398	9789	295	5949	0.819911	0.0117775	0.0226884	9778	409	5942	302	1.21507	0.0128091	0.0242572	52	10135	18	6226	1.77466	0.0357706	0.0598811
37	409	9942	284	5796	0.839575	0.0298859	0.0505889	9931	420	5789	291	1.18859	0.0289116	0.0495343	52	10299	18	6062	1.7004	0.0619295	0.096229
36	416	10100	277	5638	0.838334	0.0289359	0.0495343	10089	427	5631	284	1.19166	0.027969	0.0487047	52	10464	18	5897	1.62804	0.0806005	0.122723
35	422	10259	271	5479	0.831648	0.0226208	0.0398495	10248	433	5472	278	1.2024	0.0197415	0.0351863	52	10629	18	5732	1.55792	0.131053	0.182151
34	433	10411	260	5327	0.852128	0.0491811	0.0801176	10400	444	5320	267	1.17557	0.0430075	0.0704392	54	10790	16	5571	1.74255	0.0571397	0.0901736
33	445	10567	248	5171	0.878074	0.11665	0.165939	10555	457	5165	254	1.13581	0.11194	0.160748	54	10958	16	5403	1.66409	0.0750445	0.114841
32	453	10721	240	5017	0.883275	0.13414	0.185591	10709	465	5011	246	1.13059	0.128509	0.179439	54	11120	16	5241	1.59068	0.122657	0.17286
31	459	10878	234	4860	0.876363	0.11085	0.15994	10866	471	4854	240	1.14067	0.106073	0.155267	54	11283	16	5078	1.51894	0.155204	0.209942
30	466	11036	227	4702	0.874643	0.107608	0.156756	11024	478	4696	233	1.1443	0.102755	0.151877	55	11447	15	4914	1.57404	0.149592	0.203257
29	477	11190	216	4548	0.897542	0.199543	0.261738	11178	489	4542	222	1.11728	0.190189	0.251647	56	11611	14	4750	1.63638	0.112772	0.161179
28	487	11343	206	4395	0.915994	0.299845	0.375425	11331	499	4389	212	1.09683	0.267283	0.338237	56	11774	14	4587	1.55835	0.144215	0.196834
27	496	11498	197	4240	0.928451	0.382361	0.470957	11486	508	4234	203	1.08405	0.342303	0.423338	56	11938	14	4423	1.48199	0.224536	0.289508
26	508	11651	185	4087	0.963238	0.658434	0.770291	11639	520	4081	191	1.04756	0.599969	0.715711	56	12103	14	4258	1.40725	0.277353	0.348706
25	516	11807	177	3931	0.970599	0.753723	0.870077	11794	529	3926	182	1.03354	0.723197	0.842803	57	12266	13	4095	1.4638	0.26791	0.338237
24	525	11963	168	3775	0.986113	0.891559	1	11950	538	3770	173	1.01927	0.822507	0.940451	57	12431	13	3930	1.38617	0.328072	0.4074
23	534	12118	159	3620	1.00328	1	1	12105	547	3615	164	1.00395	0.963675	1	57	12595	13	3766	1.31103	0.476366	0.579674
22	547	12269	146	3469	1.05933	0.574063	0.687514	12256	560	3464	151	0.954025	0.643625	0.758826	57	12759	13	3602	1.23782	0.564487	0.678728
21	561	12421	132	3317	1.13495	0.215239	0.278707	12408	574	3312	137	0.89417	0.25878	0.329455	58	12924	12	3437	1.28537	0.555768	0.670907
20	574	12571	119	3167	1.21519	0.0584347	0.0917394	12558	587	3162	124	0.838962	0.0844107	0.126616	58	13087	12	3274	1.20916	0.653889	0.767939
19	577	12732	116	3006	1.17438	0.125217	0.175651	12718	591	3002	120	0.860205	0.142902	0.195925	58	13251	12	3110	1.13438	0.762375	0.874998
18	582	12891	111	2847	1.15798	0.172688	0.230505	12877	596	2843	115	0.873956	0.212095	0.275814	59	13414	11	2947	1.17837	0.755215	0.870077
17	588	13049	105	2689	1.15399	0.196515	0.258888	13035	602	2685	109	0.879016	0.240476	0.307443	61	13576	9	2785	1.3904	0.426786	0.521436
16	600	13202	93	2536	1.2393	0.0636857	0.0984528	13188	614	2532	97	0.822846	0.0842682	0.126616	61	13741	9	2620	1.29232	0.623196	0.740504
15	609	13357	84	2381	1.29237	0.0296331	0.0504428	13342	624	2378	87	0.782247	0.0361119	0.0601204	61	13905	9	2456	1.19714	0.738037	0.856802
14	618	13512	75	2226	1.35748	0.0137259	0.0256724	13497	633	2223	78	0.74815	0.0173768	0.0317179	61	14069	9	2292	1.10418	1	1
13	627	13668	66	2070	1.43876	0.00463251	0.0106337	13653	642	2067	69	0.709907	0.00726983	0.0152969	61	14234	9	2127	1.01281	1	1
12	635	13824	58	1914	1.51584	0.00226197	0.00580828	13809	650	1911	61	0.678138	0.00376339	0.00877159	61	14398	9	1963	0.924071	0.853038	0.964443
11	644	13979	49	1759	1.65379	0.000492362	0.00142082	13963	660	1757	51	0.614092	0.000578861	0.0016392	62	14561	8	1800	0.958039	0.848389	0.962778
10	649	14139	44	1599	1.6681	0.000736083	0.00204618	14122	666	1598	45	0.597115	0.000537421	0.00153621	64	14724	6	1637	1.18591	0.842622	0.959829
9	659	14294	34	1444	1.95803	4.38311e-05	0.000138342	14277	676	1443	35	0.512262	4.00269e-05	0.000127665	66	14887	4	1474	1.63371	0.526248	0.637812
8	693	15738	0	0		1	1	15720	711	0	0		1	1	70	16361	0	0		1	1
7	693	15738	0	0		1	1	15720	711	0	0		1	1	70	16361	0	0		1	1
6	693	15738	0	0		1	1	15720	711	0	0		1	1	70	16361	0	0		1	1
5	693	15738	0	0		1	1	15720	711	0	0		1	1	70	16361	0	0		1	1
4	693	15738	0	0		1	1	15720	711	0	0		1	1	70	16361	0	0		1	1
3	693	15738	0	0		1	1	15720	711	0	0		1	1	70	16361	0	0		1	1
2	693	15738	0	0		1	1	15720	711	0	0		1	1	70	16361	0	0		1	1
1	693	15738	0	0		1	1	15720	711	0	0		1	1	70	16361	0	0		1	1
0	693	15738	0	0		1	1	15720	711	0	0		1	1	70	16361	0	0		1	1

## Sheet: Brain - Frontal Cortex (BA9
Percentile	Core in P.	not Core in P.	Core not in P.	not Core not in P.	Core Odds Ratio	Core p-value	Core FDR	Peripheral in P.	not Peripheral in P.	Peripheral not in P.	not Peripheral not in P.	Peripheral Odds Ratio	Peripheral p-value	Peripheral FDR	HSP in P.	not HSP in P.	HSP not in P.	not HSP not in P.	HSP Odds Ratio	HSP p-value	HSP FDR
100	0	1	693	15737	0	1	1	1	0	15719	711		1	1	0	1	70	16360	0	1	1
99	3	162	690	15576	0.418035	0.168413	0.220906	162	3	15558	708	2.45739	0.124326	0.169688	2	163	68	16198	2.92277	0.15607	0.208117
98	5	325	688	15413	0.344656	0.00832034	0.0159561	324	6	15396	705	2.47272	0.0194028	0.0349944	3	327	67	16034	2.19554	0.166127	0.218854
97	12	482	681	15256	0.557735	0.0407865	0.0647031	481	13	15239	698	1.69473	0.0709615	0.104885	5	489	65	15872	2.49678	0.0592924	0.0898279
96	14	645	679	15093	0.482474	0.00400803	0.00837541	644	15	15076	696	1.98206	0.00599814	0.012036	5	654	65	15707	1.84745	0.205826	0.266518
95	15	807	678	14931	0.409333	0.00016443	0.000461318	805	17	14915	694	2.20335	0.000553007	0.00137345	5	817	65	15544	1.46352	0.400655	0.491491
94	19	967	674	14771	0.430603	7.74499e-05	0.000219321	965	21	14755	690	2.14891	0.00018876	0.000519947	6	980	64	15381	1.4714	0.313949	0.393085
93	21	1131	672	14607	0.403597	6.06624e-06	1.89492e-05	1129	23	14591	688	2.31457	1.60726e-05	4.72815e-05	7	1145	63	15216	1.47656	0.341115	0.423597
92	23	1292	670	14446	0.383829	4.31651e-07	1.595e-06	1290	25	14430	686	2.45306	9.02022e-07	3.14153e-06	10	1305	60	15056	1.92286	0.0715994	0.105314
91	28	1451	665	14287	0.414582	4.23467e-07	1.58408e-06	1449	30	14271	681	2.30483	8.46128e-07	2.98112e-06	11	1468	59	14893	1.89146	0.0580538	0.0883935
90	36	1608	657	14130	0.481497	3.91892e-06	1.24993e-05	1605	39	14115	672	1.95929	1.27766e-05	3.7954e-05	12	1632	58	14729	1.86727	0.0677596	0.101639
89	39	1769	654	13969	0.470895	8.16048e-07	2.90897e-06	1766	42	13954	669	2.0159	2.14267e-06	7.05684e-06	13	1795	57	14566	1.85074	0.0533866	0.0821124
88	45	1927	648	13811	0.497715	1.16926e-06	3.98072e-06	1924	48	13796	663	1.9263	2.88159e-06	9.38839e-06	13	1959	57	14402	1.67671	0.0964008	0.135858
87	48	2088	645	13650	0.486501	2.37297e-07	9.21807e-07	2085	51	13635	660	1.9789	6.09383e-07	2.22462e-06	13	2123	57	14238	1.52956	0.156603	0.208117
86	50	2251	643	13487	0.465907	1.80575e-08	9.94806e-08	2248	53	13472	658	2.07164	3.81144e-08	1.79282e-07	14	2287	56	14074	1.53848	0.164755	0.217994
85	55	2410	638	13328	0.476749	1.29897e-08	7.71741e-08	2407	58	13313	653	2.03557	2.67609e-08	1.37433e-07	15	2450	55	13911	1.54853	0.131939	0.178471
84	58	2573	635	13165	0.467343	2.38655e-09	3.06954e-08	2570	61	13150	650	2.08253	3.84111e-09	3.4231e-08	17	2614	53	13747	1.68685	0.070671	0.104885
83	65	2729	628	13009	0.493394	7.9025e-09	5.29495e-08	2726	68	12994	643	1.98374	1.21027e-08	7.33423e-08	19	2775	51	13586	1.82395	0.0362057	0.0589803
82	70	2888	623	12850	0.499938	5.09035e-09	3.85594e-08	2884	74	12836	637	1.93407	1.42769e-08	8.31905e-08	20	2938	50	13423	1.8275	0.0280618	0.0477442
81	75	3047	618	12691	0.505471	3.20188e-09	3.36952e-08	3042	80	12678	631	1.89255	1.60795e-08	9.19264e-08	20	3102	50	13259	1.70974	0.0469594	0.0733438
80	81	3207	612	12531	0.517155	3.64401e-09	3.36952e-08	3202	86	12518	625	1.85895	1.74728e-08	9.80416e-08	21	3267	49	13094	1.7177	0.049899	0.0775353
79	90	3361	603	12377	0.549632	2.87705e-08	1.45291e-07	3356	95	12364	616	1.76003	9.3777e-08	3.83979e-07	21	3430	49	12931	1.6157	0.0764	0.111294
78	94	3524	599	12214	0.543905	9.43583e-09	6.0831e-08	3519	99	12201	612	1.78295	3.1841e-08	1.5561e-07	23	3595	47	12766	1.73774	0.0414716	0.0654474
77	97	3682	596	12056	0.532899	1.69003e-09	2.66884e-08	3677	102	12043	609	1.82296	4.71141e-09	3.6604e-08	24	3755	46	12606	1.75154	0.0318403	0.0527192
76	102	3843	591	11895	0.534204	9.4379e-10	2.60601e-08	3838	107	11882	604	1.82334	2.62418e-09	3.1805e-08	26	3919	44	12442	1.87601	0.0161329	0.0294475
75	110	4000	583	11738	0.553679	3.66978e-09	3.36952e-08	3995	115	11725	596	1.76584	7.51938e-09	5.29495e-08	26	4084	44	12277	1.77634	0.0259343	0.0449033
74	115	4158	578	11580	0.554108	1.97508e-09	2.84976e-08	4153	120	11567	591	1.76827	4.05258e-09	3.47994e-08	26	4247	44	12114	1.68549	0.0399893	0.0641098
73	119	4318	574	11420	0.5483	5.91938e-10	2.60601e-08	4313	124	11407	587	1.78988	1.24339e-09	2.61678e-08	30	4407	40	11954	2.03438	0.00427985	0.00888214
72	127	4474	566	11264	0.564916	2.07036e-09	2.85145e-08	4469	132	11251	579	1.7423	3.2679e-09	3.36952e-08	31	4570	39	11791	2.05084	0.00461265	0.00948413
71	132	4635	561	11103	0.56364	1.05512e-09	2.61678e-08	4630	137	11090	574	1.74921	1.67877e-09	2.66884e-08	31	4736	39	11625	1.95109	0.00771709	0.0150634
70	138	4792	555	10946	0.567969	9.18055e-10	2.60601e-08	4786	144	10934	567	1.72351	2.43132e-09	3.06954e-08	34	4896	36	11465	2.21161	0.00147424	0.00325151
69	142	4953	551	10785	0.561162	2.59831e-10	2.60601e-08	4947	148	10773	563	1.74684	5.6362e-10	2.60601e-08	35	5060	35	11301	2.2334	0.00104182	0.00239145
68	151	5109	542	10629	0.579608	1.3818e-09	2.61678e-08	5102	158	10618	553	1.68177	4.66264e-09	3.6604e-08	36	5224	34	11137	2.2573	0.000758937	0.00179655
67	155	5268	538	10470	0.572599	3.88314e-10	2.60601e-08	5261	162	10459	549	1.70465	1.36095e-09	2.61678e-08	36	5387	34	10974	2.15696	0.00197543	0.00424507
66	165	5422	528	10316	0.594568	3.16883e-09	3.36952e-08	5415	172	10305	539	1.64669	8.03853e-09	5.29495e-08	36	5551	34	10810	2.06195	0.00330596	0.00695629
65	175	5576	518	10162	0.615694	2.21212e-08	1.17592e-07	5569	182	10151	529	1.5946	4.20021e-08	1.92828e-07	38	5713	32	10648	2.21329	0.000996716	0.00233547
64	184	5733	509	10005	0.630863	6.91392e-08	2.90961e-07	5726	191	9994	520	1.55985	1.25245e-07	4.99333e-07	39	5878	31	10483	2.24367	0.00101619	0.00235043
63	189	5895	504	9843	0.626145	3.31729e-08	1.59546e-07	5888	196	9832	515	1.57354	6.07801e-08	2.63091e-07	40	6044	30	10317	2.27598	0.000709032	0.00170505
62	195	6051	498	9687	0.626855	3.0856e-08	1.53268e-07	6044	202	9676	509	1.57396	4.57266e-08	2.06794e-07	40	6206	30	10155	2.18176	0.00123656	0.00275497
61	197	6212	496	9526	0.609065	3.38465e-09	3.36952e-08	6205	204	9515	507	1.62073	5.26597e-09	3.89168e-08	41	6368	29	9993	2.2186	0.00123473	0.00275497
60	201	6376	492	9362	0.599862	9.02704e-10	2.60601e-08	6369	208	9351	503	1.64709	1.1504e-09	2.61678e-08	41	6536	29	9825	2.12523	0.00204443	0.0043624
59	205	6532	488	9206	0.592051	2.30237e-10	2.60601e-08	6525	212	9195	499	1.6703	3.00619e-10	2.60601e-08	41	6696	29	9665	2.04067	0.00330065	0.00695629
58	214	6688	479	9050	0.604548	9.3606e-10	2.60601e-08	6681	221	9039	490	1.6388	9.46077e-10	2.60601e-08	41	6861	29	9500	1.95759	0.00713969	0.0141394
57	223	6842	470	8896	0.616906	2.84457e-09	3.31501e-08	6835	230	8885	481	1.60879	3.46722e-09	3.36952e-08	42	7023	28	9338	1.99445	0.00507602	0.0103224
56	232	6998	461	8740	0.628528	1.01263e-08	6.26179e-08	6991	239	8729	472	1.58168	9.71075e-09	6.12991e-08	42	7188	28	9173	1.91423	0.0077554	0.0150634
55	237	7157	456	8581	0.623147	4.27937e-09	3.50445e-08	7150	244	8570	467	1.59681	4.13458e-09	3.47994e-08	42	7352	28	9009	1.83807	0.0154467	0.0287138
54	242	7316	451	8422	0.617704	1.76161e-09	2.66884e-08	7309	249	8411	462	1.61233	1.70578e-09	2.66884e-08	42	7516	28	8845	1.76523	0.0219445	0.0393442
53	252	7472	441	8266	0.632151	7.83292e-09	5.29495e-08	7465	259	8255	452	1.57816	6.00554e-09	4.33257e-08	42	7682	28	8679	1.69468	0.0309142	0.0514671
52	261	7626	432	8112	0.64267	2.50509e-08	1.30869e-07	7619	268	8101	443	1.55463	1.89947e-08	1.02775e-07	44	7843	26	8518	1.83795	0.0159385	0.0292689
51	270	7781	423	7957	0.652736	6.26251e-08	2.67259e-07	7774	277	7946	434	1.53287	4.69257e-08	2.09096e-07	44	8007	26	8354	1.76565	0.0225216	0.0396739
50	278	7938	415	7800	0.658234	9.81869e-08	3.96675e-07	7931	285	7789	426	1.52199	5.99027e-08	2.63051e-07	45	8171	25	8190	1.80419	0.022179	0.0395309
49	284	8096	409	7642	0.655438	7.71266e-08	3.20128e-07	8089	291	7631	420	1.52992	3.84598e-08	1.79282e-07	45	8335	25	8026	1.73327	0.0305019	0.0510611
48	296	8248	397	7490	0.677071	6.22166e-07	2.24424e-06	8241	303	7479	408	1.48373	3.14307e-07	1.19044e-06	46	8498	24	7863	1.77345	0.0226521	0.0396739
47	301	8407	392	7331	0.66958	2.6866e-07	1.03043e-06	8400	308	7320	403	1.50149	1.32849e-07	5.22767e-07	46	8662	24	7699	1.70358	0.040633	0.0647031
46	312	8561	381	7177	0.686512	1.57628e-06	5.30681e-06	8553	320	7167	391	1.45817	9.78572e-07	3.3694e-06	48	8825	22	7536	1.86314	0.015849	0.0292689
45	321	8716	372	7022	0.695193	3.27717e-06	1.05636e-05	8708	329	7012	382	1.44193	2.03383e-06	6.77199e-06	48	8989	22	7372	1.78934	0.0223301	0.0395673
44	333	8868	360	6870	0.716593	1.9619e-05	5.71592e-05	8860	341	6860	370	1.40138	1.22841e-05	3.68522e-05	50	9151	20	7210	1.96973	0.010788	0.0204298
43	338	9028	355	6710	0.707651	9.10072e-06	2.75752e-05	9020	346	6700	365	1.4202	5.61755e-06	1.77304e-05	50	9316	20	7045	1.89056	0.0152664	0.0285537
42	345	9185	348	6553	0.707295	8.59858e-06	2.63169e-05	9176	354	6544	357	1.41408	7.59641e-06	2.34869e-05	50	9480	20	6881	1.81461	0.0282053	0.0477442
41	362	9333	331	6405	0.750548	0.000239478	0.00065371	9324	371	6396	340	1.33598	0.000179301	0.000498424	50	9645	20	6716	1.7408	0.0380372	0.0616325
40	374	9485	319	6253	0.772915	0.00100202	0.00233547	9476	383	6244	328	1.29968	0.000753971	0.00179655	50	9809	20	6552	1.66989	0.0511827	0.0791243
39	383	9641	310	6097	0.781324	0.00166282	0.00362472	9632	392	6088	319	1.2875	0.00110057	0.0025073	50	9974	20	6387	1.60091	0.0851686	0.121727
38	386	9802	307	5936	0.761427	0.000575611	0.00141797	9793	395	5927	316	1.32182	0.000371525	0.000954001	50	10138	20	6223	1.53457	0.109823	0.152644
37	392	9959	301	5779	0.755712	0.000398554	0.00101481	9950	401	5770	310	1.33311	0.0002539	0.000680812	50	10301	20	6060	1.47073	0.172085	0.224569
36	403	10113	290	5625	0.772947	0.00120629	0.00272766	10104	412	5616	299	1.30569	0.00067876	0.00164531	52	10464	18	5897	1.62804	0.0806005	0.115744
35	412	10268	281	5470	0.781074	0.00197276	0.00424507	10258	422	5462	289	1.28616	0.00148089	0.00325151	53	10627	17	5734	1.68219	0.0604944	0.091193
34	424	10420	269	5318	0.804441	0.00683123	0.0136175	10410	434	5310	277	1.25126	0.00519413	0.0104921	54	10790	16	5571	1.74255	0.0571397	0.0874411
33	432	10577	261	5161	0.807634	0.00823562	0.0158942	10565	444	5155	267	1.23245	0.00904269	0.0172323	54	10955	16	5406	1.66547	0.0749893	0.109767
32	444	10731	249	5007	0.831996	0.0246117	0.0428583	10719	456	5001	255	1.1986	0.0263742	0.0454056	54	11121	16	5240	1.59023	0.122653	0.168162
31	452	10886	241	4852	0.835938	0.0291071	0.0489969	10874	464	4846	247	1.1945	0.0280651	0.0477442	54	11284	16	5077	1.51851	0.155225	0.208111
30	460	11042	233	4696	0.839619	0.0342659	0.056122	11030	472	4690	239	1.19085	0.0328732	0.0541337	56	11446	14	4915	1.71763	0.0683144	0.101967
29	468	11199	225	4539	0.843032	0.0442949	0.0695407	11187	480	4533	231	1.18768	0.0383594	0.0618239	56	11611	14	4750	1.63638	0.112772	0.156027
28	479	11351	214	4387	0.865078	0.0917455	0.129929	11339	491	4381	220	1.15969	0.0799222	0.115744	56	11774	14	4587	1.55835	0.144215	0.19421
27	488	11507	205	4231	0.87528	0.125897	0.171062	11495	500	4225	211	1.14814	0.100928	0.14158	56	11939	14	4422	1.48153	0.224534	0.288279
26	500	11659	193	4079	0.906369	0.268596	0.340521	11647	512	4073	199	1.11143	0.221052	0.285016	56	12103	14	4258	1.40725	0.277353	0.350159
25	512	11812	181	3926	0.940196	0.501342	0.600422	11800	524	3920	187	1.07425	0.425423	0.515613	56	12268	14	4093	1.33453	0.406657	0.496843
24	523	11964	170	3774	0.970461	0.750431	0.85804	11952	535	3768	176	1.04349	0.621743	0.734741	56	12431	14	3930	1.26458	0.485647	0.583932
23	537	12115	156	3623	1.02942	0.782112	0.884254	12103	549	3617	162	0.987387	0.927416	1	56	12596	14	3765	1.19562	0.669421	0.777144
22	545	12271	148	3467	1.04042	0.707887	0.81555	12259	557	3461	154	0.979307	0.853196	0.957476	56	12760	14	3601	1.12884	0.77351	0.877804
21	553	12428	140	3310	1.05202	0.633763	0.742071	12415	566	3305	145	0.962336	0.706739	0.81555	57	12924	13	3437	1.16604	0.768472	0.875365
20	565	12580	128	3158	1.10808	0.331751	0.413665	12567	578	3153	133	0.917131	0.4151	0.505121	57	13088	13	3273	1.09649	0.881283	0.981723
19	571	12738	122	3000	1.10229	0.373099	0.459549	12725	584	2995	127	0.923957	0.463497	0.55952	60	13249	10	3112	1.40931	0.36222	0.44797
18	582	12891	111	2847	1.15798	0.172688	0.224569	12878	595	2842	116	0.883416	0.251005	0.319556	60	13413	10	2948	1.31872	0.53248	0.632711
17	587	13050	106	2688	1.14065	0.234808	0.300198	13036	601	2684	110	0.888956	0.283893	0.356927	60	13577	10	2784	1.23032	0.634311	0.742071
16	599	13203	94	2535	1.2235	0.0804276	0.115744	13189	613	2531	98	0.833077	0.104903	0.146477	61	13741	9	2620	1.29232	0.623196	0.734741
15	605	13361	88	2377	1.2231	0.0917651	0.129929	13347	619	2373	92	0.835955	0.119561	0.164668	61	13905	9	2456	1.19714	0.738037	0.847066
14	618	13512	75	2226	1.35748	0.0137259	0.0258319	13497	633	2223	78	0.74815	0.0173768	0.0315279	61	14069	9	2292	1.10418	1	1
13	627	13668	66	2070	1.43876	0.00463251	0.00948413	13653	642	2067	69	0.709907	0.00726983	0.0143036	62	14233	8	2128	1.15872	0.858675	0.960068
12	639	13820	54	1918	1.64228	0.000324514	0.000847654	13805	654	1915	57	0.628297	0.000599745	0.00146551	62	14397	8	1964	1.05723	1	1
11	645	13978	48	1760	1.69194	0.000245903	0.000665256	13962	661	1758	50	0.600755	0.000362588	0.00093901	63	14560	7	1801	1.11326	1	1
10	650	14138	43	1600	1.71071	0.000452689	0.00114304	14122	666	1598	45	0.597115	0.000537421	0.00134577	64	14724	6	1637	1.18591	0.842622	0.949125
9	656	14296	37	1442	1.78835	0.000310602	0.00081837	14279	673	1441	38	0.559503	0.000281037	0.000746966	66	14886	4	1475	1.63493	0.526357	0.627899
8	665	14451	28	1287	2.11517	2.97752e-05	8.51123e-05	14434	682	1286	29	0.477265	2.73764e-05	7.90005e-05	66	15050	4	1311	1.43731	0.658298	0.76717
7	693	15738	0	0		1	1	15720	711	0	0		1	1	70	16361	0	0		1	1
6	693	15738	0	0		1	1	15720	711	0	0		1	1	70	16361	0	0		1	1
5	693	15738	0	0		1	1	15720	711	0	0		1	1	70	16361	0	0		1	1
4	693	15738	0	0		1	1	15720	711	0	0		1	1	70	16361	0	0		1	1
3	693	15738	0	0		1	1	15720	711	0	0		1	1	70	16361	0	0		1	1
2	693	15738	0	0		1	1	15720	711	0	0		1	1	70	16361	0	0		1	1
1	693	15738	0	0		1	1	15720	711	0	0		1	1	70	16361	0	0		1	1
0	693	15738	0	0		1	1	15720	711	0	0		1	1	70	16361	0	0		1	1

## Sheet: Cells - EBV-transformed lympho
Percentile	Core in P.	not Core in P.	Core not in P.	not Core not in P.	Core Odds Ratio	Core p-value	Core FDR	Peripheral in P.	not Peripheral in P.	Peripheral not in P.	not Peripheral not in P.	Peripheral Odds Ratio	Peripheral p-value	Peripheral FDR	HSP in P.	not HSP in P.	HSP not in P.	not HSP not in P.	HSP Odds Ratio	HSP p-value	HSP FDR
100	0	1	693	15737	0	1	1	1	0	15719	711		1	1	0	1	70	16360	0	1	1
99	35	130	658	15608	6.38625	1.48842e-15	3.11029e-15	130	35	15590	676	0.161056	3.23283e-15	6.66358e-15	1	164	69	16197	1.43134	0.507366	0.600515
98	64	265	629	15473	5.94098	2.69499e-25	1.0469e-24	264	65	15456	646	0.169756	1.89413e-25	7.45354e-25	3	326	67	16035	2.20241	0.165091	0.207135
97	91	402	602	15336	5.76675	6.53863e-34	3.4758e-33	401	92	15319	619	0.176123	8.84465e-34	4.62057e-33	5	488	65	15873	2.50205	0.0588802	0.0837592
96	120	538	573	15200	5.91681	2.2711e-44	2.02395e-43	537	121	15183	590	0.172458	6.14605e-44	5.17293e-43	6	652	64	15709	2.25877	0.0610621	0.086457
95	140	682	553	15056	5.58892	2.18669e-48	2.65027e-47	681	141	15039	570	0.183056	9.93057e-48	1.15729e-46	6	816	64	15545	1.78596	0.16436	0.207135
94	160	826	533	14912	5.41937	8.3052e-53	1.48028e-51	824	162	14896	549	0.187463	1.18116e-52	1.98829e-51	6	980	64	15381	1.4714	0.313949	0.388272
93	180	971	513	14767	5.33615	1.74584e-57	4.06915e-56	969	182	14751	529	0.190935	4.24646e-57	9.19055e-56	7	1144	63	15217	1.47795	0.340868	0.41845
92	198	1118	495	14620	5.23077	5.39756e-61	1.63546e-59	1114	202	14606	509	0.192185	8.0381e-62	3.47935e-60	8	1308	62	15053	1.48496	0.269043	0.334098
91	212	1267	481	14471	5.03399	4.87359e-62	2.95339e-60	1263	216	14457	495	0.200206	1.17751e-62	1.18928e-60	8	1471	62	14890	1.30611	0.407335	0.491723
90	224	1420	469	14318	4.81581	6.84891e-62	3.4587e-60	1416	228	14304	483	0.209709	2.56626e-62	1.94394e-60	10	1634	60	14727	1.50214	0.229115	0.285687
89	239	1569	454	14169	4.75399	4.20361e-64	6.36847e-62	1565	243	14155	468	0.212934	2.45789e-64	6.36847e-62	10	1798	60	14563	1.34993	0.341112	0.41845
88	246	1726	447	14012	4.46773	3.36385e-61	1.1325e-59	1722	250	13998	461	0.226844	2.72512e-61	1.03214e-59	11	1961	59	14400	1.36907	0.353858	0.430598
87	252	1884	441	13854	4.202	4.84689e-58	1.22384e-56	1879	257	13841	454	0.239818	1.25058e-58	3.44479e-57	11	2125	59	14236	1.24902	0.476147	0.570247
86	259	2042	434	13696	4.00265	8.50818e-56	1.61124e-54	2037	264	13683	447	0.252065	3.03464e-56	6.12998e-55	11	2290	59	14071	1.14559	0.60788	0.716684
85	263	2202	430	13536	3.75976	4.19261e-52	6.04934e-51	2197	268	13523	443	0.26855	1.95488e-52	3.11752e-51	11	2454	59	13907	1.05657	0.866542	1
84	273	2356	420	13382	3.69198	6.79585e-52	9.35974e-51	2351	278	13369	433	0.273903	2.72133e-52	4.12281e-51	11	2618	59	13743	0.978707	1	1
83	279	2515	414	13223	3.5432	6.45239e-50	8.14615e-49	2509	285	13211	426	0.283877	2.09617e-50	2.76148e-49	11	2783	59	13578	0.909627	0.874177	1
82	283	2675	410	13063	3.37071	6.69625e-47	7.2463e-46	2669	289	13051	422	0.29862	2.24022e-47	2.51403e-46	12	2946	58	13415	0.942131	1	1
81	290	2832	403	12906	3.27938	1.05467e-45	9.98645e-45	2826	296	12894	415	0.307285	3.9528e-46	3.99233e-45	14	3108	56	13253	1.06604	0.878459	1
80	300	2987	393	12751	3.25865	4.38077e-46	4.28184e-45	2980	307	12740	404	0.307815	7.72208e-47	8.06824e-46	15	3272	55	13089	1.09099	0.76472	0.894633
79	305	3146	388	12592	3.14633	3.86824e-44	3.34879e-43	3139	312	12581	399	0.319076	7.65142e-45	7.0254e-44	16	3435	54	12926	1.11497	0.661224	0.776554
78	312	3303	381	12435	3.08295	3.38401e-43	2.6983e-42	3296	319	12424	392	0.326003	7.95332e-44	6.51312e-43	16	3599	54	12762	1.05066	0.885012	1
77	317	3462	376	12276	2.98952	2.02768e-41	1.49851e-40	3454	325	12266	386	0.334444	2.17243e-42	1.68781e-41	16	3763	54	12598	0.991959	1	1
76	325	3619	368	12119	2.95743	4.97647e-41	3.59017e-40	3611	333	12109	378	0.338506	5.96101e-42	4.51547e-41	16	3928	54	12433	0.937844	0.889319	1
75	331	3777	362	11961	2.89561	7.87929e-40	5.42597e-39	3769	339	11951	372	0.346071	1.01041e-40	7.11984e-40	20	4088	50	12273	1.20088	0.490174	0.584735
74	337	3935	356	11803	2.83941	5.90895e-39	3.8922e-38	3927	345	11793	366	0.353263	1.34509e-39	9.05696e-39	21	4251	49	12110	1.22089	0.49444	0.587512
73	342	4095	351	11643	2.77032	1.80946e-37	1.14222e-36	4086	351	11634	360	0.360217	2.29044e-38	1.4766e-37	22	4415	48	11946	1.24015	0.418696	0.503432
72	346	4255	347	11483	2.69093	1.30844e-35	7.62418e-35	4246	355	11474	356	0.371096	1.22257e-36	7.26352e-36	23	4578	47	11783	1.25953	0.353316	0.430598
71	354	4413	339	11325	2.67983	1.42539e-35	7.99802e-35	4403	364	11317	347	0.37089	7.01626e-37	4.33862e-36	24	4743	46	11618	1.278	0.355561	0.43094
70	362	4568	331	11170	2.67428	1.34549e-35	7.69217e-35	4558	372	11162	339	0.372125	7.16918e-37	4.34452e-36	27	4903	43	11458	1.46738	0.118462	0.155386
69	366	4728	327	11010	2.60641	5.68111e-34	3.07389e-33	4718	376	11002	335	0.38207	3.41551e-35	1.88164e-34	28	5066	42	11295	1.48638	0.119509	0.156083
68	370	4890	323	10848	2.54121	1.8977e-32	9.58336e-32	4880	380	10840	331	0.392134	1.89383e-33	9.72596e-33	29	5231	41	11130	1.50496	0.0958168	0.128462
67	373	5049	320	10689	2.46769	1.31997e-30	6.34842e-30	5039	383	10681	328	0.404024	1.42088e-31	7.05782e-31	29	5393	41	10968	1.4385	0.160402	0.203355
66	379	5209	314	10529	2.43973	6.21088e-30	2.94046e-29	5199	389	10521	322	0.409043	7.13229e-31	3.48562e-30	32	5556	38	10805	1.63768	0.0430356	0.0626913
65	383	5368	310	10370	2.38673	1.11024e-28	4.94709e-28	5358	393	10362	318	0.418402	2.02138e-29	9.42273e-29	32	5719	38	10642	1.567	0.0778127	0.106684
64	390	5525	303	10213	2.37927	1.58913e-28	6.97837e-28	5515	400	10205	311	0.420178	3.06328e-29	1.40632e-28	32	5883	38	10478	1.49984	0.104286	0.13859
63	396	5684	297	10054	2.35843	5.40876e-28	2.34122e-27	5673	407	10047	304	0.42175	6.4015e-29	2.89501e-28	33	6047	37	10314	1.52125	0.0831049	0.112918
62	399	5846	294	9892	2.29642	2.51019e-26	1.03211e-25	5835	410	9885	301	0.433358	3.14616e-27	1.34266e-26	33	6212	37	10149	1.45715	0.138077	0.178791
61	405	6005	288	9733	2.27927	6.97432e-26	2.81763e-25	5994	416	9726	295	0.43703	9.07272e-27	3.8181e-26	34	6376	36	9985	1.47903	0.110598	0.146337
60	411	6164	282	9574	2.26372	1.80857e-25	7.2105e-25	6153	422	9567	289	0.44045	2.52066e-26	1.03211e-25	34	6541	36	9820	1.41789	0.144545	0.185581
59	415	6323	278	9415	2.2228	2.36775e-24	8.96787e-24	6312	426	9408	285	0.448854	3.471e-25	1.33128e-24	36	6702	34	9659	1.52599	0.0878466	0.118828
58	420	6483	273	9255	2.19628	1.20866e-23	4.46616e-23	6472	431	9248	280	0.454644	2.56019e-24	9.57701e-24	37	6866	33	9495	1.55053	0.0693618	0.0968509
57	423	6642	270	9096	2.1455	2.01636e-22	7.18775e-22	6631	434	9089	277	0.465643	6.10411e-23	2.22837e-22	38	7027	32	9334	1.57736	0.0688818	0.0966258
56	429	6801	264	8937	2.13537	5.4251e-22	1.88943e-21	6789	441	8931	270	0.465405	7.86305e-23	2.83631e-22	38	7192	32	9169	1.51393	0.0913022	0.122954
55	433	6961	260	8777	2.09985	4.69956e-21	1.59996e-20	6948	446	8772	265	0.470622	3.31117e-22	1.16661e-21	41	7353	29	9008	1.73201	0.0295056	0.0444787
54	437	7121	256	8617	2.06565	3.71316e-20	1.23636e-19	7108	450	8612	261	0.478709	3.81025e-21	1.31194e-20	42	7516	28	8845	1.76523	0.0219445	0.0337522
53	440	7283	253	8455	2.019	5.60239e-19	1.64808e-18	7269	454	8451	257	0.486905	2.94795e-20	9.92476e-20	42	7681	28	8680	1.69509	0.0308957	0.0461153
52	443	7444	250	8294	1.97434	9.77347e-18	2.36909e-17	7430	457	8290	254	0.49814	5.60033e-19	1.64808e-18	42	7845	28	8516	1.6283	0.0544125	0.0782961
51	448	7603	245	8135	1.95652	2.91088e-17	6.58206e-17	7589	462	8131	249	0.503035	2.36768e-18	6.23833e-18	42	8009	28	8352	1.56424	0.0723167	0.0995999
50	452	7764	241	7974	1.92625	2.17768e-16	4.71313e-16	7750	466	7970	245	0.511238	1.88036e-17	4.34923e-17	43	8173	27	8188	1.59552	0.0716327	0.0991082
49	454	7926	239	7812	1.87226	4.00341e-15	8.14117e-15	7912	468	7808	243	0.526147	3.78783e-16	8.08248e-16	44	8336	26	8025	1.62917	0.0547611	0.0782961
48	460	8084	233	7654	1.86924	5.468e-15	1.10454e-14	8070	474	7650	237	0.527451	6.83337e-16	1.43785e-15	45	8499	25	7862	1.66509	0.0417035	0.0610442
47	465	8243	228	7495	1.8544	1.72885e-14	3.44632e-14	8229	479	7491	232	0.532059	2.26475e-15	4.70014e-15	45	8663	25	7698	1.59949	0.0711871	0.0989435
46	468	8405	225	7333	1.81471	1.78146e-13	3.21298e-13	8391	482	7329	229	0.543948	2.47134e-14	4.86244e-14	47	8826	23	7535	1.74457	0.0301821	0.0452731
45	477	8560	216	7178	1.8518	3.60049e-14	6.90473e-14	8545	492	7175	219	0.530114	3.41623e-15	6.99404e-15	47	8990	23	7371	1.67547	0.0412855	0.0607257
44	480	8721	213	7017	1.8132	3.46336e-13	5.99656e-13	8706	495	7014	216	0.541628	3.52288e-14	6.79894e-14	48	9153	22	7208	1.71818	0.0396535	0.0586098
43	485	8881	208	6857	1.80032	7.47824e-13	1.28745e-12	8866	500	6854	211	0.545879	1.00534e-13	1.85743e-13	50	9316	20	7045	1.89056	0.0152664	0.0240922
42	493	9037	200	6701	1.82782	3.40931e-13	5.9369e-13	9022	508	6698	203	0.538257	4.58395e-14	8.73545e-14	50	9480	20	6881	1.81461	0.0282053	0.0429458
41	500	9194	193	6544	1.84396	2.13933e-13	3.83561e-13	9179	515	6541	196	0.534072	2.84609e-14	5.56364e-14	52	9642	18	6719	2.01311	0.010099	0.0161905
40	507	9352	186	6386	1.86131	1.66813e-13	3.0266e-13	9337	522	6383	189	0.529632	2.224e-14	4.4044e-14	54	9805	16	6556	2.25665	0.00313431	0.00516139
39	511	9512	182	6226	1.83775	7.83067e-13	1.3405e-12	9497	526	6223	185	0.536751	1.08301e-13	1.98881e-13	55	9968	15	6393	2.35163	0.00204648	0.00342958
38	517	9670	176	6068	1.8433	8.30436e-13	1.41361e-12	9655	532	6065	179	0.535628	1.49427e-13	2.72749e-13	55	10132	15	6229	2.25421	0.00421934	0.0069106
37	525	9826	168	5912	1.88022	3.33397e-13	5.86858e-13	9811	540	5909	171	0.525777	5.85863e-14	1.10259e-13	55	10296	15	6065	2.1599	0.00616826	0.00999457
36	531	9985	162	5753	1.88854	3.35071e-13	5.86858e-13	9970	546	5750	165	0.523985	7.72348e-14	1.43571e-13	55	10461	15	5900	2.068	0.0120128	0.0191573
35	538	10142	155	5596	1.91516	2.30232e-13	4.07955e-13	10127	553	5593	158	0.51733	5.28515e-14	1.00088e-13	56	10624	14	5737	2.16002	0.0080204	0.0129265
34	544	10300	149	5438	1.92759	2.18597e-13	3.89617e-13	10285	559	5435	152	0.514561	6.60562e-14	1.2355e-13	56	10788	14	5573	2.06637	0.0155823	0.0244635
33	553	10456	140	5282	1.9954	2.9189e-14	5.6694e-14	10441	568	5279	143	0.497941	8.64995e-15	1.73572e-14	56	10953	14	5408	1.97498	0.021357	0.0331854
32	565	10608	128	5130	2.13463	4.0486e-16	8.57851e-16	10593	580	5127	131	0.466658	1.17564e-16	2.5813e-16	56	11117	14	5244	1.88684	0.0294463	0.0444787
31	575	10762	118	4976	2.25306	1.70053e-17	3.96355e-17	10747	590	4973	121	0.443202	4.84608e-18	1.23392e-17	56	11281	14	5080	1.80126	0.0514996	0.0746621
30	581	10921	112	4817	2.28809	1.24346e-17	2.94349e-17	10906	596	4814	115	0.43713	4.89509e-18	1.23601e-17	56	11446	14	4915	1.71763	0.0683144	0.0962756
29	591	11075	102	4663	2.43955	2.58775e-19	8.00091e-19	11060	606	4660	105	0.411231	1.4141e-19	4.60724e-19	56	11610	14	4751	1.63686	0.112769	0.148561
28	595	11235	98	4503	2.43344	1.14926e-18	3.16569e-18	11220	610	4500	101	0.412831	6.35344e-19	1.85105e-18	56	11774	14	4587	1.55835	0.144215	0.185581
27	601	11393	92	4345	2.49137	6.96354e-19	1.99052e-18	11377	617	4343	94	0.399099	1.69335e-19	5.40091e-19	58	11936	12	4425	1.79185	0.0782572	0.10681
26	608	11552	85	4186	2.59195	1.6642e-19	5.36438e-19	11536	624	4184	87	0.384413	5.57893e-20	1.83741e-19	58	12102	12	4259	1.70097	0.101317	0.135238
25	612	11711	81	4027	2.59809	6.60556e-19	1.90618e-18	11695	628	4025	83	0.384019	2.25597e-19	7.04701e-19	58	12265	12	4096	1.61413	0.165435	0.207135
24	615	11872	78	3866	2.56755	5.99304e-18	1.47634e-17	11856	631	3864	80	0.389011	2.05947e-18	5.47384e-18	59	12428	11	3933	1.69739	0.122371	0.159135
23	618	12034	75	3704	2.53623	5.17696e-17	1.14498e-16	12018	634	3702	77	0.394273	2.44383e-17	5.60971e-17	59	12593	11	3768	1.60487	0.157164	0.200087
22	625	12191	68	3547	2.67419	1.01129e-17	2.41277e-17	12174	642	3546	69	0.368985	2.02803e-18	5.43798e-18	60	12756	10	3605	1.69567	0.147122	0.188093
21	630	12350	63	3388	2.74332	1.42319e-17	3.34283e-17	12333	647	3387	64	0.360188	2.8466e-18	7.43551e-18	62	12918	8	3443	2.06559	0.0547814	0.0782961
20	636	12509	57	3229	2.88023	5.30632e-18	1.32877e-17	12492	653	3228	58	0.343727	1.02878e-18	2.85982e-18	63	13082	7	3279	2.25585	0.0355087	0.0527409
19	642	12667	51	3071	3.0519	1.71997e-18	4.65312e-18	12650	659	3070	52	0.32514	3.27833e-19	1.00337e-18	64	13245	6	3116	2.50942	0.0219356	0.0337522
18	646	12827	47	2911	3.11926	3.42859e-18	8.80391e-18	12810	663	2910	48	0.318701	1.32959e-18	3.62943e-18	65	13408	5	2953	2.86314	0.0180079	0.0281257
17	651	12986	42	2752	3.28477	3.31711e-18	8.59045e-18	12969	668	2751	43	0.303464	8.80287e-19	2.49278e-18	65	13572	5	2789	2.67146	0.0249396	0.0381651
16	657	13145	36	2593	3.60002	4.70297e-19	1.41089e-18	13128	674	2592	37	0.278039	1.79032e-19	5.65071e-19	66	13736	4	2625	3.15321	0.0139045	0.0220579
15	661	13305	32	2433	3.77728	9.81554e-19	2.7538e-18	13288	678	2432	33	0.265938	3.77672e-19	1.14434e-18	68	13898	2	2463	6.02547	0.00204869	0.00342958
14	663	13467	30	2271	3.72682	2.53381e-17	5.7725e-17	13450	680	2270	31	0.270115	9.75364e-18	2.36909e-17	68	14062	2	2299	5.55867	0.00307365	0.00508916
13	668	13627	25	2111	4.13928	1.005e-17	2.41277e-17	13610	685	2110	26	0.244827	5.6266e-18	1.39743e-17	69	14226	1	2135	10.3553	0.00108812	0.0018419
12	671	13788	22	1950	4.31353	4.96995e-17	1.10728e-16	13771	688	1949	23	0.236207	4.22097e-17	9.47372e-17	69	14390	1	1971	9.45094	0.00256994	0.00427853
11	674	13949	19	1789	4.5496	2.25857e-16	4.85352e-16	13932	691	1788	20	0.225527	1.8855e-16	4.11011e-16	69	14554	1	1807	8.56692	0.0060464	0.00984978
10	693	15738	0	0		1	1	15720	711	0	0		1	1	70	16361	0	0		1	1
9	693	15738	0	0		1	1	15720	711	0	0		1	1	70	16361	0	0		1	1
8	693	15738	0	0		1	1	15720	711	0	0		1	1	70	16361	0	0		1	1
7	693	15738	0	0		1	1	15720	711	0	0		1	1	70	16361	0	0		1	1
6	693	15738	0	0		1	1	15720	711	0	0		1	1	70	16361	0	0		1	1
5	693	15738	0	0		1	1	15720	711	0	0		1	1	70	16361	0	0		1	1
4	693	15738	0	0		1	1	15720	711	0	0		1	1	70	16361	0	0		1	1
3	693	15738	0	0		1	1	15720	711	0	0		1	1	70	16361	0	0		1	1
2	693	15738	0	0		1	1	15720	711	0	0		1	1	70	16361	0	0		1	1
1	693	15738	0	0		1	1	15720	711	0	0		1	1	70	16361	0	0		1	1
0	693	15738	0	0		1	1	15720	711	0	0		1	1	70	16361	0	0		1	1

## Sheet: Spleen
Percentile	Core in P.	not Core in P.	Core not in P.	not Core not in P.	Core Odds Ratio	Core p-value	Core FDR	Peripheral in P.	not Peripheral in P.	Peripheral not in P.	not Peripheral not in P.	Peripheral Odds Ratio	Peripheral p-value	Peripheral FDR	HSP in P.	not HSP in P.	HSP not in P.	not HSP not in P.	HSP Odds Ratio	HSP p-value	HSP FDR
100	1	0	692	15738		0.0421764	0.0536951	0	1	15720	710	0	0.0432719	0.0548593	0	1	70	16360	0	1	1
99	34	131	659	15607	6.14669	9.48228e-15	1.64179e-14	131	34	15589	677	0.167326	2.0029e-14	3.44817e-14	1	164	69	16197	1.43134	0.507366	0.567276
98	78	251	615	15487	7.82552	4.94959e-37	1.3511e-36	251	78	15469	633	0.13168	3.09621e-36	8.15783e-36	4	325	66	16036	2.9904	0.0516951	0.0641951
97	105	388	588	15350	7.06462	3.17312e-45	9.91192e-45	387	106	15333	605	0.144057	5.41378e-45	1.67226e-44	6	487	64	15874	3.05583	0.018406	0.0245684
96	136	522	557	15216	7.11727	2.10825e-57	1.01397e-56	521	137	15199	574	0.14362	7.99116e-57	3.78331e-56	7	651	63	15710	2.68134	0.0216656	0.0284185
95	169	653	524	15085	7.45054	6.05196e-72	4.47255e-71	652	170	15068	541	0.137702	5.54565e-71	3.90775e-70	9	813	61	15548	2.82161	0.00791724	0.0110688
94	195	791	498	14947	7.39917	6.00883e-81	6.27819e-80	790	196	14930	515	0.139033	1.15845e-79	1.09691e-78	9	977	61	15384	2.3232	0.0365948	0.047184
93	223	928	470	14810	7.57206	3.98783e-92	6.04157e-90	927	224	14793	487	0.13624	1.77337e-90	9.2839e-89	9	1142	61	15219	1.96622	0.0608573	0.0752644
92	236	1080	457	14658	7.00885	8.73809e-91	6.6191e-89	1078	238	14642	473	0.14632	8.39832e-90	3.12028e-88	9	1307	61	15054	1.69937	0.178654	0.205825
91	244	1235	449	14503	6.38167	3.38283e-86	5.12498e-85	1233	246	14487	465	0.16088	4.43287e-85	5.83983e-84	10	1469	60	14892	1.68958	0.138092	0.160931
90	257	1387	436	14351	6.09891	3.68951e-86	5.32343e-85	1385	259	14335	452	0.168613	7.37489e-85	8.93837e-84	11	1633	59	14728	1.68151	0.110974	0.131349
89	268	1540	425	14198	5.8137	4.84861e-85	6.12137e-84	1538	270	14182	441	0.177131	1.38364e-83	1.55275e-82	12	1796	58	14565	1.67787	0.121491	0.143236
88	284	1688	409	14050	5.77962	4.44016e-88	9.17336e-87	1686	286	14034	425	0.178525	2.09479e-86	3.34064e-85	15	1957	55	14404	2.00734	0.0246035	0.032133
87	301	1835	392	13903	5.81772	3.98502e-92	6.04157e-90	1833	303	13887	408	0.177734	3.25412e-90	1.40857e-88	15	2121	55	14240	1.83104	0.0477061	0.060229
86	312	1989	381	13749	5.66065	8.64599e-92	8.73245e-90	1986	315	13734	396	0.181789	1.8384e-90	9.2839e-89	16	2285	54	14076	1.82524	0.0383499	0.0492374
85	319	2146	374	13592	5.40223	8.30733e-89	2.28829e-87	2143	322	13577	389	0.190683	2.29673e-87	4.09359e-86	17	2448	53	13913	1.82298	0.0418792	0.0535418
84	331	2298	362	13440	5.34772	9.26815e-90	3.12028e-88	2295	334	13425	377	0.192958	3.84496e-88	8.96172e-87	20	2609	50	13752	2.10839	0.00792716	0.0110688
83	340	2454	353	13284	5.21385	1.09692e-88	2.76973e-87	2450	344	13270	367	0.196971	1.22643e-87	2.32255e-86	23	2771	47	13590	2.40001	0.00114426	0.00167493
82	351	2607	342	13131	5.16937	2.75626e-89	8.35145e-88	2603	355	13117	356	0.199004	4.54127e-88	9.17336e-87	25	2933	45	13428	2.54347	0.000436306	0.00066768
81	357	2765	336	12973	4.9851	1.59903e-86	2.6917e-85	2761	361	12959	350	0.206565	3.35474e-85	4.6204e-84	28	3094	42	13267	2.85865	4.33312e-05	7.17452e-05
80	363	2924	330	12814	4.82059	6.00991e-84	7.00386e-83	2920	367	12800	344	0.213828	1.59035e-82	1.72099e-81	28	3259	42	13102	2.68017	0.000122415	0.000199418
79	367	3084	326	12654	4.61915	2.7898e-80	2.8177e-79	3080	371	12640	340	0.22331	8.67424e-79	7.96453e-78	28	3423	42	12938	2.51982	0.000309458	0.000485833
78	376	3239	317	12499	4.57713	3.98493e-80	3.89495e-79	3235	380	12485	331	0.225699	1.90413e-78	1.69691e-77	29	3586	41	12775	2.51979	0.000240115	0.00038292
77	378	3401	315	12337	4.35296	1.56817e-75	1.35759e-74	3396	383	12324	328	0.235989	1.82358e-74	1.53485e-73	31	3748	39	12613	2.67495	8.37603e-05	0.000137186
76	385	3560	308	12178	4.27598	2.78659e-74	2.28199e-73	3554	391	12166	320	0.23908	9.91053e-74	7.69972e-73	31	3914	39	12447	2.52779	0.000201405	0.000324605
75	392	3716	301	12022	4.21328	4.30661e-73	3.26226e-72	3708	400	12012	311	0.240007	9.27774e-74	7.39778e-73	33	4075	37	12286	2.68903	7.19428e-05	0.000118471
74	396	3876	297	11862	4.0805	2.56607e-70	1.76709e-69	3867	405	11853	306	0.246497	2.10603e-71	1.51935e-70	33	4239	37	12122	2.55049	0.000166016	0.000268999
73	399	4038	294	11700	3.93229	4.62516e-67	3.04657e-66	4029	408	11691	303	0.255934	4.3733e-68	2.94469e-67	33	4404	37	11957	2.42151	0.000356295	0.000553627
72	403	4198	290	11540	3.82006	1.55842e-64	9.63679e-64	4189	412	11531	299	0.263644	1.72838e-65	1.11425e-64	34	4567	36	11794	2.43897	0.000260405	0.000413103
71	410	4355	283	11383	3.78674	5.80762e-64	3.51942e-63	4346	419	11374	292	0.266284	1.14016e-64	7.19728e-64	34	4731	36	11630	2.32168	0.000530495	0.0008037
70	415	4515	278	11223	3.71069	3.50053e-62	2.03973e-61	4506	424	11214	287	0.271986	7.93092e-63	4.7119e-62	35	4895	35	11466	2.34239	0.000555685	0.000837674
69	418	4676	275	11062	3.59586	1.82512e-59	9.53469e-59	4667	427	11053	284	0.280833	6.84122e-60	3.70159e-59	36	5058	34	11303	2.36613	0.000395515	0.00060833
68	428	4832	265	10906	3.64533	1.19725e-60	6.71789e-60	4823	437	10897	274	0.277511	5.23408e-61	2.99231e-60	36	5224	34	11137	2.2573	0.000758937	0.00112175
67	434	4988	259	10750	3.61137	1.17053e-59	6.2223e-59	4979	443	10741	268	0.280433	5.91287e-60	3.25746e-59	36	5386	34	10975	2.15755	0.00197455	0.002849
66	438	5149	255	10589	3.53237	1.089e-57	5.32205e-57	5139	448	10581	263	0.285121	2.50241e-58	1.26372e-57	39	5548	31	10813	2.45196	0.000205107	0.000328822
65	441	5311	252	10427	3.43575	3.0119e-55	1.34207e-54	5301	451	10419	260	0.293311	6.85005e-56	3.1448e-55	39	5713	31	10648	2.34481	0.000395438	0.00060833
64	453	5462	240	10276	3.55107	7.84913e-58	3.89883e-57	5452	463	10268	248	0.284407	2.12388e-58	1.09074e-57	39	5876	31	10485	2.24486	0.00101481	0.00149265
63	456	5624	237	10114	3.46014	2.52359e-55	1.14127e-54	5614	466	10106	245	0.292061	6.84752e-56	3.1448e-55	40	6040	30	10321	2.27837	0.000705186	0.00104741
62	459	5786	234	9952	3.37387	3.71619e-53	1.60858e-52	5776	469	9944	242	0.299715	1.69848e-53	7.45856e-53	42	6203	28	10158	2.45639	0.000277515	0.000437953
61	464	5945	229	9793	3.33769	5.0214e-52	2.11317e-51	5935	474	9785	237	0.30327	2.46123e-52	1.05036e-51	42	6367	28	9994	2.35448	0.000491425	0.00074825
60	468	6105	225	9633	3.282	2.0566e-50	8.19935e-50	6095	478	9625	233	0.308675	1.08144e-50	4.36902e-50	43	6530	27	9831	2.39767	0.000335138	0.000523437
59	474	6263	219	9475	3.27439	5.8957e-50	2.26126e-49	6253	484	9467	227	0.309782	4.87773e-50	1.89481e-49	43	6694	27	9667	2.29991	0.000596725	0.000895088
58	483	6419	210	9319	3.3391	5.36598e-51	2.19715e-50	6409	493	9311	218	0.304371	5.05694e-51	2.09898e-50	43	6859	27	9502	2.20627	0.00142151	0.00207075
57	488	6578	205	9160	3.31488	4.40247e-50	1.7324e-49	6568	498	9152	213	0.30695	6.69205e-50	2.53461e-49	43	7023	27	9338	2.11756	0.00229133	0.00329039
56	492	6738	201	9000	3.26949	1.10221e-48	3.83872e-48	6727	503	8993	208	0.309323	4.98157e-49	1.75514e-48	45	7185	25	9176	2.29879	0.000675082	0.00100763
55	500	6895	193	8843	3.3226	2.62365e-49	9.57791e-49	6884	511	8836	200	0.304926	1.33938e-49	5.01027e-49	45	7350	25	9011	2.20678	0.00156087	0.00226288
54	504	7054	189	8684	3.28287	5.14919e-48	1.71451e-47	7043	515	8677	196	0.308914	4.0239e-48	1.35471e-47	45	7513	25	8848	2.11985	0.00247085	0.00353145
53	513	7210	180	8528	3.37098	3.01277e-49	1.07397e-48	7199	524	8521	187	0.301503	2.67089e-49	9.63428e-49	45	7678	25	8683	2.03561	0.00387779	0.0055163
52	518	7369	175	8369	3.36168	1.49044e-48	5.07418e-48	7356	531	8364	180	0.29813	1.79823e-49	6.64466e-49	45	7842	25	8519	1.95539	0.00792643	0.0110688
51	523	7528	170	8210	3.35518	9.49893e-48	3.09481e-47	7515	536	8205	175	0.299036	1.28613e-48	4.42838e-48	45	8006	25	8355	1.87847	0.0115706	0.0157215
50	528	7690	165	8048	3.34897	5.99513e-47	1.93247e-46	7677	541	8043	170	0.299934	8.35159e-48	2.75058e-47	46	8172	24	8189	1.92065	0.0113526	0.0155634
49	531	7849	162	7889	3.29448	2.22023e-45	7.0076e-45	7836	544	7884	167	0.305116	3.32862e-46	1.06165e-45	47	8333	23	8028	1.96868	0.00800064	0.0111202
48	535	8009	158	7729	3.2677	3.5104e-44	1.06365e-43	7996	548	7724	163	0.30792	5.46381e-45	1.67226e-44	48	8496	22	7865	2.01977	0.00563518	0.00797878
47	537	8171	156	7567	3.18785	5.02389e-42	1.49239e-41	8158	550	7562	161	0.315799	1.18312e-42	3.54935e-42	48	8660	22	7701	1.94021	0.01121	0.0154393
46	539	8334	154	7404	3.10943	5.87309e-40	1.67882e-39	8321	552	7399	159	0.323937	1.38812e-40	4.08349e-40	48	8825	22	7536	1.86314	0.015849	0.0212489
45	544	8493	149	7245	3.11451	1.41597e-39	4.00972e-39	8480	557	7240	154	0.323834	5.21875e-40	1.50598e-39	49	8988	21	7373	1.91407	0.0114029	0.0155634
44	550	8651	143	7087	3.15081	1.53094e-39	4.29514e-39	8637	564	7083	147	0.317822	1.98481e-40	5.78267e-40	49	9152	21	7209	1.83796	0.0212874	0.0281662
43	551	8815	142	6923	3.04744	5.82496e-37	1.57586e-36	8801	565	6919	146	0.328695	7.5973e-38	2.11191e-37	49	9317	21	7044	1.76409	0.0293166	0.0381241
42	556	8974	137	6764	3.05895	1.12222e-36	3.00915e-36	8960	570	6760	141	0.327873	2.25769e-37	6.2189e-37	49	9481	21	6880	1.69321	0.0514215	0.0641182
41	560	9134	133	6604	3.04426	1.2883e-35	3.36513e-35	9120	574	6600	137	0.329807	2.69831e-36	7.17182e-36	49	9645	21	6716	1.62475	0.0676301	0.0822969
40	563	9297	130	6441	3.00037	2.6244e-34	6.68229e-34	9282	578	6438	133	0.331753	2.01306e-35	5.2133e-35	50	9810	20	6551	1.66947	0.051205	0.064112
39	568	9455	125	6283	3.01956	6.06923e-34	1.53248e-33	9440	583	6280	128	0.33003	7.08285e-35	1.81873e-34	50	9973	20	6388	1.60132	0.085161	0.101991
38	571	9616	122	6122	2.97972	1.07233e-32	2.64158e-32	9601	586	6119	125	0.334694	1.27345e-33	3.18889e-33	51	10136	19	6225	1.6485	0.0645115	0.0791376
37	576	9775	117	5963	3.0032	2.21437e-32	5.41091e-32	9760	591	5960	120	0.332504	3.88261e-33	9.64288e-33	52	10299	18	6062	1.7004	0.0619295	0.0762791
36	578	9938	115	5800	2.93332	1.32279e-30	3.15595e-30	9923	593	5797	118	0.340618	2.40099e-31	5.82001e-31	52	10464	18	5897	1.62804	0.0806005	0.0969125
35	583	10097	110	5641	2.96101	2.43503e-30	5.76418e-30	10082	598	5638	113	0.337908	4.57169e-31	1.09938e-30	52	10628	18	5733	1.55834	0.131065	0.15333
34	585	10260	108	5478	2.89206	1.22036e-28	2.80128e-28	10245	600	5475	111	0.346178	3.34915e-29	7.86661e-29	52	10793	18	5568	1.49035	0.164461	0.190197
33	589	10420	104	5318	2.89043	7.78805e-28	1.73513e-27	10405	604	5315	107	0.346805	2.18872e-28	4.94913e-28	52	10957	18	5404	1.4248	0.20548	0.234945
32	596	10577	97	5161	2.9981	1.14465e-28	2.64756e-28	10562	611	5158	100	0.335138	4.72908e-29	1.10224e-28	53	11120	17	5241	1.46939	0.198939	0.228327
31	600	10737	93	5001	3.00498	6.48759e-28	1.4561e-27	10722	615	4998	96	0.33487	1.91142e-28	4.35458e-28	54	11283	16	5078	1.51894	0.155204	0.18018
30	601	10902	92	4836	2.89779	6.80409e-26	1.49394e-25	10887	616	4833	95	0.347404	2.83977e-26	6.28065e-26	54	11449	16	4912	1.44799	0.238962	0.272201
29	603	11063	90	4675	2.83128	2.32016e-24	5.02149e-24	11048	618	4672	93	0.355857	1.37342e-24	2.99386e-24	54	11612	16	4749	1.38029	0.292257	0.331663
28	607	11223	86	4515	2.83948	1.09327e-23	2.33281e-23	11208	622	4512	89	0.355434	6.58046e-24	1.4141e-23	54	11776	16	4585	1.31406	0.423263	0.476761
27	610	11384	83	4354	2.8109	1.25923e-22	2.64963e-22	11369	625	4351	86	0.359544	7.51521e-23	1.59238e-22	54	11940	16	4421	1.24965	0.501062	0.562303
26	613	11546	80	4192	2.78202	1.35782e-21	2.81794e-21	11531	628	4189	83	0.36381	8.23491e-22	1.72081e-21	54	12105	16	4256	1.18662	0.681975	0.756917
25	615	11708	78	4030	2.71396	3.39459e-20	6.94973e-20	11693	630	4027	81	0.373326	2.81341e-20	5.79906e-20	54	12269	16	4092	1.12564	0.78246	0.865276
24	618	11869	75	3869	2.68604	3.20659e-19	6.52079e-19	11854	633	3866	78	0.377828	3.70571e-19	7.43596e-19	55	12432	15	3929	1.15881	0.676104	0.75316
23	623	12029	70	3709	2.74421	4.86819e-19	9.70434e-19	12014	638	3706	73	0.370924	5.76038e-19	1.13337e-18	55	12597	15	3764	1.0956	0.886881	0.977181
22	628	12188	65	3550	2.81412	4.93261e-19	9.76849e-19	12173	643	3547	68	0.36294	5.97251e-19	1.16753e-18	58	12758	12	3603	1.36499	0.386623	0.437114
21	633	12347	60	3391	2.89747	6.66253e-19	1.29407e-18	12331	649	3389	62	0.347595	3.22966e-19	6.52391e-19	61	12919	9	3442	1.8058	0.10564	0.125525
20	635	12511	58	3227	2.82392	1.32934e-17	2.5018e-17	12495	651	3225	60	0.357089	9.0683e-18	1.73905e-17	62	13084	8	3277	1.94105	0.0734354	0.0890037
19	640	12669	53	3069	2.92522	1.63082e-17	3.05023e-17	12653	656	3067	55	0.34589	1.12767e-17	2.14895e-17	62	13247	8	3114	1.82181	0.125979	0.147952
18	645	12828	48	2910	3.04826	1.26894e-17	2.40306e-17	12812	661	2908	50	0.333266	9.05038e-18	1.73905e-17	63	13410	7	2951	1.98054	0.0866629	0.103381
17	648	12989	45	2749	3.04762	8.95259e-17	1.63412e-16	12972	665	2748	46	0.326532	3.49794e-17	6.46267e-17	64	13573	6	2788	2.19102	0.0771409	0.0931222
16	650	13152	43	2586	2.97222	2.17828e-15	3.79321e-15	13135	667	2585	44	0.335194	8.4319e-16	1.48539e-15	65	13737	5	2624	2.48322	0.0480675	0.0604334
15	658	13308	35	2430	3.43282	5.12413e-17	9.40976e-17	13291	675	2429	36	0.291829	1.94214e-17	3.61023e-17	65	13901	5	2460	2.30055	0.0654601	0.0799774
14	661	13469	32	2269	3.47977	3.06115e-16	5.48834e-16	13452	678	2268	33	0.288688	1.69965e-16	3.08379e-16	67	14063	3	2298	3.64943	0.0146852	0.0198643
13	665	13630	28	2108	3.67315	6.06997e-16	1.07556e-15	13613	682	2107	29	0.274728	3.31983e-16	5.91711e-16	67	14228	3	2133	3.34812	0.0303982	0.0393618
12	666	13793	27	1945	3.47833	3.82787e-14	6.51597e-14	13776	683	1944	28	0.290512	2.98857e-14	5.11603e-14	68	14391	2	1970	4.6543	0.0148528	0.0200018
11	669	13954	24	1784	3.56378	2.87042e-13	4.80519e-13	13936	687	1784	24	0.272896	5.33468e-14	9.03021e-14	68	14555	2	1806	4.21876	0.0214107	0.0282062
10	673	14115	20	1623	3.86921	3.21037e-13	5.34474e-13	14097	691	1623	20	0.251397	8.34806e-14	1.40526e-13	69	14719	1	1642	7.6974	0.00883034	0.0122173
9	681	14271	12	1467	5.83367	9.02451e-16	1.58059e-15	14253	699	1467	12	0.166794	2.05795e-16	3.71166e-16	69	14883	1	1478	6.85225	0.0195738	0.0260126
8	693	15738	0	0		1	1	15720	711	0	0		1	1	70	16361	0	0		1	1
7	693	15738	0	0		1	1	15720	711	0	0		1	1	70	16361	0	0		1	1
6	693	15738	0	0		1	1	15720	711	0	0		1	1	70	16361	0	0		1	1
5	693	15738	0	0		1	1	15720	711	0	0		1	1	70	16361	0	0		1	1
4	693	15738	0	0		1	1	15720	711	0	0		1	1	70	16361	0	0		1	1
3	693	15738	0	0		1	1	15720	711	0	0		1	1	70	16361	0	0		1	1
2	693	15738	0	0		1	1	15720	711	0	0		1	1	70	16361	0	0		1	1
1	693	15738	0	0		1	1	15720	711	0	0		1	1	70	16361	0	0		1	1
0	693	15738	0	0		1	1	15720	711	0	0		1	1	70	16361	0	0		1	1

## Sheet: Small Intestine - Term. Ileum
Percentile	Core in P.	not Core in P.	Core not in P.	not Core not in P.	Core Odds Ratio	Core p-value	Core FDR	Peripheral in P.	not Peripheral in P.	Peripheral not in P.	not Peripheral not in P.	Peripheral Odds Ratio	Peripheral p-value	Peripheral FDR	HSP in P.	not HSP in P.	HSP not in P.	not HSP not in P.	HSP Odds Ratio	HSP p-value	HSP FDR
100.0	0.0	1.0	693.0	15737.0	0.0	1.0	1.0	1.0	0.0	15728.0	702.0	inf	1.0	1.0	0.0	1.0	70.0	16360.0	0.0	1.0	1.0
99.0	14.0	151.0	679.0	15587.0	2.12835e+16	0.016729277406496865	0.02252876024074911	151.0	14.0	15578.0	688.0	0.4763494305155622	0.017330081900478096	0.02323457883117196	1.0	164.0	69.0	16197.0	1431336161187690	0.5073656169498022	0.5569992099122828
98.0	34.0	295.0	659.0	15443.0	2700866747254440	1.99044e+10	3.29564e+10	295.0	34.0	15434.0	668.0	0.37552691155508466	2.34744e+09	3.84473e+10	3.0	326.0	67.0	16035.0	2.20241e+16	0.16509078588813106	0.18361438209787123
97.0	52.0	441.0	641.0	15297.0	2.81393e+16	1.4916e+07	2.52489e+06	441.0	52.0	15288.0	650.0	0.3605769230769231	1.98841e+07	3.34715e+06	3.0	490.0	67.0	15871.0	1450289369479130	0.46889272232093093	0.5166345267754258
96.0	68.0	590.0	625.0	15148.0	2.79339e+16	6518.12	110954	589.0	69.0	15140.0	633.0	0.3568979380851186	4167.92	7134.91	7.0	651.0	63.0	15710.0	2.68134e+16	0.021665578602567365	0.028542044854686574
95.0	81.0	741.0	612.0	14997.0	2.67867e+16	757.542	1311.63	740.0	82.0	14989.0	620.0	0.37328187011938835	544.87	954.31	8.0	814.0	62.0	15547.0	2.46445e+16	0.02316261667754794	0.030382133564056387
94.0	102.0	884.0	591.0	14854.0	2900039047247160	0.187217	0.0411064	883.0	103.0	14846.0	599.0	0.34589226086854163	0.0147762	0.331643	9.0	977.0	61.0	15384.0	2323204188130270	0.036594813254724794	0.04620095173409005
93.0	111.0	1040.0	582.0	14698.0	2.69541e+16	0.0952176	0.194939	1039.0	112.0	14690.0	590.0	0.3725870368569484	0.0839895	1.73121	10.0	1141.0	60.0	15220.0	2.2232e+16	0.029518455157330564	0.03822261501141522
92.0	119.0	1196.0	574.0	14542.0	2.52074e+16	0.0755007	14.6646	1195.0	120.0	14534.0	582.0	0.39877184532819593	0.720435	14.0833	10.0	1305.0	60.0	15056.0	1922860791826300	0.07159943038685448	0.0860897912984798
91.0	132.0	1347.0	561.0	14391.0	2.51382e+16	0.0432845	0.0936801	1346.0	133.0	14383.0	569.0	0.4003650926663108	0.0443541	0.0946429	12.0	1467.0	58.0	14894.0	2.10056e+16	0.03213440163981358	0.04143286679516389
90.0	152.0	1492.0	541.0	14246.0	2.68269e+16	2.22801e-05	6.49123e-06	1491.0	153.0	14238.0	549.0	0.37575915321880965	3.52449e-06	9.88816e-06	12.0	1632.0	58.0	14729.0	1867266734279910	0.06775956384307918	0.08212459137781197
89.0	158.0	1650.0	535.0	14088.0	2.52156e+16	0.000109456	0.000276377	1649.0	159.0	14080.0	543.0	0.3999638186106346	0.00193825	0.000477472	12.0	1796.0	58.0	14565.0	1.67787e+16	0.12149057579253235	0.1389118659061785
88.0	163.0	1809.0	530.0	13929.0	2.36806e+16	0.0551177	0.129463	1808.0	164.0	13921.0	538.0	0.4260557396178085	0.00898576	0.0209437	14.0	1958.0	56.0	14403.0	1838993871297240	0.06170483667432924	0.07569459721587757
87.0	177.0	1959.0	516.0	13779.0	2.41272e+16	7.87772e-06	0.00202284	1958.0	178.0	13771.0	524.0	0.41856074359160556	0.000139435	0.000346302	14.0	2122.0	56.0	14239.0	1677544769085760	0.10535289654294246	0.1212461852229838
86.0	187.0	2114.0	506.0	13624.0	2.38172e+16	4.53292e-05	0.00118403	2113.0	188.0	13616.0	514.0	0.4242826024451834	8.30278e-05	0.00211407	15.0	2286.0	55.0	14075.0	1.67919e+16	0.0829011514365145	0.0973606545940461
85.0	201.0	2264.0	492.0	13474.0	2.43137e+16	5.47162e-07	1.80207e-06	2263.0	202.0	13466.0	500.0	0.41597246016002165	1.62245e-05	4.81963e-06	18.0	2447.0	52.0	13914.0	1.96828e+16	0.017772003773945107	0.02372210195376814
84.0	211.0	2419.0	482.0	13319.0	2410300371025370	2.71213e-06	9.78302e-07	2418.0	212.0	13311.0	490.0	0.4198612865228503	5.67905e-07	1.85027e-06	18.0	2612.0	52.0	13749.0	1.82208e+16	0.03304806688187089	0.04225132601353113
83.0	220.0	2576.0	473.0	13162.0	2.3765e+16	2.43174e-06	9.21022e-07	2574.0	222.0	13155.0	480.0	0.42306388486548124	2.68432e-06	9.78302e-07	20.0	2776.0	50.0	13585.0	1957492795389040	0.01565189941683058	0.02117198894330208
82.0	228.0	2730.0	465.0	13008.0	2.33631e+16	4.60345e-07	1.54983e-05	2728.0	230.0	13001.0	472.0	0.4306076790079693	5.28024e-07	1.75814e-05	23.0	2935.0	47.0	13426.0	2238558845916850	0.0026261069512559976	0.003633380850367887
81.0	238.0	2885.0	455.0	12853.0	2.33037e+16	1.69635e-06	6.85326e-07	2883.0	240.0	12846.0	462.0	0.43202358710882766	2.01243e-07	7.91904e-07	23.0	3100.0	47.0	13261.0	2093363074811250	0.005461278898282916	0.007487635774568885
80.0	248.0	3041.0	445.0	12697.0	2.32689e+16	5.99617e-09	3.18744e-06	3039.0	250.0	12690.0	452.0	0.43297966903073287	7.29908e-09	3.56713e-06	25.0	3264.0	45.0	13097.0	2.2292e+16	0.0023355316598577995	0.0032611340688337015
79.0	256.0	3196.0	437.0	12542.0	2298891921538070	8.67977e-08	3.98811e-06	3194.0	258.0	12535.0	444.0	0.438504281036354	1.09398e-07	4.80402e-07	26.0	3426.0	44.0	12935.0	2.231e+16	0.0017928021969046018	0.0025149030817689555
78.0	261.0	3354.0	432.0	12384.0	2230769230769230	1.25874e-05	3.81397e-06	3352.0	263.0	12377.0	439.0	0.452061363666386	2.26403e-05	6.53335e-07	30.0	3585.0	40.0	12776.0	2.6728e+16	0.00011388788738038314	0.00017606137691967395
77.0	272.0	3508.0	421.0	12230.0	2252442330661910	1.38894e-06	5.84514e-07	3506.0	274.0	12223.0	428.0	0.44805085064593436	2.58488e-07	9.55145e-07	33.0	3747.0	37.0	12614.0	3002488477268300	1.02658e+11	1.63712e+10
76.0	282.0	3665.0	411.0	12073.0	2260208522121860	3.74187e-07	2.13922e-06	3663.0	284.0	12066.0	418.0	0.44681890447608574	7.20922e-08	3.56713e-06	33.0	3914.0	37.0	12447.0	2836325594884610	2.87783e+11	4.54157e+11
75.0	294.0	3814.0	399.0	11924.0	2.30365e+16	1.33197e-08	1.62365e-07	3812.0	296.0	11917.0	406.0	0.43875317794928437	2.74954e-08	2.9754e-09	36.0	4072.0	34.0	12289.0	3195452444238990	2.27137e+10	3.74035e+09
74.0	300.0	3972.0	393.0	11766.0	2.26125e+16	8.69968e-09	6.93685e-08	3970.0	302.0	11759.0	400.0	0.44717052008634783	1.74043e-07	1.14641e-06	36.0	4236.0	34.0	12125.0	3.03074e+16	6.54025e+10	1.05409e+11
73.0	308.0	4129.0	385.0	11609.0	2249261322354080	8.07639e-09	6.9162e-08	4127.0	310.0	11602.0	392.0	0.4498067630163876	2.446e-07	1.54404e-06	39.0	4398.0	31.0	11963.0	3422061347533330	4.53755e+08	7.596e+08
72.0	315.0	4287.0	378.0	11451.0	2.22592e+16	1.73289e-07	1.14641e-06	4285.0	317.0	11444.0	385.0	0.454751818483533	5.12008e-08	2.8207e-07	39.0	4563.0	31.0	11798.0	3.25283e+16	1.35724e+10	2.25958e+10
71.0	322.0	4443.0	371.0	11295.0	2.20644e+16	3.32492e-07	1.93741e-07	4441.0	324.0	11288.0	378.0	0.45899775572879753	9.7662e-08	4.41666e-07	39.0	4726.0	31.0	11635.0	3097245164020580	3.70392e+08	6.03381e+09
70.0	330.0	4601.0	363.0	11137.0	2.20051e+16	2.64162e-07	1.63349e-06	4599.0	332.0	11130.0	370.0	0.460502386906115	1.11736e-06	4.83657e-06	39.0	4892.0	31.0	11469.0	294945665075304	9.3953e+09	1.50623e+11
69.0	336.0	4760.0	357.0	10978.0	2.17064e+16	1.05954e-06	4.7212e-07	4758.0	338.0	10971.0	364.0	0.4670494941208641	4.33203e-07	1.47484e-05	40.0	5056.0	30.0	11305.0	2981276371308010	6.51535e+09	1.05409e+11
68.0	342.0	4917.0	351.0	10821.0	2144303124168890	3.75086e-07	1.29149e-05	4915.0	344.0	10814.0	358.0	0.473000653760629	1.5098e-05	4.52939e-05	40.0	5219.0	30.0	11142.0	2.84652e+16	1.53427e+10	2.43395e+11
67.0	350.0	5072.0	343.0	10666.0	2.14583e+16	3.37421e-07	1.17516e-05	5070.0	352.0	10659.0	350.0	0.4729517948980375	9.74827e-07	3.01401e-05	40.0	5382.0	30.0	10979.0	2719930632974110	3.41857e+11	5.36698e+10
66.0	358.0	5232.0	335.0	10506.0	2145892099137340	2.12389e-06	8.2505e-07	5230.0	360.0	10499.0	342.0	0.4732355462424993	8.79149e-07	2.74621e-05	41.0	5549.0	29.0	10812.0	2.75472e+16	3.54529e+11	5.53723e+10
65.0	369.0	5383.0	324.0	10355.0	2190821929118410	1.40899e-07	9.7028e-08	5381.0	371.0	10348.0	331.0	0.4639387586908209	6.26487e-08	3.22581e-06	41.0	5711.0	29.0	10650.0	2.63647e+16	7.24952e+10	0.00011264642975116817
64.0	377.0	5542.0	316.0	10196.0	2194914325130530	8.21726e-09	6.9162e-08	5538.0	381.0	10191.0	321.0	0.4578426077664637	9.87655e-09	7.48148e-08	41.0	5878.0	29.0	10483.0	2.5214e+16	0.00014347310626405195	0.0002206718334924251
63.0	384.0	5696.0	309.0	10042.0	2.1909e+16	9.81842e-09	7.48148e-08	5692.0	388.0	10037.0	314.0	0.4589431474677713	1.19876e-07	8.64816e-08	41.0	6039.0	29.0	10322.0	2416488228811570	0.00027143978512698453	0.0004132977632838006
62.0	392.0	5852.0	301.0	9886.0	2200066763102250	7.07185e-09	6.30227e-08	5848.0	396.0	9881.0	306.0	0.4573331738598412	6.3622e-08	6.02421e-08	41.0	6203.0	29.0	10158.0	2.31522e+16	0.0005000658040931523	0.0007391216519035373
61.0	408.0	6004.0	285.0	9734.0	2.32095e+16	5.03252e-13	3.24468e-09	6000.0	412.0	9729.0	290.0	0.4340940457265687	6.86412e-12	3.24468e-09	42.0	6370.0	28.0	9991.0	2352668759811610	0.0004927553099392238	0.0007318865632920824
60.0	415.0	6158.0	278.0	9580.0	2.32236e+16	5.38404e-12	3.24468e-09	6154.0	419.0	9575.0	283.0	0.4341013353938571	7.49596e-13	3.24468e-09	42.0	6531.0	28.0	9830.0	2.25769e+16	0.0008513494711890216	0.001222553979953903
59.0	421.0	6318.0	272.0	9420.0	2.30773e+16	1.39333e-10	4.69087e-11	6314.0	425.0	9415.0	277.0	0.43709424885195713	1.99326e-10	6.03958e-10	43.0	6696.0	27.0	9665.0	2298746625956900	0.0005988376521845025	0.0008765594618932573
58.0	433.0	6468.0	260.0	9270.0	2.38685e+16	2.28846e-14	5.07943e-10	6464.0	437.0	9265.0	265.0	0.42307792052222815	3.35276e-13	5.07943e-10	44.0	6857.0	26.0	9504.0	2345587327941120	0.0005775239039847654	0.0008494647713950676
57.0	436.0	6630.0	257.0	9108.0	2.33057e+16	5.49385e-12	3.24468e-09	6626.0	440.0	9103.0	262.0	0.4334265426982114	1.11574e-10	4.22587e-10	44.0	7022.0	26.0	9339.0	2.25071e+16	0.0009735998831846518	0.0013915130405893843
56.0	440.0	6790.0	253.0	8948.0	2.29186e+16	6.64131e-11	1.67693e-09	6786.0	444.0	8943.0	258.0	0.4409276770900387	1.34033e-10	3.12401e-08	45.0	7185.0	25.0	9176.0	2.29879e+16	0.0006750821556046863	0.0009834129478279805
55.0	445.0	6949.0	248.0	8789.0	2.26948e+16	3.12981e-11	5.26852e-10	6945.0	449.0	8784.0	253.0	0.44550655981111636	8.85689e-11	1.1668e-07	47.0	7347.0	23.0	9014.0	2507133938135050	0.00024864882350041485	0.00038050804808396817
54.0	450.0	7108.0	243.0	8630.0	2.24838e+16	1.90018e-08	2.13243e-07	7104.0	454.0	8625.0	248.0	0.44992453552959205	3.76758e-09	3.93647e-07	47.0	7511.0	23.0	8850.0	2.40777e+16	0.000427547788360274	0.0006456478344865422
53.0	458.0	7265.0	235.0	8473.0	2.273e+16	6.42695e-10	8.85166e-09	7261.0	462.0	8468.0	240.0	0.44543552809967546	1.33964e-08	1.62365e-07	47.0	7676.0	23.0	8685.0	2312090762852020	0.0007273923096791026	0.0010495231896798481
52.0	466.0	7421.0	227.0	8317.0	2300722975102800	2.07005e-09	3.92016e-09	7417.0	470.0	8312.0	232.0	0.44046648782585546	6.2002e-10	8.85166e-09	47.0	7840.0	23.0	8521.0	2220979370008870	0.0016412493286663678	0.002313016495748416
51.0	474.0	7577.0	219.0	8161.0	2.3312e+16	6.32817e-11	1.67693e-09	7573.0	478.0	8156.0	224.0	0.4351218190884448	1.9411e-11	3.92016e-09	49.0	8002.0	21.0	8359.0	2437432308589510	0.00044654413833032923	0.000666516620266452
50.0	479.0	7737.0	214.0	8001.0	2314693081792910	3.35364e-09	5.34817e-08	7731.0	485.0	7998.0	217.0	0.43248621433708945	1.92518e-09	3.92016e-09	50.0	8166.0	20.0	8195.0	2.50888e+16	0.00042830103871879533	0.0006456478344865422
49.0	485.0	7895.0	208.0	7843.0	2.31637e+16	5.01619e-11	7.59952e-09	7889.0	491.0	7840.0	211.0	0.43242107942973523	2.90496e-09	5.17766e-08	50.0	8330.0	20.0	8031.0	2410264105642250	0.0006875217949016155	0.0009967421237090407
48.0	488.0	8056.0	205.0	7682.0	226997359943808	8.66803e-10	6.93685e-08	8050.0	494.0	7679.0	208.0	0.4413951926306194	5.14032e-09	5.19173e-07	51.0	8493.0	19.0	7868.0	2486679432597740	0.0004434944170107252	0.0006652416255160878
47.0	493.0	8215.0	200.0	7523.0	2257357881923310	2.70933e-07	1.64185e-06	8209.0	499.0	7520.0	203.0	0.4440868439005671	2.22337e-08	1.43337e-07	51.0	8657.0	19.0	7704.0	2388721022841260	0.0010440184125164829	0.0014851529530164054
46.0	497.0	8376.0	196.0	7362.0	2.22874e+16	2.47287e-08	9.25038e-07	8370.0	503.0	7359.0	199.0	0.44997848214423203	1.48742e-06	6.17382e-07	51.0	8822.0	19.0	7539.0	2.29384e+16	0.0016083385751660783	0.0022772270480155223
45.0	505.0	8532.0	188.0	7206.0	2.2687e+16	6.28127e-08	3.22581e-06	8526.0	511.0	7203.0	191.0	0.4424298094971844	5.29346e-07	2.86414e-07	51.0	8986.0	19.0	7375.0	2202988274157460	0.0024818887285970965	0.003449597636536331
44.0	511.0	8691.0	182.0	7047.0	2276585858049440	7.69136e-08	3.69918e-06	8685.0	517.0	7044.0	185.0	0.44119609594074055	6.55287e-08	3.3092e-06	51.0	9151.0	19.0	7210.0	2.11487e+16	0.005152495660886209	0.007096391751129642
43.0	515.0	8852.0	178.0	6886.0	2250675274298450	6.19628e-08	1.97629e-06	8845.0	522.0	6884.0	180.0	0.4430563625798954	2.37483e-07	9.10854e-07	51.0	9316.0	19.0	7045.0	2.02987e+16	0.007493647926276704	0.010227816764242528
42.0	522.0	9008.0	171.0	6730.0	228066280265495	3.1086e-07	1.09524e-05	9001.0	529.0	6728.0	173.0	0.437517279591089	1.20625e-06	5.14782e-07	51.0	9479.0	19.0	6882.0	1948806503017750	0.014611780353995013	0.019853674651392327
41.0	531.0	9163.0	162.0	6575.0	2.352e+16	2.88917e-08	1.71651e-07	9156.0	538.0	6573.0	164.0	0.42462320510231955	1.13078e-07	8.35673e-08	51.0	9643.0	19.0	6718.0	1.87001e+16	0.020188108720780546	0.026711777041032773
40.0	535.0	9325.0	158.0	6413.0	2328676146197440	1.5701e-06	6.42892e-08	9318.0	542.0	6411.0	160.0	0.4290596017799205	8.43937e-08	3.98811e-06	51.0	9809.0	19.0	6552.0	1.79294e+16	0.02792621601091555	0.036316066314624085
39.0	544.0	9480.0	149.0	6258.0	2410126582278480	1.2644e-07	8.90963e-08	9473.0	551.0	6256.0	151.0	0.41496946959956554	6.91735e-10	6.30227e-08	51.0	9973.0	19.0	6388.0	1.71932e+16	0.04879481261851682	0.06059355829266638
38.0	548.0	9639.0	145.0	6099.0	2391328332099120	8.68696e-08	3.98811e-06	9632.0	555.0	6097.0	147.0	0.41843174977503333	4.80411e-08	2.69564e-07	52.0	10135.0	18.0	6226.0	1.77466e+16	0.035770561977763654	0.04534928987139074
37.0	557.0	9794.0	136.0	5944.0	2485621448906290	6.10044e-09	5.96269e-08	9786.0	565.0	5943.0	137.0	0.3992745239063135	1.42745e-08	1.66353e-07	53.0	10298.0	17.0	6063.0	1.83553e+16	0.03411395815239033	0.0434307954629171
36.0	557.0	9959.0	136.0	5779.0	2.37658e+16	1.12651e-05	3.44779e-06	9951.0	565.0	5778.0	137.0	0.4176007866273353	2.77658e-07	9.89768e-07	54.0	10462.0	16.0	5899.0	1.90299e+16	0.024095365734403115	0.031469378523810966
35.0	561.0	10119.0	132.0	5619.0	2359991105840490	4.88035e-06	0.000135665	10111.0	569.0	5618.0	133.0	0.42067988845795057	1.67301e-05	4.92158e-06	54.0	10626.0	16.0	5735.0	1.82153e+16	0.032898878202145654	0.042238813962924296
34.0	568.0	10276.0	125.0	5462.0	2.41527e+16	2.399e-06	6.79342e-06	10268.0	576.0	5461.0	126.0	0.4113028749313313	5.87884e-07	1.89499e-05	54.0	10790.0	16.0	5571.0	1.74255e+16	0.057139706417666386	0.0703793944900525
33.0	575.0	10434.0	118.0	5304.0	2477071373573350	7.79874e-07	2.46148e-05	10426.0	583.0	5303.0	119.0	0.4013049346804893	1.93589e-06	7.71808e-07	54.0	10955.0	16.0	5406.0	1.66547e+16	0.07498925381848667	0.0891048780666724
32.0	577.0	10599.0	116.0	5139.0	2411745903159370	0.000220473	5.96458e-05	10591.0	585.0	5138.0	117.0	0.41226158038147137	7.73753e-06	0.000211214	55.0	11121.0	15.0	5240.0	1.72766e+16	0.07124682204426123	0.08600711983829144
31.0	584.0	10753.0	109.0	4985.0	2483829987278990	6.70274e-05	0.00018463	10745.0	592.0	4984.0	110.0	0.4005893182508351	2.32507e-05	6.64618e-06	55.0	11282.0	15.0	5079.0	1650682503102280	0.09226402954066638	0.1075230805800843
30.0	587.0	10917.0	106.0	4821.0	2.44549e+16	7.59742e-05	0.000196754	10909.0	595.0	4820.0	107.0	0.4070096586352383	0.000269606	7.16583e-05	55.0	11449.0	15.0	4912.0	1.57312e+16	0.14956020222456673	0.16794185514401822
29.0	592.0	11074.0	101.0	4664.0	2.46862e+16	0.00112223	0.00028102	11065.0	601.0	4664.0	101.0	0.39869407191558953	0.000241849	6.48499e-05	57.0	11609.0	13.0	4752.0	1.79479e+16	0.06370400450098793	0.07783190872499735
28.0	597.0	11234.0	96.0	4504.0	2.49326e+16	0.0022148	0.000541198	11225.0	606.0	4504.0	96.0	0.3948085749960431	0.000337448	8.89101e-05	58.0	11773.0	12.0	4588.0	1883575412667400	0.04505486851075714	0.056179527402302115
27.0	600.0	11394.0	93.0	4344.0	2.4597e+16	0.0219716	0.00524204	11385.0	609.0	4344.0	93.0	0.40022929537599	0.00034351	0.000832669	58.0	11936.0	12.0	4425.0	1.79185e+16	0.07825715436490309	0.09262467879908451
26.0	604.0	11555.0	89.0	4183.0	2.45677e+16	0.000916363	0.211953	11546.0	613.0	4183.0	89.0	0.40074971365103607	0.0143979	0.0346235	58.0	12101.0	12.0	4260.0	1.70151e+16	0.10130695803618994	0.11760922714546189
25.0	607.0	11716.0	86.0	4022.0	2.423e+16	0.00811407	1.68395	11707.0	616.0	4022.0	86.0	0.40636967458200673	0.180547	0.0399311	58.0	12265.0	12.0	4096.0	161413235493953	0.1654347403060028	0.18361438209787123
24.0	613.0	11874.0	80.0	3864.0	2.49351e+16	0.44003	0.0945597	11865.0	622.0	3864.0	80.0	0.3949391863553754	0.00956696	0.0219605	58.0	12429.0	12.0	3932.0	1.52906e+16	0.20747650886059593	0.22943570140423566
23.0	618.0	12035.0	75.0	3703.0	2.53533e+16	0.00718047	0.151089	12026.0	627.0	3703.0	75.0	0.38847333146407864	0.0152807	0.340444	59.0	12594.0	11.0	3767.0	1.60432e+16	0.15719622732973368	0.17575814347199004
22.0	623.0	12193.0	70.0	3545.0	2.58759e+16	0.0782604	1.63537	12184.0	632.0	3545.0	70.0	0.38067522450947133	0.023481	0.511852	60.0	12756.0	10.0	3605.0	1695672624647220	0.14712231362824824	0.16633604861701198
21.0	630.0	12350.0	63.0	3388.0	274331983805668	0.142319	0.32181	12341.0	639.0	3388.0	63.0	0.3591258293563031	0.000290574	0.0687842	61.0	12919.0	9.0	3442.0	1.8058e+16	0.10564024059032252	0.1212461852229838
20.0	634.0	12511.0	59.0	3227.0	277168701711985	0.0462326	0.0979613	12502.0	643.0	3227.0	59.0	0.3554852356261154	0.131974	0.0300662	62.0	13083.0	8.0	3278.0	1.94179e+16	0.07341544439960887	0.08792442550625094
19.0	636.0	12673.0	57.0	3065.0	2.69857e+16	0.827549	15.8701	12664.0	645.0	3065.0	57.0	0.365136765431162	0.240871	0.483337	62.0	13247.0	8.0	3114.0	1.82181e+16	0.12597851679823696	0.14350184432280377
18.0	642.0	12831.0	51.0	2907.0	2.852e+16	0.295902	0.589856	12822.0	651.0	2907.0	51.0	0.34554127253617917	1.18397	2.40767	63.0	13410.0	7.0	2951.0	1.98054e+16	0.08666285542673108	0.10138550268069312
17.0	646.0	12991.0	47.0	2747.0	2.90637e+16	0.823878	15.8701	12982.0	655.0	2747.0	47.0	0.33910914613304727	3.28186	0.649936	63.0	13574.0	7.0	2787.0	1.84787e+16	0.14965115804912515	0.16794185514401822
16.0	651.0	13152.0	42.0	2586.0	3.04767e+16	0.8608	1.64039	13143.0	660.0	2586.0	42.0	0.3234233284117275	2.31416	0.46746	64.0	13739.0	6.0	2622.0	2035664895552800	0.10171860967378221	0.11763640737082447
15.0	655.0	13311.0	38.0	2427.0	3.1428e+16	14.7433	27.9201	13302.0	664.0	2427.0	38.0	0.313662561246221	0.558377	10.9862	65.0	13901.0	5.0	2460.0	2.30055e+16	0.06546005553843344	0.07965621216122624
14.0	658.0	13474.0	35.0	2264.0	3.15891e+16	127.284	23.5165	13465.0	667.0	2264.0	35.0	0.31208446130291745	4.82289	9.02059	66.0	14066.0	4.0	2295.0	2.69213e+16	0.05487104398173269	0.06786092378148982
13.0	663.0	13632.0	30.0	2106.0	3414216549295770	70.4304	130.923	13623.0	672.0	2106.0	30.0	0.28877950752950754	25.9516	4.88405	66.0	14229.0	4.0	2132.0	2.47227e+16	0.07424202609074737	0.08856430671455297
12.0	665.0	13794.0	28.0	1944.0	3347107438016520	1517.82	2689.48	13785.0	674.0	1944.0	28.0	0.2945836538813789	56.3045	1021.57	66.0	14393.0	4.0	1968.0	2.2561e+16	0.13738979771759524	0.1559142648255856
11.0	669.0	13954.0	24.0	1784.0	3.56378e+16	2870.42	50.5662	13945.0	678.0	1784.0	24.0	0.2766974879955554	1023.87	1824.91	67.0	14556.0	3.0	1805.0	2.76942e+16	0.08278346154627492	0.0973606545940461
10.0	672.0	14116.0	21.0	1622.0	3.67696e+16	1357.84	23376.4	14107.0	681.0	1622.0	21.0	0.26819828677273394	704.711	1227.17	68.0	14720.0	2.0	1641.0	3790353260869560	0.04419591114610481	0.05533620279863537
9.0	678.0	14274.0	15.0	1464.0	4635897435897430	91.5769	1641.88	14265.0	687.0	1464.0	15.0	0.21274787028420072	452.962	8.26793	69.0	14883.0	1.0	1478.0	6.85225e+16	0.019573801835286626	0.02601255243899933
8.0	682.0	14434.0	11.0	1304.0	5601219343217400	59.8942	1080.23	14425.0	691.0	1304.0	11.0	0.1760973693322561	436.301	80.1207	69.0	15047.0	1.0	1314.0	6025520037216720	0.04305233148653542	0.0541280350224906
7.0	693.0	15738.0	0.0	0.0		1.0	1.0	15729.0	702.0	0.0	0.0		1.0	1.0	70.0	16361.0	0.0	0.0		1.0	1.0
6.0	693.0	15738.0	0.0	0.0		1.0	1.0	15729.0	702.0	0.0	0.0		1.0	1.0	70.0	16361.0	0.0	0.0		1.0	1.0
5.0	693.0	15738.0	0.0	0.0		1.0	1.0	15729.0	702.0	0.0	0.0		1.0	1.0	70.0	16361.0	0.0	0.0		1.0	1.0
4.0	693.0	15738.0	0.0	0.0		1.0	1.0	15729.0	702.0	0.0	0.0		1.0	1.0	70.0	16361.0	0.0	0.0		1.0	1.0
3.0	693.0	15738.0	0.0	0.0		1.0	1.0	15729.0	702.0	0.0	0.0		1.0	1.0	70.0	16361.0	0.0	0.0		1.0	1.0
2.0	693.0	15738.0	0.0	0.0		1.0	1.0	15729.0	702.0	0.0	0.0		1.0	1.0	70.0	16361.0	0.0	0.0		1.0	1.0
1.0	693.0	15738.0	0.0	0.0		1.0	1.0	15729.0	702.0	0.0	0.0		1.0	1.0	70.0	16361.0	0.0	0.0		1.0	1.0
0.0	693.0	15738.0	0.0	0.0		1.0	1.0	15729.0	702.0	0.0	0.0		1.0	1.0	70.0	16361.0	0.0	0.0		1.0	1.0

## Sheet: Whole Blood
Percentile	Core in P.	not Core in P.	Core not in P.	not Core not in P.	Core Odds Ratio	Core p-value	Core FDR	Peripheral in P.	not Peripheral in P.	Peripheral not in P.	not Peripheral not in P.	Peripheral Odds Ratio	Peripheral p-value	Peripheral FDR	HSP in P.	not HSP in P.	HSP not in P.	not HSP not in P.	HSP Odds Ratio	HSP p-value	HSP FDR
100	0	1	693	15737	0	1	1	1	0	15719	711		1	1	0	1	70	16360	0	1	1
99	80	85	613	15653	24.033	1.15397e-65	6.13424e-65	85	80	15635	631	0.0428806	9.23818e-65	4.66528e-64	1	164	69	16197	1.43134	0.507366	0.591276
98	132	197	561	15541	18.562	6.80219e-96	6.44083e-95	197	132	15523	579	0.0556667	2.30188e-94	2.05138e-93	2	327	68	16034	1.44217	0.652401	0.757385
97	178	315	515	15423	16.9228	1.04304e-121	2.10693e-120	315	178	15405	533	0.0612288	1.39806e-119	2.3534e-118	3	490	67	15871	1.45029	0.468893	0.552819
96	204	454	489	15284	14.0444	8.96779e-126	3.01916e-124	454	204	15266	507	0.0739109	2.55191e-123	5.94792e-122	4	654	66	15707	1.45556	0.364596	0.436651
95	223	599	470	15139	11.9916	8.86458e-125	2.68597e-123	598	224	15122	487	0.0859751	3.69012e-123	7.98647e-122	6	816	64	15545	1.78596	0.16436	0.207505
94	248	738	445	15000	11.3273	4.98498e-132	5.60577e-130	736	250	14984	461	0.0905755	4.44423e-131	2.24433e-129	7	979	63	15382	1.74577	0.19716	0.246858
93	265	886	428	14852	10.3789	5.55027e-132	5.60577e-130	882	269	14838	442	0.0976705	9.50091e-133	2.87877e-130	8	1143	62	15218	1.71795	0.15389	0.195918
92	280	1035	413	14703	9.63105	3.64003e-131	2.20586e-129	1031	284	14689	427	0.10553	1.32498e-131	1.00368e-129	8	1307	62	15054	1.48619	0.268732	0.329659
91	294	1185	399	14553	9.04917	2.67051e-130	1.01146e-128	1181	298	14539	413	0.112577	1.91784e-130	8.30151e-129	10	1469	60	14892	1.68958	0.138092	0.177297
90	301	1343	392	14395	8.23031	1.27636e-123	3.51579e-122	1339	305	14381	406	0.123942	1.50925e-123	3.81085e-122	10	1634	60	14727	1.50214	0.229115	0.283355
89	311	1497	382	14241	7.7449	1.24496e-120	2.35765e-119	1493	315	14227	396	0.131926	2.4509e-120	4.36837e-119	14	1794	56	14567	2.02996	0.0320934	0.0448125
88	319	1655	374	14083	7.25799	2.20702e-116	3.51962e-115	1651	323	14069	388	0.140966	6.71747e-116	1.0177e-114	16	1958	54	14403	2.17955	0.00915016	0.0136576
87	321	1815	372	13923	6.61939	5.40226e-108	6.82035e-107	1810	326	13910	385	0.153672	3.27944e-108	4.32031e-107	17	2119	53	14242	2.15582	0.0109689	0.0160559
86	330	1971	363	13767	6.3498	8.42982e-106	9.46013e-105	1966	335	13754	376	0.160434	7.96218e-106	9.279e-105	17	2284	53	14077	1.97691	0.0227359	0.0321915
85	347	2118	346	13620	6.44918	2.06515e-110	2.97971e-109	2113	352	13607	359	0.158376	3.49561e-110	4.81441e-109	17	2448	53	13913	1.82298	0.0418792	0.0563973
84	352	2277	341	13461	6.10243	1.15488e-105	1.24975e-104	2271	358	13449	353	0.166502	4.51194e-106	5.46847e-105	18	2611	52	13750	1.82291	0.0329904	0.0458537
83	356	2439	337	13299	5.76006	1.81056e-100	1.82866e-99	2433	362	13287	349	0.176535	9.93461e-101	1.038e-99	20	2775	50	13586	1.95834	0.0156262	0.0224396
82	359	2600	334	13138	5.4313	4.86707e-95	4.46885e-94	2592	367	13128	344	0.185067	1.23889e-96	1.21091e-95	22	2937	48	13424	2.09488	0.00713051	0.010857
81	366	2757	327	12981	5.26993	7.14429e-93	5.85059e-92	2749	374	12971	337	0.190968	2.7279e-94	2.36158e-93	22	3101	48	13260	1.95985	0.01346	0.0195137
80	375	2912	318	12826	5.19402	2.40452e-92	1.91729e-91	2904	383	12816	328	0.194052	1.3707e-93	1.15367e-92	23	3264	47	13097	1.96359	0.0104137	0.0153173
79	379	3072	314	12666	4.97654	1.86268e-88	1.41098e-87	3064	387	12656	324	0.202687	1.4973e-89	1.16329e-88	26	3425	44	12936	2.23182	0.00178816	0.00301006
78	386	3229	307	12509	4.87084	7.14701e-87	5.15606e-86	3221	394	12499	317	0.207338	8.16593e-88	6.03482e-87	27	3588	43	12773	2.2353	0.00202164	0.00338429
77	390	3389	303	12349	4.6901	2.05292e-83	1.41372e-82	3381	398	12339	313	0.21549	3.18581e-84	2.24488e-83	27	3752	43	12609	2.11015	0.00390687	0.00613358
76	393	3551	300	12187	4.49591	1.84704e-79	1.19075e-78	3543	401	12177	310	0.22493	3.93652e-80	2.65059e-79	30	3914	40	12447	2.38509	0.000604615	0.00104685
75	401	3707	292	12031	4.45698	6.5198e-79	4.11563e-78	3699	409	12021	302	0.22721	1.74983e-79	1.15261e-78	30	4078	40	12283	2.25901	0.00123229	0.00210951
74	402	3870	291	11868	4.23643	4.50578e-74	2.7305e-73	3862	410	11858	301	0.239102	1.34754e-74	8.33276e-74	30	4242	40	12119	2.14268	0.00235743	0.00388207
73	407	4030	286	11708	4.13434	7.57645e-72	4.41474e-71	4022	415	11698	296	0.24523	2.46256e-72	1.46305e-71	31	4406	39	11955	2.15676	0.00177671	0.00300751
72	410	4192	283	11546	3.99032	1.11675e-68	6.2662e-68	4184	418	11536	293	0.254231	6.28623e-69	3.59383e-68	31	4571	39	11790	2.05022	0.00461517	0.00717126
71	413	4352	280	11386	3.859	9.78854e-66	5.2963e-65	4344	421	11376	290	0.263037	8.86833e-66	4.88564e-65	31	4734	39	11627	1.95225	0.00770577	0.0116162
70	420	4511	273	11227	3.82893	4.95569e-65	2.58892e-64	4503	428	11217	283	0.265441	5.57664e-65	2.86393e-64	32	4899	38	11462	1.97024	0.00573757	0.00882478
69	426	4668	267	11070	3.78369	5.51157e-64	2.69356e-63	4660	434	11060	277	0.268919	6.52961e-64	3.14043e-63	32	5062	38	11299	1.87968	0.00945636	0.0140455
68	434	4825	259	10913	3.78998	4.27011e-64	2.12106e-63	4817	442	10903	269	0.268881	9.7631e-64	4.62222e-63	33	5226	37	11135	1.90035	0.00965633	0.0142725
67	438	4984	255	10754	3.70618	5.72696e-62	2.66964e-61	4976	446	10744	265	0.275185	1.34633e-61	6.18087e-61	35	5387	35	10974	2.03713	0.00324187	0.00519728
66	442	5145	251	10593	3.62562	6.19651e-60	2.8023e-59	5137	450	10583	261	0.281533	1.4228e-59	6.33981e-59	36	5551	34	10810	2.06195	0.00330596	0.00524454
65	446	5305	247	10433	3.55109	4.9602e-58	2.14706e-57	5297	454	10423	257	0.287683	1.89944e-57	7.99349e-57	37	5714	33	10647	2.08917	0.0023844	0.00390527
64	454	5461	239	10277	3.5748	3.15824e-58	1.38688e-57	5453	462	10267	249	0.286253	8.00605e-58	3.41667e-57	38	5877	32	10484	2.11839	0.00246621	0.00401754
63	456	5625	237	10113	3.45919	2.55949e-55	1.06236e-54	5617	464	10103	247	0.29596	1.00906e-54	4.1317e-54	39	6042	31	10319	2.14862	0.00172983	0.00294461
62	461	5783	232	9955	3.42059	2.73266e-54	1.07532e-53	5775	469	9945	242	0.299633	1.6656e-53	6.47022e-53	39	6205	31	10156	2.05913	0.00287216	0.00465382
61	469	5939	224	9799	3.45456	1.1136e-54	4.49894e-54	5930	478	9790	233	0.295257	2.16146e-54	8.61738e-54	39	6369	31	9992	1.97371	0.00466582	0.00721297
60	473	6100	220	9638	3.397	5.3605e-53	2.03029e-52	6090	483	9630	228	0.298524	2.92419e-53	1.12156e-52	40	6533	30	9828	2.00582	0.00459129	0.00717094
59	476	6262	217	9476	3.3194	7.62101e-51	2.81606e-50	6252	486	9468	225	0.305708	4.25786e-51	1.59276e-50	40	6698	30	9663	1.92356	0.00712647	0.010857
58	480	6421	213	9317	3.2699	2.33635e-49	8.13696e-49	6410	491	9310	220	0.308496	5.94026e-50	2.16855e-49	42	6859	28	9502	2.078	0.00328387	0.0052369
57	487	6581	206	9157	3.28945	1.59402e-49	5.61615e-49	6570	498	9150	213	0.30711	6.85339e-50	2.47212e-49	43	7025	27	9336	2.1165	0.00229517	0.0038002
56	491	6739	202	8999	3.24585	3.70404e-48	1.26104e-47	6726	504	8994	207	0.307145	1.48768e-49	5.30314e-49	43	7187	27	9174	2.0329	0.0036428	0.00574879
55	495	6901	198	8837	3.20135	1.18756e-46	3.91121e-46	6888	508	8832	203	0.311649	5.11804e-48	1.72308e-47	43	7353	27	9008	1.95105	0.00763878	0.0115727
54	502	7057	191	8681	3.23311	5.86597e-47	1.95317e-46	7043	516	8677	195	0.306742	1.22097e-48	4.20403e-48	43	7516	27	8845	1.8742	0.011232	0.016362
53	503	7220	190	8518	3.12331	5.01815e-44	1.58385e-43	7206	517	8514	194	0.317594	1.17441e-45	3.82632e-45	44	7679	26	8682	1.91335	0.00819571	0.0122936
52	508	7379	185	8359	3.11063	2.1268e-43	6.64352e-43	7365	522	8355	189	0.319167	8.41446e-45	2.71232e-44	44	7843	26	8518	1.83795	0.0159385	0.02278
51	513	7538	180	8200	3.10029	1.27483e-42	3.90175e-42	7524	527	8196	184	0.320519	3.53002e-44	1.12589e-43	44	8007	26	8354	1.76565	0.0225216	0.0320377
50	518	7699	175	8039	3.09072	7.22341e-42	2.16702e-41	7685	532	8035	179	0.32181	3.13508e-43	9.69314e-43	44	8173	26	8188	1.69541	0.0409613	0.0559067
49	522	7859	171	7879	3.0604	7.27028e-41	2.1597e-40	7845	536	7875	175	0.325249	5.04019e-42	1.52718e-41	45	8336	25	8025	1.73285	0.0305096	0.0427981
48	524	8020	169	7718	2.98384	8.65141e-39	2.52055e-38	8006	538	7714	173	0.333733	6.40067e-40	1.88292e-39	45	8499	25	7862	1.66509	0.0417035	0.0563973
47	527	8181	166	7557	2.93255	3.01353e-37	8.15268e-37	8167	541	7553	170	0.339778	2.33552e-38	6.67606e-38	46	8662	24	7699	1.70358	0.040633	0.0557095
46	533	8340	160	7398	2.95499	3.94739e-37	1.05846e-36	8326	547	7394	164	0.337609	3.21348e-38	9.01559e-38	47	8826	23	7535	1.74457	0.0301821	0.0425357
45	540	8497	153	7241	3.00771	1.65055e-37	4.50555e-37	8483	554	7237	157	0.332186	1.39156e-38	4.01565e-38	47	8990	23	7371	1.67547	0.0412855	0.0560964
44	543	8658	150	7080	2.96022	4.52926e-36	1.15325e-35	8644	557	7076	154	0.337748	5.83814e-37	1.53822e-36	48	9153	22	7208	1.71818	0.0396535	0.0546137
43	551	8815	142	6923	3.04744	5.82496e-37	1.53822e-36	8801	565	6919	146	0.328695	7.5973e-38	2.11191e-37	48	9318	22	7043	1.64912	0.0531479	0.0703224
42	555	8975	138	6763	3.03053	4.82519e-36	1.21836e-35	8961	569	6759	142	0.330864	6.62157e-37	1.7296e-36	49	9481	21	6880	1.69321	0.0514215	0.0683365
41	564	9130	129	6608	3.16438	1.11523e-37	3.07195e-37	9116	578	6604	133	0.31763	2.39978e-38	6.79563e-38	50	9644	20	6717	1.74124	0.0380288	0.0526151
40	567	9292	126	6446	3.12172	2.52024e-36	6.47145e-36	9278	581	6442	130	0.322256	8.14241e-37	2.10867e-36	50	9809	20	6552	1.66989	0.0511827	0.0683188
39	570	9453	123	6285	3.0811	7.44766e-35	1.83467e-34	9439	584	6281	127	0.326805	1.68521e-35	4.21999e-35	50	9973	20	6388	1.60132	0.085161	0.111705
38	575	9613	118	6125	3.1048	1.61699e-34	3.91958e-34	9599	589	6121	122	0.324824	5.46854e-35	1.35817e-34	50	10138	20	6223	1.53457	0.109823	0.142206
37	580	9771	113	5967	3.13449	3.27776e-34	7.88223e-34	9757	594	5963	117	0.322293	1.14323e-34	2.79353e-34	51	10300	19	6061	1.57951	0.106149	0.13804
36	583	9933	110	5805	3.0974	5.21541e-33	1.21559e-32	9919	597	5801	114	0.326509	2.71355e-33	6.42347e-33	53	10463	17	5898	1.75742	0.0454196	0.0608944
35	589	10091	104	5647	3.16932	3.2017e-33	7.52028e-33	10077	603	5643	108	0.319836	1.76131e-33	4.20219e-33	53	10627	17	5734	1.68219	0.0604944	0.0796948
34	591	10253	102	5485	3.09965	1.88777e-31	4.26862e-31	10239	605	5481	106	0.327302	1.51142e-31	3.44331e-31	53	10791	17	5570	1.60924	0.0998273	0.130378
33	597	10412	96	5326	3.18105	1.04536e-31	2.39958e-31	10398	611	5322	100	0.319767	8.52663e-32	1.97219e-31	53	10956	17	5405	1.53805	0.127878	0.164881
32	598	10575	95	5163	3.07326	1.4774e-29	3.26754e-29	10561	612	5159	99	0.331149	1.1913e-29	2.65414e-29	53	11120	17	5241	1.46939	0.198939	0.248059
31	602	10735	91	5003	3.08307	5.89577e-29	1.29451e-28	10721	616	4999	95	0.330746	6.88554e-29	1.47966e-28	54	11283	16	5078	1.51894	0.155204	0.196765
30	605	10898	88	4840	3.05331	8.88854e-28	1.81975e-27	10883	620	4837	91	0.330234	3.80618e-28	8.00884e-28	54	11449	16	4912	1.44799	0.238962	0.294331
29	612	11054	81	4684	3.20158	1.4288e-28	3.04878e-28	11039	627	4681	84	0.315939	6.27648e-29	1.35841e-28	54	11612	16	4749	1.38029	0.292257	0.355638
28	616	11215	77	4523	3.22639	4.69463e-28	9.81016e-28	11200	631	4520	80	0.314152	3.06964e-28	6.50421e-28	54	11777	16	4584	1.31366	0.423242	0.500947
27	623	11371	70	4367	3.41802	5.95579e-29	1.29828e-28	11355	639	4365	72	0.293113	9.43468e-30	2.11756e-29	56	11938	14	4423	1.48199	0.224536	0.278829
26	625	11534	68	4204	3.35007	2.13978e-27	4.35136e-27	11518	641	4202	70	0.299337	5.05017e-28	1.04808e-27	56	12103	14	4258	1.40725	0.277353	0.338863
25	626	11697	67	4041	3.22785	2.03194e-25	3.92151e-25	11681	642	4039	69	0.310828	6.93696e-26	1.37379e-25	56	12267	14	4094	1.33496	0.406665	0.483214
24	630	11857	63	3881	3.27317	7.57228e-25	1.4163e-24	11841	646	3879	65	0.307149	2.64716e-25	5.07651e-25	56	12431	14	3930	1.26458	0.485647	0.56815
23	634	12018	59	3720	3.3262	2.73169e-24	5.01637e-24	12001	651	3719	60	0.297414	3.3609e-25	6.36471e-25	57	12595	13	3766	1.31103	0.476366	0.559453
22	641	12175	52	3563	3.60746	1.64625e-25	3.19753e-25	12158	658	3562	53	0.274928	1.98199e-26	3.95095e-26	58	12758	12	3603	1.36499	0.386623	0.461207
21	646	12335	47	3403	3.79191	1.07843e-25	2.12184e-25	12318	663	3402	48	0.26214	1.90942e-26	3.83149e-26	60	12921	10	3440	1.5974	0.187401	0.235612
20	648	12497	45	3241	3.73453	2.87887e-24	5.2548e-24	12480	665	3240	46	0.266444	7.55737e-25	1.4163e-24	60	13085	10	3276	1.50218	0.293839	0.356133
19	652	12657	41	3081	3.87101	7.33758e-24	1.32338e-23	12640	669	3080	42	0.257644	1.32206e-24	2.44259e-24	60	13249	10	3112	1.40931	0.36222	0.435526
18	657	12816	36	2922	4.16093	3.59171e-24	6.51669e-24	12799	674	2921	37	0.240539	9.37619e-25	1.74294e-24	61	13412	9	2949	1.49028	0.348306	0.420465
17	666	12971	27	2767	5.26194	2.30038e-27	4.64678e-27	12954	683	2766	28	0.191995	6.07379e-28	1.25194e-27	63	13574	7	2787	1.84787	0.149651	0.191326
16	667	13136	26	2602	5.08156	2.87075e-25	5.47067e-25	13119	684	2601	27	0.199099	1.1491e-25	2.24631e-25	66	13737	4	2624	3.15178	0.0139091	0.0200688
15	668	13298	25	2440	4.90275	3.25935e-23	5.80931e-23	13281	685	2439	26	0.206682	1.93678e-23	3.47246e-23	68	13898	2	2463	6.02547	0.00204869	0.00341074
14	670	13460	23	2278	4.9301	8.99697e-22	1.56671e-21	13443	687	2277	24	0.206247	5.35695e-22	9.49214e-22	68	14062	2	2299	5.55867	0.00307365	0.00495381
13	674	13621	19	2117	5.51338	7.37073e-22	1.29094e-21	13604	691	2116	20	0.186081	6.91415e-22	1.21802e-21	69	14226	1	2135	10.3553	0.00108812	0.0018733
12	693	15738	0	0		1	1	15720	711	0	0		1	1	70	16361	0	0		1	1
11	693	15738	0	0		1	1	15720	711	0	0		1	1	70	16361	0	0		1	1
10	693	15738	0	0		1	1	15720	711	0	0		1	1	70	16361	0	0		1	1
9	693	15738	0	0		1	1	15720	711	0	0		1	1	70	16361	0	0		1	1
8	693	15738	0	0		1	1	15720	711	0	0		1	1	70	16361	0	0		1	1
7	693	15738	0	0		1	1	15720	711	0	0		1	1	70	16361	0	0		1	1
6	693	15738	0	0		1	1	15720	711	0	0		1	1	70	16361	0	0		1	1
5	693	15738	0	0		1	1	15720	711	0	0		1	1	70	16361	0	0		1	1
4	693	15738	0	0		1	1	15720	711	0	0		1	1	70	16361	0	0		1	1
3	693	15738	0	0		1	1	15720	711	0	0		1	1	70	16361	0	0		1	1
2	693	15738	0	0		1	1	15720	711	0	0		1	1	70	16361	0	0		1	1
1	693	15738	0	0		1	1	15720	711	0	0		1	1	70	16361	0	0		1	1
0	693	15738	0	0		1	1	15720	711	0	0		1	1	70	16361	0	0		1	1

## Sheet: Artery - Tibial GCST90446794
Percentile	Core in P.	not Core in P.	Core not in P.	not Core not in P.	Core Odds Ratio	Core p-value	Core FDR	Peripheral in P.	not Peripheral in P.	Peripheral not in P.	not Peripheral not in P.	Peripheral Odds Ratio	Peripheral p-value	Peripheral FDR	HSP in P.	not HSP in P.	HSP not in P.	not HSP not in P.	HSP Odds Ratio	HSP p-value	HSP FDR
100	0	1	693	15737	0	1	1	1	0	15720	710		1	1	0	1	265	16165	0	1	1
99	8	157	685	15581	1.15903	0.694203	0.92256	157	8	15564	702	0.885168	0.698431	0.924125	4	161	261	16005	1.52352	0.343793	0.534202
98	19	310	674	15428	1.40295	0.163736	0.286774	310	19	15411	691	0.731569	0.214842	0.353788	5	324	260	15842	0.94029	1	1
97	25	468	668	15270	1.22112	0.361057	0.558164	467	26	15254	684	0.805408	0.309743	0.488814	9	484	256	15682	1.13909	0.714167	0.930312
96	32	627	661	15111	1.16674	0.374321	0.572824	625	34	15096	676	0.823163	0.281276	0.44856	14	645	251	15521	1.34219	0.268534	0.430507
95	40	783	653	14955	1.16996	0.328148	0.515176	781	42	14940	668	0.831434	0.252668	0.411604	14	809	251	15357	1.0588	0.776475	0.988538
94	50	937	643	14801	1.22832	0.165438	0.288091	935	52	14786	658	0.800172	0.145317	0.262089	19	968	246	15198	1.21263	0.432335	0.642144
93	51	1101	642	14637	1.05609	0.703763	0.925628	1099	53	14622	657	0.931709	0.599276	0.832939	20	1132	245	15034	1.08416	0.715388	0.930312
92	56	1259	637	14479	1.01102	0.942937	1	1257	58	14464	652	0.976937	0.832218	1	27	1288	238	14878	1.31044	0.207604	0.343737
91	62	1417	631	14321	0.993038	1	1	1415	64	14306	646	0.998368	1	1	30	1449	235	14717	1.29659	0.192979	0.324848
90	67	1577	626	14161	0.961087	0.846065	1	1575	69	14146	641	1.03432	0.847945	1	34	1610	231	14556	1.33071	0.121869	0.226162
89	77	1731	616	14007	1.01148	0.901359	1	1728	80	13993	630	0.972486	0.806305	1	36	1772	229	14394	1.27698	0.19714	0.33002
88	89	1883	604	13855	1.0842	0.47383	0.693578	1880	92	13841	618	0.912412	0.408935	0.610381	39	1933	226	14233	1.27063	0.181352	0.308707
87	101	2035	592	13703	1.14882	0.204472	0.340411	2031	105	13690	605	0.854816	0.153611	0.272188	41	2095	224	14071	1.22935	0.230942	0.378245
86	112	2189	581	13549	1.19317	0.104547	0.208928	2185	116	13536	594	0.826589	0.0682078	0.153089	42	2259	223	13907	1.15948	0.372516	0.572824
85	121	2344	572	13394	1.20877	0.0726366	0.160649	2340	125	13381	585	0.818414	0.0528908	0.122335	44	2421	221	13745	1.13034	0.436231	0.644771
84	132	2497	561	13241	1.24771	0.0297941	0.0813299	2493	136	13228	574	0.795428	0.0212383	0.0618771	46	2583	219	13583	1.10455	0.55407	0.788183
83	141	2654	552	13084	1.25927	0.0199706	0.0593243	2650	145	13071	565	0.789983	0.0162792	0.0503327	48	2747	217	13419	1.08055	0.62109	0.855411
82	145	2813	548	12925	1.21576	0.0432922	0.10494	2809	149	12912	561	0.819096	0.0360097	0.0916886	54	2904	211	13262	1.16876	0.333017	0.520125
81	150	2973	543	12765	1.18609	0.0748479	0.16434	2969	154	12752	556	0.840593	0.0632935	0.143119	61	3062	204	13104	1.27967	0.0973827	0.199371
80	153	3134	540	12604	1.13948	0.174169	0.300208	3130	157	12591	553	0.875608	0.150451	0.269744	63	3224	202	12942	1.25197	0.121996	0.226162
79	161	3290	532	12448	1.14503	0.139919	0.255394	3286	165	12435	545	0.872839	0.144131	0.261507	67	3384	198	12782	1.27814	0.0940258	0.195136
78	167	3448	526	12290	1.13166	0.174378	0.300208	3444	171	12277	539	0.884227	0.179158	0.306694	73	3542	192	12624	1.3551	0.0302099	0.0817286
77	177	3602	516	12136	1.15573	0.106541	0.208928	3598	181	12123	529	0.867417	0.110549	0.211383	75	3704	190	12462	1.32808	0.0465696	0.109384
76	190	3754	503	11984	1.20585	0.0327463	0.0862795	3750	194	11971	516	0.833199	0.0386927	0.0976991	80	3864	185	12302	1.37676	0.0201876	0.0593868
75	197	3912	496	11826	1.20067	0.0351877	0.0903548	3908	201	11813	509	0.837753	0.0414727	0.101341	83	4026	182	12140	1.37515	0.0183091	0.056037
74	209	4064	484	11674	1.24041	0.0116745	0.0380362	4060	213	11661	497	0.812395	0.0142948	0.0455928	86	4187	179	11979	1.37456	0.0195922	0.0588595
73	215	4222	478	11516	1.22686	0.0161726	0.0503327	4218	219	11503	491	0.822115	0.0196198	0.0588595	88	4349	177	11817	1.35091	0.025417	0.0713087
72	219	4382	474	11356	1.19734	0.0340968	0.0890631	4378	223	11343	487	0.842892	0.0402964	0.10008	90	4511	175	11655	1.32875	0.0324115	0.0861462
71	231	4534	462	11204	1.23555	0.0115667	0.0380362	4530	235	11191	475	0.818192	0.0158892	0.0501501	92	4673	173	11493	1.30791	0.0406957	0.10025
70	234	4696	459	11042	1.19873	0.0306986	0.0823157	4692	238	11029	472	0.843698	0.0401601	0.10008	94	4836	171	11330	1.28788	0.0582103	0.133619
69	239	4855	454	10883	1.18005	0.0440211	0.105557	4851	243	10870	467	0.857654	0.0618882	0.140993	96	4998	169	11168	1.2693	0.0704429	0.156943
68	243	5015	450	10723	1.15462	0.0805526	0.175593	5011	247	10710	463	0.877039	0.108692	0.211113	102	5156	163	11010	1.33625	0.0240085	0.0686279
67	249	5174	444	10564	1.14503	0.0987239	0.200761	5169	254	10552	456	0.879433	0.111622	0.211383	104	5319	161	10847	1.31731	0.0348544	0.0902639
66	256	5331	437	10407	1.1436	0.101204	0.204432	5326	261	10395	449	0.881419	0.114359	0.215222	108	5479	157	10687	1.34177	0.0219957	0.0634734
65	267	5484	426	10254	1.17192	0.0507339	0.118249	5477	274	10244	436	0.850764	0.0442435	0.105557	110	5641	155	10525	1.32412	0.0272292	0.0750041
64	270	5647	423	10091	1.14062	0.105767	0.208928	5640	277	10081	433	0.874548	0.0932062	0.194769	111	5806	154	10360	1.28613	0.0457013	0.108184
63	274	5806	419	9932	1.11866	0.159614	0.281181	5799	281	9922	429	0.892288	0.152585	0.27196	112	5968	153	10198	1.25087	0.0831136	0.17839
62	285	5961	408	9777	1.1457	0.0856951	0.181578	5954	292	9767	418	0.872652	0.0821288	0.17775	114	6132	151	10034	1.23538	0.097127	0.199371
61	292	6116	401	9622	1.14561	0.0870852	0.183242	6109	299	9612	411	0.873629	0.0836017	0.17839	114	6294	151	9872	1.18415	0.18265	0.309179
60	297	6278	396	9460	1.13014	0.122411	0.226162	6271	304	9450	406	0.886252	0.126686	0.232642	115	6460	150	9706	1.1519	0.256087	0.414423
59	305	6434	388	9304	1.13673	0.105703	0.208928	6427	312	9294	398	0.882133	0.109769	0.211383	118	6621	147	9545	1.15722	0.257134	0.414423
58	312	6590	381	9148	1.13676	0.106877	0.208928	6583	319	9138	391	0.882996	0.111027	0.211383	120	6782	145	9384	1.1451	0.286411	0.454359
57	327	6739	366	8999	1.19307	0.0253919	0.0713087	6732	334	8989	376	0.84309	0.0271938	0.0750041	121	6945	144	9221	1.11565	0.38187	0.579565
56	339	6893	354	8845	1.22881	0.00876565	0.0296982	6885	347	8836	363	0.815127	0.00854973	0.0296982	124	7108	141	9058	1.1207	0.382551	0.579565
55	346	7049	347	8689	1.2291	0.007984	0.0287931	7041	354	8680	356	0.815758	0.00869811	0.0296982	125	7270	140	8896	1.09255	0.493792	0.719322
54	353	7205	340	8533	1.2296	0.00807726	0.0287931	7197	361	8524	349	0.816256	0.00882125	0.0296982	129	7429	136	8737	1.11553	0.384922	0.580255
53	358	7366	335	8372	1.21461	0.0127985	0.0412548	7357	367	8364	343	0.822081	0.0111602	0.0371597	130	7594	135	8572	1.08698	0.535063	0.768361
52	367	7520	326	8218	1.23026	0.00821749	0.0289523	7511	376	8210	334	0.812668	0.00717079	0.0264969	130	7757	135	8409	1.0439	0.75676	0.975738
51	380	7671	313	8067	1.27673	0.0018793	0.00918431	7662	389	8059	321	0.784542	0.0016428	0.00829613	131	7920	134	8246	1.01785	0.90152	1
50	388	7828	305	7910	1.28546	0.00144264	0.00740879	7819	397	7902	313	0.780132	0.00143441	0.00740879	131	8085	134	8081	0.977128	0.85292	1
49	392	7989	301	7749	1.2632	0.00278977	0.0126164	7980	401	7741	309	0.794365	0.00310445	0.0136326	134	8247	131	7919	0.982218	0.901512	1
48	399	8145	294	7593	1.26517	0.00276427	0.0126164	8135	409	7586	301	0.789202	0.00239801	0.0114175	136	8408	129	7758	0.972761	0.852571	1
47	402	8306	291	7432	1.23608	0.00726573	0.0265243	8296	412	7425	298	0.808149	0.00632509	0.0239563	139	8569	126	7597	0.978039	0.901278	1
46	411	8463	282	7275	1.25286	0.00444885	0.0182162	8453	421	7268	289	0.798384	0.00387884	0.0160999	142	8732	123	7434	0.982861	0.901225	1
45	417	8620	276	7118	1.24761	0.00557615	0.0216612	8610	427	7111	283	0.802474	0.00486918	0.0194126	142	8895	123	7271	0.943695	0.663232	0.897567
44	428	8773	265	6965	1.28224	0.00175424	0.00871368	8762	439	6959	271	0.777251	0.00133206	0.00708095	147	9054	118	7112	0.978558	0.900741	1
43	433	8933	260	6805	1.26866	0.00287822	0.012825	8922	444	6799	266	0.786169	0.00248545	0.011586	150	9216	115	6950	0.983639	0.900586	1
42	439	9092	254	6646	1.26337	0.00360052	0.0155851	9080	451	6641	259	0.785192	0.00241162	0.0114175	152	9379	113	6787	0.973389	0.850792	1
41	444	9251	249	6487	1.25037	0.00571602	0.0219235	9239	456	6482	254	0.793935	0.00387624	0.0160999	153	9542	112	6624	0.948319	0.705677	0.925628
40	451	9408	242	6330	1.25391	0.00552071	0.0216612	9396	463	6325	247	0.792498	0.00374226	0.0159705	155	9704	110	6462	0.938329	0.613615	0.848975
39	457	9566	236	6172	1.24939	0.00677645	0.0253489	9554	469	6167	241	0.796078	0.00461884	0.0186601	160	9863	105	6303	0.973798	0.849055	1
38	471	9716	222	6022	1.31499	0.000896415	0.00493843	9704	483	6017	227	0.757966	0.000669987	0.0038303	165	10022	100	6144	1.01153	0.949215	1
37	477	9874	216	5864	1.31149	0.00111838	0.00605126	9862	489	5859	221	0.76072	0.000839585	0.004711	168	10183	97	5983	1.01761	0.948875	1
36	488	10028	205	5710	1.35546	0.000313877	0.00182894	10016	500	5705	210	0.737374	0.000233303	0.0013861	171	10345	94	5821	1.02361	0.897407	1
35	497	10183	196	5555	1.38328	0.000128659	0.000847474	10171	509	5550	201	0.723684	0.00011106	0.000747802	174	10506	91	5660	1.03012	0.845802	1
34	503	10341	190	5397	1.38167	0.000160612	0.00100055	10329	515	5392	195	0.72533	0.000161806	0.00100055	177	10667	88	5499	1.03689	0.844559	1
33	509	10501	184	5237	1.3796	0.000199419	0.00120848	10488	522	5233	188	0.721821	0.000144434	0.000931135	181	10829	84	5337	1.06196	0.692892	0.92256
32	522	10651	171	5087	1.45796	1.76628e-05	0.000121632	10638	535	5083	175	0.68458	1.26217e-05	8.89393e-05	182	10991	83	5175	1.03244	0.842357	1
31	530	10807	163	4931	1.4836	1.0054e-05	7.25325e-05	10794	543	4927	167	0.673777	7.18138e-06	5.30721e-05	186	11151	79	5015	1.05887	0.737825	0.955389
30	543	10959	150	4779	1.57861	5.38157e-07	4.18107e-06	10945	557	4776	153	0.629488	2.99407e-07	2.66825e-06	190	11312	75	4854	1.08706	0.588895	0.822283
29	550	11116	143	4622	1.59922	4.1157e-07	3.46405e-06	11102	564	4619	146	0.622196	2.27622e-07	2.08998e-06	194	11472	71	4694	1.11801	0.453212	0.666617
28	555	11275	138	4463	1.59193	6.26843e-07	4.74833e-06	11261	569	4460	141	0.625675	4.24331e-07	3.47493e-06	195	11635	70	4531	1.08484	0.581962	0.820161
27	562	11432	131	4306	1.61591	4.5899e-07	3.65984e-06	11418	576	4303	134	0.617307	3.122e-07	2.70276e-06	198	11796	67	4370	1.09481	0.576896	0.81682
26	571	11588	122	4150	1.67616	1.00357e-07	9.80907e-07	11574	585	4147	125	0.596353	6.8165e-08	6.88466e-07	201	11958	64	4208	1.10518	0.525491	0.758208
25	578	11745	115	3993	1.70874	6.6846e-08	6.88466e-07	11730	593	3991	117	0.579892	2.71396e-08	3.04566e-07	205	12118	60	4048	1.14133	0.391544	0.587315
24	583	11904	110	3834	1.70701	1.20923e-07	1.14499e-06	11889	598	3832	112	0.581081	4.93454e-08	5.33988e-07	205	12282	60	3884	1.08047	0.663548	0.897567
23	595	12057	98	3681	1.85361	3.0393e-09	3.83712e-08	12042	610	3679	100	0.536586	1.49095e-09	2.6574e-08	206	12446	59	3720	1.04359	0.825434	1
22	601	12216	92	3522	1.88342	2.96109e-09	3.83712e-08	12201	616	3520	94	0.528932	1.45494e-09	2.6574e-08	209	12608	56	3558	1.05322	0.765434	0.98274
21	606	12374	87	3364	1.89365	5.09315e-09	5.93548e-08	12359	621	3362	89	0.526846	2.50194e-09	3.44585e-08	214	12766	51	3400	1.11755	0.542936	0.775988
20	612	12533	81	3205	1.93214	3.65821e-09	4.43374e-08	12518	627	3203	83	0.517355	2.29863e-09	3.3166e-08	216	12929	49	3237	1.10366	0.588019	0.822283
19	620	12689	73	3049	2.04079	6.91028e-10	1.74485e-08	12674	635	3047	75	0.49128	5.63233e-10	1.7066e-08	218	13091	47	3075	1.08951	0.636378	0.86857
18	624	12849	69	2889	2.03336	2.07488e-09	3.14345e-08	12834	639	2887	71	0.493938	1.68728e-09	2.69077e-08	221	13252	44	2914	1.10445	0.628506	0.861708
17	630	13007	63	2731	2.09964	1.62031e-09	2.69077e-08	12992	645	2729	65	0.479762	1.33453e-09	2.6574e-08	223	13414	42	2752	1.0893	0.680273	0.916101
16	636	13166	57	2572	2.17971	9.06587e-10	2.11305e-08	13150	652	2571	58	0.454992	4.95545e-10	1.66833e-08	227	13575	38	2591	1.14017	0.499702	0.724448
15	641	13325	52	2413	2.23226	1.24253e-09	2.6574e-08	13309	657	2412	53	0.445122	6.78738e-10	1.74485e-08	227	13739	38	2427	1.05525	0.862212	1
14	650	13480	43	2258	2.53209	4.13381e-11	1.96799e-09	13464	666	2257	44	0.394113	2.21523e-11	1.46898e-09	229	13901	36	2265	1.03647	0.928895	1
13	655	13640	38	2098	2.65124	4.54651e-11	1.96799e-09	13623	672	2098	38	0.367182	1.0386e-11	1.04899e-09	230	14065	35	2101	0.981626	0.926565	1
12	659	13800	34	1938	2.72196	1.08448e-10	4.10746e-09	13783	676	1938	34	0.357703	2.42405e-11	1.46898e-09	232	14227	33	1939	0.958161	0.775484	0.988538
11	666	13957	27	1781	3.14762	8.05362e-12	1.04899e-09	13940	683	1781	27	0.309415	2.28651e-12	6.92812e-10	234	14389	31	1777	0.932204	0.692288	0.92256
10	693	15738	0	0		1	1	15721	710	0	0		1	1	265	16166	0	0		1	1
9	693	15738	0	0		1	1	15721	710	0	0		1	1	265	16166	0	0		1	1
8	693	15738	0	0		1	1	15721	710	0	0		1	1	265	16166	0	0		1	1
7	693	15738	0	0		1	1	15721	710	0	0		1	1	265	16166	0	0		1	1
6	693	15738	0	0		1	1	15721	710	0	0		1	1	265	16166	0	0		1	1
5	693	15738	0	0		1	1	15721	710	0	0		1	1	265	16166	0	0		1	1
4	693	15738	0	0		1	1	15721	710	0	0		1	1	265	16166	0	0		1	1
3	693	15738	0	0		1	1	15721	710	0	0		1	1	265	16166	0	0		1	1
2	693	15738	0	0		1	1	15721	710	0	0		1	1	265	16166	0	0		1	1
1	693	15738	0	0		1	1	15721	710	0	0		1	1	265	16166	0	0		1	1
0	693	15738	0	0		1	1	15721	710	0	0		1	1	265	16166	0	0		1	1

## Sheet: Brain - Anterior cingulate  (2)
Percentile	Core in P.	not Core in P.	Core not in P.	not Core not in P.	Core Odds Ratio	Core p-value	Core FDR	Peripheral in P.	not Peripheral in P.	Peripheral not in P.	not Peripheral not in P.	Peripheral Odds Ratio	Peripheral p-value	Peripheral FDR	HSP in P.	not HSP in P.	HSP not in P.	not HSP not in P.	HSP Odds Ratio	HSP p-value	HSP FDR
100	0	1	693	15737	0	1	1	1	0	15720	710		1	1	0	1	265	16165	0	1	1
99	2	163	691	15575	0.276562	0.0502557	0.0890495	163	2	15558	708	3.70883	0.051019	0.0898765	5	160	260	16006	1.9238	0.196212	0.274397
98	5	324	688	15414	0.345742	0.0115924	0.0256054	323	6	15398	704	2.46127	0.0193607	0.0384126	9	320	256	15846	1.74089	0.115384	0.184007
97	10	485	683	15253	0.460461	0.0118309	0.0256054	484	11	15237	699	2.01851	0.0177381	0.0355937	12	483	253	15683	1.54008	0.145214	0.22
96	15	643	678	15095	0.519378	0.00967486	0.0218271	642	16	15079	694	1.84672	0.0139203	0.0288893	14	644	251	15522	1.34436	0.267908	0.354482
95	17	805	676	14933	0.466502	0.000915569	0.00249926	804	18	14917	692	2.07209	0.00107679	0.00291311	14	808	251	15358	1.06018	0.776253	0.908126
94	20	966	673	14772	0.454441	0.000157031	0.000466474	964	22	14757	688	2.04289	0.000474673	0.00138294	17	969	248	15197	1.07506	0.696987	0.824949
93	21	1130	672	14608	0.403982	6.0269e-06	2.14841e-05	1128	23	14593	687	2.30884	1.58413e-05	5.1612e-05	22	1129	243	15037	1.20582	0.394812	0.506899
92	25	1290	668	14448	0.419162	2.04779e-06	7.95487e-06	1288	27	14433	683	2.25744	5.29077e-06	1.93145e-05	27	1288	238	14878	1.31044	0.207604	0.284633
91	30	1449	663	14289	0.446212	2.44522e-06	9.37849e-06	1447	32	14274	678	2.14784	4.52483e-06	1.67198e-05	30	1449	235	14717	1.29659	0.192979	0.272122
90	37	1607	656	14131	0.495969	9.68495e-06	3.29723e-05	1605	39	14116	671	1.95624	1.27874e-05	4.25777e-05	33	1611	232	14555	1.28512	0.179621	0.257939
89	40	1768	653	13970	0.484017	1.57048e-06	6.4305e-06	1766	42	13955	668	2.01274	2.77469e-06	1.05091e-05	37	1771	228	14395	1.31905	0.13659	0.207973
88	45	1927	648	13811	0.497715	1.16926e-06	4.92062e-06	1925	47	13796	663	1.96831	1.5655e-06	6.4305e-06	41	1931	224	14235	1.34931	0.0858544	0.142933
87	50	2086	643	13652	0.50891	8.39408e-07	3.79613e-06	2083	53	13638	657	1.89334	2.00642e-06	7.89539e-06	42	2094	223	14072	1.26568	0.167022	0.245668
86	54	2247	639	13491	0.507381	3.14961e-07	1.80062e-06	2244	57	13477	653	1.90751	7.60536e-07	3.49155e-06	45	2256	220	13910	1.26118	0.154161	0.227857
85	60	2405	633	13333	0.525485	4.99983e-07	2.48352e-06	2402	63	13319	647	1.8521	9.01996e-07	4.01919e-06	49	2416	216	13750	1.29106	0.117983	0.185228
84	67	2562	626	13176	0.550434	1.01609e-06	4.46172e-06	2559	70	13162	640	1.77758	1.74937e-06	6.97447e-06	50	2579	215	13587	1.22519	0.204878	0.282173
83	70	2724	623	13014	0.536801	2.08979e-07	1.40713e-06	2721	73	13000	637	1.82642	2.94362e-07	1.7581e-06	52	2742	213	13424	1.19519	0.24887	0.332192
82	77	2883	616	12855	0.557362	4.00249e-07	2.05552e-06	2880	80	12841	630	1.76622	5.45842e-07	2.60203e-06	59	2901	206	13265	1.30962	0.0759605	0.128581
81	82	3040	611	12698	0.560576	3.08127e-07	1.79543e-06	3037	85	12684	625	1.76056	3.32186e-07	1.81336e-06	64	3058	201	13108	1.36484	0.0396882	0.0720091
80	87	3200	606	12538	0.562503	1.84581e-07	1.33162e-06	3197	90	12524	620	1.75853	1.98687e-07	1.36823e-06	68	3219	197	12947	1.38832	0.0244941	0.047272
79	95	3356	598	12382	0.586126	5.22122e-07	2.55166e-06	3353	98	12368	612	1.69301	5.49604e-07	2.60203e-06	74	3377	191	12789	1.46725	0.00759766	0.0177084
78	98	3519	595	12219	0.571907	1.06994e-07	1.03814e-06	3516	101	12205	609	1.73703	1.15304e-07	1.03814e-06	77	3540	188	12626	1.46082	0.00698382	0.0164039
77	101	3678	592	12060	0.559416	2.08083e-08	6.03015e-07	3675	104	12046	606	1.77768	1.79361e-08	6.03015e-07	79	3700	186	12466	1.431	0.00986068	0.021969
76	106	3838	587	11900	0.559899	1.16309e-08	5.97381e-07	3835	109	11886	601	1.77901	1.00234e-08	5.97381e-07	82	3862	183	12304	1.42757	0.00899684	0.0204966
75	115	3995	578	11743	0.584834	6.69172e-08	7.79843e-07	3992	118	11729	592	1.70753	4.53913e-08	6.48584e-07	88	4022	177	12144	1.50117	0.00260201	0.00668143
74	115	4159	578	11579	0.553926	1.97286e-09	2.98889e-07	4156	118	11565	592	1.80289	1.34236e-09	2.98889e-07	90	4184	175	11982	1.47279	0.00373626	0.00920397
73	128	4309	565	11429	0.600888	1.10056e-07	1.03814e-06	4306	131	11415	579	1.66727	6.00607e-08	7.27936e-07	91	4346	174	11820	1.42239	0.00795911	0.0184092
72	137	4465	556	11273	0.622105	3.95077e-07	2.05552e-06	4462	140	11259	570	1.61353	2.68769e-07	1.7327e-06	97	4505	168	11661	1.49453	0.00233854	0.00610842
71	143	4625	550	11113	0.624731	3.35143e-07	1.81336e-06	4621	147	11100	563	1.59442	2.93635e-07	1.7581e-06	99	4669	166	11497	1.46855	0.00327696	0.00813868
70	148	4785	545	10953	0.621608	1.76883e-07	1.32288e-06	4781	152	10940	558	1.60432	1.54216e-07	1.19814e-06	102	4831	163	11335	1.46824	0.00291829	0.0074306
69	154	4942	539	10796	0.624154	1.79004e-07	1.32288e-06	4938	158	10783	552	1.5999	1.27175e-07	1.07039e-06	104	4992	161	11174	1.44591	0.00481625	0.0116746
68	160	5098	533	10640	0.626519	1.46182e-07	1.16561e-06	5094	164	10627	546	1.59587	1.03663e-07	1.03814e-06	104	5154	161	11012	1.38016	0.0116661	0.0256054
67	166	5257	527	10481	0.628004	1.17902e-07	1.03814e-06	5252	171	10469	539	1.58129	1.3089e-07	1.07188e-06	107	5316	158	10850	1.3822	0.0121824	0.0259949
66	170	5417	523	10321	0.619313	4.54698e-08	6.48584e-07	5412	175	10309	535	1.60493	4.13494e-08	6.48584e-07	108	5479	157	10687	1.34177	0.0219957	0.0432773
65	176	5576	517	10162	0.62041	3.54729e-08	6.48584e-07	5571	181	10150	529	1.60415	3.22689e-08	6.48584e-07	111	5641	154	10525	1.34483	0.0193965	0.0384126
64	183	5732	510	10006	0.626376	4.37693e-08	6.48584e-07	5727	188	9994	522	1.59111	3.94887e-08	6.48584e-07	116	5799	149	10367	1.39178	0.00972493	0.0218271
63	190	5891	503	9847	0.631394	5.29954e-08	6.69067e-07	5886	195	9835	515	1.58059	4.73442e-08	6.48584e-07	119	5962	146	10204	1.39499	0.00845075	0.0193983
62	198	6046	495	9692	0.641217	1.19917e-07	1.03814e-06	6041	203	9680	507	1.55864	8.72694e-08	9.79356e-07	120	6124	145	10042	1.35706	0.0152566	0.0312349
61	207	6201	486	9537	0.655065	3.31585e-07	1.81336e-06	6196	212	9525	498	1.52806	2.39244e-07	1.57589e-06	120	6288	145	9878	1.30008	0.0361913	0.0668656
60	212	6361	481	9377	0.649725	1.93896e-07	1.36629e-06	6356	217	9365	493	1.54193	1.14665e-07	1.03814e-06	122	6451	143	9715	1.28481	0.0498482	0.0888471
59	215	6523	478	9215	0.635417	3.73394e-08	6.48584e-07	6518	220	9203	490	1.57746	2.18916e-08	6.03015e-07	124	6614	141	9552	1.27008	0.0587844	0.100631
58	221	6680	472	9058	0.634901	2.6662e-08	6.48584e-07	6675	226	9046	484	1.58027	1.55697e-08	6.03015e-07	125	6776	140	9390	1.2373	0.090297	0.148696
57	226	6840	467	8898	0.629547	1.18293e-08	5.97381e-07	6835	231	8886	479	1.59498	6.85926e-09	5.97381e-07	128	6938	137	9228	1.24269	0.0801991	0.135002
56	235	6995	458	8743	0.641321	3.98638e-08	6.48584e-07	6990	240	8731	470	1.56783	1.88163e-08	6.03015e-07	130	7100	135	9066	1.22961	0.104666	0.171426
55	244	7151	449	8587	0.652557	1.03338e-07	1.03814e-06	7146	249	8575	461	1.54287	4.92324e-08	6.48584e-07	132	7263	133	8903	1.21659	0.119719	0.186984
54	254	7304	439	8434	0.668101	3.91737e-07	2.05552e-06	7298	260	8423	450	1.4996	2.84878e-07	1.7581e-06	133	7425	132	8741	1.18616	0.172031	0.250357
53	261	7462	432	8276	0.670073	4.91565e-07	2.4824e-06	7456	267	8265	443	1.49677	2.95918e-07	1.7581e-06	135	7588	130	8578	1.17395	0.21459	0.291774
52	270	7617	423	8121	0.680533	1.13223e-06	4.8319e-06	7611	276	8110	434	1.47571	6.83467e-07	3.18601e-06	138	7749	127	8417	1.18029	0.19309	0.272122
51	278	7773	415	7965	0.686426	1.71281e-06	6.91977e-06	7767	284	7954	426	1.46473	1.03076e-06	4.46172e-06	139	7912	126	8254	1.15086	0.26525	0.352504
50	289	7927	404	7811	0.704878	7.82452e-06	2.75678e-05	7921	295	7800	415	1.4286	4.00633e-06	1.49866e-05	141	8075	124	8091	1.13935	0.32174	0.418401
49	296	8084	397	7654	0.705933	9.21994e-06	3.17459e-05	8077	303	7644	407	1.41932	5.7554e-06	2.07606e-05	142	8238	123	7928	1.11103	0.42081	0.537997
48	304	8242	389	7496	0.710757	1.30611e-05	4.30165e-05	8235	311	7486	399	1.41132	8.12113e-06	2.82839e-05	142	8404	123	7762	1.06628	0.620406	0.761065
47	312	8396	381	7342	0.716097	1.83775e-05	5.9238e-05	8389	319	7332	391	1.40241	1.14038e-05	3.83929e-05	145	8563	120	7603	1.07287	0.577306	0.719851
46	323	8550	370	7188	0.73391	7.00374e-05	0.000216544	8543	330	7178	380	1.37049	4.38496e-05	0.000136974	148	8725	117	7441	1.0788	0.576178	0.719851
45	333	8704	360	7034	0.747524	0.000206259	0.000606762	8697	340	7024	370	1.34743	0.000112677	0.000338032	150	8887	115	7279	1.06834	0.618835	0.761065
44	338	8866	355	6872	0.737979	0.000105825	0.000320648	8858	346	6863	364	1.35783	7.86671e-05	0.000240769	154	9050	111	7116	1.0909	0.493445	0.625581
43	352	9014	341	6724	0.770014	0.000851038	0.00234422	9006	360	6715	350	1.30392	0.000559577	0.0015846	155	9211	110	6955	1.06397	0.661615	0.792369
42	364	9166	329	6572	0.793274	0.00316435	0.00792395	9158	372	6563	338	1.26786	0.00212419	0.00564586	155	9375	110	6791	1.02071	0.900232	1
41	371	9324	322	6414	0.792583	0.00306152	0.00773034	9316	379	6405	331	1.27028	0.00204389	0.00548052	158	9537	107	6629	1.02638	0.850458	0.983545
40	381	9479	312	6259	0.80633	0.00623955	0.0147702	9470	390	6251	320	1.24304	0.00539514	0.0128719	161	9699	104	6467	1.03221	0.849652	0.983545
39	391	9632	302	6106	0.820749	0.01217	0.0259949	9622	401	6099	309	1.21568	0.0131621	0.0276952	163	9860	102	6306	1.02203	0.89904	1
38	398	9789	295	5949	0.819911	0.0117775	0.0256054	9778	409	5943	301	1.21084	0.0142661	0.0294057	166	10021	99	6145	1.02821	0.848463	0.983545
37	409	9942	284	5796	0.839575	0.0298859	0.0558977	9931	420	5790	290	1.1843	0.0318735	0.0592495	167	10184	98	5982	1.00096	1	1
36	416	10100	277	5638	0.838334	0.0289359	0.0551419	10088	428	5633	282	1.17997	0.0376193	0.0690826	170	10346	95	5820	1.00664	1	1
35	422	10259	271	5479	0.831648	0.0226208	0.0439731	10247	434	5474	276	1.19045	0.0297814	0.0558977	173	10508	92	5658	1.01251	0.948317	1
34	433	10411	260	5327	0.852128	0.0491811	0.0881768	10399	445	5322	265	1.1636	0.0570745	0.0988205	176	10668	89	5498	1.01916	0.947892	1
33	445	10567	248	5171	0.878074	0.11665	0.184089	10555	457	5166	253	1.13112	0.131043	0.201554	177	10835	88	5331	0.989624	0.947519	1
32	453	10721	240	5017	0.883275	0.13414	0.205275	10709	465	5012	245	1.12577	0.149963	0.223836	177	10997	88	5169	0.945416	0.690462	0.820432
31	459	10878	234	4860	0.876363	0.11085	0.178657	10866	471	4855	239	1.13568	0.124776	0.193575	179	11158	86	5008	0.934184	0.593022	0.736417
30	466	11036	227	4702	0.874643	0.107608	0.174359	11024	478	4697	232	1.13914	0.111819	0.179265	182	11320	83	4846	0.938707	0.636511	0.768378
29	477	11190	216	4548	0.897542	0.199543	0.277347	11178	489	4543	221	1.112	0.204694	0.282173	185	11482	80	4684	0.943368	0.682246	0.81386
28	487	11343	206	4395	0.915994	0.299845	0.393303	11331	499	4390	211	1.0914	0.305179	0.398575	187	11643	78	4523	0.931341	0.629254	0.76434
27	496	11498	197	4240	0.928451	0.382361	0.495109	11486	508	4235	202	1.07846	0.387457	0.499572	190	11804	75	4362	0.936157	0.625785	0.76434
26	508	11651	185	4087	0.963238	0.658434	0.791688	11639	520	4082	190	1.04182	0.630644	0.76434	192	11967	73	4199	0.922867	0.57231	0.719851
25	516	11807	177	3931	0.970599	0.753723	0.888499	11794	529	3927	181	1.0276	0.756544	0.888499	193	12130	72	4036	0.891898	0.431379	0.549192
24	525	11963	168	3775	0.986113	0.891559	1	11950	538	3771	172	1.01311	0.892807	1	194	12294	71	3872	0.860569	0.277462	0.365526
23	534	12118	159	3620	1.00328	1	1	12105	547	3616	163	0.997555	1	1	195	12457	70	3709	0.82943	0.185506	0.265133
22	547	12269	146	3469	1.05933	0.574063	0.719851	12256	560	3465	150	0.947434	0.610434	0.754945	196	12620	69	3546	0.798153	0.116286	0.184089
21	561	12421	132	3317	1.13495	0.215239	0.291774	12408	574	3313	136	0.887375	0.238816	0.320182	201	12781	64	3385	0.831783	0.22334	0.300765
20	574	12571	119	3167	1.21519	0.0584347	0.100601	12557	588	3164	122	0.82344	0.0551135	0.0959735	204	12941	61	3225	0.833417	0.215701	0.291774
19	577	12732	116	3006	1.17438	0.125217	0.193575	12717	592	3004	118	0.843811	0.106427	0.173373	206	13103	59	3063	0.81619	0.179402	0.257939
18	582	12891	111	2847	1.15798	0.172688	0.250357	12876	597	2845	113	0.856649	0.14756	0.22134	208	13265	57	2901	0.798048	0.146328	0.220584
17	588	13049	105	2689	1.15399	0.196515	0.274397	13034	603	2687	107	0.860749	0.168064	0.246007	212	13425	53	2741	0.816685	0.187688	0.266993
16	600	13202	93	2536	1.2393	0.0636857	0.108409	13187	615	2534	95	0.803874	0.0527689	0.0924219	214	13588	51	2578	0.796106	0.150838	0.224039
15	609	13357	84	2381	1.29237	0.0296331	0.0558977	13342	624	2379	86	0.77293	0.0275093	0.0527552	215	13751	50	2415	0.755181	0.0824317	0.137993
14	618	13512	75	2226	1.35748	0.0137259	0.0286823	13497	633	2224	77	0.738226	0.012746	0.0270072	218	13912	47	2254	0.75149	0.0892348	0.147749
13	627	13668	66	2070	1.43876	0.00463251	0.0113198	13653	642	2068	68	0.699281	0.00510301	0.0122715	219	14076	46	2090	0.706892	0.0420932	0.075918
12	635	13824	58	1914	1.51584	0.00226197	0.0059598	13809	650	1912	60	0.666672	0.0025441	0.00658856	220	14239	45	1927	0.661626	0.0167176	0.0339963
11	644	13979	49	1759	1.65379	0.000492362	0.00142082	13964	659	1757	51	0.615068	0.0005771	0.00161908	223	14400	42	1766	0.651154	0.0169618	0.0342629
10	649	14139	44	1599	1.6681	0.000736083	0.00204618	14123	665	1598	45	0.598055	0.000536756	0.00153431	227	14561	38	1605	0.658455	0.0226396	0.0439731
9	659	14294	34	1444	1.95803	4.38311e-05	0.000136974	14278	675	1443	35	0.513057	3.99389e-05	0.000127384	231	14722	34	1444	0.666398	0.0386764	0.0705962
8	693	15738	0	0		1	1	15721	710	0	0		1	1	265	16166	0	0		1	1
7	693	15738	0	0		1	1	15721	710	0	0		1	1	265	16166	0	0		1	1
6	693	15738	0	0		1	1	15721	710	0	0		1	1	265	16166	0	0		1	1
5	693	15738	0	0		1	1	15721	710	0	0		1	1	265	16166	0	0		1	1
4	693	15738	0	0		1	1	15721	710	0	0		1	1	265	16166	0	0		1	1
3	693	15738	0	0		1	1	15721	710	0	0		1	1	265	16166	0	0		1	1
2	693	15738	0	0		1	1	15721	710	0	0		1	1	265	16166	0	0		1	1
1	693	15738	0	0		1	1	15721	710	0	0		1	1	265	16166	0	0		1	1
0	693	15738	0	0		1	1	15721	710	0	0		1	1	265	16166	0	0		1	1

[truncated: 5 more sheets: Brain - Frontal Cortex (BA9) , Cells - EBV-transformed lym (2), Small Intestine - Terminal Ile, Spleen GCST90446794, Whole Blood GCST90446794]
