# Supplementary material for: Exploring the omnigenic architecture of selected complex traits
Source: Am J Hum Genet. 2025 Aug 4;112(9):2115–37. doi: 10.1016/j.ajhg.2025.07.006 (PMC12461020; doi:10.1016/j.ajhg.2025.07.006)
Supplement: Table S8. Gene set enrichment analyses [file mmc9.xlsx]

## Sheet: Header
Table S8: Gene set enrichment analyses.
identifier	The identifier of the respective term
fdr_q_value	FDR-adjusted p-value of Fisher's exact test
p_value	unadjusted p-value of Fisher's exact test
genes	The genes within the process/pathway that are among the selected set
description	The description of the process/pathway
observed	How many genes of the process/pathways are among the selected set
total	How many genes are in the process/pathways
expected	Expected number of genes of the process/pathways that are among the selected set
enrichment	Enrichment of genes among the selected set that are part of the process/pathway
log_q	Logarithm of the FDR-adjusted p-value times -1

## Sheet: GOBP UC CS11+M
Unnamed: 0	fdr_q_value	p_value	genes	description	observed	total	expected	enrichment	log_q	Immune	Generic	Other	Type
GO:0006955	1.27026e-26	1.03197e-30	CTSH;CR2;CIITA;IL4R;C5AR1;AIRE;TYK2;LILRB2;HLA-F;CXCR1;HLA-DPA1;CD4;CTSK;S1PR4;FCGRT;CCR1;CD79B;ITGB6;CXCL12;PIK3R2;CTSS;RAG1;FCGR3A;FCAR;HLA-DQA1;ZAP70;HLA-DQB1;HLA-DRA;PNP;CHUK;CX3CR1;FAS;RFX1;CD48;CTLA4;CTSC;CD207;IL2RA;CD209;IGLL1;PIK3R1;CD8A;SAMHD1;IL1RN;TNFSF11;CST7;SECTM1;ETS1;FCGR3B;SEMA7A;C1QC;SPN;SERPINB9;HLA-E;C3;HLA-DRB1;CXCR4;SMAD3;IL7R;LAT;PIK3CD;IL1B;SLAMF7;TNFRSF4;IRF8;CCR5;HLA-A;…	Immune Response	70	312	12.4027	5.64394	25.8961	1	0	0
GO:0045944	4.60133e-23	7.47637e-27	ATM;AP3D1;PRKD2;NFKB1;STAT3;NFYC;BCL11B;AIRE;SPI1;AP3B1;LITAF;SHH;PIK3R2;RUNX1;EPCAM;CD81;E2F3;STAT5A;CD40;ELF1;RFXANK;MYBL2;HOXA1;E2F2;BACH1;NFKBIA;POU2AF1;MYC;MAX;PAX8;SMAD3;IRF8;BMP2;TP73;HOXA5;SMARCB1;FOSL1;IRF2;MAFB;MAPK14;ESR1;SOX2;IL6;GATA2;VDR;KMT2A;SPIB;IRF1;CHUK;RUNX2;NR5A1;STAT1;CREB3L2;IRF5;TCF4;HYAL2;NKX2-1;RXRA;TBK1;GABPB1;EGR2;ETS1;CREM;ARNT;FOXN1;POU1F1;IL1B;PCK1;TP53;RELB;TCF3;RB…	Positive Regulation Of Transcription By Rna Polymerase Ii	133	1131	44.9597	2.9582	22.3371	0	1	0
GO:0006954	1.36409e-19	3.32462e-23	IRGM;NFKB1;STAT3;MTOR;C5AR1;HCK;FOSL1;TNFRSF1A;MAP2K3;AP3B1;CCR1;NLRP1;NFKB2;ITGB6;LY86;NFAM1;IL23R;REL;IL6;TCIRG1;LGALS9;IKBKB;TNFAIP3;C5;CD40;CLEC7A;FPR2;SERPINA3;FPR1;NOS2;CHUK;TNIP1;IRF5;CCL11;IL2RA;CCL2;TRAF3IP2;CYBA;CD44;CXCL1;ITGB2;BLNK;TBK1;ITCH;TLR5;IL17F;ECM1;IFI16;SEMA7A;EPG5;C3;IL17RA;CXCR4;PROK2;AGTR1;LAT;PIK3CD;CYP26B1;IL1B;FCGR2B;ACKR1;TNFRSF4;RELB;CCR5;CD14;BMP2	Inflammatory Response	66	367	14.5891	4.52394	18.8652	1	0	0
GO:0045087	1.75986e-19	5.71893e-23	IRGM;SRPK1;NFKB1;POLR3A;RNF166;PRKDC;APCS;HCK;FGR;TREM1;MYD88;BCL10;C1QA;NFKB2;NOD2;SLC15A4;LY86;BLK;REL;NCF1;IRAK4;TLR3;ZAP70;C1QB;IKBKB;CLEC7A;PML;CFI;UBA7;LYN;CHUK;CX3CR1;CLEC4E;ISG15;C1S;ZC3HAV1;B2M;CORO1A;IRF7;LCK;UBE2L6;IRF5;FADD;IRF3;CD209;CYBA;IFIH1;SAMHD1;TBK1;ITCH;TLR5;IL17F;MBL2;IFI16;C1QC;JAK3;PADI4;HLA-E;LILRA5;MX1;UNC93B1;IL17RA;ITGAM;APOBEC3C;NCF2;PIK3CD;MALT1;CD55;RNASET2;RELB;HLA…	Innate Immune Response	76	481	19.1208	3.97473	18.7545	1	0	0
GO:0002250	1.24652e-17	5.06343e-21	CTSH;PRKD2;CD3D;TNFRSF13B;CSK;HLA-DPB1;TREM1;LILRB2;BCL10;HLA-DPA1;CD4;CD79B;NOD2;CTSS;RAG1;CD79A;TNFRSF13C;HLA-DQA1;CD3G;HLA-DRB5;ZAP70;HLA-DQB1;HLA-DRA;LYN;CX3CR1;CTLA4;SIPA1;ITK;PDCD1;CD209;DCLRE1C;CD247;CD8A;IL17F;TAP1;CD3E;JAK3;HLA-E;IFNG;LAT;PIK3CD;SLAMF7;HLA-DMB;ARG1	Adaptive Immune Response	44	182	7.2349	6.08163	16.9043	1	0	0
GO:0030183	1.22723e-17	5.98211e-21	MSH2;TCF3;NTRK1;IL10;AICDA;RAG1;CD79B;RBPJ;STAT5B;PIK3CD;TCIRG1;PIK3R1;PTPRC;CR2;CARD11;NHEJ1;MS4A1;YY1;RAG2;CD79A;JAK3;DCLRE1C;ADAM17;BLNK;NFAM1;FLT3;PIK3R2;PLCG2	B Cell Differentiation	28	67	2.6634	10.5129	16.9111	1	0	0
GO:0043123	2.99541e-16	1.70346e-19	VEGFA;CAV1;TFRC;CARD9;ADIPOQ;TGFB1;CARD14;FASLG;STAT3;HMOX1;REL;CANT1;IRAK4;FADD;LGALS9;CARD11;TLR3;EDAR;IRF3;IKBKB;HLA-DRB1;TRAF3IP2;CD74;S100A4;CD40;CLEC7A;MYD88;BCL10;TNFRSF1A;MALT1;CD36;IL1B;CD4;CHUK;CX3CR1;LITAF;TBK1;CASP10;TNFSF11;NOD2;ZC3HAV1;CASP8;SECTM1;RBCK1;ECM1	Positive Regulation Of I-kappab Kinase/nf-kappab Signaling	45	207	8.2287	5.46866	15.5235	1	0	0
GO:0032760	8.15797e-16	5.30212e-19	IL12B;CARD9;TGFB1;PTPRC;LEP;SPN;PSEN1;STAT3;LPL;HLA-E;LILRA5;FCGR3A;TYROBP;IFNG;IL6;FADD;LGALS9;IFNGR1;TLR3;CYBA;IFIH1;FCGR2A;CLEC7A;MYD88;PIK3R1;CD36;FCGR2B;NOD2;CD14;ADAM17;PLCG2	Positive Regulation Of Tumor Necrosis Factor Production	31	97	3.85596	8.0395	15.0884	1	0	0
GO:0019221	1.34746e-15	9.85225e-19	IL12B;CAV1;STAT6;JAK3;IRF5;STAT3;LILRA5;IL23R;IL4R;STAT5A;IRAK4;IL6;STAT5B;HCK;IFNGR1;FOSL1;EDAR;TYK2;CCL2;IL7R;SOCS3;CD44;IFNGR2;TNFRSF1A;PIK3R1;IL1B;IL12RB1;CCR1;IL21R;TNFSF11;IL1R2;PTPN6;FLT3;CSF2RB	Cytokine-mediated Signaling Pathway	34	121	4.81002	7.06858	14.8705	1	0	0
GO:0032755	1.93163e-14	1.56928e-17	CARD9;TGFB1;BSG;LEP;STAT3;LPL;LILRA5;TYROBP;IFNG;IL6;UNC93B1;LGALS9;TLR3;IL17RA;CD74;LILRB2;CYBA;IFIH1;HYAL2;CLEC7A;MYD88;BCL10;CD36;IL1B;NOS2;NOD2;IL17F;PLCG2;POU2AF1	Positive Regulation Of Interleukin-6 Production	29	93	3.69695	7.8443	13.7141	1	0	0
GO:0010628	1.12211e-13	1.00278e-16	ATM;RBPJ;CTSH;TGFB1;HOXA5;LDLR;PSEN1;STAT3;NKX2-5;MTOR;HFE;MYD88;SHH;VEGFA;MAPK14;OCLN;IL6;LEF1;ARRB2;LGALS9;GATA2;CNN2;TLR3;EDAR;ITGB3;ZBTB7B;VDR;CD74;CLEC7A;RUNX2;DNMT3B;NR5A1;KRAS;CAV1;STAP1;TYROBP;YY1;NKX2-1;BLNK;TNFSF11;ETS1;PLCG2;TFRC;MYC;CD3E;NRXN1;RAB27A;IFNG;LMNA;IFNGR1;SMAD3;IL7R;PIK3CD;CYP26B1;CD36;IL1B;CALR;TP53;AVP;BMP2	Positive Regulation Of Gene Expression	60	409	16.2586	3.69034	12.95	0	1	0
GO:0050853	6.6598e-13	6.49261e-16	CTLA4;LCK;PTPRC;CD79A;BLK;NFAM1;NFKB1;ITK;CD19;NCKAP1L;PIK3CD;LYN;MS4A1;MNDA;BLNK;CD79B;NFKBIA;PTPN6;PLCG2	B Cell Receptor Signaling Pathway	19	40	1.59009	11.949	12.1765	1	0	0
GO:0071222	7.88441e-13	8.32702e-16	IL12B;IRGM;MAPK14;NFKB1;NR1H3;STAP1;AICDA;IL6;FCAR;RARA;CCL2;TNFAIP3;LILRB2;TSPO;CD40;MMP9;ASS1;MYD88;BCL10;CD36;MAP2K3;GFI1;IL1B;NOS2;CX3CR1;CXCL1;IL10;LITAF;CD68;IRF8;NOD2;CCR5;CD14;B2M;ADAMTS13;TNIP1	Cellular Response To Lipopolysaccharide	36	166	6.59886	5.45548	12.1032	1	0	0
GO:0007166	9.40201e-13	1.06937e-15	CDA;CD3D;TNFRSF13B;LILRB2;CXCR1;MYD88;CD4;MS4A1;CCR1;MAPK14;MERTK;PTPRC;FCGR3A;IFITM1;TSHR;CD3G;C5;FPR2;CLEC2D;COL4A3;IL2RA;IFNAR2;CCL2;IFNGR2;CD247;CD27;CD8A;TNFSF11;FCGR3B;CD3E;BSG;SPN;IFNG;DOK2;IL17RA;FCGR2A;IL7R;CD36;SAG;FCGR2B;CCR5;CD14;IL1R2	Cell Surface Receptor Signaling Pathway	43	236	9.38152	4.58348	12.0268	1	0	0
GO:0051607	2.1596e-12	2.63174e-15	IL12B;CARD9;IRF7;PTPRC;FCN3;EPG5;IRF5;POLR3A;IFI16;MX1;TREX1;AICDA;CD207;IFNG;IL6;FADD;IFITM1;UNC93B1;TLR3;RIPK3;IRF3;IFNAR2;STAT2;IFIH1;APOBEC3C;CD40;HYAL2;LYST;MYD88;IFNGR2;IRF1;IRF2;ISG15;IL21;SAMHD1;TBK1;NLRP1;PRF1;ITCH;ZC3HAV1;STAT1	Defense Response To Virus	41	221	8.78523	4.66692	11.6656	1	0	0
GO:0045893	2.60776e-12	3.38973e-15	TCF3;TP73;TGFB1;NFKB1;PSEN1;STAT3;NKX2-5;CIITA;AIRE;RIPK3;BCL10;MAP2K3;CD4;IL10;HNF1A;KDM5A;SHH;MAFB;RORC;FOXE1;RPS6KA1;RUNX1;RUNX3;CREB5;GLI1;ESR1;SOX2;PATZ1;IL6;LEF1;RARA;HMGA1;IKBKB;CD74;PML;KMT2A;GCM1;IRF1;RUNX2;ELF1;IRF4;CREB1;RBCK1;STAT1;LHX3;CREB3L2;NFYA;IRF7;BCL3;RHOG;TCF4;SMARCA4;YY1;APOE;IRF3;CDH1;NKX2-1;RXRA;PSMC3IP;EGR2;ETS1;EPO;TBX21;MYC;NR1H3;MAX;FLI1;HLA-DRB1;PAX8;TRIP11;SMAD3;IL1B…	Positive Regulation Of Transcription, Dna-templated	75	638	25.3619	2.95719	11.5837	0	1	0
GO:0042102	4.88471e-12	6.74629e-15	IL12B;LILRB2;IL23R;TFRC;CORO1A;IL6;HLA-DPA1;PNP;PTPRC;IL1B;CD3E;HLA-DMB;CD70;LEP;SPN;TYK2;NCKAP1L;IL21;TNFRSF13C;CD209;HLA-DPB1	Positive Regulation Of T Cell Proliferation	21	56	2.22612	9.43344	11.3112	1	0	0
GO:0016064	4.91935e-12	7.19378e-15	CARD9;IRF7;IL4R;TCIRG1;CD19;CD74;MYD88;BCL10;PRKCD;IGLL1;FCGR2B;CD27;IL21R;CSF2RB	Immunoglobulin Mediated Immune Response	14	21	0.834796	16.7706	11.3081	1	0	0
GO:0050852	1.2572e-11	1.9406e-14	CTLA4;LCK;PTPRC;PRKD2;CD3E;ADA;PSEN1;CD3D;ITK;MOG;CD3G;ZAP70;HLA-DQB1;IKBKB;HLA-DRB1;CSK;HLA-DPB1;LAT;BCL10;PIK3CD;MALT1;CD247;CD8A;HLA-A;RBCK1;PTPN6;PLCG2	T Cell Receptor Signaling Pathway	27	102	4.05472	6.6589	10.9006	1	0	0
GO:0032757	1.4135e-11	2.29669e-14	FCN1;HYAL2;CLEC7A;MYD88;IL6;ELANE;BCL10;FADD;ADIPOQ;NOD2;TLR5;LGALS9;CD14;IL1B;APOA2;PRKD2;TLR3;NOS2;LEP;STAT3;CD74	Positive Regulation Of Interleukin-8 Production	21	59	2.34538	8.95378	10.8497	1	0	0
GO:0009615	5.53095e-11	9.43618e-14	TBX21;IRF7;BCL3;BANF1;CCL11;MX1;IFNG;IFITM1;FGR;IFNGR1;FOSL1;IL17RA;IFNAR2;IKBKB;IFIH1;CXCR4;HYAL2;IFNGR2;CHUK;ISG15;TBK1;BATF3;ZC3HAV1;NMI;ITGB6;CXCL12	Response To Virus	26	100	3.97522	6.54052	10.2572	1	0	0
GO:0042110	2.2516e-10	4.0243e-13	ITK;CD8A;SMAD3;IRF4;CLEC7A;CD44;LCK;LAT;PIK3CD;CASP8;PTPRC;SLAMF7;CD4;CD3G;CD3E;CD70;ZAP70;ADA;PTPN6;CD27	T Cell Activation	20	60	2.38513	8.38528	9.64751	1	0	0
GO:0007259	4.0013e-10	7.47664e-13	IL12B;STAT6;JAK3;LEP;STAT3;IL23R;STAT5A;IFNG;IL6;STAT5B;TYK2;IFNAR2;CCL2;STAT2;CD40;TNFRSF1A;NMI;CSF2RB;STAT1	Receptor Signaling Pathway Via Jak-stat	19	55	2.18637	8.6902	9.3978	1	0	0
GO:0032735	4.79269e-10	9.34476e-13	IL12B;IL23R;CD40;CLEC7A;MAPK14;IFNG;IRF8;NOD2;UNC93B1;LGALS9;CD36;IRF1;TLR3;LEP;LAPTM5;PLCG2;IRF5	Positive Regulation Of Interleukin-12 Production	17	43	1.70934	9.94533	9.31942	1	0	0
GO:0098586	7.26466e-10	1.47548e-12	IRGM;MAPK14;TGFB1;NFKB1;IRF5;IFNG;IL6;LGALS9;IFNGR1;TLR3;TYK2;IRF3;IFNAR2;IFIH1;SMAD3;BAX;IFNGR2;CHUK;CALR;IL21;POU2AF1	Cellular Response To Virus	21	71	2.82241	7.44046	9.13878	1	0	0
GO:0019886	8.83138e-10	1.86543e-12	CTSS;UNC93B1;HLA-DPA1;IFI30;HLA-DQA1;HLA-DRB5;HLA-DMB;B2M;HLA-DQB1;FCGR2B;HLA-DRA;HLA-DRB1;HLA-DPB1;CD74	Antigen Processing And Presentation Of Exogenous Peptide Antigen Via Mhc Class Ii	14	28	1.11306	12.5779	9.05397	1	0	0
GO:0033077	3.79424e-09	8.32272e-12	PRKDC;IL7R;RAG1;FADD;LIG4;STAT5B;SHH;MAFB;RAG2;BCL11B;B2M;RIPK3;ADA;ADAM17;TP53	T Cell Differentiation In Thymus	15	36	1.43108	10.4816	8.42088	1	0	0
GO:0000122	4.1246e-09	9.38246e-12	TCF3;RBPJ;FOXP2;TGFB1;NFKB1;PSEN1;STAT3;NKX2-5;CIITA;SUZ12;EED;LARP7;FBP1;SPI1;NFE2L3;IRF2;ZNF274;SIN3A;KDM5A;SHH;ZBTB17;MAFB;RORC;FOXE1;VEGFA;RUNX1;RUNX3;FOXP1;PTPRC;ESR1;STAT6;SOX2;PATZ1;LEF1;RARA;GATA2;ZBTB7B;VDR;ETV6;BIN1;GFI1;DNMT3B;STAT1;CAV1;IRF7;SMARCA4;YY1;IRF3;NR1I3;NKX2-1;PCNA;RXRA;RFX5;BACH1;WFS1;TNFSF11;BATF3;MLX;CREM;IFI16;EPO;TBX21;MYC;LEP;FASLG;NR1H3;HCLS1;IFNG;MAX;CCND3;POU1F1;MS…	Negative Regulation Of Transcription By Rna Polymerase Ii	81	836	33.2328	2.43735	8.38462	0	1	0
GO:0050766	8.47719e-09	1.99722e-11	CYBA;FCGR2A;FPR2;CLEC7A;IFNG;APOA1;NOD2;MERTK;PTPRC;APOA2;GATA2;DOCK2;MBL2;FCGR2B;CALR;RAB27A	Positive Regulation Of Phagocytosis	16	44	1.7491	9.14758	8.07175	1	0	0
GO:0050870	2.07971e-08	5.06875e-11	LCK;TNFSF11;BCL10;HLA-DPA1;HLA-DQA1;CD4;HLA-DRB5;HLA-DMB;B2M;HLA-DQB1;HLA-DRA;CCL2;HLA-DRB1;HLA-DPB1	Positive Regulation Of T Cell Activation	14	34	1.35157	10.3583	7.682	1	0	0
GO:0042100	2.69666e-08	6.7915e-11	CD40;IL7R;IL10;LEF1;PRKCD;PTPRC;CR2;CTPS1;CARD11;MS4A1;CD79A;CD70;ADA	B Cell Proliferation	13	29	1.15281	11.2768	7.56917	1	0	0
GO:0006968	5.02958e-08	1.30755e-10	LILRB2;ITK;GNLY;NCF2;TYROBP;PRF1;NCF1;BCL10;C5AR1;TCIRG1;CCR5;LSP1;FOSL1;MNDA;CX3CR1;SPN	Cellular Defense Response	16	49	1.94786	8.21415	7.29847	1	0	0
GO:0050728	1.13868e-07	3.05276e-10	IRGM;ADIPOQ;APOA1;ARNT;ADA;NFKB1;NR1H3;STAT3;NT5E;IL2RA;ACP5;APOE;TNFAIP3;SMAD3;FPR2;SOCS3;TNFRSF1A;PRKCD;ALOX5;IL10;ELANE;OTULIN;PGLYRP1	Negative Regulation Of Inflammatory Response	23	110	4.37274	5.25986	6.9436	1	0	0
GO:0042307	2.39629e-07	6.61906e-10	HYAL2;SMAD3;TARDBP;CDH1;HCLS1;IFNG;MAPK14;PRKCD;SHH;TGFB1;PIK3R1;LEP;PSEN1;PIK3R2	Positive Regulation Of Protein Import Into Nucleus	14	40	1.59009	8.80455	6.62046	0	1	0
GO:0032743	2.66645e-07	7.5819e-10	RUNX1;IRF4;CLEC7A;STAT5B;MALT1;PNP;PTPRC;CARD11;IL1B;CD4;PRKD2;CD3E;PLCG2	Positive Regulation Of Interleukin-2 Production	13	34	1.35157	9.61841	6.57407	1	0	0
GO:0002503	3.12275e-07	9.13308e-10	HLA-DQB1;HLA-DRA;HLA-DPB1;HLA-DQA1;HLA-DRB1;B2M;HLA-DPA1;HLA-DRB5;HLA-DMB	Peptide Antigen Assembly With Mhc Class Ii Protein Complex	9	14	0.556531	16.1716	6.50546	1	0	0
GO:0032729	4.12073e-07	1.23866e-09	IL12B;BCL3;CD3E;IL23R;FADD;LGALS9;TLR3;TYK2;HLA-DPB1;CLEC7A;HLA-DPA1;IL1B;IL21;ISG15;IL12RB1;IRF8;HLA-A;CD14	Positive Regulation Of Interferon-gamma Production	18	72	2.86216	6.28896	6.38503	1	0	0
GO:0032731	5.27973e-07	1.62994e-09	LILRA5;IFI16;SMAD3;CLEC7A;NLRP1;TYROBP;MYD88;IFNG;IL6;NOD2;MALT1;LPL;LGALS9;CASP8;CD36;STAT3	Positive Regulation Of Interleukin-1 Beta Production	16	57	2.26588	7.06129	6.27739	1	0	0
GO:0006935	5.25021e-07	1.66348e-09	MAPK14;LSP1;TYMP;DOCK2;SPN;CCL11;C5AR1;LGALS9;FOSL1;NCKAP1L;CCL2;C5;PROK2;FPR2;FPR1;RAC2;CX3CR1;CXCL1;CCR1;CCR5;CXCL12	Chemotaxis	21	100	3.97522	5.28273	6.27982	1	0	0
GO:0006952	6.68502e-07	2.1724e-09	FOXN1;STAT2;MX1;STAT5A;CD48;TNIP1;NOD2;MALT1;STAT5B;TAP1;STAT3;STAT6;FCGR2B;CXCL12;ACKR1;PTPRCAP;STAT1	Defense Response	17	66	2.62364	6.47954	6.1749	1	0	0
GO:0042742	1.03783e-06	3.45691e-09	IRGM;RBPJ;BCL3;SPN;AICDA;TLR3;LYST;GNLY;FPR2;MYD88;TNFRSF1A;PRKCD;RAG2;NOS2;CLEC4E;ISG15;IL10;NLRP1;ELANE;IRF8;NOD2;PGLYRP1;RBCK1;MBL2	Defense Response To Bacterium	24	134	5.32679	4.50552	5.98387	1	0	0
GO:0097191	1.02149e-06	3.48547e-09	FAS;G0S2;SMAD3;PML;BAX;IFNG;FADD;TGFB1;CASP8;PTPRC;TLR3;CD70;TGFB2;CD27;FASLG	Extrinsic Apoptotic Signaling Pathway	15	52	2.06711	7.25649	5.99076	0	1	0
GO:1900017	1.25307e-06	4.37746e-09	GPSM3;CLEC7A;CARD9;MYD88;IL6;NOD2;IL17F;TLR3;IL17RA;IRF3;STAT3	Positive Regulation Of Cytokine Production Involved In Inflammatory Response	11	26	1.03356	10.6429	5.90202	1	0	0
GO:0050729	1.31665e-06	4.70651e-09	IL12B;TGFB1;LDLR;LPL;LILRA5;GPSM3;IFNG;STAT5B;TLR3;IL17RA;HYAL2;AGTR1;TNFRSF1A;IL1B;IL21;NLRP1;NFKBIA;ETS1;NMI;TNIP1	Positive Regulation Of Inflammatory Response	20	96	3.81621	5.2408	5.88053	1	0	0
GO:0045060	1.45638e-06	5.44263e-09	ZAP70;DOCK2;PTPRC;SPN;CD3E;SHH;AIRE;CD74	Negative Thymic T Cell Selection	8	12	0.477026	16.7706	5.83673	1	0	0
GO:0045059	1.48874e-06	5.44263e-09	ZAP70;DOCK2;PTPRC;CD3G;CD3E;CD3D;SHH;CD74	Positive Thymic T Cell Selection	8	12	0.477026	16.7706	5.82718	1	0	0
GO:1902895	1.62474e-06	6.20383e-09	IL10;SMAD3;TERT;SPI1;IL6;MYC;TGFB1;GATA2;FOSL1;ETS1;TGFB2;BMP2;TP53;STAT3;SMARCA4	Positive Regulation Of Mirna Transcription	15	54	2.14662	6.98773	5.78921	1	0	0
GO:0001666	1.69254e-06	6.60019e-09	EPO;VEGFA;ATM;PSEN2;CAV1;TFRC;ADIPOQ;ARNT;LEP;ADA;USF1;UCP2;HK2;TGFB2;CXCR4;SMAD3;PML;NOS2;CRYAB;KCNJ11;ERCC3;AGTRAP;ERCC2;ADAM17;BMP2;CXCL12	Response To Hypoxia	26	160	6.36035	4.08782	5.77146	1	0	0
GO:0042832	1.78266e-06	7.09644e-09	IL12B;CD40;LYST;IL10;IL4R;IRF4;CLEC7A;MYD88;IRF8;BCL3;ARG1	Defense Response To Protozoan	11	27	1.07331	10.2487	5.74893	1	0	0
GO:0031663	2.47404e-06	1.00497e-08	MYD88;MAPK14;IRAK4;NFKBIA;BCL10;MALT1;LY86;HCK;CD14;LYN;IRF3;PLCG2	Lipopolysaccharide-mediated Signaling Pathway	12	34	1.35157	8.87853	5.60659	1	0	0
GO:0006959	2.59183e-06	1.07388e-08	ALOX5;GPI;RBPJ;IL6;IFNG;PDCD1;MS4A1;AIRE;HLA-DQB1;BLNK;CCL2;HLA-DRB1;TRAF3IP2;POU2AF1;TREM1	Humoral Immune Response	15	56	2.22612	6.73817	5.58639	1	0	0
GO:0030217	2.56611e-06	1.08407e-08	PATZ1;LCK;PIK3CD;TCIRG1;PIK3R1;PTPRC;NHEJ1;CD4;ZAP70;LEP;PIK3R2;TRAF3IP2;RUNX2	T Cell Differentiation	13	41	1.62984	7.97624	5.59072	1	0	0
GO:0006958	2.60781e-06	1.12287e-08	C3;C1QA;CFI;CR1;C1S;CD55;CR2;C1QC;MBL2;C1QB;C5	Complement Activation, Classical Pathway	11	28	1.11306	9.88265	5.58372	1	0	0
GO:0045766	2.88281e-06	1.2647e-08	STIM1;VEGFA;NTRK1;RUNX1;CTSH;PRKD2;STAT3;HMOX1;CCL11;C3;C5AR1;HK2;GATA2;TLR3;ITGB3;GRN;CD40;PIK3CD;IL1B;CX3CR1;TERT;ETS1;ECM1	Positive Regulation Of Angiogenesis	23	132	5.24729	4.38322	5.54018	0	0	1	Angiogenesis
GO:0060333	3.04544e-06	1.36079e-08	HCK;IRF1;IFNGR1;IFNG;TYK2;IFNGR2;TP53;STAT1	Interferon-gamma-mediated Signaling Pathway	8	13	0.516779	15.4805	5.51635	1	0	0
GO:0046718	3.10764e-06	1.41383e-08	TFRC;CR1;CR2;LDLR;BSG;CD81;MOG;ICAM1;ITGB3;CD209;CXCR4;HYAL2;AGTR1;CD55;CD4;TNFRSF4;AVP;ITCH;CCR5;ITGB6	Viral Entry Into Host Cell	20	102	4.05472	4.93252	5.50757	1	0	0
GO:0019882	3.53097e-06	1.63511e-08	HFE;CD8A;CTSS;RELB;CTSH;PSMB8;CD209;RAB27A;RAB32;CD74	Antigen Processing And Presentation	10	23	0.9143	10.9373	5.45211	1	0	0
GO:0001916	4.49122e-06	2.11626e-08	IL12B;HFE;HLA-F;IL23R;FADD;HLA-A;PTPRC;B2M;HLA-DRA;HLA-DRB1;IL12RB1;HLA-E	Positive Regulation Of T Cell Mediated Cytotoxicity	12	36	1.43108	8.38528	5.34764	1	0	0
GO:0050731	4.57121e-06	2.19109e-08	VEGFA;ADIPOQ;TGFB1;PTPRC;CD3E;FGF10;MTOR;HCLS1;IL6;ITGB3;CD36;CD4;HAX1;TP53;LRP4;NOD2;PLCG2	Positive Regulation Of Peptidyl-tyrosine Phosphorylation	17	76	3.02117	5.62697	5.33997	1	0	0
GO:0001934	5.16588e-06	2.5181e-08	VEGFA;NTRK1;IRGM;TFRC;ADIPOQ;CARD14;LEP;C3;LIMK2;ARRB2;CCND3;ITGB3;HLA-DRB1;CD74;MMP9;STK4;IL1B;CD4;LYN;FAS;KRAS;BMP2	Positive Regulation Of Protein Phosphorylation	22	126	5.00878	4.39229	5.28686	0	1	0
GO:0043066	5.14207e-06	2.54827e-08	EVI2B;CTSH;NFKB1;PSEN1;NKX2-5;PRKDC;MTOR;HCK;SOCS3;CRYAB;SIN3A;IL10;SHH;VEGFA;RPS6KA1;IL6;LEF1;UNG;RARA;CD74;HAX1;FAS;CREB1;LHX3;NTRK1;BCL3;NCKAP1L;MMP9;CD44;PIK3R1;CD27;WFS1;ITCH;MCL1;TFRC;MYC;CARD14;LEP;SERPINB9;PROK2;SMAD3;MALT1;LRP2;TP53;PIM1;AVP	Negative Regulation Of Apoptotic Process	46	434	17.2525	2.66629	5.28886	1	0	0
GO:0034142	5.23389e-06	2.63629e-08	TBK1;MYD88;IRAK4;NFKBIA;LGALS9;PIK3AP1;CD14;LYN;CHUK;NMI;IRF3	Toll-like Receptor 4 Signaling Pathway	11	30	1.19257	9.22381	5.28118	1	0	0
GO:0010629	5.71802e-06	2.9266e-08	TGFB1;LDLR;NFKB1;PSEN1;STAT3;SPI1;CRYAB;CCR1;SHH;VEGFA;FOXP1;ESR1;OCLN;REL;LGALS9;GATA2;TGFB2;ZBTB7B;NOS2;YY1;APOE;TBK1;CD3E;NRXN1;IFNG;PRKAR1A;SMAD3;TARDBP;CD36;TERT;BMP2	Negative Regulation Of Gene Expression	31	232	9.22251	3.36134	5.24275	0	1	0
GO:0070374	6.89025e-06	3.58255e-08	EPO;VEGFA;NTRK1;CARD9;SEMA7A;TGFB1;PTPRC;PRKD2;FGF10;NRXN1;C5AR1;ARRB2;ICAM1;LGALS9;ITGB3;APOE;HLA-DRB1;CD74;FPR2;CD44;PDGFRB;CD36;CD4;CCR1;TNFSF11;NOD2;BMP2	Positive Regulation Of Erk1 And Erk2 Cascade	27	185	7.35416	3.67139	5.16177	0	1	0
GO:0060337	7.23429e-06	3.8202e-08	STAT2;IFIH1;TREX1;TBK1;IRF7;MYD88;IFITM1;STAT1;CR2;TYK2;IRF3;IFNAR2;SIN3A	Type I Interferon Signaling Pathway	13	45	1.78885	7.26724	5.1406	1	0	0
GO:0050778	7.32144e-06	3.9257e-08	ELANE;HLA-DPA1;HLA-DQA1;HLA-DRB5;B2M;HLA-DMB;HLA-DQB1;TGFB2;HLA-DRA;HLA-DRB1;HLA-DPB1	Positive Regulation Of Immune Response	11	31	1.23232	8.92627	5.1354	1	0	0
GO:0032355	9.07376e-06	4.939e-08	TGFB1;ESR1;FGF10;LEP;STAT3;GPI;STAT5B;STXBP1;RARA;ITGAM;ASS1;PCNA;CALR;CRYAB;KCNJ11;ARPC1B;CASP8	Response To Estradiol	17	80	3.18018	5.34562	5.04221	0	0	1
GO:0032727	1.09412e-05	6.04438e-08	IFIH1;TBK1;IRF7;STAT1;ZC3HAV1;TLR3;CHUK;IRF3;IRF5	Positive Regulation Of Interferon-alpha Production	9	20	0.795044	11.3201	4.96093	1	0	0
GO:0002639	1.20177e-05	6.73671e-08	IL10;IL4R;RBP4;GPI;IL6;PTPRC;MZB1;TNFRSF4;IL21;HLA-E	Positive Regulation Of Immunoglobulin Production	10	26	1.03356	9.67532	4.92018	1	0	0
GO:0043029	1.45634e-05	8.28207e-08	FOXN1;IL7R;RAG1;CORO1A;FADD;STAT5B;TCIRG1;TGFB1;JAK3;RIPK3;NCKAP1L	T Cell Homeostasis	11	33	1.31182	8.38528	4.83674	1	0	0
GO:0060397	1.43575e-05	8.39827e-08	STAT5A;TYK2;LYN;STAT5B;STAT3;STAT6;JAK3	Growth Hormone Receptor Signaling Pathway Via Jak-stat	7	11	0.437274	16.0083	4.84292	0	0	1
GO:0038094	1.45598e-05	8.39827e-08	CD247;LCK;FCGR2B;CLEC4E;FCGR3B;FCGR2A;FCGR3A	Fc-gamma Receptor Signaling Pathway	7	11	0.437274	16.0083	4.83685	1	0	0
GO:0006915	1.45335e-05	8.61925e-08	CTSH;TGFB1;NFKB1;BCLAF1;MYD88;CTSK;KCNJ11;NLRP1;PRF1;ERCC2;VEGFA;CTSS;MAPK14;TCIRG1;EDAR;TNFAIP3;PML;KMT2A;IRF1;FAS;ERCC3;HELLS;LHX3;CTSC;FADD;PDCD1;IL2RA;IRF3;MZB1;MMP9;PMP22;PRKCD;STK4;STK17B;ITGB2;CASP10;ITCH;EMP3;CARD14;CDCA7;FASLG;PTEN;MX1;IFNG;CXCR4;BAX;IL1B;PIM1;CCR5;CASP8;CD14	Apoptotic Process	51	527	20.9494	2.43444	4.83763	1	0	0
GO:0032740	1.71029e-05	1.0282e-07	IL12B;IL23R;CARD9;MYD88;IL6;NOD2;TGFB1;TYK2;IL21;ZBTB7B	Positive Regulation Of Interleukin-17 Production	10	27	1.07331	9.31698	4.76693	1	0	0
GO:0051092	1.90317e-05	1.15962e-07	NTRK1;TFRC;CARD9;CARD14;PRKD2;IL6;LGALS9;CARD11;RIPK3;IKBKB;CLEC7A;MYD88;BCL10;MALT1;IL1B;CHUK;TNFSF11;NOD2;RBCK1;PLCG2	Positive Regulation Of Nf-kappab Transcription Factor Activity	20	115	4.5715	4.37493	4.72052	1	0	0
GO:0071346	1.8861e-05	1.17986e-07	IL12B;PIM1;ASS1;IRF8;HLA-DPA1;FCAR;LGALS9;STXBP1;IL12RB1;TLR3;NOS2;ADAMTS13;CCL2;FASLG;STAT1	Cellular Response To Interferon-gamma	15	66	2.62364	5.71724	4.72444	1	0	0
GO:0006909	1.91092e-05	1.17986e-07	LYST;NCF2;CORO1A;MYD88;ELANE;IRF8;NOD2;MERTK;CD14;GATA2;ICAM3;LDLR;CNN2;LEP;FCGR2B	Phagocytosis	15	66	2.62364	5.71724	4.71876	1	0	0
GO:0030889	1.90981e-05	1.21022e-07	CTLA4;ATM;FCGR2B;LYN;IL10;MNDA;TNFRSF13B;TYROBP	Negative Regulation Of B Cell Proliferation	8	16	0.636035	12.5779	4.71901	1	0	0
GO:0043410	1.93735e-05	1.2434e-07	VEGFA;TP73;TGFB1;PTPRC;FGF10;LEP;SOX2;LILRA5;CD81;IL6;DOK2;DOK3;LAMTOR2;HLA-DRB1;CD74;CD40;ADRB1;GRM1;MAP2K3;CD4;LYN;NOD2;BMP2;LAPTM5;FLT3;PLCG2	Positive Regulation Of Mapk Cascade	26	184	7.3144	3.55463	4.71279	1	0	0
GO:0032722	3.01001e-05	1.9563e-07	HMOX1;IL4R;CARD9;MYD88;IFNG;IL6;TLR3;AIRE;ADAM17;C5;LPL;CD74	Positive Regulation Of Chemokine Production	12	43	1.70934	7.02024	4.52143	1	0	0
GO:0045648	3.42608e-05	2.25455e-07	PRKDC;MAPK14;STAT5B;ARNT;GATA2;ETS1;NCKAP1L;ISG15;STAT3;STAT1	Positive Regulation Of Erythrocyte Differentiation	10	29	1.15281	8.67443	4.4652	1	0	0
GO:0033209	3.75829e-05	2.50369e-07	FAS;TNFSF11;NFKBIA;TNFRSF1A;CARD14;CD70;CHUK;TP53;TNFRSF4;IKBKB;TRAF3IP2;TNFRSF13C;STAT1	Tumor Necrosis Factor-mediated Signaling Pathway	13	52	2.06711	6.28896	4.42501	1	0	0
GO:0042130	3.78624e-05	2.58383e-07	CTLA4;LILRB2;IL10;CR1;SHH;IL2RA;TGFB1;SPN;PTPN6;ARG1;HLA-DRB1;HLA-E	Negative Regulation Of T Cell Proliferation	12	44	1.7491	6.86068	4.42179	1	0	0
GO:0030890	3.83185e-05	2.58383e-07	TCF3;CD81;CD40;TFRC;PTPRC;CARD11;ADA;NCKAP1L;TNFRSF4;IL21;TNFRSF13C;CD74	Positive Regulation Of B Cell Proliferation	12	44	1.7491	6.86068	4.41659	1	0	0
GO:0002224	3.78319e-05	2.61249e-07	CTSS;IRAK4;BCL10;UNC93B1;TLR5;FOSL1;TLR3;AP3B1;PLCG2	Toll-like Receptor Signaling Pathway	9	23	0.9143	9.84359	4.42214	1	0	0
GO:0060907	3.7392e-05	2.61249e-07	CARD9;MYD88;NOD2;SEMA7A;CD36;TLR3;LAPTM5;PLCG2;CD74	Positive Regulation Of Macrophage Cytokine Production	9	23	0.9143	9.84359	4.42722	1	0	0
GO:0120162	4.11326e-05	2.90725e-07	VEGFA;G0S2;CAV1;ADIPOQ;STAT6;LEP;SMARCA4;IL4R;ALPL;UCP2;TSHR;ZBTB7B;CXCR4;ADRB1;CD36;HCRT;IRF4;ACSL1	Positive Regulation Of Cold-induced Thermogenesis	18	100	3.97522	4.52805	4.38581	1	0	0
GO:0071260	4.58968e-05	3.28127e-07	FAS;CD40;MYD88;FADD;BCL10;TNFRSF1A;TLR5;TGFB1;CASP8;IRF1;IL1B;TLR3;CNN2;ITGB3;NFKB1	Cellular Response To Mechanical Stimulus	15	71	2.82241	5.31461	4.33822	0	0	1
GO:0038061	5.26336e-05	3.80566e-07	REL;NFKB2;NFKBIA;BCL10;RELB;RIPK3;CHUK;NFKB1	Nik/nf-kappab Signaling	8	18	0.715539	11.1804	4.27874	1	0	0
GO:0032495	5.52981e-05	4.04325e-07	CARD9;MAPK14;NFKBIA;TNFAIP3;NOD2;IRF5;NLRP1	Response To Muramyl Dipeptide	7	13	0.516779	13.5455	4.25729	1	0	0
GO:0032733	5.70191e-05	4.2154e-07	LILRA5;IL12B;IRF4;CLEC7A;IL6;NOD2;BCL3;LGALS9;PLCG2;ISG15;STAT3	Positive Regulation Of Interleukin-10 Production	11	38	1.51058	7.28195	4.24398	1	0	0
GO:0043382	6.87041e-05	5.13508e-07	IL12B;IL23R;HLA-DRA;HLA-DRB1;PCK1;IL12RB1	Positive Regulation Of Memory T Cell Differentiation	6	9	0.35777	16.7706	4.16302	1	0	0
GO:0031295	7.46648e-05	5.64126e-07	CAV1;LCK;MTOR;ICOS;CARD11;LYN;CD3E;SPN;PTPN6;CSK;TNFRSF13C	T Cell Costimulation	11	39	1.55034	7.09524	4.12688	1	0	0
GO:0002430	0.000101892	7.78115e-07	CR2;FPR1;C5AR1;CR1;C3;FPR2;ITGAM	Complement Receptor Mediated Signaling Pathway	7	14	0.556531	12.5779	3.99186	1	0	0
GO:0042981	0.000109157	8.42466e-07	ATM;CARD9;BCL3;CD3E;JAK3;CARD11;RIPK3;APOE;IRF3;PAX8;TARDBP;BAX;MALT1;HAX1;CALR;TP53;FAS;NLRP1;MCL1;ETS1;PTPN6;FLT3;STAT1	Regulation Of Apoptotic Process	23	165	6.55911	3.50657	3.96195	1	0	0
GO:0033152	0.000115725	9.11964e-07	TCF3;PRKDC;NHEJ1;XRCC4;LIG4	Immunoglobulin V(d)j Recombination	5	6	0.238513	20.9632	3.93657	1	0	0
GO:0030854	0.000116931	9.11964e-07	HCLS1;EVI2B;LEF1;RUNX1;HAX1	Positive Regulation Of Granulocyte Differentiation	5	6	0.238513	20.9632	3.93207	1	0	0
GO:0030097	0.000122644	9.76451e-07	AHSP;NKX2-5;IL10;RUNX1;IL7R;RUNX3;LCK;CNN2;PGM3;TGFB2;FLT3;TTC7A;RUNX2	Hemopoiesis	13	58	2.30563	5.63838	3.91135	1	0	0
GO:0042098	0.000122058	9.81697e-07	IL12B;CORO1A;CCND3;MALT1;SHH;TGFB1;CTPS1;CD70;SPN;PTPN6;TNFRSF4	T Cell Proliferation	11	41	1.62984	6.74913	3.91343	1	0	0
GO:0035556	0.000142189	1.15516e-06	PSEN2;PRKD2;PLEK;SRPK1;PSEN1;HCK;TYK2;TREM1;SOCS3;NOD2;RPS6KA1;MAPK14;BLK;NFAM1;TCL1A;IRAK4;ZAP70;MKNK1;LCK;SIPA1;ITK;TYROBP;TRAF3IP2;CD209;STK38;PRKCD;STK4;STK17B;CXCL1;BLNK;PLCG2;TFRC;JAK3;LEP;HMOX1;HCLS1;PRKAR1A;LAT;AVP	Intracellular Signal Transduction	39	388	15.4239	2.52855	3.84713	1	0	0
GO:0042113	0.000147469	1.21004e-06	CD40;C3;PIK3CD;MALT1;CASP8;CR2;MS4A1;CD79A;ZAP70;PLCG2	B Cell Activation	10	34	1.35157	7.39878	3.8313	1	0	0
GO:2001238	0.000146024	1.21004e-06	G0S2;HYAL2;CAV1;PML;TNFSF11;FADD;BCL10;PTPRC;RBCK1;FASLG	Positive Regulation Of Extrinsic Apoptotic Signaling Pathway	10	34	1.35157	7.39878	3.83558	1	0	0
GO:0032819	0.000147727	1.23616e-06	IL12B;IL23R;TYK2;FCGR3A;STAT5B;HLA-E	Positive Regulation Of Natural Killer Cell Proliferation	6	10	0.397522	15.0935	3.83054	1	0	0
GO:0033151	0.000146307	1.23616e-06	RAG1;ATM;LIG1;LIG4;RAG2;DCLRE1C	V(d)j Recombination	6	10	0.397522	15.0935	3.83474	1	0	0
GO:0008284	0.000178182	1.51996e-06	CR1;CTSH;TGFB1;NKX2-5;SUZ12;HCK;FOSL1;PDGFRB;IL21;SHH;IL12B;VEGFA;GLI1;FGF10;IL23R;EPCAM;E2F3;IL6;TCIRG1;RARA;TSHR;TGFB2;CLEC7A;LYN;PTPN6;RHOG;SMARCA4;MZB1;ADAM17;EPO;MYC;FASLG;PTEN;HCLS1;IFNG;NAMPT;IL7R;IL1B;CALR;IL12RB1;AVP;BMP2;FLT3	Positive Regulation Of Cell Population Proliferation	43	453	18.0077	2.38786	3.74914	0	1	0
GO:0021983	0.000182822	1.57438e-06	CDH1;RBPJ;CREB1;GLI1;TBX19;FGF10;NKX2-1;SOX2	Pituitary Gland Development	8	21	0.834796	9.58318	3.73797	0	0	1
GO:0007249	0.000187297	1.62814e-06	REL;TBK1;NFKB2;NFKBIA;RELB;BCL3;CARD11;CHUK;NFKB1;IKBKB	I-kappab Kinase/nf-kappab Signaling	10	35	1.39133	7.18738	3.72747	1	0	0
GO:0007165	0.000296315	2.59989e-06	ATM;ADIPOQ;COPA;STAT3;IL4R;GPI;C5AR1;RIPK3;LILRB2;MYD88;PDGFRB;MAP2K3;CD4;GMFG;IL21;NLRP1;CD79B;FBN1;CXCL12;CSF2RB;RPS6KA1;PILRA;MAPK14;LSP1;PTPRC;ESR1;NFAM1;TLR3;LPXN;GRN;FPR1;LYN;FAS;CD48;CREB1;CHRNG;TYMP;APOA2;SIPA1;ITK;CCL11;APBB1IP;ADA2;TYROBP;CAPN5;CCL2;NR1I3;CD53;PRKCD;RAC2;STK4;CXCL1;CLIC1;IL1RN;SECTM1;CREM;ECM1;EPO;SPN;TAGAP;FASLG;NRXN1;MX1;C3;HCLS1;DOK2;CCND3;IFNGR1;NAMPT;HLA-DRB1;OSTF1…	Signal Transduction	80	1086	43.1709	1.8531	3.52825	0	1	0
GO:0032728	0.000322253	2.85365e-06	POLR3A;IFIH1;TBK1;IRF7;ZC3HAV1;IRF1;TLR3;IRF3;ISG15;IRF5	Positive Regulation Of Interferon-beta Production	10	37	1.47083	6.79888	3.4918	1	0	0
GO:0007169	0.000321358	2.87183e-06	NTRK1;LCK;MERTK;CD3E;BLK;STAP1;DOK2;HCK;FGR;DOK3;ZAP70;PDGFRB;CD4;LYN;BLNK;CD8A;FLT3	Transmembrane Receptor Protein Tyrosine Kinase Signaling Pathway	17	105	4.17398	4.07285	3.49301	0	1	0
GO:0032494	0.000341157	3.07648e-06	CARD9;MYD88;IL6;C5AR1;IRF5	Response To Peptidoglycan	5	7	0.278265	17.9685	3.46705	1	0	0
GO:0032747	0.000338111	3.07648e-06	MYD88;IFNG;IL17RA;PLCG2;CLEC7A	Positive Regulation Of Interleukin-23 Production	5	7	0.278265	17.9685	3.47094	1	0	0
GO:0032481	0.000371605	3.47181e-06	TBK1;MYD88;IRF7;ZC3HAV1;IRF1;CD14;IRF3;PLCG2;IRF5	Positive Regulation Of Type I Interferon Production	9	30	1.19257	7.54675	3.42992	1	0	0
GO:0030878	0.000374864	3.47181e-06	NKX2-5;SMAD3;SHH;HOXA5;FGF10;TG;NKX2-1;PAX8;FOXE1	Thyroid Gland Development	9	30	1.19257	7.54675	3.42613	0	0	1
GO:0010575	0.000378182	3.47181e-06	C3;IL6;C5AR1;ARNT;TGFB1;IL1B;BSG;C5;STAT3	Positive Regulation Of Vascular Endothelial Growth Factor Production	9	30	1.19257	7.54675	3.4223	0	0	1	Angiogenesis
GO:0043065	0.00038018	3.58282e-06	ATM;TP73;HOXA5;PSEN1;PRKDC;FOSL1;B4GALT1;BCLAF1;BCL10;MNDA;IL6;TLR3;BIN1;FAS;ERCC3;CTLA4;IRF5;FADD;TNFRSF10C;MMP9;STK4;STK17B;MCL1;FASLG;TSPO;BAX;TP53;ATF6;IRF8;CASP8;BMP2	Positive Regulation Of Apoptotic Process	31	288	11.4486	2.70775	3.42001	1	0	0
GO:1904151	0.000375107	3.62643e-06	ITGAM;SPI1;TYROBP;STAP1	Positive Regulation Of Microglial Cell Mediated Cytotoxicity	4	4	0.159009	25.1558	3.42584	1	0	0
GO:0002296	0.000381519	3.62643e-06	SPN;TBX21;STAT6;MTOR	T-helper 1 Cell Lineage Commitment	4	4	0.159009	25.1558	3.41848	1	0	0
GO:0033153	0.000378286	3.62643e-06	PRKDC;BCL11B;LIG4;LEF1	T Cell Receptor V(d)j Recombination	4	4	0.159009	25.1558	3.42218	1	0	0
GO:0043536	0.000381811	3.72226e-06	VEGFA;CD40;STAT5A;MAPK14;TGFB1;MAP2K3;PRKD2;GATA2;ETS1;ADAM17	Positive Regulation Of Blood Vessel Endothelial Cell Migration	10	38	1.51058	6.61996	3.41815	0	0	1	Angiogenesis
GO:0001938	0.000389778	3.83159e-06	VEGFA;ECM1;CCL11;IL10;STAT5A;POLD4;PIK3CD;ARNT;PRKD2;FGF10;ITGB3;CXCL12;NRAS	Positive Regulation Of Endothelial Cell Proliferation	13	65	2.58389	5.03117	3.40918	0	0	1	Angiogenesis
GO:0097242	0.00039319	3.92902e-06	LRP2;ITGB2;ITGAM;C5AR1;C3;LDLR;TYROBP	Amyloid-beta Clearance	7	17	0.675787	10.3583	3.4054	1	0	0
GO:0032695	0.000396412	3.92902e-06	LILRA5;IL10;NOD2;ARRB2;JAK3;ACP5;NFKB1	Negative Regulation Of Interleukin-12 Production	7	17	0.675787	10.3583	3.40185	1	0	0
GO:0051091	0.000421742	4.2486e-06	TCF3;PRKD2;ESR1;SMARCA4;PTEN;TFDP1;IL6;SMARCB1;SMAD3;CLEC7A;IL1B;IL10;TNFSF11;BMP2;PLCG2	Positive Regulation Of Dna-binding Transcription Factor Activity	15	86	3.41869	4.38765	3.37495	0	1	0
GO:0050830	0.000420501	4.27026e-06	CARD9;HLA-E;IL6;C5AR1;FGR;ACP5;IL7R;MYD88;CD36;IL1B;TBK1;HLA-A;IL17F;PGLYRP1;B2M;MBL2;ADAM17	Defense Response To Gram-positive Bacterium	17	108	4.29324	3.95972	3.37623	1	0	0
GO:0002244	0.000447715	4.583e-06	HYAL2;TGFB1;PTPRC;LYN;ZBTB24;GATA2;TNFRSF13B;AP3B1;PTPN6;PLEK;TP53;PSEN1;SIN3A	Hematopoietic Progenitor Cell Differentiation	13	66	2.62364	4.95494	3.349	1	0	0
GO:2000318	0.000485014	5.04361e-06	CARD9;IL12B;IL23R;TYK2;IL12RB1;CLEC7A	Positive Regulation Of T-helper 17 Type Immune Response	6	12	0.477026	12.5779	3.31425	1	0	0
GO:0060100	0.000488833	5.04361e-06	CD36;NCKAP1L;GATA2;PLCG2;STAP1;C3	Positive Regulation Of Phagocytosis, Engulfment	6	12	0.477026	12.5779	3.31084	1	0	0
GO:0042475	0.000490494	5.14044e-06	LRP4;BAX;LEF1;SHH;TGFB1;FGF10;BCL11B;EDAR;BSG;BMP2;LHX8;RUNX2	Odontogenesis Of Dentin-containing Tooth	12	57	2.26588	5.29597	3.30937	0	0	1
GO:0006357	0.000497262	5.25177e-06	NFKB1;STAT3;NFYC;SPI1;FOXE1;RUNX1;E2F3;STAT5A;ELF1;HIVEP2;HOXA1;E2F2;BACH1;ECM1;MYC;MAX;PAX8;SMAD3;IRF8;TP73;HOXA5;SMARCB1;FOSL1;IRF2;MAFB;MAPK14;ESR1;ZBTB24;SMARCAL1;SPIB;IRF1;GFI1;RUNX2;NR5A1;STAT1;CREB3L2;IRF5;TCF4;NKX2-1;EGR2;ETS1;CREM;ARNT;FOXN1;PRKAR1A;POU1F1;TP53;TCF3;SP110;RBPJ;FOXP2;GMEB2;TBX19;NFE2L3;ZNF274;PAX4;HNF1A;ERCC2;RORC;RUNX3;CREB5;ZBTB7B;GCM1;IRF4;CREB1;NFYA;IRF7;SMARCA4;RFXAP…	Regulation Of Transcription By Rna Polymerase Ii	97	1418	56.3686	1.72082	3.30342	0	1	0
GO:0048538	0.000498838	5.30895e-06	ATM;ZMPSTE24;RAG1;FADD;SHH;MAFB;FGF10;BCL11B;RIPK3;PSEN1;FOXE1	Thymus Development	11	48	1.90811	5.76488	3.30204	1	0	0
GO:0043129	0.00057695	6.18713e-06	VEGFA;LPCAT1;CTSH;TGFB1;NAPSA;MBL2;ITGB6	Surfactant Homeostasis	7	18	0.715539	9.78283	3.23886	1	0	0
GO:0019722	0.000578691	6.25281e-06	CD3E;ADA;FCGR3A;GRIN1;ZAP70;HOMER2;CXCR1;CXCR4;FPR2;AGTR1;LAT;CD4;CX3CR1;CCR1;TNFSF11;CCR5;PLCG2	Calcium-mediated Signaling	17	111	4.41249	3.8527	3.23755	0	1	0
GO:0060326	0.000595815	6.48625e-06	CXCR4;CCR1;AGTR1;LEF1;ARRB2;PRKCD;PDGFRB;CCR5;BIN2;CX3CR1;RHOG;CXCL12;C5	Cell Chemotaxis	13	68	2.70315	4.80921	3.22489	1	0	0
GO:0071466	0.000699935	7.6766e-06	CXCR4;TFRC;FBP1;ADIPOQ;MYC;RNF149;CD69;IL1B;TLR3;NOS2;PCNA;ITGB3;TP53	Cellular Response To Xenobiotic Stimulus	13	69	2.7429	4.73951	3.15494	1	0	0
GO:0097527	0.000710479	7.90768e-06	FADD;FAS;FASLG;TLR3;RIPK3	Necroptotic Signaling Pathway	5	8	0.318018	15.7224	3.14845	1	0	0
GO:0002314	0.000715703	7.90768e-06	ADA;IL6;IRF8;IL21;POU2AF1	Germinal Center B Cell Differentiation	5	8	0.318018	15.7224	3.14527	1	0	0
GO:0001822	0.000713375	7.99787e-06	VEGFA;TP73;BLOC1S6;TREX1;FADD;TGFB2;TRAF3IP2;PAX8;HYAL2;ASS1;AGTR1;BAX;LRP2;CYP26B1;LRP4;WFS1;HELLS	Kidney Development	17	113	4.492	3.78451	3.14668	0	0	1
GO:0048661	0.000717634	8.10392e-06	HMOX1;MYD88;FOXP1;IRAK4;IL6;ELANE;PDGFRB;TGFB1;PIK3R1;ITGB3;STAT1	Positive Regulation Of Smooth Muscle Cell Proliferation	11	50	1.98761	5.53429	3.1441	0	0	1
GO:0030335	0.000741133	8.42949e-06	VEGFA;ATM;CAV1;GLI1;SEMA7A;CTSH;TGFB1;STAT3;CCL11;LEF1;FGR;CCL2;GRN;CXCR4;SMAD3;CLEC7A;PIK3CD;PDGFRB;FERMT3;IL1B;LYN;CCR1;SEMA4A;CASP8;ADAM17;BMP2;CXCL12	Positive Regulation Of Cell Migration	27	243	9.65978	2.79509	3.1301	1	0	0
GO:0006957	0.000787439	9.02015e-06	CFD;CR2;CFB;C5;CR1;C3	Complement Activation, Alternative Pathway	6	13	0.516779	11.6104	3.10378	1	0	0
GO:0009410	0.000784763	9.05324e-06	NTRK1;CARD9;TP73;LCK;MYC;TGFB1;APOA2;PMS2;BLOC1S6;FOSL1;NCKAP1L;TRAF3IP2;TSPO;ASS1;CDH1;TYMS;PNP;CTPS1;LYN;CHUK;CALR;KCNJ11;IL10;CREB1;ADAM17;STAT1	Response To Xenobiotic Stimulus	26	230	9.143	2.8437	3.10526	1	0	0
GO:0045071	0.000851145	9.88819e-06	IFIH1;APOBEC3C;MX1;IFITM1;ZC3HAV1;BANF1;SRPK1;ISG15;TNIP1;IFI16	Negative Regulation Of Viral Genome Replication	10	42	1.66959	5.98949	3.07	1	0	0
GO:0035458	0.000844642	9.94989e-06	IFI16;TREX1;IRGM;IRF1;MNDA;TLR3;IFNAR2;STAT1	Cellular Response To Interferon-beta	8	26	1.03356	7.74026	3.07333	1	0	0
GO:0001774	0.000850508	9.94989e-06	C1QA;IFNGR2;IFNG;C5AR1;IFNGR1;TLR3;ITGB2;ITGAM	Microglial Cell Activation	8	26	1.03356	7.74026	3.07032	1	0	0
GO:0034097	0.00104413	1.23846e-05	REL;PML;NFKB2;TYMS;RELB;RARA;MCL1;ACP5;NFKB1;STAT1	Response To Cytokine	10	43	1.70934	5.8502	2.98125	1	0	0
GO:0001819	0.00107592	1.28491e-05	ITK;IL10;CARD9;IFNG;PIK3CD;IL17F;FGR;CD14;CLEC4E;NFAM1;IL21;IFI16	Positive Regulation Of Cytokine Production	12	62	2.46464	4.86887	2.96822	1	0	0
GO:0006953	0.00117087	1.40782e-05	EPO;ASS1;APCS;SERPINA3;TFRC;IL1RN;IL6;SERPINA1;MBL2	Acute-phase Response	9	35	1.39133	6.46865	2.93149	1	0	0
GO:0006366	0.00116302	1.40783e-05	NFYA;MAPK14;NFKB1;NKX2-5;TFDP1;LEF1;ARRB2;STAT5B;GATA2;BCL11B;AIRE;ZBTB7B;TRIP11;GMEB2;TNFRSF1A;NFE2L3;GCM1;PIK3R1;IRF1;ERCC3;ERCC2;POLR2A;ETS1;BMP2	Transcription By Rna Polymerase Ii	24	208	8.26846	2.9026	2.93441	0	1	0
GO:0060068	0.00140736	1.71504e-05	LRP2;MERTK;BAX;ESR1;RBP4	Vagina Development	5	9	0.35777	13.9755	2.85159	0	0	1
GO:0046631	0.00139886	1.75013e-05	CD247;CD3G;CD3E;CD3D	Alpha-beta T Cell Activation	4	5	0.198761	20.1247	2.85423	1	0	0
GO:0002326	0.00141726	1.75013e-05	TCF3;PRKDC;TP53;RAG2	B Cell Lineage Commitment	4	5	0.198761	20.1247	2.84855	1	0	0
GO:0001788	0.00142665	1.75013e-05	FCGR2B;FCGR3B;FCGR2A;FCGR3A	Antibody-dependent Cellular Cytotoxicity	4	5	0.198761	20.1247	2.84568	1	0	0
GO:0160162	0.00138983	1.75013e-05	LCK;PTPN6;CD27;CD70	CD27 signaling pathway	4	5	0.198761	20.1247	2.85704	1	0	0
GO:0002360	0.001408	1.75013e-05	FOXN1;PRKDC;TP53;RAG2	T Cell Lineage Commitment	4	5	0.198761	20.1247	2.8514	1	0	0
GO:0042127	0.00138848	1.75972e-05	TFRC;STAT1;TGFB1;CDCA7;STAT6;STAT3;STAT5A;STAT5B;CCND3;TGFB2;MZB1;STAT2;TSPO;AGTR1;TBX19;NOS2;NFKBIA;SHH	Regulation Of Cell Population Proliferation	18	132	5.24729	3.43034	2.85746	0	1	0
GO:0050821	0.00140402	1.79081e-05	IRGM;APOA1;APOA2;TMC6;AHSP;PTEN;TREX1;TYROBP;STXBP1;CD74;GRN;SMAD3;PML;PRKCD;STK4;PIK3R1;DSG1;CALR;TP53;PIM1;CRYAB;WFS1;CREB1;IFI30	Protein Stabilization	24	211	8.38771	2.86133	2.85263	0	1	0
GO:0032570	0.00140608	1.80487e-05	TSPO;CAV1;GPI;TYMS;TGFB1;FOSL1;TGFB2;DSG1;NR1H3	Response To Progesterone	9	36	1.43108	6.28896	2.85199	0	0	1
GO:0043407	0.00141788	1.83153e-05	HYAL2;STK38;ADIPOQ;PRKCD;IL1B;LYN;BMP2;APOE	Negative Regulation Of Map Kinase Activity	8	28	1.11306	7.18738	2.84836	0	1	0
GO:0018108	0.00146469	1.90389e-05	NTRK1;LCK;PDGFRB;HCK;FGR;LYN;BLK;ZAP70;PTPN6;FLT3	Peptidyl-tyrosine Phosphorylation	10	45	1.78885	5.59019	2.83425	1	0	0
GO:0030316	0.00145559	1.90389e-05	TYROBP;TFRC;MAPK14;FOXP1;TNFSF11;CREB1;TCIRG1;TGFB1;PIK3R1;BMP2	Osteoclast Differentiation	10	45	1.78885	5.59019	2.83696	0	0	1
GO:0032930	0.00152164	2.01501e-05	FPR2;CLEC7A;TYROBP;PRKCD;TGFB1;ITGB2;ITGAM	Positive Regulation Of Superoxide Anion Generation	7	21	0.834796	8.38528	2.81769	1	0	0
GO:0006956	0.00153104	2.01501e-05	CFD;C3;C1QA;CFHR3;FCN3;CFB;C1QB	Complement Activation	7	21	0.834796	8.38528	2.81501	1	0	0
GO:0006468	0.00155523	2.07213e-05	ATM;TGFB1;PRKD2;SRPK1;PRKDC;MTOR;HCK;FGR;GRK6;RIPK3;TYK2;CSK;MAP2K3;GMFG;RPS6KA1;RUNX3;MERTK;IRAK4;RARA;ZAP70;IKBKB;LYN;CREB1;MKNK1;TBCK;NTRK1;LCK;ITK;CCL11;LIMK2;CCL2;STK38;PRKCD;STK4;STK17B;TBK1;HCST;PIK3CD;PIM1	Protein Phosphorylation	39	438	17.4115	2.2399	2.8082	0	1	0
GO:0007204	0.0016164	2.16675e-05	ESR1;C5AR1;CACNA1A;GATA2;CXCR1;CXCR4;PROK2;FPR2;AGTR1;FPR1;CD55;CD36;S1PR4;CX3CR1;AVP;HCRT;CCR1;CCR5	Positive Regulation Of Cytosolic Calcium Ion Concentration	18	134	5.32679	3.37914	2.79145	0	1	0
GO:0071356	0.00162469	2.19107e-05	MAPK14;FOXP1;NFKB1;FCAR;CCL2;IKBKB;CD40;HYAL2;ASS1;PCK1;CTSK;CHUK;CX3CR1;KCNJ11;ADAMTS13	Cellular Response To Tumor Necrosis Factor	15	98	3.89572	3.85038	2.78923	1	0	0
GO:0001913	0.00179845	2.44002e-05	CTSH;HLA-A;CTSC;PRF1;IL7R;B2M	T Cell Mediated Cytotoxicity	6	15	0.596283	10.0623	2.7451	1	0	0
GO:0061760	0.00177717	2.44002e-05	CLEC7A;CX3CR1;CARD9;CLEC4E;BCL10;PLCG2	Antifungal Innate Immune Response	6	15	0.596283	10.0623	2.75027	1	0	0
GO:0045348	0.00178775	2.44002e-05	RFXANK;IFNG;CIITA;RFX5;IL10;RFXAP	Positive Regulation Of Mhc Class Ii Biosynthetic Process	6	15	0.596283	10.0623	2.74769	1	0	0
GO:0002862	0.00205945	2.84431e-05	IL12B;MAPK14;NOD2;HCK;FGR;LYN;HLA-DRB1	Negative Regulation Of Inflammatory Response To Antigenic Stimulus	7	22	0.874548	8.00413	2.68625	1	0	0
GO:0070244	0.00236624	3.30646e-05	RAG1;ADA;RORC;BCL11B;JAK3	Negative Regulation Of Thymocyte Apoptotic Process	5	10	0.397522	12.5779	2.62594	0	0	1
GO:2000563	0.00235256	3.30646e-05	LGALS9;CD55;CARD11;CD81;CD3E	Positive Regulation Of Cd4-positive, Alpha-beta T Cell Proliferation	5	10	0.397522	12.5779	2.62846	1	0	0
GO:0045730	0.00238007	3.30646e-05	CD55;CYBA;NCF1;NCF2;RAC2	Respiratory Burst	5	10	0.397522	12.5779	2.62341	1	0	0
GO:0008625	0.00255516	3.61197e-05	FAS;CASP10;BAX;FADD;TNFRSF1A;STK4;CASP8;PIK3R1;FASLG	Extrinsic Apoptotic Signaling Pathway Via Death Domain Receptors	9	39	1.55034	5.80519	2.59258	1	0	0
GO:0048536	0.00254055	3.61197e-05	NKX2-5;NFKB2;FADD;KMT2A;BCL3;FGF10;RIPK3;ADAM17;TRAF3IP2	Spleen Development	9	39	1.55034	5.80519	2.59507	1	0	0
GO:0051770	0.0026296	3.75992e-05	IFNG;MAP2K3;NAMPT;CCL2;NOD2;STAT1	Positive Regulation Of Nitric-oxide Synthase Biosynthetic Process	6	16	0.636035	9.43344	2.58011	0	0	1
GO:0032496	0.00265194	3.81342e-05	EPO;FOXP1;FGF10;FASLG;IL23R;ALPL;LGALS9;ACP5;BIN1;IL1B;PCK1;NOS2;NFKB2;ELANE;CASP8;ADAM17;CSF2RB	Response To Lipopolysaccharide	17	127	5.04853	3.36732	2.57644	1	0	0
GO:0042104	0.00272123	3.93516e-05	IL12B;EPO;IL23R;FADD;STAT5B;IL2RA;IL12RB1	Positive Regulation Of Activated T Cell Proliferation	7	23	0.9143	7.65613	2.56523	1	0	0
GO:0030225	0.00282963	4.13789e-05	VEGFA;MMP9;UCP2;CASP10;IFNG;CASP8;CD4;HLA-DRB1	Macrophage Differentiation	8	31	1.23232	6.49183	2.54827	1	0	0
GO:0006641	0.00284543	4.13789e-05	LMF1;CAV1;APOC1;DGAT1;APOA2;APOE;APOC3;LPL	Triglyceride Metabolic Process	8	31	1.23232	6.49183	2.54585	0	0	1
GO:0051897	0.00324848	4.77679e-05	VEGFA;NTRK1;PROS1;MERTK;TGFB1;LEP;NRXN1;MTOR;HCLS1;ARRB2;FGR;CD19;TGFB2;HCST;PDGFRB;HAX1;CX3CR1;TNFSF11;PIK3AP1;PTPN6;FLT3	Positive Regulation Of Protein Kinase B Signaling	21	182	7.2349	2.9026	2.48832	1	0	0
GO:1901224	0.00335906	4.99397e-05	IL12B;NOD2;LGALS9;IL1B;TLR3;RBCK1;EDAR;NMI;LAPTM5;CD27;CALR	Positive Regulation Of Nik/nf-kappab Signaling	11	60	2.38513	4.6119	2.47378	1	0	0
GO:0050679	0.00337751	4.99397e-05	VEGFA;NKX2-5;GRN;RBPJ;C5AR1;NOD2;CYP7B1;MYC;TGFB1;FGF10;RUNX2	Positive Regulation Of Epithelial Cell Proliferation	11	60	2.38513	4.6119	2.4714	1	0	0
GO:0038155	0.00335388	5.06801e-05	IL23R;TYK2;STAT3;IL12RB1	Interleukin-23-mediated Signaling Pathway	4	6	0.238513	16.7706	2.47445	1	0	0
GO:0038113	0.00337201	5.06801e-05	STAT5A;STAT3;STAT1;JAK3	Interleukin-9-mediated Signaling Pathway	4	6	0.238513	16.7706	2.47211	1	0	0
GO:0051712	0.00333594	5.06801e-05	IFNG;PRF1;CLEC7A;NOS2	Positive Regulation Of Killing Of Cells Of Another Organism	4	6	0.238513	16.7706	2.47678	1	0	0
GO:0035771	0.00339033	5.06801e-05	STAT5A;JAK3;IL4R;STAT6	Interleukin-4-mediated Signaling Pathway	4	6	0.238513	16.7706	2.46976	1	0	0
GO:2000329	0.00330064	5.06801e-05	STAT5A;TBX21;CD69;JAK3	Negative Regulation Of T-helper 17 Cell Lineage Commitment	4	6	0.238513	16.7706	2.4814	1	0	0
GO:0097398	0.0033182	5.06801e-05	SOCS3;IL1B;NFKB1;STAT3	Cellular Response To Interleukin-17	4	6	0.238513	16.7706	2.4791	1	0	0
GO:0048143	0.00360665	5.59648e-05	IFNGR1;IFNG;IL1B;C5AR1;PSEN1;C1QA	Astrocyte Activation	6	17	0.675787	8.87853	2.4429	1	0	0
GO:0034375	0.00362564	5.59648e-05	APOC1;APOE;APOC3;APOA2;APOA1;LPL	High-density Lipoprotein Particle Remodeling	6	17	0.675787	8.87853	2.44062	0	0	1
GO:0050765	0.00358787	5.59648e-05	DYSF;ADIPOQ;TGFB1;CNN2;FCGR2B;CSK	Negative Regulation Of Phagocytosis	6	17	0.675787	8.87853	2.44516	1	0	0
GO:0033674	0.00370769	5.84362e-05	NBN;RAD50;CD4;HLA-DRB1;CD74	Positive Regulation Of Kinase Activity	5	11	0.437274	11.4345	2.4309	0	1	0
GO:0048304	0.00368867	5.84362e-05	TBX21;MSH2;PTPRC;CD40;PMS2	Positive Regulation Of Isotype Switching To Igg Isotypes	5	11	0.437274	11.4345	2.43313	1	0	0
GO:0002446	0.0037269	5.84362e-05	CARD9;ADAM17;IRAK4;IL6;FCAR	Neutrophil Mediated Immunity	5	11	0.437274	11.4345	2.42865	1	0	0
GO:0032720	0.00367722	5.85535e-05	ADIPOQ;BCL3;ARRB2;LGALS9;RARA;ACP5;TNFAIP3;TSPO;IL10;NOD2;PTPN6	Negative Regulation Of Tumor Necrosis Factor Production	11	61	2.42488	4.5363	2.43448	1	0	0
GO:0007229	0.003927	6.28498e-05	APOA1;SEMA7A;PLEK;HCK;FGR;DST;ITGB3;ITGAM;LAT;FERMT3;ITGB2;ISG15;ITGB6;ADAMTS13	Integrin-mediated Signaling Pathway	14	95	3.77646	3.70718	2.40594	0	1	0
GO:0032689	0.0042011	6.75781e-05	IL10;IRGM;NOD2;CR1;LGALS9;RARA;PGLYRP1;LAPTM5;HLA-DRB1	Negative Regulation Of Interferon-gamma Production	9	42	1.66959	5.39054	2.37664	1	0	0
GO:1904646	0.00417999	6.75781e-05	NTRK1;FPR2;TYROBP;ICAM1;CD36;GRIN1;CACNA1A;FCGR2B;PSEN1	Cellular Response To Amyloid-beta	9	42	1.66959	5.39054	2.37882	1	0	0
GO:0010332	0.00437732	7.14796e-05	PRKDC;PML;BAX;LIG4;MYC;PTPRC;TP53	Response To Gamma Radiation	7	25	0.993805	7.04364	2.35879	1	0	0
GO:0006298	0.00439921	7.14796e-05	MSH2;LIG1;TREX1;TP73;RNASEH2A;PMS2;PCNA	Mismatch Repair	7	25	0.993805	7.04364	2.35663	0	0	1
GO:0034341	0.0043342	7.14796e-05	IL23R;CIITA;CD40;IFITM1;KYNU;STAT1;CD74	Response To Interferon-gamma	7	25	0.993805	7.04364	2.36309	1	0	0
GO:0030101	0.00435565	7.14796e-05	IL12B;IL21R;CD48;PIK3CD;CASP8;SLAMF7;FCGR3A	Natural Killer Cell Activation	7	25	0.993805	7.04364	2.36095	1	0	0
GO:0045190	0.00487857	8.08537e-05	MSH2;AICDA;UNG;RNF168;LIG4;NBN	Isotype Switching	6	18	0.715539	8.38528	2.31171	1	0	0
GO:0050862	0.00485477	8.08537e-05	CD81;LCK;BCL10;CARD11;PRKD2;ADA	Positive Regulation Of T Cell Receptor Signaling Pathway	6	18	0.715539	8.38528	2.31383	1	0	0
GO:0008285	0.00486746	8.14605e-05	TP73;TGFB1;STAT3;RBM38;SMARCB1;FOSL1;BCL11B;CSK;IL10;ZBTB17;IL6;IFITM1;RARA;HMGA1;TGFB2;VDR;PML;IRF1;LYN;PTPN6;COL4A3;NTRK1;PMP22;CXCL1;ETS1;PTEN;LMNA;POU1F1;SMAD3;IL1B;TP53;NMI;BMP2	Negative Regulation Of Cell Population Proliferation	33	369	14.6686	2.24971	2.3127	0	1	0
GO:0050673	0.00488722	8.21881e-05	NKX2-5;RBPJ;CYP7B1;TGFB1;STK4;FGF10;PSEN1;B4GALT1;RUNX2	Epithelial Cell Proliferation	9	43	1.70934	5.26518	2.31094	1	0	0
GO:0070670	0.00483509	8.32755e-05	CCL11;JAK3;STAT5B	Response To Interleukin-4	3	3	0.119257	25.1558	2.3156	1	0	0
GO:0002331	0.00490449	8.32755e-05	RAG1;ATM;RAG2	Pre-b Cell Allelic Exclusion	3	3	0.119257	25.1558	2.30941	1	0	0
GO:2000516	0.0047899	8.32755e-05	HLA-DRA;HLA-DRB1;CD55	Positive Regulation Of Cd4-positive, Alpha-beta T Cell Activation	3	3	0.119257	25.1558	2.31967	1	0	0
GO:2001190	0.00476762	8.32755e-05	LGALS9;CD81;HLA-DMB	Positive Regulation Of T Cell Activation Via T Cell Receptor Contact With Antigen Bound To Mhc Molecule On Antigen Presenting Cell	3	3	0.119257	25.1558	2.3217	1	0	0
GO:0002316	0.00492807	8.32755e-05	FCGR2B;PLCG2;IRF8	Follicular B Cell Differentiation	3	3	0.119257	25.1558	2.30732	1	0	0
GO:0150064	0.00481239	8.32755e-05	C3;C1QA;ITGAM	Vertebrate Eye-specific Patterning	3	3	0.119257	25.1558	2.31764	0	0	1
GO:0006272	0.00488114	8.32755e-05	POLE;POLE3;PCNA	Leading Strand Elongation	3	3	0.119257	25.1558	2.31148	0	1	0
GO:0060058	0.004858	8.32755e-05	VDR;PML;BAX	Positive Regulation Of Apoptotic Process Involved In Mammary Gland Involution	3	3	0.119257	25.1558	2.31354	0	0	1
GO:0016525	0.00497584	8.73168e-05	SPINK5;HOXA5;FASLG;TGFB2;PML;CD36;CX3CR1;ALOX5;SEMA4A;IL17F;PTPN6;COL4A3;STAT1	Negative Regulation Of Angiogenesis	13	86	3.41869	3.80263	2.30313	0	0	1	Angiogenesis
GO:0032703	0.00531593	9.41484e-05	TBX21;NOD2;CR1;PTPRC;HOMER2;LAPTM5;TNFAIP3	Negative Regulation Of Interleukin-2 Production	7	26	1.03356	6.77273	2.27442	1	0	0
GO:0010875	0.00534043	9.41484e-05	CAV1;NFKBIA;ADIPOQ;APOA1;RXRA;APOE;NR1H3	Positive Regulation Of Cholesterol Efflux	7	26	1.03356	6.77273	2.27242	0	0	1
GO:1903428	0.00535462	9.65737e-05	CYBA;CD36;GRIN1;PLCG2;RAB27A	Positive Regulation Of Reactive Oxygen Species Biosynthetic Process	5	12	0.477026	10.4816	2.27127	0	0	1
GO:0002726	0.0054033	9.65737e-05	HLA-A;CD55;SECTM1;MALT1;B2M	Positive Regulation Of T Cell Cytokine Production	5	12	0.477026	10.4816	2.26734	1	0	0
GO:0006002	0.00537885	9.65737e-05	FBP1;GPI;HK2;HK3;GFPT1	Fructose 6-phosphate Metabolic Process	5	12	0.477026	10.4816	2.26931	0	0	1
GO:0001771	0.00542797	9.65737e-05	CORO1A;DOCK2;PRF1;CD81;DOCK8	Immunological Synapse Formation	5	12	0.477026	10.4816	2.26536	1	0	0
GO:0018105	0.00582064	0.000105451	EPO;ATM;MAPK14;PRKD2;PRKDC;MTOR;IKBKB;PRKCD;STK4;PCK1;TBK1;MKNK1	Peptidyl-serine Phosphorylation	12	76	3.02117	3.97198	2.23503	0	0	1
GO:0007595	0.00581042	0.000105738	VEGFA;CAV1;STAT5A;CREB1;STAT5B;HK2;ZBTB7B;VDR	Lactation	8	35	1.39133	5.74991	2.23579	0	0	1
GO:0055074	0.0057846	0.000105738	NT5E;PSEN2;CAV1;ALPL;WFS1;TNFSF11;GRIN1;PSEN1	Calcium Ion Homeostasis	8	35	1.39133	5.74991	2.23773	0	1	0
GO:0043277	0.00619914	0.00011382	TREX1;TYROBP;CD36;RARA;ITGB3;NR1H3	Apoptotic Cell Clearance	6	19	0.755292	7.94395	2.20767	1	0	0
GO:1900121	0.00603044	0.000114152	HFE;ADIPOQ;B2M;ATP2A3	Negative Regulation Of Receptor Binding	4	7	0.278265	14.3748	2.21965	1	0	0
GO:0038111	0.00613577	0.000114152	STAT5A;IL7R;STAT1;JAK3	Interleukin-7-mediated Signaling Pathway	4	7	0.278265	14.3748	2.21213	1	0	0
GO:0034384	0.00618983	0.000114152	APOE;APOA2;APOA1;LDLR	High-density Lipoprotein Particle Clearance	4	7	0.278265	14.3748	2.20832	0	0	1
GO:1903979	0.00600467	0.000114152	PTPRC;GRN;CST7;LDLR	Negative Regulation Of Microglial Cell Activation	4	7	0.278265	14.3748	2.22151	1	0	0
GO:0038110	0.00616269	0.000114152	STAT5A;STAT3;JAK3;IL2RA	Interleukin-2-mediated Signaling Pathway	4	7	0.278265	14.3748	2.21023	1	0	0
GO:0098883	0.00605643	0.000114152	CX3CR1;C1QB;C1QC;C1QA	Synapse Pruning	4	7	0.278265	14.3748	2.21778	0	0	1
GO:0045588	0.0061091	0.000114152	PTPRC;NCKAP1L;LEF1;STAT5B	Positive Regulation Of Gamma-delta T Cell Differentiation	4	7	0.278265	14.3748	2.21402	1	0	0
GO:0050861	0.00608265	0.000114152	FOXP1;CD81;NFAM1;STAP1	Positive Regulation Of B Cell Receptor Signaling Pathway	4	7	0.278265	14.3748	2.21591	1	0	0
GO:0030593	0.00616144	0.000117632	CXCR1;C5AR1;PIK3CD;IL1B;BSG;CXCL1;ITGB2;NCKAP1L;TGFB2;TREM1	Neutrophil Chemotaxis	10	55	2.18637	4.57379	2.21032	1	0	0
GO:0009617	0.00626067	0.000120036	CFD;CAV1;ADIPOQ;LPL;C3;CCL2;PYGL;MS4A1;NOS2;FCGR2B;CFB;BMP2	Response To Bacterium	12	77	3.06092	3.92039	2.20338	1	0	0
GO:0008340	0.00679294	0.000130793	MSH2;ATM;ZMPSTE24;KCNJ11;TREX1;ERCC2;LEP;TP53	Determination Of Adult Lifespan	8	36	1.43108	5.59019	2.16794	0	1	0
GO:0050850	0.0067644	0.000130793	CLEC7A;PDGFRB;PTPRC;CD4;CD3E;ZAP70;ADA;PLCG2	Positive Regulation Of Calcium-mediated Signaling	8	36	1.43108	5.59019	2.16977	0	1	0
GO:0050727	0.00723358	0.000140452	FOXP1;SEMA7A;ESR1;TREX1;HCK;IRF3;GRN;AGTR1;MYD88;ALOX5;NLRP1;NOD2;PIK3AP1	Regulation Of Inflammatory Response	13	90	3.5777	3.63362	2.14065	1	0	0
GO:0071639	0.0076954	0.000151295	CLEC7A;LGALS9;IL1B;ADIPOQ;NOD2	Positive Regulation Of Monocyte Chemotactic Protein-1 Production	5	13	0.516779	9.67532	2.11377	1	0	0
GO:0016446	0.00775953	0.000151295	MSH2;UNG;SAMHD1;PMS2;AICDA	Somatic Hypermutation Of Immunoglobulin Genes	5	13	0.516779	9.67532	2.11016	1	0	0
GO:0033700	0.00772733	0.000151295	APOC1;APOE;APOC3;APOA2;APOA1	Phospholipid Efflux	5	13	0.516779	9.67532	2.11197	0	0	1
GO:0050776	0.0079209	0.000157015	SMAD3;CARD9;IRF7;PDCD1;CARD14;SPN;HCST	Regulation Of Immune Response	7	28	1.11306	6.28896	2.10123	1	0	0
GO:0007159	0.0079535	0.000157015	NT5E;ICAM1;PTPRC;FERMT3;ITGB2;TNIP1;CD209	Leukocyte Cell-cell Adhesion	7	28	1.11306	6.28896	2.09944	1	0	0
GO:0006006	0.00806474	0.000160522	KCNJ11;MAPK14;ADIPOQ;FBN1;ADPGK;DLAT;HK2;HK3;PCK1;LEP	Glucose Metabolic Process	10	57	2.26588	4.41331	2.09341	0	0	1
GO:0006303	0.00978988	0.000195654	ATM;PRKDC;LIG4;RNF168;NHEJ1;XRCC4;DCLRE1C;SMARCAL1	Double-strand Break Repair Via Nonhomologous End Joining	8	38	1.51058	5.29597	2.00922	0	1	0
GO:0045429	0.00975024	0.000195654	SMAD3;ASS1;CLEC7A;IFNG;CD36;IL1B;ESR1;APOE	Positive Regulation Of Nitric Oxide Biosynthetic Process	8	38	1.51058	5.29597	2.01098	0	1	0
GO:0065003	0.0104051	0.00020964	IRGM;CD3E;OCLN;WIPF1;CD3G;NCKAP1L;CD74;HFE;LPXN;CD40;PML;CAPZA1;KMT2A;CD247;TP53;FAS	Protein-containing Complex Assembly	16	132	5.24729	3.04919	1.98275	0	1	0
GO:0051928	0.0103989	0.000211204	LILRA5;HCRT;TSPO;CACNB2;CCR1;WFS1	Positive Regulation Of Calcium Ion Transport	6	21	0.834796	7.18738	1.98301	0	1	0
GO:0048535	0.0104406	0.000211204	IL7R;FADD;TGFB1;RIPK3;TRAF3IP2;RORC	Lymph Node Development	6	21	0.834796	7.18738	1.98127	1	0	0
GO:0010595	0.0105865	0.000215876	VEGFA;GRN;GPI;FOXP1;PIK3CD;PRKD2;BSG;ETS1;ITGB3;CALR	Positive Regulation Of Endothelial Cell Migration	10	59	2.34538	4.2637	1.97525	0	0	1	Angiogenesis
GO:0046629	0.0105558	0.000220396	CD247;ITK;CD3G;CD3E	Gamma-delta T Cell Activation	4	8	0.318018	12.5779	1.97651	1	0	0
GO:1905920	0.0104743	0.000220396	AGTR1;APOE;APOA2;APOA1	Positive Regulation Of Coa-transferase Activity	4	8	0.318018	12.5779	1.97987	0	1	0
GO:0032479	0.0106805	0.000220396	IRF7;IRF8;TREX1;TBK1	Regulation Of Type I Interferon Production	4	8	0.318018	12.5779	1.97141	1	0	0
GO:0034162	0.0105971	0.000220396	PIK3AP1;EPG5;IRAK4;UNC93B1	Toll-like Receptor 9 Signaling Pathway	4	8	0.318018	12.5779	1.97481	1	0	0
GO:0002768	0.0107653	0.000220396	FGR;LYN;CD40;FPR2	Immune Response-regulating Cell Surface Receptor Signaling Pathway	4	8	0.318018	12.5779	1.96797	1	0	0
GO:0032816	0.0106386	0.000220396	IL12B;HLA-E;BLOC1S6;TYROBP	Positive Regulation Of Natural Killer Cell Activation	4	8	0.318018	12.5779	1.97311	1	0	0
GO:0030853	0.0107227	0.000220396	RARA;ADIPOQ;C1QC;RUNX1	Negative Regulation Of Granulocyte Differentiation	4	8	0.318018	12.5779	1.96969	1	0	0
GO:0051248	0.0105149	0.000220396	LILRB2;APOE;NFKB1;LDLR	Negative Regulation Of Protein Metabolic Process	4	8	0.318018	12.5779	1.97819	0	1	0
GO:0032736	0.0107009	0.000226902	LGALS9;RARA;IL17RA;IRF4;HLA-E	Positive Regulation Of Interleukin-13 Production	5	14	0.556531	8.98423	1.97058	1	0	0
GO:0002281	0.0107421	0.000226902	NMI;DYSF;IFNG;PLCG2;TREX1	Macrophage Activation Involved In Immune Response	5	14	0.556531	8.98423	1.96891	1	0	0
GO:0071285	0.0106601	0.000226902	CDH1;CALR;LIG4;XRCC4;SHH	Cellular Response To Lithium Ion	5	14	0.556531	8.98423	1.97224	0	0	1
GO:0097421	0.0115758	0.000250156	IL10;UCP2;IL6;TYMS;GLI1;TGFB1;PCNA	Liver Regeneration	7	30	1.19257	5.8697	1.93645	0	0	1
GO:0002230	0.0117079	0.000250156	IL12B;IL23R;PML;SIN3A;IL12RB1;TRAF3IP2;STAT1	Positive Regulation Of Defense Response To Virus By Host	7	30	1.19257	5.8697	1.93152	1	0	0
GO:0033574	0.0116635	0.000250156	EPO;TSPO;KCNJ11;GPI;FOXP1;CALR;AVP	Response To Testosterone	7	30	1.19257	5.8697	1.93317	0	0	1
GO:0045824	0.0116195	0.000250156	TREX1;BANF1;NMI;PTPN6;TNFAIP3;PIM1;IFI16	Negative Regulation Of Innate Immune Response	7	30	1.19257	5.8697	1.93481	1	0	0
GO:0006974	0.0122842	0.000266462	CTLA4;ATM;TP73;IRF7;FOXP1;BCL3;MYC;PSEN1;PRKDC;MTOR;YY1;IRF3;SMARCAL1;BCLAF1;STK38;PRKCD;RNF168;UBA7;RAD50;GFI1;LYN;MNDA;TP53;SAMHD1;MCL1;POLE3	Cellular Response To Dna Damage Stimulus	26	281	11.1704	2.32759	1.91065	0	1	0
GO:0043434	0.0130818	0.000284827	STAT2;STAT5A;STAT5B;STAT6;BSG;CXCL12;STAT3;STAT1	Response To Peptide Hormone	8	40	1.59009	5.03117	1.88333	0	1	0
GO:0043525	0.0130575	0.000286417	ATM;GRN;MYBL2;BAX;CASP10;CASP8;MCL1;TGFB2;TP53;FASLG	Positive Regulation Of Neuron Apoptotic Process	10	61	2.42488	4.12391	1.88414	0	0	1
GO:0007611	0.013106	0.000286417	LILRB2;PTEN;NTRK1;CCL11;GPI;EGR2;MAN2B1;B2M;PSEN1;LHX8	Learning Or Memory	10	61	2.42488	4.12391	1.88253	0	0	1
GO:0042267	0.0141281	0.00031105	LYST;STAT5B;PIK3R1;SLAMF7;PTPN6;HCST;FCGR3A	Natural Killer Cell Mediated Cytotoxicity	7	31	1.23232	5.68035	1.84992	1	0	0
GO:0051603	0.0140762	0.00031105	CTSS;MALT1;CTSH;CASP8;CTSZ;CTSK;CTSC	Proteolysis Involved In Protein Catabolic Process	7	31	1.23232	5.68035	1.85152	0	1	0
GO:0002906	0.0144227	0.000322223	BCL10;ADA;CD74	Negative Regulation Of Mature B Cell Apoptotic Process	3	4	0.159009	18.8669	1.84095	1	0	0
GO:0030300	0.0142671	0.000322223	APOA2;LEP;APOA1	Regulation Of Intestinal Cholesterol Absorption	3	4	0.159009	18.8669	1.84567	0	0	1
GO:0060435	0.014015	0.000322223	TGFB1;HOXA5;ITGB6	Bronchiole Development	3	4	0.159009	18.8669	1.85341	0	0	1
GO:0150062	0.0139656	0.000322223	C3;C1QA;ITGAM	Complement-mediated Synapse Pruning	3	4	0.159009	18.8669	1.85494	1	0	0
GO:0010903	0.0143704	0.000322223	APOA2;APOC3;APOA1	Negative Regulation Of Very-low-density Lipoprotein Particle Remodeling	3	4	0.159009	18.8669	1.84253	0	0	1
GO:0045622	0.0141147	0.000322223	IRF4;HLA-DRA;HLA-DRB1	Regulation Of T-helper Cell Differentiation	3	4	0.159009	18.8669	1.85033	1	0	0
GO:0039530	0.0141651	0.000322223	IRF7;IFIH1;IRF3	Mda-5 Signaling Pathway	3	4	0.159009	18.8669	1.84878	1	0	0
GO:0002457	0.0144753	0.000322223	TREX1;UNC93B1;ICAM1	T Cell Antigen Processing And Presentation	3	4	0.159009	18.8669	1.83937	1	0	0
GO:0051103	0.0140647	0.000322223	NHEJ1;LIG4;XRCC4	Dna Ligation Involved In Dna Repair	3	4	0.159009	18.8669	1.85187	0	1	0
GO:1900122	0.0139166	0.000322223	HFE;B2M;MMP9	Positive Regulation Of Receptor Binding	3	4	0.159009	18.8669	1.85647	0	1	0
GO:1904018	0.013868	0.000322223	TGFB1;CXCR4;CXCL12	Positive Regulation Of Vasculature Development	3	4	0.159009	18.8669	1.85799	0	0	1	Angiogenesis
GO:0002328	0.0145284	0.000322223	FLT3;PRKDC;LIG4	Pro-b Cell Differentiation	3	4	0.159009	18.8669	1.83778	1	0	0
GO:1904155	0.0138197	0.000322223	RAG2;LIG4;PTPRC	Dn2 Thymocyte Differentiation	3	4	0.159009	18.8669	1.8595	1	0	0
GO:0032375	0.0142159	0.000322223	APOA2;APOC1;NFKB1	Negative Regulation Of Cholesterol Transport	3	4	0.159009	18.8669	1.84723	0	0	1
GO:0019724	0.0143186	0.000322223	CD40;MSH2;CD70	B Cell Mediated Immunity	3	4	0.159009	18.8669	1.8441	1	0	0
GO:0031623	0.0138682	0.000324481	CXCR1;CD81;CAV1;TFRC;ITCH;ARRB2;CD36;CNTN2;ITGB2	Receptor Internalization	9	51	2.02736	4.43927	1.85798	1	0	0
GO:0033189	0.0138805	0.000328153	EPO;CYP26B1;RARA;TSHB;TYMS	Response To Vitamin A	5	15	0.596283	8.38528	1.85759	0	0	1	VitA
GO:0046598	0.013833	0.000328153	BSG;LGALS9;CD4;HLA-DRB1;CD74	Positive Regulation Of Viral Entry Into Host Cell	5	15	0.596283	8.38528	1.85908	1	0	0
GO:0030949	0.0139284	0.000328153	ARNT;IL1B;PRKD2;FGF10;ITGB3	Positive Regulation Of Vascular Endothelial Growth Factor Receptor Signaling Pathway	5	15	0.596283	8.38528	1.8561	0	0	1	Angiogenesis
GO:0006590	0.0139766	0.000328153	TPO;FOXE1;CTSK;SLC5A5;TG	Thyroid Hormone Generation	5	15	0.596283	8.38528	1.8546	0	0	1
GO:0046597	0.015161	0.000364583	FCN1;CIITA;APCS;IFITM1;FCN3;CD74	Negative Regulation Of Viral Entry Into Host Cell	6	23	0.9143	6.56239	1.81927	1	0	0
GO:0030301	0.0152641	0.000364583	CAV1;APOA1;CFTR;CD36;APOA2;LDLR	Cholesterol Transport	6	23	0.9143	6.56239	1.81633	0	0	1
GO:0002437	0.0153162	0.000364583	TREX1;CD68;RBPJ;IL1RN;IL2RA;HLA-DRB1	Inflammatory Response To Antigenic Stimulus	6	23	0.9143	6.56239	1.81485	1	0	0
GO:0032438	0.0152124	0.000364583	AP3D1;LYST;AP3B1;APOE;BLOC1S6;RAB32	Melanosome Organization	6	23	0.9143	6.56239	1.8178	0	0	1
GO:0006874	0.0152876	0.00036887	STIM1;CAV1;TGFB1;CCL11;TCIRG1;ATP2A3;APOE;VDR;CD40;CALR;CCR1;ELANE;CXCL12	Cellular Calcium Ion Homeostasis	13	99	3.93547	3.30329	1.81566	0	1	0
GO:0097190	0.0155004	0.000375263	CAV1;BAX;FADD;SHH;CASP8;CD3E;RIPK3;SPN;PSEN1;FASLG	Apoptotic Signaling Pathway	10	63	2.50439	3.99299	1.80966	1	0	0
GO:0043306	0.0156101	0.000382992	FGR;STXBP1;GATA2;IL4R	Positive Regulation Of Mast Cell Degranulation	4	9	0.35777	11.1804	1.80659	1	0	0
GO:0002819	0.0157141	0.000382992	IRF1;FCGR2B;IRF7;RIPK3	Regulation Of Adaptive Immune Response	4	9	0.35777	11.1804	1.80371	1	0	0
GO:0070431	0.0154565	0.000382992	OTULIN;NFKBIA;NOD2;IRGM	Nucleotide-binding Oligomerization Domain Containing 2 Signaling Pathway	4	9	0.35777	11.1804	1.81089	0	1	0
GO:0002752	0.0157667	0.000382992	FCN1;CD14;FCN3;MBL2	Cell Surface Pattern Recognition Receptor Signaling Pathway	4	9	0.35777	11.1804	1.80226	1	0	0
GO:0070233	0.0155074	0.000382992	CD27;IL7R;BCL3;DOCK8	Negative Regulation Of T Cell Apoptotic Process	4	9	0.35777	11.1804	1.80946	1	0	0
GO:0071316	0.015406	0.000382992	NTRK1;NFKB1;KCNJ11;B2M	Cellular Response To Nicotine	4	9	0.35777	11.1804	1.81231	0	0	1
GO:0036462	0.0156619	0.000382992	CASP8;SPI1;FADD;TNFRSF10C	Trail-activated Apoptotic Signaling Pathway	4	9	0.35777	11.1804	1.80515	1	0	0
GO:0046638	0.0155586	0.000382992	ZAP70;ADA;PNP;SHH	Positive Regulation Of Alpha-beta T Cell Differentiation	4	9	0.35777	11.1804	1.80803	1	0	0
GO:1900015	0.0153558	0.000382992	LEP;MAPK14;ALOX5;NOS2	Regulation Of Cytokine Production Involved In Inflammatory Response	4	9	0.35777	11.1804	1.81373	1	0	0
GO:1903589	0.015306	0.000382992	VEGFA;HMOX1;AGTR1;GATA2	Positive Regulation Of Blood Vessel Endothelial Cell Proliferation Involved In Sprouting Angiogenesis	4	9	0.35777	11.1804	1.81514	0	0	1	Angiogenesis
GO:0045787	0.0152681	0.000383283	TCF3;IL10;RARA;TGM1;FOSL1;TGFB2;CALR	Positive Regulation Of Cell Cycle	7	32	1.27207	5.50284	1.81622	0	1	0
GO:0002376	0.0160694	0.000404705	IRF4;IRF7;IRF8;IRF1;IRF2;PSMB9;IRF3;IRF5	Immune System Process	8	42	1.66959	4.79159	1.794	1	0	0
GO:0003007	0.0160177	0.000404705	VEGFA;NKX2-5;ZMPSTE24;TREX1;MTOR;TBX19;COL2A1;TGFB2	Heart Morphogenesis	8	42	1.66959	4.79159	1.7954	0	0	1
GO:0032869	0.0170807	0.000432948	ADIPOQ;LEP;USF1;PRKDC;UCP2;MTOR;FBP1;MYO5A;PIK3R1;PCK1;PIK3R2;STAT1	Cellular Response To Insulin Stimulus	12	88	3.49819	3.43034	1.7675	0	0	1
GO:0051279	0.0180987	0.000460223	CYBA;CORO1A;PTPN6;ITGB3;LYN	Regulation Of Release Of Sequestered Calcium Ion Into Cytosol	5	16	0.636035	7.8612	1.74235	0	1	0
GO:0001782	0.0183571	0.000468287	IL7R;BAX;LYN;TNFRSF13B;NCKAP1L;TRAF3IP2	B Cell Homeostasis	6	24	0.954053	6.28896	1.7362	1	0	0
GO:0045088	0.0182989	0.000468287	SAMHD1;CASP8;IRF1;FGR;FCGR2B;APOE	Regulation Of Innate Immune Response	6	24	0.954053	6.28896	1.73758	1	0	0
GO:2000379	0.0182426	0.000468329	TSPO;AGTR1;MAPK14;PDGFRB;RIPK3;LEP;TP53	Positive Regulation Of Reactive Oxygen Species Metabolic Process	7	33	1.31182	5.33609	1.73891	0	0	1
GO:0042789	0.018577	0.000478423	CREB1;C5AR1;RARA;AP3B1;RXRA;VDR;NR1H3;STAT3	Mrna Transcription By Rna Polymerase Ii	8	43	1.70934	4.68016	1.73102	0	1	0
GO:0043124	0.0195347	0.000504675	IRGM;NFKBIA;ADIPOQ;ARRB2;CASP8;ESR1;TNFAIP3;TNIP1;STAT1	Negative Regulation Of I-kappab Kinase/nf-kappab Signaling	9	54	2.14662	4.19264	1.70919	1	0	0
GO:0032088	0.0212491	0.000550692	BCL3;ARRB2;TNFAIP3;SPI1;GFI1;CHUK;ITCH;NFKBIA;OTULIN;RBCK1	Negative Regulation Of Nf-kappab Transcription Factor Activity	10	66	2.62364	3.81149	1.67266	1	0	0
GO:0050796	0.021643	0.000562659	ALOX5;KCNJ11;IFNG;IL6;TCIRG1;IL1B;NOS2;LEP	Regulation Of Insulin Secretion	8	44	1.7491	4.57379	1.66468	0	0	1
GO:0002467	0.0234853	0.000616276	ADA;ADAM17;NFKB2;BCL3	Germinal Center Formation	4	10	0.397522	10.0623	1.6292	0	1	0
GO:0034115	0.0232692	0.000616276	IL1RN;ADIPOQ;APOA1;IL10	Negative Regulation Of Heterotypic Cell-cell Adhesion	4	10	0.397522	10.0623	1.63322	1	0	0
GO:0032680	0.0233408	0.000616276	CX3CR1;UBE2J1;FOXP1;TREX1	Regulation Of Tumor Necrosis Factor Production	4	10	0.397522	10.0623	1.63189	1	0	0
GO:0034121	0.023198	0.000616276	CD36;GFI1;IKBKB;ESR1	Regulation Of Toll-like Receptor Signaling Pathway	4	10	0.397522	10.0623	1.63455	1	0	0
GO:0048874	0.0229871	0.000616276	CARD9;CX3CR1;EPG5;NOD2	Host-mediated Regulation Of Intestinal Microbiota Composition	4	10	0.397522	10.0623	1.63852	1	0	0
GO:0072540	0.0229177	0.000616276	SOCS3;IL6;IRF4;STAT3	T-helper 17 Cell Lineage Commitment	4	10	0.397522	10.0623	1.63983	1	0	0
GO:0038196	0.023057	0.000616276	TYK2;IFNG;IFNGR1;IFNGR2	Type Iii Interferon Signaling Pathway	4	10	0.397522	10.0623	1.6372	1	0	0
GO:0010888	0.0234128	0.000616276	LEP;ITGB3;IL6;NFKBIA	Negative Regulation Of Lipid Storage	4	10	0.397522	10.0623	1.63055	0	0	1
GO:0001960	0.0235582	0.000616276	IL1RN;PTPRC;ECM1;CAV1	Negative Regulation Of Cytokine-mediated Signaling Pathway	4	10	0.397522	10.0623	1.62786	1	0	0
GO:0001783	0.0236316	0.000616276	BAX;BCL10;PDCD1;TRAF3IP2	B Cell Apoptotic Process	4	10	0.397522	10.0623	1.62651	1	0	0
GO:0035723	0.0231273	0.000616276	STAT5A;CD4;STAT3;JAK3	Interleukin-15-mediated Signaling Pathway	4	10	0.397522	10.0623	1.63588	1	0	0
GO:0071404	0.0232379	0.000628663	CD81;TGFB1;CD36;LDLR;ITGB2	Cellular Response To Low-density Lipoprotein Particle Stimulus	5	17	0.675787	7.39878	1.6338	0	0	1
GO:0043011	0.0233079	0.000628663	RBPJ;PSEN1;RELB;IRF4;BATF3	Myeloid Dendritic Cell Differentiation	5	17	0.675787	7.39878	1.6325	1	0	0
GO:0010467	0.0242027	0.000656732	ADIPOQ;TGFB1;EPG5;BLOC1S6;TCIRG1;FOSL1;APOE;IL7R;MYD88;LAT;LRP2;NKX2-1;RUNX2;KRAS;FBN1;EGR2	Gene Expression	16	146	5.80382	2.7568	1.61614	0	1	0
GO:0007254	0.0244408	0.000665178	SMAD3;CARD9;MYD88;TNFSF11;IRAK4;NOD2;IL1B;TLR3;NFKB1	Jnk Cascade	9	56	2.22612	4.0429	1.61188	0	1	0
GO:0045672	0.0272347	0.000743428	IL12B;IL23R;CCR1;IFNG;TNFSF11;CREB1	Positive Regulation Of Osteoclast Differentiation	6	26	1.03356	5.80519	1.56488	0	0	1
GO:0048662	0.0271539	0.000743428	IL12B;HMOX1;IFNG;BMP2;APOE;TNFAIP3	Negative Regulation Of Smooth Muscle Cell Proliferation	6	26	1.03356	5.80519	1.56617	0	0	1
GO:0008630	0.0279339	0.000767054	ATM;PRKDC;TP73;PML;BAX;TNFRSF1A;PIK3R1;MCL1	Intrinsic Apoptotic Signaling Pathway In Response To Dna Damage	8	46	1.8286	4.37493	1.55387	0	1	0
GO:0051402	0.0279365	0.000769394	ATM;NTRK1;CORO1A;TGFB1;EPG5;PSEN1;STXBP1;TP53;KRAS;NLRP1;LIG4	Neuron Apoptotic Process	11	81	3.21993	3.41623	1.55383	0	0	1
GO:0034382	0.0278851	0.000779305	APOC1;APOE;APOC3	Chylomicron Remnant Clearance	3	5	0.198761	15.0935	1.55463	1	0	0
GO:0002282	0.0282131	0.000779305	CX3CR1;GRN;TYROBP	Microglial Cell Activation Involved In Immune Response	3	5	0.198761	15.0935	1.54955	1	0	0
GO:0045833	0.0277239	0.000779305	APOC1;APOC3;IL1B	Negative Regulation Of Lipid Metabolic Process	3	5	0.198761	15.0935	1.55715	0	0	1
GO:1904354	0.027329	0.000779305	ATM;NBN;RAD50	Negative Regulation Of Telomere Capping	3	5	0.198761	15.0935	1.56338	0	1	0
GO:1904783	0.0272513	0.000779305	IFNGR2;IFNG;CCL2	Positive Regulation Of Nmda Glutamate Receptor Activity	3	5	0.198761	15.0935	1.56461	0	0	1
GO:0043378	0.0278043	0.000779305	NCKAP1L;RUNX1;RUNX3	Positive Regulation Of Cd8-positive, Alpha-beta T Cell Differentiation	3	5	0.198761	15.0935	1.55589	1	0	0
GO:0002576	0.0281304	0.000779305	STXBP1;PLEK;LYN	Platelet Degranulation	3	5	0.198761	15.0935	1.55082	0	0	1
GO:0071402	0.0274856	0.000779305	APOE;APOA2;APOA1	Cellular Response To Lipoprotein Particle Stimulus	3	5	0.198761	15.0935	1.5609	1	0	0
GO:0061037	0.0275646	0.000779305	LEP;RARA;CTSK	Negative Regulation Of Cartilage Development	3	5	0.198761	15.0935	1.55965	0	0	1
GO:0003176	0.0279664	0.000779305	RBPJ;BMP2;TNFRSF1A	Aortic Valve Development	3	5	0.198761	15.0935	1.55336	0	0	1
GO:0051970	0.027644	0.000779305	HCRT;GLRA1;AVP	Negative Regulation Of Transmission Of Nerve Impulse	3	5	0.198761	15.0935	1.5584	0	0	1
GO:0072538	0.0274071	0.000779305	IL17RA;TRAF3IP2;STAT3	T-helper 17 Type Immune Response	3	5	0.198761	15.0935	1.56214	1	0	0
GO:0002732	0.0280482	0.000779305	NOD2;PLCG2;CLEC7A	Positive Regulation Of Dendritic Cell Cytokine Production	3	5	0.198761	15.0935	1.5521	1	0	0
GO:0045582	0.0284756	0.00081663	RAG1;IL2RA;SMARCB1;ZAP70;CD27;SMARCA4;CD74	Positive Regulation Of T Cell Differentiation	7	36	1.43108	4.89141	1.54553	1	0	0
GO:0060252	0.0291033	0.00083936	TSPO;KRAS;IL6;IL1B;LYN	Positive Regulation Of Glial Cell Proliferation	5	18	0.715539	6.98773	1.53606	1	0	0
GO:0046889	0.0291855	0.00083936	MTOR;CREB1;PCK1;APOE;NR1H3	Positive Regulation Of Lipid Biosynthetic Process	5	18	0.715539	6.98773	1.53483	0	0	1
GO:2000406	0.0290216	0.00083936	CORO1A;SPN;ITGB3;CXCL12;DOCK8	Positive Regulation Of T Cell Migration	5	18	0.715539	6.98773	1.53728	1	0	0
GO:0070098	0.029828	0.000865105	CXCR1;CCL11;CCR1;CCR5;CCL2;CX3CR1;CXCL1;CXCL12;ACKR1	Chemokine-mediated Signaling Pathway	9	58	2.30563	3.90349	1.52538	1	0	0
GO:0019915	0.0316624	0.000920881	CAV1;PLIN3;APOA1;STAT5B;DGAT1;CD36	Lipid Storage	6	27	1.07331	5.59019	1.49946	0	0	1
GO:0030833	0.0315742	0.000920881	CORO1A;ARPC5;HCLS1;ELN;HAX1;PIK3R2	Regulation Of Actin Filament Polymerization	6	27	1.07331	5.59019	1.50067	0	0	1
GO:0140105	0.031794	0.000935042	LILRB2;TYK2;IL10;STAT3	Interleukin-10-mediated Signaling Pathway	4	11	0.437274	9.14758	1.49765	1	0	0
GO:0070242	0.0318821	0.000935042	ADA;BAX;TP53;BCL11B	Thymocyte Apoptotic Process	4	11	0.437274	9.14758	1.49645	0	0	1
GO:0045063	0.0319707	0.000935042	SEMA4A;LEF1;RELB;IL4R	T-helper 1 Cell Differentiation	4	11	0.437274	9.14758	1.49525	1	0	0
GO:0001817	0.0332976	0.000981967	IL12B;ELF1;PATZ1;LITAF;MOG;ZBTB17;CASP8;MAP2K3;LYN	Regulation Of Cytokine Production	9	59	2.34538	3.83733	1.47759	1	0	0

## Sheet: GOBP UC CS1 to CS10
Unnamed: 0	fdr_q_value	p_value	genes	description	observed	total	expected	enrichment	log_q
GO:0045944	5.50026e-72	4.46849e-76	OLIG1;ZEB1;PLSCR1;ANXA2;EN2;SREBF1;LMX1A;TEAD2;MAFF;HOXB1;SIX3;TP63;POU2F2;KLF2;TFCP2;CLOCK;CEBPZ;MYF6;FOXJ3;ETS2;TEAD1;MLXIPL;IER5;NFYB;HOXB7;TBX20;SOX14;HSF1;TFEB;MEF2B;CEBPB;RREB1;TAF7;HLTF;SOX18;SERPINF2;EOMES;PTF1A;NFE2L1;CDX2;E2F1;HNF4A;USF2;HOXB5;EP300;MAFG;SREBF2;STAT4;RB1;IRF9;MEF2C;FOXF1;ELK3;GATA4;GTF2F1;TOP2A;ATF6B;RORA;PBX3;FOS;PKNOX1;HOXB2;GATA3;MEF2D;HOXD9;MAF;AHR;NR2C2;FOSL2;PROP1…	Positive Regulation Of Transcription By Rna Polymerase Ii	248	1131	65.0067	3.81499	32
GO:0006357	1.04192e-66	1.69294e-70	HSF5;CTDSP1;MSX2;ZEB1;ZBTB7A;EN2;NR2C1;SREBF1;LMX1A;IKZF2;TEAD2;MAFF;HOXB1;SIX3;TP63;POU2F2;KLF2;LYL1;TFCP2;CLOCK;MYF6;FOXJ3;ETS2;TEAD1;MLXIPL;SOX5;NFYB;HOXB7;TBX20;HSF1;JDP2;TFEB;CEBPB;GSC;FOXN3;RREB1;BACH2;TAF7;UNCX;EOMES;PTF1A;NFE2L1;SIX6;CDX2;E2F1;HNF4A;HOXB6;USF2;HOXB5;MAFG;SREBF2;STAT4;HOXB13;ZNF672;IRF9;FOXF1;ELK3;HOXA11;E2F5;TBX4;ATF6B;RORA;TBX10;PBX3;FOS;NFIL3;PKNOX1;HOXD9;MAF;AHR;MXD3;F…	Regulation Of Transcription By Rna Polymerase Ii	272	1418	81.5027	3.33731	32
GO:0000122	9.73217e-40	2.37196e-43	TBX6;PDX1;NR1H4;MSX2;EZH2;ZEB1;HOXD9;MAF;NR2C2;MXD3;ZBTB7A;ZBTB14;FOSB;PLK1;NR2C1;SREBF1;PROP1;MAFK;PRDM16;E4F1;THRA;ZNF217;TRIM29;FOXC1;ZNF91;MAFF;GABPA;TP63;AURKB;PRDM1;SNAI3;SOX4;TBL1XR1;KLF2;GATA3;FOXM1;CREB3L1;BHLHE40;PHF12;NFIX;ETV3;SP100;EN1;NEUROG3;RARB;SP3;SOX13;THAP1;NR2F6;MYB;ETS2;BCL6;TGIF2;MLXIPL;HES6;MAZ;TRIB3;FOXO3;YBX1;MXI1;MNX1;MEF2A;TBX20;SOX14;CUX1;ALX1;ZNF140;NFIC;E2F7;NR2E1;C…	Negative Regulation Of Transcription By Rna Polymerase Ii	166	836	48.0509	3.45467	32
GO:0045893	1.29893e-17	4.22106e-21	HSF5;NR1H4;AHR;SKAP1;DNM2;SP1;PRDM16;BRCA1;TF;ACTB;FOXC1;TEAD2;MGA;TP63;SOX4;TRIM14;TBL1XR1;PRKAA1;KLF2;FOXJ2;FOXM1;LYL1;SOX17;CLOCK;NEUROG3;HIF1A;CTCFL;SMARCC1;SP3;MYB;TEAD1;MLXIPL;MAZ;CREB3;FOXO3;RXRB;NFATC1;ALX1;COL1A1;NFATC2;FOXF2;ATF4;DDIT3;TFEB;CEBPB;NFE2L2;RREB1;TAF7;SOX18;EOMES;ATF5;FOXO1;NFE2;ANKRD1;FOXA2;NR5A2;TBX15;SUPT20H;TFAP2A;E2F1;HNF4A;PARP9;ELF2;NPAS2;NR1I2;EP300;PPARA;CD274;PDLI…	Positive Regulation Of Transcription, Dna-templated	106	638	36.6705	2.89061	16.8864
GO:0045892	2.80969e-14	1.14132e-17	HSF5;MSX2;EZH2;ZEB1;AHR;ZBTB7A;ZBTB14;SIAH2;SOX6;TCF7;PRDM16;BRCA1;RCOR1;THRA;PPM1F;ZNF217;PHC2;SIX3;TP63;FOXM1;CREB3L1;BHLHE40;PHF12;SP100;CLOCK;MYF6;SP3;SOX13;MYB;BCL6;MLXIPL;TRIB3;TBX20;SOX14;ALX1;FABP4;FOXF2;DDIT3;ASAH1;FOXN3;PITX1;DNMT3A;ASCL1;TAF7;SOX18;TBX2;ATF5;FOXO1;ANKRD1;TFAP2A;E2F1;HNF4A;POU2F1;FOXG1;ELF2;HES1;NR1I2;TWIST2;NR3C1;CTCF;RB1;KDM5B;TNF;HOXA7;NR1D1;GATA6;PAX9;TLE3;HDAC2;PPA…	Negative Regulation Of Transcription, Dna-templated	86	510	29.3134	2.93381	13.5513
GO:0009952	2.70125e-12	1.31672e-15	HOXC4;ALX4;HOXC9;HOXA10;OTX1;EMX2;BHLHE40;MSX2;HOXA7;HOXD9;HOXA11;HOXA6;RARG;HOXC11;HOXA9;PBX1;HOXB9;HOXC10;HES6;HOXB6;HOXD4;HOXA3;HES1;HOXB5;HOXB7;HOXB1;HOXD10;NEUROD1;NR2F2;HOXB2	Anterior/posterior Pattern Specification	30	85	4.88556	6.14054	11.5684
GO:0048704	8.49629e-11	4.83175e-14	HOXC4;ALX4;HOXC9;HOXB7;GSC;SIX1;HOXA9;HOXB6;HOXB1;HOXD4;ALX1;HOXA3;HOXD10;ALX3;HOXA7;HOXB5;ZEB1;HOXB9;HOXD9;HOXB2	Embryonic Skeletal System Morphogenesis	20	41	2.35657	8.48693	10.0708
GO:0009954	8.75858e-08	5.69247e-11	HOXC9;HOXA10;HOXC11;HOXA9;DLX2;PBX2;TP63;HOXD10;PBX1;EN1;HOXB9;HOXD9;HOXA11;HOXC10	Proximal/distal Pattern Formation	14	26	1.49441	9.36826	7.05757
GO:0030522	1.17126e-07	8.5639e-11	AHR;PPARA;NR2F6;NR2C2;HNF4A;HNF4G;RORA;NR2E1;NR5A2;NR1D1;NR2F1;NR2C1;SREBF1;NR2F2;NR1I2	Intracellular Receptor Signaling Pathway	15	31	1.78179	8.41849	6.93135
GO:0042730	1.30345e-07	1.05894e-10	HRG;F12;FGG;FGA;PLAU;PLG;ANXA2;F2;KRT1;SERPING1;SERPINF2;FGB	Fibrinolysis	12	19	1.09207	10.9883	6.8849
GO:0006366	5.26189e-07	4.70231e-10	MYOD1;CEBPB;IRF9;RREB1;PDX1;NFIX;NR1H4;TBP;TAF7;PAX5;GTF2B;MAF;GRHL3;PTF1A;BCL6;FOSB;GTF2F1;SOX5;SRF;MNT;HNF4A;KLF13;THRA;TFAP2D;TEAD2;FOS;NFIL3;FOXA3;TP63;HOXA13;NFIC;XBP1;NEUROD1;CBFB;NFATC2;RB1;PKNOX1;ATF4;GATA3	Transcription By Rna Polymerase Ii	39	208	11.9553	3.26216	6.27886
GO:0006355	7.84177e-07	7.64491e-10	NR1H4;EZH2;AHR;NR2C2;DNM2;SP1;SOX6;TCF7;ZNF217;FOXC1;TEAD2;HOXB1;SNAI3;SOX4;FOXM1;BHLHE40;LYL1;SOX17;CLOCK;HIF1A;POU6F2;SP3;SOX13;THAP1;MYB;TGIF2;MLXIPL;HES6;ESRRA;GRHL1;ONECUT1;RHOH;YBX1;NFYB;HOXB7;NFATC2;ATF4;DDIT3;TFEB;CEBPB;RREB1;FOXN3;ATF5;PTF1A;ZNF143;NR5A2;E2F1;ESRRG;NR1I2;NR3C1;VSX1;MZF1;RB1;KDM5B;MEF2C;NFIA;ASCC2;PPARGC1A;BAZ1A;GATA4;HIC1;SIX1;RELA;RORA;WT1;NFIL3;NKX6-2	Regulation Of Transcription, Dna-templated	67	489	28.1064	2.3838	6.10559
GO:0010628	1.07272e-06	1.13294e-09	MAF;PLSCR1;FBLN1;SP1;BRCA1;PPM1F;FOXC1;CDK1;PRDM1;CEBPE;PRKAA1;SOX17;HIF1A;CTCFL;CRP;IL32;MAZ;PTPN22;MEF2A;NFATC2;HSF1;ATF3;ATF4;RPS3;NFE2L2;FN1;TLR2;FGFR4;TCF12;GRHL3;RIPK1;RARG;TFAP2A;POU4F1;E2F1;PKP1;VSIR;HES1;NR1I2;MAFG;CTCF;KDM5B;CLDN3;TNF;MEF2C;PPARGC1A;APOB;POU3F1;EGR1;PPARG;OVOL2;SOX8;RELA;LAMP3;SLC38A2;WT1;VIM;HDAC1;NFIL3	Positive Regulation Of Gene Expression	59	409	23.5082	2.50977	5.96951
GO:1902895	1.68642e-06	1.91809e-09	WT1;TNF;EGR1;GATA3;NR3C1;FOS;MYB;PPARG;POU2F1;RELA;SREBF2;TEAD1;FOXO3;JUN;FOXA1;HIF1A;SREBF1;SRF	Positive Regulation Of Mirna Transcription	18	54	3.10377	5.7994	5.77304
GO:0140467	3.48452e-06	4.24631e-09	CEBPB;NFE2L2;FOS;NFE2;JUNB;CREB3;JUN;BATF;ATF4;MAF;DDIT3;CEBPE	Integrated Stress Response Signaling	12	24	1.37945	8.6991	5.45786
GO:0006953	6.19788e-06	8.05639e-09	PLSCR1;CEBPB;SAA2;FN1;AHSG;F2;CRP;HP;SAA4;ORM2;ORM1;REG3A;ITIH4;SERPINF2	Acute-phase Response	14	35	2.0117	6.95928	5.20776
GO:0034976	3.60347e-05	4.97676e-08	CEBPB;CREB3L1;PDIA6;P4HB;PDIA4;ALOX15;NRBF2;PDIA3;ERN1;TNFRSF10B;ATF6B;THBS1;TRIB3;BCL2L11;CREB3;JUN;HSP90B1;CREB3L3;XBP1;ATF3;ATF4;DDIT3	Response To Endoplasmic Reticulum Stress	22	94	5.40286	4.07192	4.44328
GO:0030154	7.22059e-05	1.0559e-07	ERG;HSF5;MEF2D;NR1H4;ARF6;ZEB1;DUSP6;NR2C2;NR2C1;FOXI1;THRA;FOXC1;GABPA;FOXJ2;ETV3;RARB;FOXJ3;NR2F6;ETS2;HES6;GADD45B;JAK1;RXRB;DLX6;MEF2A;FOXA3;NR2E1;RXRG;MEF2B;FOXD4;DLK1;FOXA1;TCF12;RARG;FOXA2;CDX2;NHLH1;CDX1;HNF4A;ELF2;RARRES2;NR1I2;TWIST2;PPARA;HNF4G;VENTX;UGCG;RB1;FSTL1;ELK4;DLX2;MEF2C;ETV4;NR1D1;ELK3;NR2F1;PPARG;ERF;SRMS;MYBL1;TMEM176B;NKX6-2;NR2F2	Cell Differentiation	63	507	29.1409	2.16191	4.14143
GO:0051918	0.000137634	2.12449e-07	SERPINF2;HRG;PLAU;VTN;PLG;F2;THBS1;APOH	Negative Regulation Of Fibrinolysis	8	13	0.747204	10.7066	3.86128
GO:0009410	0.000168148	2.73212e-07	TNF;EMX2;PDX1;BAK1;DNMT3A;HMGCS2;GATA6;GATA4;DUSP6;TGIF1;AHR;CPS1;HDAC2;LIPA;FOSL2;FOSB;CDK4;SREBF1;CDKN1A;THBS1;RELA;MAP2K6;FOXO3;MMP2;NPAS2;FOS;PLIN2;TGFBR2;CDK1;BCL2;PARP4;OXSR1;COL1A1;AGPAT2;NFATC2;LTA	Response To Xenobiotic Stimulus	36	230	13.2198	2.7232	3.77431
GO:0035914	0.000188967	3.2239e-07	EOMES;MYOD1;MYF6;EGR1;PHOX2B;FOS;MAFF;MEF2D;SOX8;ANKRD1;PAX5;RB1;ATF3;MYOG	Skeletal Muscle Cell Differentiation	14	45	2.58647	5.41277	3.72361
GO:0071356	0.00027469	4.90956e-07	ASAH1;MYOD1;KLF2;RPS3;NFE2L2;GBP2;NR1D1;RIPK1;ANKRD1;THBS1;RELA;BRCA1;HES1;RORA;GPD1;MYOG;NFATC1;FOS;COL1A1;FABP4;GATA3	Cellular Response To Tumor Necrosis Factor	21	98	5.63277	3.72819	3.56116
GO:0042632	0.000264017	4.9333e-07	FGFR4;NR1H4;APOB;NR1D1;FABP3;DGAT2;APOA4;NR5A2;NFE2L1;SOAT1;HNF4A;LIPG;EHD1;RORA;CES1;SREBF2;SCARB1;XBP1;IL18;FABP4	Cholesterol Homeostasis	20	90	5.17295	3.86627	3.57837
GO:0006955	0.000957385	1.8667e-06	CTSG;FCGR1A;TNFSF14;TCF7;ASGR1;MICB;CCL22;C8A;IL18RAP;IL32;HLA-B;NCR3;HLA-DQA2;LTBR;MAP4K2;CEBPB;SLAMF1;TLR2;IL10RB;ASGR2;FTH1;TCF12;TNFSF8;OSM;IFITM2;VTN;CD7;CD274;IL27RA;XBP1;CYP11B1;CCL21;GBP2;IFITM3;GPR183;SLAMF6;THBS1;HLA-C;MR1;NFIL3;LTA;TNFRSF1B	Immune Response	42	312	17.9329	2.34207	3.01891
GO:0048568	0.000968109	1.96626e-06	TEAD2;HOXB7;MBD2;TEAD4;HOXD4;TEAD3;PBX2;TEAD1;PBX1;PBX3;GATA3	Embryonic Organ Development	11	32	1.83927	5.98063	3.01408
GO:0048384	0.000949418	2.00543e-06	RARG;PPARG;ESRRG;PTF1A;SP100;THRA;RARB;RXRB;RXRG	Retinoic Acid Receptor Signaling Pathway	9	21	1.20702	7.45637	3.02254
GO:0051092	0.000924223	2.0273e-06	TNF;RPS3;TLR2;TRAF1;CLOCK;RIPK4;S100A9;S100A8;IL18RAP;RIPK1;CRNN;ZBTB7A;TRIM25;EIF2AK2;PRKCI;IRAK3;NPM1;LTF;RELA;PLA2G1B;IL18;TRIM14	Positive Regulation Of Nf-kappab Transcription Factor Activity	22	115	6.60988	3.32835	3.03422
GO:0050830	0.00115265	2.62201e-06	TNF;TLR2;DEFA5;ANG;GBP2;CTSG;EPHA2;TNFSF8;ADM;CRP;HMGB2;LTF;DEFA6;CASP4;RARRES2;HAVCR2;PLA2G1B;MR1;IL27RA;IL18;LTA	Defense Response To Gram-positive Bacterium	21	108	6.20754	3.38298	2.9383
GO:0018149	0.00112415	2.64849e-06	CSTA;COL3A1;THBS1;FN1;ABCA7;TGM3;KRT1;ANXA1;SPRR1B;SPRR1A	Peptide Cross-linking	10	27	1.55188	6.44378	2.94918
GO:0070301	0.00112899	2.75162e-06	MAPK13;PRKAA1;KLF2;IL18RAP;RPS3;NFE2L2;RIPK1;HDAC2;MYB;RELA;CDK1;ERN1;FABP1;EZH2;HSF1	Cellular Response To Hydrogen Peroxide	15	60	3.44863	4.34955	2.94731
GO:0048666	0.00148812	3.74781e-06	NR2F6;MEF2C;ASCL1;PBX2;VSX1;ISL2;XBP1;EN2;PBX1;EN1;UGCG;SRF;PBX3	Neuron Development	13	47	2.70143	4.81227	2.82736
GO:0035999	0.00157042	4.08267e-06	SHMT1;SHMT2;MTHFD1L;MTHFD2;MTHFD1;MTHFS	Tetrahydrofolate Interconversion	6	9	0.517295	11.5988	2.80398
GO:0045617	0.00152283	4.08267e-06	HOXA7;TP63;REG3A;MSX2;EZH2;OVOL2	Negative Regulation Of Keratinocyte Differentiation	6	9	0.517295	11.5988	2.81735
GO:0071347	0.00225469	6.22791e-06	MAPK13;KLF2;FGG;RELA;HES1;ANKRD1;RORA;GBP2;NR1D1;HIF1A;USP10;MMP2;FGB	Cellular Response To Interleukin-1	13	49	2.81638	4.61585	2.64691
GO:0031639	0.00339983	9.66723e-06	FGG;FGA;PLAU;DHCR24;APOH;FGB	Plasminogen Activation	6	10	0.574772	10.4389	2.46854
GO:0038020	0.00509689	1.49068e-05	PTPN1;CTSD;SORL1;PTPN2	Insulin Receptor Recycling	4	4	0.229909	17.3982	2.29269
GO:0070059	0.0050638	1.52214e-05	CEBPB;PDX1;BAK1;BCL2;ERN1;TRIB3;CASP4;ATF4;TNFRSF10B;DDIT3	Intrinsic Apoptotic Signaling Pathway In Response To Endoplasmic Reticulum Stress	10	32	1.83927	5.43694	2.29552
GO:0008630	0.00552469	1.70557e-05	CIDEB;TNF;EPHA2;E2F1;HIC1;BRCA1;BAK1;BCL2;CASP2;BCL2L11;SFN;TNFRSF1B	Intrinsic Apoptotic Signaling Pathway In Response To Dna Damage	12	46	2.64395	4.53866	2.25769
GO:0001568	0.00538963	1.70766e-05	AHR;FOXO1;COL1A2;TGFBR2;MEF2C;TCF7L2;COL1A1;FOXF1;AMHR2;PROP1;CDX2	Blood Vessel Development	11	39	2.24161	4.90719	2.26844
GO:0043525	0.00512809	1.70811e-05	TFAP2A;TNF;POU4F1;NR3C1;RIPK1;MYB;CDC42;ASCL1;CASP2;CASP4;BCL2L11;FOXO3;ATF4;DDIT3	Positive Regulation Of Neuron Apoptotic Process	14	61	3.50611	3.99303	2.29004
GO:0001570	0.00525629	1.70811e-05	WT1;TEAD2;EPHA2;TBX6;TGFBR2;ADM;PTPRJ;TBX20;JUNB;HOXA13;SOX17;FOXF1;SOX18;TNNI3	Vasculogenesis	14	61	3.50611	3.99303	2.27932
GO:0043066	0.0053764	1.8345e-05	DDAH2;NR1H4;MSX2;ANG;AKR1B1;PRELID1;PLK1;PROP1;SIAH2;CDKN1A;LTF;CDK1;PAK2;PRKAA1;PLAUR;RARB;ANXA1;CBL;FKBP8;ANXA5;ANGPTL4;STK40;BCL2;NR2E1;ASCL1;CASP2;ATF5;FOXO1;RIPK1;TFAP2A;POU4F1;MPO;TWIST2;XBP1;FSTL1;LHX4;DPEP1;GATA6;HDAC2;EIF2AK2;SOX8;PRKCI;NPM1;THBS1;RELA;FABP1;AKR1A1;WT1;HSP90B1;HDAC1	Negative Regulation Of Apoptotic Process	50	434	24.9451	2.0044	2.26951
GO:0035115	0.00590513	2.06289e-05	ALX4;TFAP2A;HOXA9;TP63;HOXA13;MSX2;ALX3;EN1;HOXD9;HOXA11	Embryonic Forelimb Morphogenesis	10	33	1.89675	5.27218	2.22877
GO:0071333	0.00582285	2.08145e-05	PRKAA1;GATA4;ERN1;CMA1;SRF;FOXO3;USF2;SERPINF1;SLC12A7;SLC12A6;XBP1;NEUROD1;COL1A1;SOX4	Cellular Response To Glucose Stimulus	14	62	3.56359	3.92863	2.23486
GO:0030217	0.00785024	2.86994e-05	IKZF3;SP3;VAV1;PTPN2;EGR1;LIPA;SOX4;RHOH;PKNOX1;GATA3;PTPN22	T Cell Differentiation	11	41	2.35657	4.66781	2.10512
GO:0032526	0.00767959	2.86994e-05	CDKN2D;RARG;AQP3;ASCL1;SP100;MICB;IGF2R;GATA6;SREBF1;MMP2;TBX2	Response To Retinoic Acid	11	41	2.35657	4.66781	2.11466
GO:0043433	0.00955878	3.64987e-05	EOMES;HES6;TBX6;HDAC2;BHLHE40;TRIB1;TCF7L2;HES1;SP100;PBX1;FOXA2;GLIS2;RB1	Negative Regulation Of Dna-binding Transcription Factor Activity	13	57	3.2762	3.96801	2.0196
GO:0007389	0.00936186	3.65074e-05	UNCX;GRHL3;FOXJ1;TGFBR2;SIX1;HOXB1;ALX3;HOXD12;ZEB1;RAX	Pattern Specification Process	10	35	2.0117	4.97092	2.02864
GO:0030968	0.0106122	4.22454e-05	ATF6B;NFE2L2;CREB3L1;PTPN1;BHLHA15;EIF2AK2;XBP1;EDEM2;CREB3;ATF3;ATF4;DDIT3	Endoplasmic Reticulum Unfolded Protein Response	12	50	2.87386	4.17557	1.97419
GO:0042572	0.0104	4.22454e-05	DHRS9;PNPLA2;AKR1B10;HSD17B6;DGAT2;ADH1C;ADH1B;CYP3A5;PNLIP;AKR1B1;LIPE;CYP2C18	Retinol Metabolic Process	12	50	2.87386	4.17557	1.98297
GO:0043627	0.010196	4.22454e-05	PRKAA1;DTYMK;HOXA10;SLC34A2;TRIM25;GATA6;MMP2;HOXA11;MMP14;EP300;GATA3;RBBP5	Response To Estrogen	12	50	2.87386	4.17557	1.99157
GO:0001708	0.010285	4.34495e-05	TBX6;TBX2;TBX4;TEAD4;FOXA2;TBX15;TBX10;TBX20;MGA	Cell Fate Specification	9	29	1.66684	5.39944	1.9878
GO:0071542	0.0107303	4.62027e-05	LMX1A;PHOX2B;OTX2;EN2;FOXA2;EN1;HIF1A;FOXA1	Dopaminergic Neuron Differentiation	8	23	1.32198	6.05155	1.96939
GO:0042789	0.0104264	4.65881e-05	S100A10;PPARG;ANXA2;TBP;TFCP2;THRA;TAF7;HLTF;RXRB;SREBF1;ATF4	Mrna Transcription By Rna Polymerase Ii	11	43	2.47152	4.4507	1.98186
GO:0034097	0.0106195	4.65881e-05	SELL;CD274;COL3A1;CXCL16;PDX1;RELA;BCL2;MAPKAPK2;SP100;ITIH4;SRF	Response To Cytokine	11	43	2.47152	4.4507	1.9739
GO:0006954	0.010318	4.69421e-05	NR1H4;S100A9;S100A8;MAPKAPK2;MMP25;VNN1;CCL22;F11R;TRIM14;ALOX15;IL18RAP;ADM;BCL6;CRP;ANXA1;CARD8;HAVCR2;NCR3;FUT7;NFKBID;CEBPB;NFE2L2;AIF1;TLR2;IL10RB;RIPK1;NKG7;FASN;RARRES2;IL18;KNG1;TNF;DPEP1;CCL21;PTX3;EPHA2;THBS1;RELA;FOS;PARP4;ORM1;TNFRSF1B;GATA3	Inflammatory Response	43	367	21.0941	2.03848	1.9864
GO:0009636	0.0113077	5.23631e-05	TLR2;DNMT3A;GATA6;AHR;SDC1;CPS1;SRF;CDKN1A;EPHX1;CES1;FOS;CDK1;BCL2;ATF4	Response To Toxic Substance	14	67	3.85097	3.63545	1.94663
GO:0032715	0.0124487	5.86585e-05	KLF2;TNF;FOXJ1;SLAMF1;NR1H4;IL27RA;INPP5D;ORM1;IRAK3;HAVCR2;PTPN22	Negative Regulation Of Interleukin-6 Production	11	44	2.529	4.34955	1.90487
GO:0033574	0.0122392	5.86652e-05	HOXA10;THBS1;CBL;HOXA9;HOXA13;HMGCS2;HSF1;HOXA11;HOXB13	Response To Testosterone	9	30	1.72432	5.21946	1.91225
GO:0048469	0.0120352	5.86652e-05	FOXJ1;PPARG;ASCL1;CCL21;HES1;SOX8;CBFB;SOX18;GATA3	Cell Maturation	9	30	1.72432	5.21946	1.91955
GO:0006915	0.0120186	5.9561e-05	BAK1;MEF2D;S100A9;S100A8;AHR;PLSCR1;PRELID1;MCM2;TNFSF14;PROP1;TNFRSF10B;SIAH2;NEK6;BCL2L11;CDK1;TP63;ALOX15B;PAK2;TRAF1;RARB;BUB1;SRGN;GADD45B;CASP1;LCN2;FKBP8;MELK;CARD8;MTFP1;LTBR;TGFBR2;MEF2A;BCL2;NR2E1;BUB1B;RPS3;RAD21;TLR2;CASP2;INPP5D;TBX2;FOXO1;RIPK1;RARG;MAP2K6;EP300;NR3C1;XBP1;CIDEB;LHX4;MEF2C;SIX1;MECOM;THBS1;CASP4;LTA	Apoptotic Process	56	527	30.2905	1.84877	1.92015
GO:0071277	0.0134065	6.75283e-05	PRKAA1;ALOX5AP;MEF2C;DPEP1;LGMN;ALOX15;JUNB;FOSB;MCOLN1;IQGAP1;JUND;FOS;MEF2A;ITPKC;NFATC2	Cellular Response To Calcium Ion	15	77	4.42574	3.38926	1.87268
GO:0048646	0.0136241	7.0838e-05	DLX6;HOXB1;GATA3;FOXA1	Anatomical Structure Formation Involved In Morphogenesis	4	5	0.287386	13.9186	1.86569
GO:0001765	0.0138404	7.0838e-05	S100A10;LRCH4;ANXA2;RFTN1	Membrane Raft Assembly	4	5	0.287386	13.9186	1.85885
GO:0042752	0.0144817	7.76497e-05	SIRT6;SIAH2;PRKAA1;PPARA;PPARG;BHLHE40;HNF4A;CDK1;PPARGC1A;EZH2;CLOCK;NR1D1;TOP2A	Regulation Of Circadian Rhythm	13	61	3.50611	3.70781	1.83918
GO:0032922	0.0147045	7.76497e-05	SIRT6;AHR;PPARA;EGR1;HDAC2;HDAC1;BHLHE40;PPARGC1A;RORA;CLOCK;NR1D1;ATF4;NPAS2	Circadian Regulation Of Gene Expression	13	61	3.50611	3.70781	1.83255
GO:0009887	0.0144897	7.887e-05	LHX4;PDX1;FOXF1;SMARCC1;E2F5;TLE3;PBX2;PBX1;SIX6;RELA;TMEM176B;PBX3;EP300;E2F4;FOXF2	Animal Organ Morphogenesis	15	78	4.48322	3.34581	1.83894
GO:0048663	0.0166252	9.18447e-05	ASCL1;PTF1A;BHLHA15;NKX6-2;BHLHE22;OLIG1;GBX1	Neuron Fate Commitment	7	19	1.09207	6.40986	1.77923
GO:0045064	0.0168113	9.42385e-05	BCL6;MYB;HLX;BATF;GATA3	T-helper 2 Cell Differentiation	5	9	0.517295	9.66567	1.7744
GO:0007507	0.0169964	9.66568e-05	MEF2B;FN1;MEF2C;ASCL1;SOX17;FOXF1;MTHFD1;COL3A1;ADM;HSPB7;SRF;CDKN1A;POU4F1;FOXJ1;MMP2;FOXC1;EP300;TNNI3;WT1;ECE1;PPARA;PDLIM1;TGFBR2;PTPRJ;MEF2A;SOX4	Heart Development	26	187	10.7482	2.419	1.76964
GO:0034383	0.0193	0.000111325	SCARB1;DGAT2;EHD1;SOAT1;LIPA;APOB	Low-density Lipoprotein Particle Clearance	6	14	0.804681	7.45637	1.71444
GO:0043065	0.0193085	0.000112943	BAK1;DUSP6;DNM2;TNFRSF10B;BCL2L11;SOX4;RARB;ADM;BCL6;GADD45B;FOXO3;MELK;TBX20;BCL2;IGF2R;ATF4;CASP2;INPP5D;FOXA1;FOXO1;RIPK1;RARG;ANKRD1;E2F1;MAP2K6;HRG;NEUROD1;KNG1;CIDEB;TNF;CTSD;TOP2A;JUN;WT1;LTA	Positive Regulation Of Apoptotic Process	35	288	16.5534	2.11437	1.71425
GO:0006959	0.0231936	0.000137552	TFEB;TNF;FOXJ1;LTF;MEF2C;GPR183;BCL2;PSMB10;LTA;GATA3;POU2F2;ST6GAL1	Humoral Immune Response	12	56	3.21872	3.72819	1.63463
GO:0001666	0.0240548	0.000144614	PRKAA1;CLDN3;TNF;RAD21;TLR2;ANG;HIF1A;MMP14;EGR1;MYB;ADM;FOSL2;SRF;THBS1;PLAU;EP300;MMP2;PPARA;HSP90B1;PDLIM1;ANGPTL4;SOX4;LTA	Response To Hypoxia	23	160	9.19635	2.50099	1.6188
GO:0002250	0.026056	0.000158762	SKAP1;MICB;FGB;PRDM1;LILRB3;IL18RAP;BTN3A1;PDIA3;ANXA1;HLA-B;DBNL;HAVCR2;HLA-DQA2;TFEB;SLAMF1;LILRA6;EOMES;FGA;CD7;CD274;FGL1;GPR183;MCOLN1;LAMP3;HLA-C	Adaptive Immune Response	25	182	10.4609	2.38986	1.58409
GO:0035116	0.0271088	0.000167379	ALX4;RARG;TBX4;PITX1;TP63;MSX2;ALX3;RARB	Embryonic Hindlimb Morphogenesis	8	27	1.55188	5.15502	1.56689
GO:0055089	0.0281019	0.000175794	PRKAA1;MLXIPL;XBP1;NR1H4;DGAT2;POLD1	Fatty Acid Homeostasis	6	15	0.862158	6.95928	1.55126
GO:0030193	0.0282175	0.00017881	SERPINC1;HRG;VKORC1;FOXA2;F2	Regulation Of Blood Coagulation	5	10	0.574772	8.6991	1.54948
GO:0042127	0.0292108	0.000187477	FOXM1;SQLE;JUNB;BCL6;NR5A2;TFAP2A;PLAU;IER5;CREB3;JUN;TFAP2D;JUND;E2F4;MBD2;TGFBR2;MAFG;SIX3;PRDM1;STAT4;JUP	Regulation Of Cell Population Proliferation	20	132	7.58699	2.63609	1.53446
GO:0048665	0.0292168	0.000189889	POU4F1;SIX1;NFIA;ASCL1;FKBP8;ISL2;FOXA1	Neuron Fate Specification	7	21	1.20702	5.7994	1.53437
GO:0008202	0.0298727	0.000196579	DHRS9;HSD17B6;CYP3A5;AKR1C4;DHCR24;CYP2C9;NR1I2;SULT2B1;CYP21A2;CYP2E1	Steroid Metabolic Process	10	42	2.41404	4.14243	1.52473
GO:0003310	0.0303219	0.000201998	NKX6-2;HES1;GATA6;ONECUT1	Pancreatic A Cell Differentiation	4	6	0.344863	11.5988	1.51824
GO:1902894	0.0328707	0.000221648	TNF;PPARA;PPARG;RELA;NCOR1;HIF1A;GATA6;SRF	Negative Regulation Of Mirna Transcription	8	28	1.60936	4.97092	1.48319
GO:0001525	0.0351991	0.000240208	CD93;FN1;SOX17;ANG;HOXA7;ELK3;HIF1A;SOX18;MMP14;KLF5;MYH9;TBX4;OVOL2;ANXA2;HOXA3;RORA;MMP2;FOXC1;HRG;ANGPTL4;APOD;PTPRJ;SLC12A6;XBP1;RNF213;NR2E1;IL18;EPHB4;PKNOX1;HOXB13	Angiogenesis	30	242	13.9095	2.1568	1.45347
GO:0050994	0.0339913	0.00024025	SIRT6;THRA;RARRES2	Regulation Of Lipid Catabolic Process	3	3	0.172432	17.3982	1.46863
GO:0006561	0.0347911	0.00024025	ALDH18A1;PYCR2;PYCR1	Proline Biosynthetic Process	3	3	0.172432	17.3982	1.45853
GO:0038195	0.0343866	0.00024025	SLURP1;PLAU;PLAUR	Urokinase Plasminogen Activator Signaling Pathway	3	3	0.172432	17.3982	1.46361
GO:0009653	0.0358294	0.000256153	TBX6;PITX1;FOXD4;EN1;HOXA11;FOXA1;SOX13;MLXIPL;FOXA2;NFE2L1;ONECUT1;FOXI1;TBX10;HOXB5;FOXC1;FOXA3;GSC2;GATA3	Anatomical Structure Morphogenesis	18	115	6.60988	2.7232	1.44576
GO:0007423	0.0364616	0.000263635	ASCL1;BHLHA15;BHLHE22;OLIG1;NEUROD1;PAX5;NEUROG3	Sensory Organ Development	7	22	1.2645	5.53579	1.43816
GO:0030850	0.0425385	0.00031103	SMARCC1;ALOX15B;HOXA9;HOXA11;HOXA10	Prostate Gland Development	5	11	0.632249	7.90827	1.37122
GO:0048935	0.0420711	0.00031103	HOXD10;HOXD9;ISL2;ASCL1;POU4F1	Peripheral Nervous System Neuron Development	5	11	0.632249	7.90827	1.37602
GO:0007596	0.0443974	0.000331835	PLAUR;F2;SERPING1;PAPSS2;F12;SERPINC1;CD59;VKORC1;HNF4A;PLAU;PLG;ANXA5;PTPRJ;KNG1	Blood Coagulation	14	79	4.5407	3.08323	1.35264
GO:0050767	0.0450494	0.000344028	HES6;S100A10;POU4F1;HMGB2;BHLHE40;ASCL1;ANXA2;HES1;HLTF	Regulation Of Neurogenesis	9	37	2.12666	4.232	1.34631
GO:0009953	0.0455338	0.000344028	HOXD11;LHX2;FOXG1;TBX20;OVOL2;EN1;HOXA11;PROP1;HOXB2	Dorsal/ventral Pattern Formation	9	37	2.12666	4.232	1.34167
GO:0001501	0.0459483	0.000354626	ALX4;HOXA10;COL1A2;PITX1;EN1;HOXA11;MMP14;EPHA2;TEAD4;ETS2;HOXC10;TFAP2A;AHSG;DLX6;TP63;HOXA13;COL1A1;HOXD12	Skeletal System Development	18	118	6.78231	2.65396	1.33773
GO:0071353	0.0459999	0.000358761	TCF7;NFIL3;MCM2;XBP1;FASN;CDK4;GATA3	Cellular Response To Interleukin-4	7	23	1.32198	5.29511	1.33724
GO:0048701	0.0473942	0.000373486	TFAP2A;TGFBR2;SIX1;DLX2;SLC39A1;PAX5;TBX15;MMP14	Embryonic Cranial Skeleton Morphogenesis	8	30	1.72432	4.63952	1.32428
GO:0035050	0.0490216	0.000390293	CDC42;ECE1;SOX17;SOX18;FOXC1;TBX2	Embryonic Heart Tube Development	6	17	0.977112	6.14054	1.30961

## Sheet: Wikipathways UC CS11+M
Unnamed: 0	fdr_q_value	p_value	genes	description	observed	total	expected	enrichment	log_q	Immune	Generic	Other	Type
WP5130	3.90778e-21	4.37112e-24	SOCS3;IL1B;IRF4;IL6;IL23R;IL21;RORC;IL1B;MAPK14;MTOR;TGFB1;IL21R;TYK2;STAT3;IL17F;NFKBIA;NFKB1;ZAP70;LCK;CD247;IL4R;LAT;CD3E;CD3D;CD3G;CD4;STAT6;IKBKB;TBX21;RUNX1;RXRA;RARA;STAT5A;STAT1;IL2RA;IFNGR1;IFNG	Th17 Cell Differentiation Pathway	37	71	2.82241	13.1094	20.4081	1	0	0
WP2328	1.18351e-19	2.64767e-22	C5;VEGFA;STAT1;IL21;GNLY;C3;CXCL12;AGTR1;IFNG;IL12B;IL10;HLA-F;PRF1;HLA-E;TGFB1;IL10;IFNG;CD40;FAS;HLA-A;FASLG;CTLA4;CD55;C1QA;C1QB;C1QC;CASP8;IL2RA;IL1B;HLA-DRA;HLA-DMB;HLA-DRB1;HLA-DQA1;HLA-DPA1;HLA-DQA1;HLA-DQB1;HLA-DRB5;HLA-DPB1;HLA-E;HLA-F;HLA-A;PRF1	Allograft Rejection	42	101	4.01497	10.4608	18.9268	1	0	0
WP5218	3.92086e-18	1.31573e-20	IRF4;IFITM1;IRF8;CXCL12;PDCD1;ISG15;BLNK;CD69;SLAMF7;IL10;CD19;TBX21;PTPRC;CR1;ITGB2;MS4A1;ETS1;CD79A;CD40;IL6;STAT5A;PDCD1;ICOS;CR1;CR2;CXCR4;CXCR4;ISG15;IL6;IFNG;IL21;IL21;IFNAR2;TBX21;AICDA;C3;IL21	Extrafollicular And Follicular B Cell Activation By Sars Cov 2	37	85	3.37894	10.9502	17.4066	1	0	0
WP4630	3.39182e-18	1.51759e-20	STAT3;IRF7;HSPA6;IRF3;FADD;CASP8;FAS;CD3D;TNFAIP3;TP53;FASLG;IL2RA;IL6;CD209;IRAK4;MYD88;IL1B;IL12B;IFIH1;TBK1;CHUK;IKBKB;NFKB1;NFKBIA;NFKB2;IFNAR2;TYK2;STAT1;STAT2;MX1;BAX;TP73;CCND3;CD3E;CD3G;JAK3;STAT5A;STAT5B;PIK3CD;PIK3R1;PIK3R2;IKBKB;CHUK;NFKB1;NFKBIA;FCGR2B	Measles Virus Infection	46	132	5.24729	8.76643	17.4696	1	0	0
WP2806	1.35442e-17	7.57505e-20	FCGR3A;C3;CR2;FPR1;ARRB2;CD55;C5AR1;C3;C5;C3;PROS1;SFTPA2;C1S;CD40;CALR;C3;MBL2;C5;C3;ITGB3;CD19;ELANE;C3;C3;ICAM1;APCS;C3;C5;APOA1;CR1;CFB;FCN1;CFI;LRP2;CFD;ADIPOQ;CFD;C3;C5;C5;C5	Complement System	41	109	4.33299	9.46229	16.8682	1	0	0
WP5098	8.30802e-14	5.57585e-16	HLA-DRA;HLA-DRB1;CD247;CD3E;CD3D;CD3G;LAT;CD4;LCK;ZAP70;PIK3R1;MTOR;NFKB1;ICOS;CARD11;BCL10;MALT1;CHUK;IKBKB;NFKBIA;PTPRC;CTLA4;TYK2;IL23R;IL12B;IL12RB1;IFNAR2;TP53;MYD88;IFNG;PIK3CD;PTEN;BAX	T Cell Activation Sars Cov 2	33	89	3.53795	9.32745	13.0805	1	0	0
WP23	1.04942e-13	8.21691e-16	REL;CHUK;NFKB1;CREB1;RAC2;HCLS1;PRKCD;RPS6KA1;MYC;MALT1;CD79B;PTPRC;PTPN6;PIK3R1;PIK3R2;PLCG2;MAPK14;LYN;PIK3AP1;ETS1;CD79A;CD19;CD81;MAX;BLNK;BLK;LCK;PTPN6;BCL10;CARD11;IKBKB;NFKBIA;CR2	B Cell Receptor Signaling	33	90	3.5777	9.22381	12.9791	1	0	0
WP619	9.97395e-14	8.92524e-16	STAT2;IFNG;STAT1;SPI1;IRF8;STAT2;ICAM1;IRF2;IFNGR2;TAP1;IRF8;IFNGR1;IL1B;ISG15;NOS2;STAT1;IRF1;PSMB9;SOCS3;PRKCD;IRF4;CIITA	Type Ii Interferon Signaling	22	39	1.55034	14.1905	13.0011	1	0	0
WP4666	8.88442e-14	8.94405e-16	TGFB1;MMP9;MAP2K3;MYD88;FASLG;EGR2;TGFB2;SMAD3;MYC;PIK3R1;PIK3R2;PIK3CD;IKBKB;CHUK;NFKB1;FAS;FADD;CASP8;CASP10;BAX;JAK3;TYK2;STAT3;STAT1;STAT2;STAT5A;STAT5B;STAT6;KRAS;NRAS;CREB1;CREB5;CREB3L2;PCNA;IRAK4;IL6;MAPK14;TLR3;TBK1;IRF3;IRF7;IFIH1	Hepatitis B Infection	42	143	5.68456	7.38843	13.0514	1	0	0
WP3937	6.43983e-13	7.20339e-15	HCK;C1QA;TYROBP;PIK3R1;TREM1;ITGAM;ITGB2;LYN;PTPN6;PLCG2;LAT;RAC2;NCKAP1L;ARPC1B;NCF2;NCF1;CYBA;C1QB;C1QC;PIK3CD;PIK3R2	Microglia Pathogen Phagocytosis Pathway	21	38	1.51058	13.9019	12.1911	1	0	0
WP4341	6.35118e-12	7.81465e-14	STAT1;STAT2;ISG15;IKBKB;PLCG2;PRKCD;VDR;RXRA;ETS1;VDR;CD40;TYK2;VDR;KRAS;NRAS;NFKB1;RELB;NFKB2;TNFRSF1A;MAPK14;NOD2;CCL2;IL6;CAV1;IFNGR1;IFNG;IFNAR2;IFNGR2	Non Genomic Actions Of 1 25 Dihydroxyvitamin D3	28	75	2.98141	9.39152	11.1971	0	0	1	VitD
WP5115	1.26506e-11	1.69807e-13	SRP72;CASP8;STAT1;MYD88;COL7A1;ITCH;IL6;IRF3;MX1;IFITM1;IFIH1;CCL11;IL6;CCR5;CXCR1;CXCL1;IL1B;CCL2;IL6;LCK;CXCL12;IFNG;IL1B;C1S;APOA2;APOA1;CARD11;IL1R2;CTSZ;IL10;APOC1;CCL2;CD14;PTPN6;CFI;IL21;CFB;RRM2;HLA-DRA;CD4;HLA-DRB1;IGLL1;CD8A;TPO;NTRK1;NLRP1;HLA-DRB5;CD247;CD3G;LCK;CD3E;ZAP70;TBK1;NFKB2;MTOR	Network Map Of Sars Cov 2 Signaling	55	260	10.3356	5.32143	10.8979	1	0	0
WP5198	2.2892e-11	3.32882e-13	NFKB1;STAT1;IFNG;TBX21;STAT6;IL17F;STAT3;IL10;TGFB1;IFNGR1;NOD2;IL6;TLR5;NFKB1;IL23R;IL12RB1;IL21;IL21R;TGFB1;IL4R;RORC	Inflammatory Bowel Disease Signaling	21	44	1.7491	12.0062	10.6403	1	0	0
WP5090	2.24472e-11	3.51522e-13	MERTK;FASLG;CX3CR1;ITGB3;PROS1;FAS;BAX;IFNG;CASP8;CASP10;CR1;CD55;CR2;ITGB2;FCN3;C5;C3;CFD;TGFB2;TGFB1;CFB;C5AR1;CFB;MBL2;FCN1;ITGAM;C1QB;C1QA;C1QC;C1S;CFI;CFB	Complement System In Neuronal Development And Plasticity	32	102	4.05472	7.89203	10.6488	1	0	0
WP5434	2.25777e-11	3.78821e-13	TGFB1;TERT;RXRA;PML;NOS2;MYC;MSH2;LEF1;ESR1;CDH1;BAX;ARNT;SHH;FASLG;MAX;CASP8;FADD;STAT2;SPI1;IL6;NFKB1;RUNX1;CXCR4;ZBTB17;NFKBIA;HMOX1;STAT5A;RARA;TP53;STAT3;BMP2;PTEN;GLI1;ETS1;MTOR;CXCL12;FLT3;STAT1;FAS;CHUK;VEGFA;TGFB2;SMAD3;CCND3;E2F2;E2F3;PAX8;NRAS;KRAS;PDGFRB;RAC2;PLCG2;NTRK1;FRAT2;AGTR1;ARHGEF1;PIM1;JAK3;STAT5B;STAT6;PIK3CD;PIK3R1;PIK3R2;IKBKB;NFKB2;COL4A3;LAMA3;LAMA4;LAMB2;LAMB3;EPO;IFNG…	Cancer Pathways	81	488	19.3991	4.17546	10.6463	0	0	1	Cancer
WP5491	1.59767e-10	2.85937e-12	TCF3;IRF4;TCF4;POU2AF1;IL6;SPI1;STAT6;STAT3;NFKB1;MYC;SPIB;CD40;TNFRSF13C;CD79A;CD79B;IL4R;IL21R;IRF8;CCND3	Transcriptional Regulation Of Memory B Cell Differentiation	19	39	1.55034	12.2554	9.79651	1	0	0
WP4329	1.77224e-10	3.37003e-12	MYD88;ICAM1;IRAK4;CHUK;IKBKB;MAPK14;IRF5;IRF1;IRF7;NFKBIA;NFKB2;RELB;REL;NFKB1;ELANE;IL6;IL10	Mirna Role In Immune Response In Sepsis	17	31	1.23232	13.7951	9.75148	1	0	0
WP5072	3.56006e-10	7.1679e-12	PTPN6;TNFAIP3;SMARCB1;NFKB1;REL;CHUK;IKBKB;NFKBIA;LCK;CD247;CARD11;ITK;CD3E;CD3D;CD3E;CD3G;MALT1;BCL10;PIK3R2;LAT;PIK3R1;CD8A;ZAP70	Modulators Of Tcr Signaling And T Cell Activation	23	60	2.38513	9.64307	9.44854	1	0	0
WP395	3.46304e-10	7.35992e-12	STAT1;STAT6;TYK2;NFKB1;PTPN6;PIK3R2;MAPK14;STAT5B;IL4R;STAT3;PIK3CD;JAK3;DOK2;DOK2;STAT5A;PIK3R1;NFKBIA;IKBKB;CHUK;SOCS3;STAT3	Il4 Signaling	21	50	1.98761	10.5655	9.46054	1	0	0
WP5293	4.21809e-10	9.43643e-12	FLT3;RUNX1;GLI1;PIM1;KRAS;NRAS;STAT3;STAT5A;STAT5B;PIK3CD;PIK3R1;PIK3R2;CHUK;IKBKB;MTOR;NFKB1;SPI1;PML;RARA;MYC;LEF1;CD14;ITGAM;FLT3	Acute Myeloid Leukemia	24	66	2.62364	9.14758	9.37488	0	0	1	Cancer
WP75	4.22154e-10	9.91637e-12	STAT1;IRAK4;TLR5;NFKB1;MAPK14;IL12B;CHUK;TBK1;CD40;CASP8;IRF7;IL1B;MYD88;IRF3;IL6;IRAK4;CD14;MYD88;MYD88;IRF5;FADD;IFNAR2;MYD88;TLR3;IKBKB;CHUK;NFKB1;NFKBIA;MAP2K3	Toll Like Receptor Signaling	29	95	3.77646	7.67915	9.37453	1	0	0
WP5158	9.23033e-10	2.27145e-11	CYBA;NCF1;NCF2;HMOX1;BAX;PCNA;MMP9;AGTR1;IL6;ALOX5;IL6;ICAM1;COL2A1;TGFB1;IL1B;SMAD3;IRF3;PTEN;STAT3;STAT3;MAPK14;NFKB1;CHUK;IKBKB;PTEN	Urotensin Ii Mediated Signaling	25	74	2.94166	8.4986	9.03478	0	0	1
WP585	1.02903e-09	2.6474e-11	PTPN6;ZAP70;PTPRC;LCK;IFNAR2;STAT3;SOCS3;STAT1;STAT2;PIK3CD;MAP2K3;TYK2;MTOR;REL;CREB1;STAT5A;MTOR;PIK3R1;MAPK14;IFNAR2;IFNAR2;PIK3R2	Interferon Type I Signaling	22	58	2.30563	9.54187	8.98757	1	0	0
WP5272	3.483e-09	9.35033e-11	IL10;CCL2;IL6;IL1B;CCL2;MAPK14;NFKB1;CD14;CREB1;CREB5;CREB3L2;NFKB2;RELB;REL	Ldl Influence On Cd14 And Tlr4	14	24	0.954053	14.6742	8.45805	1	0	0
WP69	3.94589e-09	1.10344e-10	CREB1;NFKB1;REL;CHUK;IKBKB;NFKBIA;LCK;CD247;PRKCD;CARD11;ITK;MAPK14;CD3E;CD3D;CD3G;MALT1;BCL10;PIK3R2;LAT;PIK3R1;CD4;CD8A;ZAP70;ICOS	T Cell Receptor Signaling	24	73	2.90191	8.27041	8.40385	1	0	0
WP4217	7.79995e-09	2.26844e-10	ADAM17;ICAM3;CD209;ITGB3;MERTK;IRF7;TBK1;STAT1;SOCS3;PIK3R1;IRF3;MBL2;NFKB1;CAV1;PIK3R1;PIK3CD;PIK3R2;NFKB1;NFKB2;REL;HLA-A;HLA-DMB;HLA-DPA1;HLA-E;HLA-F;HLA-DPB1;HLA-DQA1;HLA-DQA1;HLA-DQB1;HLA-DRA;HLA-DRB1;HLA-DRB5;RELB	Ebola Virus Infection In Host	33	134	5.32679	6.1951	8.10791	1	0	0
WP5104	7.6731e-09	2.31738e-10	C5;CFD;LMNA;C3;CFB;C3;C3;CFB;LMNB1;LMNB1;LMNA;LMNB1	Acquired Partial Lipodystrophy Barraquer Simons Syndrome	12	18	0.715539	16.7706	8.11503	0	0	1
WP5078	1.28646e-08	4.0292e-10	ICOS;FASLG;IL6;LGALS9;B2M;FAS;CXCL12;ARG1;TNFRSF4;VEGFA;CD40;IL10;PDCD1;HLA-A;TGFB1;TGFB2;CTLA4;NT5E	T Cell Modulation In Pancreatic Cancer	18	44	1.7491	10.291	7.8906	1	0	0
WP3863	1.92122e-08	6.23215e-10	PTPN6;NFKBIA;PTPRC;IKBKB;CD8A;LAT;IL10;MALT1;LCK;CTLA4;CD3D;NFKB1;ITK;IFNG;CD4;CARD11;PDCD1;BCL10;ICOS;ZAP70;CHUK	T Cell Antigen Receptor Tcr Pathway During Staphylococcus Aureus Infection	21	61	2.42488	8.66021	7.71642	1	0	0
WP4884	4.09301e-08	1.37349e-09	HLA-DRA;CD4;HLA-DRB1;IGLL1;CD8A;HLA-DRB5;IL6;CD247;CD3G;LCK;CD3E;ZAP70	Pathogenesis Of Sars Cov 2 Mediated By Nsp9 Nsp10 Complex	12	20	0.795044	15.0935	7.38796	1	0	0
WP254	4.70249e-08	1.63062e-09	IRF1;NFKB1;FAS;NFKBIA;IRF2;PRF1;TNFRSF1A;CHUK;BAX;CASP10;IKBKB;IRF5;IRF3;TP73;MYC;PIK3R1;IRF7;IRF4;TP53;CASP8;FASLG;HELLS;FADD;MCL1	Apoptosis	24	82	3.25968	7.36269	7.32767	1	0	0
WP5039	4.77967e-08	1.71084e-09	CXCL12;CXCL1;MX1;CCL2;IRF7;TBK1;SMAD3;NFKB1;IFITM1;FADD;STAT2;TGFB1;IRF3;IL10;IL6;STAT1;BSG;IFNAR2;CASP8;MX1;IFITM1	Sars Cov 2 Innate Immunity Evasion And Cell Specific Immune Response	21	64	2.54414	8.25426	7.3206	1	0	0
WP5347	5.10229e-08	1.8834e-09	BAX;IL6;IL10;MMP9;TNFSF11;CTSK;RORC;IL1B;SOCS3;STAT1;STAT3;ICAM1;MAPK14;STAT1;NFKBIA;STAT3;IL1B;IL6;TYK2	Il26 Signaling	19	53	2.10687	9.01813	7.29223	1	0	0
WP3646	1.23009e-07	4.67819e-09	MAPK14;RRM2;VEGFA;FASLG;CXCR1;STAT3;TP53;NFKB1;LEF1;CD44;IL6;TGFB1;SMAD3;E2F2;MYC;HNF1A;NOS2;FASLG	Hepatitis C And Hepatocellular Carcinoma	18	50	1.98761	9.0561	6.91006	1	0	0
WP3858	1.46105e-07	5.72e-09	TLR5;MYD88;IRAK4;TLR3;TBK1;IRF3;IRF7;IKBKB;NFKB1;NFKB2;RELB;REL;CHUK	Toll Like Receptor Signaling Related To Myd88	13	26	1.03356	12.5779	6.83533	1	0	0
WP545	1.52945e-07	6.15884e-09	C1S;C1QB;C1QA;C1QC;C3;CD55;C5;C3;C5;CFB;CFB;CFD	Complement Activation	12	22	0.874548	13.7214	6.81547	1	0	0
WP5473	1.95343e-07	8.08467e-09	CCL2;CCL11;CCR5;CCR1;CXCL1;CXCL12;CXCR1;CXCR4;CX3CR1;IL21;EPO;TPO;LEP;IL2RA;IL4R;IL7R;IL21R;CSF2RB;IL6;IL12RB1;IL23R;IL10;IFNG;IFNAR2;IFNGR1;IFNGR2;IL1R2;IL1RN;IL17F;IL17RA;TNFRSF1A;FASLG;FAS;TNFRSF10C;EDAR;TNFSF11;CD70;CD27;CD40;TNFRSF4;TNFRSF13B;TNFRSF13C;TGFB1;TGFB2	Cytokine Cytokine Receptor Interaction	44	242	9.62003	4.57379	6.7092	1	0	0
WP4136	2.06076e-07	8.7594e-09	IL6;IKBKB;TLR3;MYD88;NFKB1;CD14;TYROBP;IRAK4;IRF3;ITGAM;ITGB2;CCL2;CHUK;IL12B;NOS2;REL	Fibrin Complement Receptor 3 Signaling	16	41	1.62984	9.81691	6.68597	1	0	0
WP4585	2.75905e-07	1.20361e-08	CD8A;IFNG;STAT3;CD3D;ZAP70;LCK;PDCD1;CD3E;CD3G;NFKB1;HLA-A;HLA-DRB1	Cancer Immunotherapy By Pd 1 Blockade	12	23	0.9143	13.1248	6.55924	1	0	0
WP4754	3.04553e-07	1.36265e-08	BAX;CASP8;LCK;NFKB1;NCF1;NCF2;PIK3R1;CHUK;IKBKB;NFKBIA;PTEN;TNFRSF1A;IRF1;TP53;FASLG;FAS;PRKCD;MYD88	Il18 Signaling	18	53	2.10687	8.54349	6.51634	1	0	0
WP236	3.29346e-07	1.51042e-08	CREB1;STAT5A;STAT5B;CYP26B1;RXRA;RARA;NR1H3;LPL;FAS;GATA2;TGFB1;LEP;CFD;ADIPOQ;HMGA1;IL6;BMP2;STAT3;STAT2;STAT1;STAT6;SOCS3;SMAD3;HNF1A;NAMPT;EGR2;LMNA;ZMPSTE24;PCK1	Adipogenesis	29	126	5.00878	5.78984	6.48235	0	0	1
WP4298	4.02018e-07	1.88867e-08	IFNG;TGFB1;STAT1;IL10;IL6;STAT3;BAX;CD4;MMP9;RAC2;CCR5;TLR3;CD55;PIK3R1;CREB1;CXCR4;ITGB2;NFKB2;TLR5;CAV1;IL12B;CASP8;NOD2	Acute Viral Myocarditis	23	85	3.37894	6.80688	6.39575	1	0	0
WP2849	3.9676e-07	1.90835e-08	LEF1;PIM1;GATA2;IRF5;SPI1;IKZF1;NCKAP1L;CIITA;STAT5A;TPO;EPO;IL6;IL1B;CXCR4;RUNX1;FLI1;GATA2;ITGB3	Hematopoietic Stem Cell Differentiation	18	54	2.14662	8.38528	6.40147	1	0	0
WP4559	4.57155e-07	2.24998e-08	IL2RA;CTLA4;PDCD1;STAT3;CCL2;TGFB1;TGFB2;IRAK4;STAT6;NFKB1;NFKB2;IL4R	Interactions Between Immune Cells And Micrornas In Tumor Microenvironment	12	24	0.954053	12.5779	6.33994	1	0	0
WP3892	5.64467e-07	2.84128e-08	IRF4;RUNX2;IKZF1;STAT3;IRF8;SPI1;TPO;TCF4;BATF3	Development Of Pulmonary Dendritic Cells And Macrophage Subsets	9	13	0.516779	17.4156	6.24836	1	0	0
WP5103	5.91796e-07	3.04504e-08	SMAD3;FBN1;BANF1;LMNB1;ZMPSTE24;LMNA;LMNA;LMNB1;TGFB1;LMNA;FBN1;FBN1;LMNA	Progeria Associated Lipodystrophy	13	29	1.15281	11.2768	6.22783	0	0	1
WP4494	7.69285e-07	4.04434e-08	CXCR4;IL12B;TGFB1;TGFB2;CD4;IFNG;IL12RB1;IL4R;IFNGR1;IFNGR2;CCR1;CCR5	Selective Expression Of Chemokine Receptors During T Cell Polarization	12	25	0.993805	12.0748	6.11391	1	0	0
WP5055	7.64015e-07	4.10209e-08	CXCL1;IL6;CCL2;MYD88;VEGFA;MMP9;TGFB2;CXCR4;CXCL12;SMAD3;NFKB1;IL1B;FBN1;ELN;ICAM1;FOXE1;CD3E;CXCR4;PDGFRB;TP53;BAX	Burn Wound Healing	21	75	2.98141	7.04364	6.1169	1	0	0
WP4880	9.16142e-07	5.02136e-08	IFIH1;IRF3;CHUK;MYD88;IKBKB;NFKB1;TBK1;NFKBIA;MAPK14;IFNAR2;TYK2;STAT1;STAT2	Host Pathogen Interaction Of Human Coronaviruses Interferon Induction	13	30	1.19257	10.9009	6.03804	1	0	0
WP5358	9.16568e-07	5.22874e-08	IL6;KRAS;IFNGR2;IFNG;EPO;NRAS;IFNGR1;CCND3;STAT1;STAT3;STAT5B;STAT5A;MTOR;SOCS3	Jak Stat Signaling In The Regulation Of Beta Cells	14	35	1.39133	10.0623	6.03784	0	0	1
WP2203	9.349e-07	5.22874e-08	STAT1;STAT3;IL7R;MAPK14;NFKBIA;RELB;NFKB1;NFKB2;STAT6;STAT5B;STAT5A;LCK;HCK;LYN	Thymic Stromal Lymphopoietin Tslp Signaling	14	35	1.39133	10.0623	6.02924	0	0	1
WP4197	1.52435e-06	8.86646e-08	PSMB8;MX1;IRF1;STAT1;IFITM1;IFNGR1;TAP1;TYK2;STAT2;IFNGR2;IFNAR2	Immune Response To Tuberculosis	11	22	0.874548	12.5779	5.81692	1	0	0
WP712	1.99253e-06	1.18125e-07	ESR1;ESR1;ESR1;ESR1;NFKB1;ESR1;ESR1;CREB1;MAPK14;CHUK;ESR1;IKBKB	Estrogen Signaling	12	27	1.07331	11.1804	5.7006	0	0	1
WP5285	1.98899e-06	1.2014e-07	CCL2;IL17F;CXCL12;TGFB2;IL1B;IL10;LGALS9;MMP9;IL12B;CXCL1;IL6;TGFB1;VEGFA;IFNG	Immune Infiltration In Pancreatic Cancer	14	37	1.47083	9.51843	5.70137	1	0	0
WP2018	2.01068e-06	1.237e-07	NFKB1;RELB;LYN;TNFSF11;PIK3R1;PIK3R2;STAT1;IKBKB;NFKBIA;MAPK14;CHUK;MTOR;TNFSF11;MAPK14;SPI1;NFKB2;NFKB2	Rankl Rank Signaling	17	54	2.14662	7.91943	5.69666	1	0	0
WP4658	2.31453e-06	1.44982e-07	RXRA;MYC;CASP8;TP53;BAX;E2F2;E2F3;MAX;ZBTB17;LAMB2;LAMA3;LAMA4;LAMB3;COL4A3;PIK3R1;PTEN;PIK3R2;PIK3CD;IKBKB;CHUK;NFKB1;NFKBIA;NOS2	Small Cell Lung Cancer	23	94	3.73671	6.15515	5.63554	0	0	1	Cancer
WP5284	2.49234e-06	1.58907e-07	CTLA4;CCR5;FASLG;CXCL12;FAS;TGFB1;HLA-DRB1;HLA-DRA;CCL2;VEGFA;CXCR4	Cell Interactions Of The Pancreatic Cancer Microenvironment	11	23	0.9143	12.0311	5.60339	0	0	1	Cancer
WP3945	3.45552e-06	2.24184e-07	TCIRG1;ITGAM;BIN2;NCKAP1L;TYROBP;CD4;APBB1IP;C1QC;ITGB2;STAT5A;RPS6KA1;CREB3L2;RUNX3;PLEK;C3;NCF2;HCLS1	Tyrobp Causal Network In Microglia	17	56	2.22612	7.6366	5.46149	1	0	0
WP3303	3.6918e-06	2.43643e-07	STAT5A;IKBKB;MAPK14;TNIP1;STAT3;NFKB1;PIK3R1;CHUK;TP53;NFKBIA;BAX;PIK3R1;DOK2;MYC;NRAS;MSH2;KRAS;STAT5B;NOS2	Rac1 Pak1 P38 Mmp2 Pathway	19	69	2.7429	6.92697	5.43276	0	0	1	Angiogenesis
WP5353	3.82849e-06	2.56945e-07	IL10;MMP9;IL1B;VEGFA;MTOR;RPS6KA1;PCNA;SMAD3;CDH1;PTEN;LDHA;HK2;TP53;NFKB1;IL1B;IL10;MAPK14;PDGFRB;TGFB1;SMAD3;SOCS3;IL6;OCLN;PIK3R1;CXCL1;CCL2	Macrophage Stimulating Protein Msp Signaling	26	119	4.73051	5.49623	5.41697	1	0	0
WP4482	5.13311e-06	3.50246e-07	NFKB1;CHUK;IKBKB;NFKBIA;IL6;RXRA;MAP2K3;SMAD3;MAPK14;VDR	Vitamin D In Inflammatory Diseases	10	20	0.795044	12.5779	5.28962	0	0	1	VitD
WP2324	5.14894e-06	3.57085e-07	SMAD3;STAT5B;IKBKB;MYD88;IRAK4;NFKB1;MAPK14;STAT1;STAT3;CHUK;CASP8;NFKBIA;ALPL;NCF1;STAT5A;NOS2;PRKCD;MMP9	Age Rage Pathway	18	64	2.54414	7.07508	5.28828	1	0	0
WP205	8.87685e-06	6.2555e-07	STAT5A;STAT5B;PIK3R2;STAT5A;IL7R;STAT3;JAK3;PIK3R1;STAT5B;STAT1	Il7 Signaling	10	21	0.834796	11.979	5.05174	1	0	0
WP3929	1.06097e-05	7.59534e-07	CX3CR1;ARRB2;PIK3R1;RAC2;PIK3R2;NFKB1;CHUK;CSK;DOCK2;CCR1;LYN;JAK3;STAT1;PIK3CD;CCR1;STAT2;CCL11;GRK6;STAT5B;CXCR4;ITK;KRAS;CXCL12;NCF1;IKBKB;NRAS;FGR;HCK;NFKBIA;STAT3;PRKCD	Chemokine Signaling	31	166	6.59886	4.69778	4.9743	1	0	0
WP2815	1.37582e-05	1.00031e-06	SOCS3;MYC;MMP9;STAT3;TP53;BAX;CDH1	Mammary Gland Development Pathway Involution Stage 4 Of 4	7	10	0.397522	17.6091	4.86144	0	0	1
WP1742	1.48366e-05	1.09532e-06	BAX;MYC;TP53;TP73;ATM;TP73;TP73;TP73;TP73;TP73;TP73;TP73	Tp53 Network	12	32	1.27207	9.43344	4.82866	1	0	0
WP4496	1.46152e-05	1.09532e-06	IL6;NFKB1;NFKBIA;TGFB2;MAP2K3;IKBKB;MYD88;TGFB1;IL1RN;MAPK14;CHUK;IL1B	Signal Transduction Through Il1r	12	32	1.27207	9.43344	4.8352	1	0	0
WP530	1.54063e-05	1.17184e-06	IL1B;TGFB1;IL10;CD4;IFNG;CXCL1;IL6;IL12B;HLA-DRA;IL12B;HLA-DRB1	Cytokines And Inflammatory Response	11	27	1.07331	10.2487	4.8123	1	0	0
WP2034	1.57135e-05	1.21279e-06	STAT1;PLCG2;LEP;PIK3R2;PIK3R1;STAT3;SOCS3;ESR1;MTOR;CHUK;IKBKB;STAT5B;PTEN;MAPK14;CREB1;RPS6KA1;NFKB1;REL	Leptin Signaling	18	69	2.7429	6.56239	4.80373	0	0	1
WP4263	1.92709e-05	1.50891e-06	PRKCD;KRAS;RAC2;CHUK;IKBKB;NFKB1;PIK3CD;PIK3R1;PIK3R2;MTOR;STAT1;STAT3;VEGFA;TGFB1;TGFB2;SMAD3;TP53;BAX;E2F2;E2F3	Pancreatic Adenocarcinoma Pathway	20	84	3.33918	5.98949	4.7151	0	0	1	Cancer
WP4868	2.27285e-05	1.80506e-06	IRF3;MYD88;TBK1;IFNAR2;TYK2;STAT1;STAT2;IRF7;TLR3;IFIH1;IRAK4	Type I Interferon Induction And Signaling During Sars Cov 2 Infection	11	28	1.11306	9.88265	4.64343	1	0	0
WP231	2.78275e-05	2.24114e-06	KRAS;NRAS;NFKB2;REL;BAX;PYGL;NFKBIA;CYBA;CASP8;RIPK3;TBK1;PTPRCAP;TNFRSF1A;REL;CHUK;MAP2K3;TNFAIP3;FADD;IKBKB;NFKB1	Tnf Alpha Signaling	20	86	3.41869	5.8502	4.55553	1	0	0
WP3617	2.84735e-05	2.32502e-06	IL6;IL1B;VEGFA;IKBKB;CHUK;NFKB1;REL;NFKB2;ICAM1;TNFRSF1A;RELB;MMP9	Photodynamic Therapy Induced Nf Kb Survival Signaling	12	34	1.35157	8.87853	4.54556	1	0	0
WP5088	2.80887e-05	2.32502e-06	IL1B;IRF7;VEGFA;IL6;MMP9;IL1B;CCL2;CXCL1;TGFB1;IL17F;NFKB1;IFNG	Prostaglandin Signaling	12	34	1.35157	8.87853	4.55147	0	0	1
WP4961	2.94271e-05	2.46872e-06	CHUK;IL1B;FCGR2A;TBK1;IRF3;IKBKB;NFKBIA;REL;NFKB1	Sting Pathway In Kawasaki Like Disease And Covid 19	9	19	0.755292	11.9159	4.53125	1	0	0
WP4879	3.20701e-05	2.72632e-06	SMAD3;BMP2;TGFB1;LEF1;ZMPSTE24;LMNA;LMNA;LMNA;TGFB2;LMNA;RUNX2;LMNA;LMNA;LEMD3;LMNA;CTSK	Overlap Between Signal Transduction Pathways Contributing To Lmna Laminopathies	16	59	2.34538	6.82192	4.4939	0	0	1
WP1533	3.61772e-05	3.11594e-06	CCL2;NFKB2;TCN2;LRP2;NFKB1;MAT1A;SERPINA3;LDLR;APOA1;APOE;APOA1;IL1B;IL6;IFNG;ICAM1	Vitamin B12 Metabolism	15	53	2.10687	7.11958	4.44156	0	0	1
WP5174	4.81615e-05	4.20201e-06	NFKB1;NOD2;TGFB1;IL10;NFKB1;IL10;STAT6;IL4R;IFNG	Ulcerative Colitis Signaling	9	20	0.795044	11.3201	4.3173	1	0	0
WP5474	5.37646e-05	4.75101e-06	IL6;NFKBIA;STAT3;MTOR;TNFRSF1A;REL;NFKB1;NFKB2;IL1B;SMAD3;RELB;IKBKB;CHUK	Catabolism Of Skeletal Muscle In Cachexia	13	42	1.66959	7.78633	4.2695	0	0	1
WP3865	5.78662e-05	5.17818e-06	MAPK14;ISG15;IFIH1;FADD;TBK1;CASP8;CASP10;IRF3;IRF7;CHUK;IKBKB;NFKBIA;NFKB1;IFNG;CXCL12	Novel Intracellular Components Of Rig I Like Receptor Pathway	15	55	2.18637	6.86068	4.23758	1	0	0
WP3896	5.71518e-05	5.17818e-06	CFD;SERPINA1;C5AR1;APOA2;CR2;C1S;C1QC;CFI;CD55;PROS1;C1QB;C1QA;C3;CFB;CR1	Dengue 2 Interactions With Complement And Coagulation Cascades	15	55	2.18637	6.86068	4.24297	1	0	0
WP710	5.86169e-05	5.3765e-06	MYC;ATM;NRAS;MYC;PIK3CD;BAX;SMAD3;TGFB1;NFKB1;RAC2;CCND3;FASLG;KRAS;PIK3R1;PIK3R2;LDLR;LEF1;TP73;FOSL1;NFKB2;PTEN;TGFB1;TP53	Dna Damage Response Only Atm Dependent	23	114	4.53175	5.0753	4.23198	0	0	1
WP2840	6.11719e-05	5.67927e-06	S100A4;SPINK5;RBPJ;ELANE;TCF3;BCL11B;ADAM17;TCF4;NFKB1;NFKB1;SOX2;PROM1;RUNX3;DSG1;FOXE1;DSG4;LEF1;IFNG;EGR2;FOXN1	Hair Follicle Development Cytodifferentiation Stage 3 Of 3	20	91	3.61745	5.52876	4.21345	0	0	1
WP2332	6.77447e-05	6.36527e-06	IKBKB;PIK3R2;STAT3;PIK3R1;RPS6KA1;STAT1;CREB1;CHUK;SOCS3;RUNX2;ICAM1;TYK2;TGFB1	Il11 Signaling	13	43	1.70934	7.60526	4.16912	1	0	0
WP5422	6.75192e-05	6.41961e-06	STAT3;STAT3;STAT1;NFKB1;TGFB1;CXCR4;TGFB1;MAPK14;IL4R;TNFRSF1A;CCL11;STAT6	Il19 Signaling	12	37	1.47083	8.15865	4.17057	1	0	0
WP3851	7.02202e-05	6.75497e-06	IRF3;CHUK;MYD88;IKBKB;NFKB1;TBK1;IL6;IRAK4;NFKBIA;IRF7	Tlr4 Signaling And Tolerance	10	26	1.03356	9.67532	4.15354	1	0	0
WP4141	7.07427e-05	6.88436e-06	MTOR;HLA-DRA;HK3;LDHA;SLC2A3;VDR;RXRA;MYC;IL10	Pi3k Akt Mtor Vitamin D3 Signaling	9	21	0.834796	10.7811	4.15032	0	0	1	VitD
WP4255	7.03087e-05	6.92077e-06	PIK3R1;KRAS;JAK3;STK4;TP53;NRAS;PLCG2;PIK3CD;STAT3;STAT5A;STAT5B;PIK3R2;RXRA;E2F2;E2F3;BAX;CASP8	Non Small Cell Lung Cancer	17	70	2.78265	6.10928	4.15299	0	0	1	Cancer
WP2374	8.41673e-05	8.37907e-06	VEGFA;KRAS;STAT3;STAT1;MAPK14;JAK3;TYK2;SOCS3;STAT5B;PIK3R1;PRKCD;MTOR;CREB1;NFKB1;NFKBIA	Oncostatin M Signaling	15	57	2.26588	6.61996	4.07486	0	0	1
WP3624	0.000104896	1.056e-05	RTEL1;SFTPA2;CCL2;SERPINA1;IL6;ELN;DSP;TERT;IL1B;CCL11;IL12B;MMP9;HMOX1;SFTPC;TGFB1	Lung Fibrosis	15	58	2.30563	6.50582	3.97924	0	0	1
WP5083	0.000117769	1.19877e-05	NFKB2;IL1R2;IL4R;IL6;IFNG;STAT3;TNFRSF1A;TGFB1;STAT1;SOCS3;STAT6;TGFB2;SMAD3;IL12B;IL1B;NFKB1;GRIN1;GRM1;PPP1CA;DLAT;SLC2A3;IL10;IFNGR2;IFNGR1;CREB1	Neuroinflammation And Glutamatergic Signaling	25	136	5.4063	4.62424	3.92897	1	0	0
WP4538	0.000122959	1.26535e-05	DUSP2;IL2RA;IL7R;PTPRC;CSF2RB;SOCS3;IFNGR1;MAPK14;PDGFRB;AGTR1;STAT3;MTOR;IL21R;IFNGR2;IFNAR2;TYK2;JAK3	Regulatory Circuits Of Stat3 Signaling	17	73	2.90191	5.85821	3.91024	1	0	0
WP4655	0.000126842	1.3195e-05	POLR3A;TREX1;RIPK3;IKBKB;CHUK;NFKB1;NFKBIA;IL6;IL1B;IRF3;IRF7;TBK1;ISG15;FADD;CASP8;CASP10	Cytosolic Dna Sensing Pathway	16	66	2.62364	6.09839	3.89674	0	0	1
WP2583	0.000138985	1.46137e-05	LCK;ZAP70;PTPN6;NFKB1;CD8A;CTLA4;PDCD1;ITK;NFKBIA;PTEN	T Cell Receptor And Co Stimulatory Signaling	10	28	1.11306	8.98423	3.85703	1	0	0
WP5033	0.000155132	1.64849e-05	CIITA;HLA-DRB1;PADI4;BLK;CD40;IRF5;CTLA4;IL2RA	Genes Associated With The Development Of Rheumatoid Arthritis	8	18	0.715539	11.1804	3.8093	1	0	0
WP5146	0.000153516	1.64849e-05	IL6;CCL2;IFIH1;TLR3;NFKB1;IL1B;TBK1;IRF3	Lung Pathology Of Covid 19	8	18	0.715539	11.1804	3.81385	1	0	0
WP558	0.000185795	2.01589e-05	CFD;SERPINA1;C5AR1;CR2;C1S;C1QC;CFI;CD55;PROS1;C1QB;C1QA;C3;CFB;CR1	Complement And Coagulation Cascades	14	54	2.14662	6.52189	3.73097	1	0	0
WP5113	0.000190418	2.08736e-05	HMOX1;RXRA;IRF3;CCL2;IL1B;IL6;NFKBIA;NFKB1;IKBKB;CHUK	Antiviral And Anti Inflammatory Effects Of Nrf2 On Sars Cov 2 Pathway	10	29	1.15281	8.67443	3.72029	1	0	0
WP3601	0.000207667	2.29967e-05	LDLR;LPL;APOC3;APOA2;APOE;APOA1	Lipid Particles Composition	6	10	0.397522	15.0935	3.68263	0	0	1
WP3657	0.000238506	2.66785e-05	SMARCA4;DNMT3B;ETV6;PTEN;GABPB1;FLT3;ATM;MCL1	Hematopoietic Stem Cell Gene Regulation By Gabp Alpha Beta Complex	8	19	0.755292	10.5919	3.6225	1	0	0
WP4342	0.000241477	2.7281e-05	VDR;RXRA;RARA;RARA	Vitamins A And D Action Mechanisms	4	4	0.159009	25.1558	3.61712	0	0	1	VitD
WP5475	0.00025647	2.92617e-05	PTEN;PIK3CD;MTOR;PDGFRB;FLT3;NTRK1;IL6;STAT3;NFKBIA;REL;NFKB1;CHUK;IKBKB;MYC;TCF3;LEF1;RARA;PML;TP53;KRAS	Hallmark Of Cancer Sustaining Proliferative Signaling	20	101	4.01497	4.98136	3.59096	0	0	1	Cancer
WP4562	0.000316345	3.64469e-05	NFKBIA;REL;NFKB1;CHUK;IKBKB	Canonical Nf Kb Pathway	5	7	0.278265	17.9685	3.49984	1	0	0
WP22	0.000334194	3.88772e-05	STAT1;STAT5B;STAT3;PIK3R2;STAT5A;JAK3;PIK3R1	Il9 Signaling	7	15	0.596283	11.7394	3.476	1	0	0
WP4462	0.000331011	3.88772e-05	IL1B;CD40;ICAM1;TGFB1;CCL2;TGFB2;CD40	Platelet Mediated Interactions With Vascular And Circulating Cells	7	15	0.596283	11.7394	3.48016	0	0	1	Angiogenesis
WP49	0.000332217	3.93903e-05	IL2RA;STAT5B;STAT3;STAT1;LCK;IL2RA;JAK3;STAT5A;NMI;SOCS3;PIK3R1	Il2 Signaling	11	37	1.47083	7.47876	3.47858	1	0	0
WP4705	0.000348099	4.16629e-05	IFIH1;RNASET2;SAMHD1;RNASEH2A;TREX1;IRF3;IFIH1;SAMHD1	Pathways Of Nucleic Acid Metabolism And Innate Immune Sensing	8	20	0.795044	10.0623	3.4583	1	0	0
WP5489	0.000393177	4.74979e-05	CD3E;CD247;CD3G;CD3D;CD27;SPN	Regulation Of Cytotoxic T Cell Responses By Malat1 Mir 15 16 Circuit	6	11	0.437274	13.7214	3.40541	1	0	0
WP2380	0.000465538	5.67602e-05	IKBKB;CHUK;NTRK1;CREB1;MTOR;GRIN1;NCF2;NCF1;STAT5B;PIK3R1;ADAM17;PIK3R2;STAT5A;NFKB1;NFKBIA;RPS6KA1;MAPK14;RHOG;PIK3R2;STAT1;STAT3;CREB1;PRKCD	Brain Derived Neurotrophic Factor Bdnf Signaling	23	131	5.20754	4.41667	3.33205	0	0	1
WP3878	0.0004736	5.82729e-05	RNF168;ATM;MTOR;NFKB1;DCLRE1C;NBN;NHEJ1;RAD50;PRKDC;TP53;RAD50;MAPK14	Atm Signaling In Development And Disease	12	45	1.78885	6.70823	3.32459	1	0	0
WP4331	0.000702445	8.72163e-05	MMP9;CXCR4;CXCL12;TGFB1;TGFB2;SMAD3;CXCL12;NFKB1;NFKB2;RELB;REL	Neovascularization Processes	11	40	1.59009	6.91786	3.15339	0	0	1	Angiogenesis
WP4495	0.000711949	8.91927e-05	IL6;STAT1;STAT2;STAT3;IL10;HMOX1	Il10 Anti Inflammatory Signaling	6	12	0.477026	12.5779	3.14755	1	0	0
WP4480	0.000723049	9.13921e-05	CHUK;IKBKB;NFKBIA;IL6;NFKB1	Altered Glycosylation Of Muc1 In Tumor Microenvironment	5	8	0.318018	15.7224	3.14083	0	0	1	Cancer
WP5102	0.000769617	9.8139e-05	LMNB1;BANF1;LPL;GATA2;STAT5B;ZMPSTE24;LMNA;LMNA;LMNB1;LMNA	Familial Partial Lipodystrophy	10	34	1.35157	7.39878	3.11373	0	0	1
WP3594	0.00076703	9.86672e-05	PAX4;ADA;FAS;SFTPC;TYMS;ADIPOQ;LEP;CREB1;PRF1;NR1H3;GFPT1;IL6;ARNT;CREM;NTRK1;KDM5A;NKX2-1;PROK2;TP53;SIN3A;PRKDC;RELB;PPP1CA;AVP;KMT2A;PTEN;NOS2;RORC;PML;NAMPT	Circadian Rhythm Genes	30	200	7.95044	3.77338	3.11519	0	0	1
WP286	0.000890039	0.000115486	CD69;LYN;TGFB1;HCK;PIK3R2;STAT5B;CSF2RB;STAT5A;PTPN6;PIK3R1;STAT3;PIK3CD	Il3 Signaling	12	48	1.90811	6.28896	3.05059	1	0	0
WP4299	0.000982261	0.000128551	ZMPSTE24;LMNA;LMNA;ZMPSTE24	Lamin A Processing Pathway	4	5	0.198761	20.1247	3.00777	0	0	1
WP127	0.000974374	0.000128609	STAT5B;STAT5A;KRAS;PIK3R2;PIK3R1;RPS6KA1;LYN;CSF2RB;STAT3;STAT1	Il5 Signaling	10	35	1.39133	7.18738	3.01127	1	0	0
WP5063	0.0011685	0.000155538	IL2RA;IL6;STAT3;IL7R;STAT5A;STAT5B	Foxp3 In Covid 19	6	13	0.516779	11.6104	2.93237	1	0	0
WP4478	0.00118176	0.000158626	IL1B;IL6;TREM1;IRAK4;CD14;NFKB1;MYD88	Ltf Danger Signal Response Pathway	7	18	0.715539	9.78283	2.92747	1	0	0
WP4172	0.0013718	0.000185669	JAK3;EPO;LAMB3;PIK3R1;ITGB6;PIK3R2;LAMA4;LAMA3;LAMB2;COL2A1;IL7R;PTEN;IL2RA;IL4R;ITGB3;PIK3CD;COL4A3;IFNAR2;FGF10;VEGFA;PDGFRB;NRAS;KRAS;MTOR;TCL1A;IKBKB;CREB1;CREB3L2;CREB5;IL6;CD19;PIK3AP1;TP53;CHUK;NFKB1;FLT3;NTRK1;MCL1;FASLG;CCND3;PCK1;MYC	Pi3k Akt Signaling	42	328	13.0387	3.22118	2.86271	0	1	0
WP262	0.00137478	0.000187609	NFKB2;NFKB2;NFKBIA;IKBKB;CHUK;NFKB1;CHUK;NFKB1	Ebstein Barr Virus Lmp1 Signaling	8	24	0.954053	8.38528	2.86177	1	0	0
WP195	0.00156527	0.000215356	REL;IKBKB;PIK3R2;MYD88;CHUK;MAPK14;NFKBIA;NFKB1;PIK3R1;MAP2K3;IL1B;IRAK4	Il1 Signaling	12	51	2.02736	5.91902	2.80541	1	0	0
WP5356	0.00157908	0.000219022	TGFB1;IL6;SMAD3;AGTR1;STIM1;CACNB2;IL10;NFKB1;NFKBIA;TGFB1;ELANE;GLI1;MMP9;SMAD3;NOS2	Affected Pathways In Duchenne Muscular Dystrophy	15	74	2.94166	5.09916	2.8016	0	0	1
WP382	0.00163081	0.000228021	MAP2K3;MKNK1;ARRB2;CD14;STK4;MAPK14;IKBKB;TNFRSF1A;TGFB1;MAX;PDGFRB;RAC2;PRKCD;IL1R2;NTRK1;MYC;TGFB2;IL1B;FASLG;PDGFRB;TP53;NFKB1;HSPA6;CHUK;NFKB2;RELB;DUSP2;FAS;NRAS;KRAS;CACNA1A;CACNB2;FGF10	Mapk Signaling	33	239	9.50077	3.4734	2.7876	0	1	0
WP4149	0.00173736	0.000244863	CREB1;IRF3;STAT5B;GATA2;EGR2;NR1H3;RARA;STAT5A;IRF4	White Fat Cell Differentiation	9	31	1.23232	7.30331	2.76011	0	0	1
WP4582	0.00179933	0.000255609	PTPN6;CTLA4;PIK3R1;PIK3R2;PIK3CD;HLA-DRB1	Cancer Immunotherapy By Ctla4 Blockade	6	14	0.556531	10.7811	2.74489	1	0	0
WP4674	0.00178727	0.000255895	CASP8;TERT;FADD;TP53;PTEN;PIK3R1;PIK3R2;NRAS;KRAS;MTOR;VEGFA;NFKB1;REL;REL;NFKB2	Head And Neck Squamous Cell Carcinoma	15	75	2.98141	5.03117	2.74781	0	0	1	Cancer
WP1971	0.00190358	0.000274678	BACH1;MYC;ATM;CASP8;TP53;SMAD3;MSH2;STAT1;BAX;RAD50;PTEN	Integrated Cancer Pathway	11	45	1.78885	6.14921	2.72043	0	0	1	Cancer
WP5087	0.0020852	0.000303217	TGFB1;MYC;SUZ12;CXCL12;EED;LGALS9;VEGFA;IL6;CCL2;IL10;CD44;YY1;TP53;BAX;MCL1;MMP9;NFKB1;ATM;STAT1;MAPK14;MAX;IL1B;VEGFA;RPS6KA1;FOSL1;PTEN;TERT;MKNK1;MTOR;IL1B;PDGFRB;COL4A3;LAMA3;LAMA4;LAMB2;LAMB3;ITGB2;ITGB3;CXCL1;CDH1;FLT3;NTRK1;FGF10;FRAT2;LEF1;CCND3;FOSL1;PIK3CD;MAP2K3;STAT1;CREB1	Pleural Mesothelioma	51	432	17.1729	2.96979	2.68085	0	0	1	Cancer
WP4481	0.00217777	0.000319114	PIK3CD;NFKB1;NFKBIA;PLCG2;IL6;IL12B;CHUK;IKBKB;MAPK14	Resistin As A Regulator Of Inflammation	9	32	1.27207	7.07508	2.66199	1	0	0
WP2828	0.00231678	0.000342074	VEGFA;MYC;CDH1;PIK3R2;TP53;TYMP;PIK3R1;NRAS;KRAS;MMP9	Bladder Cancer	10	39	1.55034	6.45022	2.63512	0	0	1	Cancer
WP176	0.00234696	0.000349156	NFKB1;CCL2;TP53;NFKB2;MAT1A;SERPINA3;APOA1;APOA1;LDLR;IL1B;IFNG;IFNG;ICAM1;IL6	Folate Metabolism	14	69	2.7429	5.10408	2.62949	0	0	1
WP2249	0.00242516	0.000363502	E2F3;TP53;MYC;PIK3R1	Metastatic Brain Tumor	4	6	0.238513	16.7706	2.61526	0	0	1	Cancer
WP438	0.00240897	0.000363771	PRKDC;LIG4;XRCC4;NHEJ1;DCLRE1C	Non Homologous End Joining	5	10	0.397522	12.5779	2.61817	0	0	1
WP5348	0.00250384	0.000380898	ITGB2;SHH;HLA-DMB;LEF1;HLA-DRA;SLC35C1;CD4;CD53;CD19;MS4A1;TP53;NRXN1	11p11 2 Copy Number Variation Syndrome	12	54	2.14662	5.59019	2.60139	0	0	1
WP4659	0.00256826	0.000393571	PIK3R1;PIK3R2;STAT3;TCF4;CD44;NFKBIA;NFKB1;CHUK;IKBKB;VEGFA;CREB1;MYC;PRKD2;PRKCD;MAPK14;KRAS;ARRB2;BMP2;CDH1;MTOR	Gastrin Signaling	20	121	4.81002	4.15799	2.59036	0	0	1
WP5362	0.00261063	0.000402983	RBCK1;LCK;IFNG;CXCR4;FLT3;CD3D;STAT3;CD247;CFTR;NFKB1;HLA-A;HLA-E;HLA-F	Tar Syndrome	13	62	2.46464	5.27461	2.58325	0	0	1
WP1772	0.00282593	0.000439379	NFKBIA;IKBKB;BAX;IL1R2;FASLG;MYD88;BLK;TP53;TNFRSF1A;MCL1;CASP10;FADD;FAS;CASP8;NFKB1;TNFRSF10C	Apoptosis Modulation And Signaling	16	87	3.45844	4.62636	2.54884	1	0	0
WP5095	0.00280772	0.000439688	IFNG;IL12B;CXCL1;IL21;IL10;IL6;EPO;IL1RN;IL1B;CCL2;IL1B;IL6;VEGFA;MMP9;TGFB1;IL17F;CCL2;CCL11;CXCL12;NFKB1	Overview Of Proinflammatory And Profibrotic Mediators	20	122	4.84977	4.12391	2.55165	1	0	0
WP2637	0.00317745	0.000501141	MYD88;CHUK;IRAK4;NFKBIA;IRF7;NFKB1;MAP2K3;IKBKB;MAPK14;MKNK1;MYC	Interleukin 1 Il 1 Structural Pathway	11	48	1.90811	5.76488	2.49792	1	0	0
WP2839	0.00329689	0.000523667	RUNX2;CDH1;LEF1;NFKB1;EDAR;SHH;GLI1;GLI1;MYC	Hair Follicle Development Organogenesis Part 2 Of 3	9	34	1.35157	6.6589	2.4819	0	0	1
WP3611	0.00378105	0.000604798	IL6;IFNG;MAPK14;MAP2K3;TNFRSF1A;FASLG;FAS;TP53;BCL3;BAX;MCL1	Photodynamic Therapy Induced Ap 1 Survival Signaling	11	49	1.94786	5.64723	2.42239	0	0	1
WP5094	0.00379304	0.00061096	PIK3R1;PIK3R2;MAPK14;CREB1;ARRB2;ARRB2;ARRB2;PRKCD;ADIPOQ;LEP;RPS6KA1;MTOR;STAT3;HCRT;RUNX2;IL6;IL1B;IL10	Orexin Receptor Pathway	18	107	4.25348	4.23182	2.42101	0	0	1
WP4912	0.00374796	0.000612083	STAT1;STAT2;TBK1;IFNAR2;IFIH1;TYK2;IRF3;TLR3	Sars Coronavirus And Innate Immunity	8	28	1.11306	7.18738	2.42621	1	0	0
WP453	0.00377381	0.000612083	LAMB2;IFNG;IL4R;LCK;CD40;TNFRSF1A;IL2RA;ZAP70	Inflammatory Response Pathway	8	28	1.11306	7.18738	2.42322	1	0	0
WP5038	0.00372246	0.000612083	AGTR1;NFKB1;IFIH1;IRF3;NFKB2;TBK1;TLR3;IRF7	Mitochondrial Immune Response To Sars Cov 2	8	28	1.11306	7.18738	2.42917	1	0	0
WP5394	0.00376399	0.000627331	GPI;HK3;HK2;PGM3;GFPT1	Udp Derived Sugars Synthesis In Fibroblasts	5	11	0.437274	11.4345	2.42435	0	0	1
WP4919	0.00378942	0.000627331	CHUK;MAPK14;NOS2;MTOR;NFKBIA	Neuroinflammation	5	11	0.437274	11.4345	2.42143	1	0	0
WP364	0.00387325	0.000649873	IL6;STAT3;STAT1;PRKCD;HCK;PIK3R1;PIK3R2;SOCS3;TYK2;IRF1	Il6 Signaling	10	42	1.66959	5.98949	2.41192	1	0	0
WP2865	0.00389842	0.000658458	ICAM1;IL1B;MMP9;MYD88;IFNG;CCL2;NFKB1	Il1 And Megakaryocytes In Obesity	7	22	0.874548	8.00413	2.40911	1	0	0
WP3614	0.0038843	0.000660418	ARNT;LDHA;SLC2A3;NOS2;VEGFA;EPO;MCL1;TP53;BAX	Photodynamic Therapy Induced Hif 1 Survival Signaling	9	35	1.39133	6.46865	2.41069	0	0	1
WP2037	0.00430046	0.000735985	PIK3R2;NFKBIA;STAT5B;STAT5A;MYC;PTPN6;NFKB1;STAT1;MTOR;MAPK14;SOCS3;PIK3R1;ZAP70;STAT3	Prolactin Signaling	14	74	2.94166	4.75921	2.36649	0	0	1
WP2032	0.00440449	0.000758715	CCND3;PIK3R2;STAT1;TSHB;TSHR;STAT3;PIK3R1;MAP2K3;CREB1;MTOR;RPS6KA1;MAPK14	Thyroid Stimulating Hormone Tsh Signaling	12	58	2.30563	5.20466	2.3561	0	0	1	Thyroid
WP430	0.00457056	0.000792434	APOA1;APOC3;APOC1;APOA2;LDLR;DGAT1;LPL;APOE	Statin Inhibition Of Cholesterol Production	8	29	1.15281	6.93954	2.34003	0	0	1
WP534	0.00454415	0.000792939	FBP1;SLC2A2;LDHA;DLAT;HK3;HK2;PCK1;SLC2A3;ALDOB;GPI	Glycolysis And Gluconeogenesis	10	43	1.70934	5.8502	2.34255	0	0	1
WP4685	0.00501552	0.000880801	KRAS;NRAS;ETS1;CDH1;CREB1;PIK3R1;PIK3R2;PIK3CD;PTEN;TP53;BAX;E2F2;E2F3	Melanoma	13	67	2.6634	4.88098	2.29968	0	0	1	Cancer

## Sheet: Wikipathways UC CS1 to CS10
Unnamed: 0	fdr_q_value	p_value	genes	description	observed	total	expected	enrichment	log_q
WP170	1.22306e-07	1.36808e-10	RXRB;ESRRA;RARB;NR3C1;NR5A2;NR2C2;RARG;NR2E1;NR2F2;THRA;RXRG;RORA;NR2F1;PPARG;NR1I2;NR2F6;PPARA;HNF4A	Nuclear Receptors	18	36	2.06918	8.6991	6.91255
WP236	1.26103e-07	2.8211e-10	DLK1;NR3C1;DDIT3;CEBPB;SREBF1;GATA3;PPARG;MEF2A;MEF2B;MEF2C;MEF2D;TNF;RETN;RB1;PLIN2;CDKN1A;E2F1;SP1;GADD45B;FOXO1;KLF5;PPARGC1A;PPARA;OSM;RXRG;TRIB3;GATA4;NR2F1;RORA;HIF1A;NCOR1;AHR;AGPAT2;LIPE;E2F4	Adipogenesis	35	126	7.24213	4.83283	6.89927
WP4927	3.85146e-06	1.29244e-08	FGA;FGB;FGG;FGB;PLG;FGG;FGB;FGA;F2	Covid 19 Thrombosis And Anticoagulation	9	11	0.632249	14.2349	5.41437
WP706	3.39934e-06	1.52096e-08	ALDOA;MAZ;NR3C1;SP1;HES1;CTCF;TNF;EP300;MEF2C;NEUROD1;HIF1A;DLX2;JUN;SP3;PPARGC1A;HES1;ASCL1;BHLHE40;RORA;SP1;EN1;YBX1;GATA3;ECE1;PKNOX1;PBX1;FOXM1;NR3C1;EGR1;PHOX2B;MYB;CEBPB;POU2F2;HDAC1;GAPDH;HSP90B1;TF	Sudden Infant Death Syndrome Sids Susceptibility Pathways	37	158	9.0814	4.07426	5.46861
WP176	7.11187e-06	3.97755e-08	RELA;FOLR3;SLC19A1;MTHFD2;MTHFD1;SHMT2;MPO;PLG;F2;GPX3;MTHFS;SHMT1;APOB;SAA4;SAA2;SCARB1;CRP;ALB;TNF;FGA;FGB;FGG	Folate Metabolism	22	69	3.96593	5.54725	5.14802
WP2806	6.18585e-05	4.15158e-07	C4BPA;FGB;TLR2;FGA;PTX3;SERPING1;CD59;ICAM2;ALB;THBS1;FGG;GNAI2;F12;CD93;TXN;PLAUR;VTN;PLG;FGA;ADM;C8A;RPS19;GNAI3;FGB;SELL;LAMB1;CRP	Complement System	27	109	6.26501	4.30965	4.2086
WP4149	8.96009e-05	7.01573e-07	SREBF1;CEBPB;MECOM;RORA;DDIT3;KLF5;GATA3;NR2F2;PPARG;FOXO1;TLE3;NR3C1;KLF2	White Fat Cell Differentiation	13	31	1.78179	7.29602	4.04769
WP2882	9.77299e-05	8.7454e-07	NR3C1;EPHA2;CES1;SRGN;PPARGC1A;BHLHE40;CYP2C9;GPX3;ALDH3A1;MAFG;SP1;CYP3A5;GSTA1;PPARA;ANGPTL4;TXN;NFE2L2;NR1H4;FKBP5;MAFF;FTL;CDC42EP3;SULT1A1;JUN;EGR1;S100P;GADD45B;FTH1;JUNB;TGFBR2;STOM;ALOX5AP;SLC2A13;FASN;BLVRB;FGFBP1;SREBF1;ALAS1;EP300;ANKRD1;EHHADH;AHR;JUND;TNF;HES1;FABP1;CDK4;CDK1;NR1I2;FOXO1;SLC6A5;SLC39A1	Nuclear Receptors Meta Pathway	52	300	17.2432	3.01569	4.00997
WP5115	8.69905e-05	8.75743e-07	FGB;FGG;FN1;FOS;EGR1;JUN;TNF;IRF9;JUNB;IFITM3;CXCL16;HIF1A;EIF4EBP1;FGA;IFITM3;FGB;JAK1;C8A;CRP;ITIH4;AHR;IL18;HRG;ACTB;CCL21;APOH;CTSD;HP;LRG1;SKAP1;BTN3A1;CEBPB;FGG;CTSB;ITIH3;CDK1;CCL22;CRP;SAA2;IL18RAP;TF;APOD;ALB;CRP;MMP25;TLE3;TGFBR2	Network Map Of Sars Cov 2 Signaling	47	260	14.9441	3.14506	4.06053
WP3995	0.000147859	1.65391e-06	TBP;HSP90B1;RAD21;PDIA3;CTCF;PAX5;POU2F2;MEF2C;BATF;EP300;BCL2;SMC3;CHD2	Prion Disease Pathway	13	33	1.89675	6.85384	3.83015
WP1541	0.000471026	5.79562e-06	PPARG;PPARGC1A;PPARA;EP300;MEF2D;NRF1;PRKAA1;MEF2A;FOXO1;GABPA;HDAC1;MEF2B;ESRRA;FOXO3;MEF2C	Energy Metabolism	15	47	2.70143	5.55262	3.32696
WP272	0.000816325	1.09574e-05	F12;F2;F12;FGG;PLG;F2;PLAU;FGB;SERPINF2;FGA;PLG	Blood Clotting Cascade	11	28	1.60936	6.83501	3.08814
WP4290	0.000984851	1.43211e-05	PPAT;SLC1A5;PYCR1;GAPDH;PGAM1;ENO1;SLC16A3;FASN;SHMT2;TALDO1;RPIA;TKT;PYCR2	Metabolic Reprogramming In Colon Cancer	13	39	2.24161	5.7994	3.00663
WP15	0.000954495	1.49474e-05	RELA;FGA;MPO;F2;PLG;ALOX15B;GPX3;GPX3;TXN;SEPHS2;APOB;SAA4;SCARB1;SAA2;TNF;ALB;CRP;ALOX5AP;TXN;FGB;FGG	Selenium Micronutrient Network	21	88	5.05799	4.15184	3.02023
WP4211	0.00118377	1.9862e-05	GATA3;KLF5;SREBF1;CEBPB;PPARG;KLF2;DDIT3	Transcriptional Cascade Regulating Adipogenesis	7	12	0.689726	10.149	2.92673
WP4269	0.00159977	2.86313e-05	CYP2E1;SP1;MAFF;MAFG;MAFK;NFE2L2	Ethanol Metabolism Production Of Ros By Cyp2e1	6	9	0.517295	11.5988	2.79594
WP1533	0.00154426	2.93651e-05	RELA;SHMT2;MPO;PLG;F2;APOB;SCARB1;SAA4;SAA2;TNF;ALB;CRP;FGA;FGB;FGG	Vitamin B12 Metabolism	15	53	3.04629	4.92402	2.81128
WP2355	0.00152831	3.07713e-05	JUNB;JUND;SP1;JUP;IL18;FOSL2;FOS;FOSB;PRKCI;TFAP2A;KRT1;RELA;GNAI2;ERN1;CYP21A2;CYP11B1;STAR;CYP11B1;HSD3B2;ECE1;BCL2	Corticotropin Releasing Hormone Signaling	21	92	5.2879	3.97133	2.81579
WP4925	0.00145703	3.09659e-05	BCL2;NFE2L2;DDIT3;TNFRSF10B;ATF4;ERN1;XBP1;BCL2L11;CASP2	Unfolded Protein Response	9	21	1.20702	7.45637	2.83653
WP3888	0.00156875	3.50951e-05	ALB;ALDOA;ANXA1;EIF3D;IQGAP1;P4HB;PABPC1;PDIA6;PLOD3;FHOD1;FN1;GAPDH;NUMB;TFCP2;TKT;TUBA1C;USP10;MAP2K6;HDAC1;PAK2;PRKCI;IQGAP1;MAPKAPK2;PLAU;CBL;PLCB3;CDC42;MYH9;FOXO1;RELA;GRB2;PXN;PTPRJ;TXN;PRKAA1;ERN1;ATF4;PTPN1;JUN;ARF6;ANXA1;NFATC2;NFATC1;EGR1;SRF;TEAD4;FOXO3;MEF2C;MMP14;PLAUR;MMP2;PLAU;BCL2;ERG;FGA;FGB;FGG;C15orf39;EPHA2;IER5;HLX;SIAH2	Vegfa Vegfr2 Signaling	62	428	24.6002	2.5203	2.80445
WP3967	0.0016221	3.81029e-05	FN1;COL1A1;COL3A1;PBX3;TEAD1;TEAD2;TEAD3;TEAD4	Mir 509 3p Alteration Of Yap1 Ecm Axis	8	17	0.977112	8.18739	2.78992
WP4756	0.00188854	4.64743e-05	HSD3B2;CYP21A2;CALML3;CTSG;CMA1;ATF6B;ATF1;CREB3L4;CREB3L3;CREB3L1;CREB3;ATF4;STAR	Renin Angiotensin Aldosterone System Raas	13	43	2.47152	5.25992	2.72387
WP4153	0.00188061	4.83825e-05	PSAP;GLB1;LIPA;GM2A;GM2A;PSAP;PSAP;PSAP;PSAP	Degradation Pathway Of Sphingolipids Including Diseases	9	22	1.2645	7.11745	2.7257
WP3613	0.00188649	5.06441e-05	XBP1;PDIA6;NFE2L2;ATF4;ERN1;HSP90B1;DDIT3;ATF3;BCL2L11;TRIB3	Photodynamic Therapy Induced Unfolded Protein Response	10	27	1.55188	6.44378	2.72435
WP2263	0.00239725	6.70372e-05	HSD3B2;ATF1;PLK1;ERG;ETV4;SMARCC1;FOS;PXN;JUN;GRB2;EIF4EBP1;FOXA1;FKBP5;CDK1;BRCA1;RB1;CDK4;BCL2;JAK1;BRCA1;E2F1;SP1;EIF4EBP1	Androgen Receptor Network In Prostate Cancer	23	111	6.37997	3.60503	2.62029
WP3527	0.00256262	7.45282e-05	TEAD4;DDIT3;SIX3;E2F5;GATA3;EGR1;ESRRA;MYBL1;DLX2;MXD1;PBX1;FOSB;SOX8;CDX2;AQP3	Pre Implantation Embryo	15	57	3.2762	4.57847	2.59132
WP5102	0.00297221	8.97646e-05	FABP4;KLF5;SREBF1;GATA3;PNPLA2;KLF2;LMNB2;PPARG;PPARA;LIPE;LMNB2	Familial Partial Lipodystrophy	11	34	1.95422	5.62883	2.52692
WP366	0.00332202	0.000104045	SP1;E2F5;JUNB;CDK1;CDKN1A;EP300;MEF2A;THBS1;CDC42;TGFBR2;ATF3;TGIF1;E2F4;FN1;PAK2;MAP2K6;HDAC1;JUN;FOS;MEF2C;COL1A2;JUND;GRB2;ZEB1;FOSB	Tgf Beta Signaling Pathway	25	129	7.41456	3.37174	2.4786
WP3584	0.00341837	0.000110887	NCOR1;POU4F1;HDAC1;DLX6;SMC3;MEF2C;FKBP5;EZH2;SP1;BCL6;CTCF;SP3;E2F1;HNRNPF;YBX1;FOXG1;HNRNPF	Mecp2 And Associated Rett Syndrome	17	72	4.13836	4.10791	2.46618
WP4879	0.0034072	0.000114336	CDKN1A;JUNB;TCF7;TCF7L2;SREBF1;HES1;PPARG;CEBPB;MYOD1;RB1;CDK4;HDAC1;ACTB;PPARG;E2F1	Overlap Between Signal Transduction Pathways Contributing To Lmna Laminopathies	15	59	3.39115	4.42327	2.4676
WP5066	0.00449384	0.000155827	FOXA2;FASN;GSTA1;FOXO1;FOXA1;APOB;MLXIPL;SREBF1	Foxa2 Pathway	8	20	1.14954	6.95928	2.34738
WP3611	0.00570964	0.000204372	JUNB;TNF;MAPK13;FOS;MMP2;MAP2K6;RB1;CDKN1A;BCL2;BCL2L11;NFE2L2;BAK1;JUN	Photodynamic Therapy Induced Ap 1 Survival Signaling	13	49	2.81638	4.61585	2.24339
WP2011	0.00569188	0.000210103	SREBF1;PPARGC1A;FASN;SIRT6;PPARA;SREBF2;PRKAA1	Srebf And Mir33 In Cholesterol And Lipid Homeostasis	7	16	0.919635	7.61171	2.24474
WP1742	0.00681599	0.000259221	CDKN1A;BCL2;TP63;OTX2;TP63;TP63;TP63;TP63;TP63;TP63	Tp53 Network	10	32	1.83927	5.43694	2.16647
WP5373	0.00804345	0.0003149	JUND;COL3A1;JUNB;RELA;FOS;JUN;COL1A1;FOSL2;HIF1A;FOSB;CEBPB;CEBPB;FGFR4	Osteoarthritic Chondrocyte Hypertrophy	13	51	2.93134	4.43484	2.09456
WP1971	0.0084206	0.000339085	ATF1;PLK1;POU2F1;CDKN1A;CDK4;CDK1;RB1;BCL2;BRCA1;JAK1;BRCA1;E2F1	Integrated Cancer Pathway	12	45	2.58647	4.63952	2.07466
WP2853	0.00837142	0.000346468	RARG;SOX17;FOXN3;GATA4;PAX9;OTX2;CEBPZ;PBX1;SP4;PABPC1;EOMES;ONECUT1;FOXA1;TCF7;FOXA2;FOXO1;HOXC11;GATA6;ELK4;PBX3;RGS10;NR3C1;EZH2;SIAH2	Endoderm Differentiation	24	131	7.52951	3.18746	2.0772
WP2023	0.0117747	0.000500492	SRF;MYOD1;MEF2B;EZH2;MEF2C;MEF2D;MEF2A	Cell Differentiation Expanded Index	7	18	1.03459	6.76597	1.92905
WP2849	0.0131571	0.000573967	RHOH;NFATC2;FOS;FOSB;MYB;TRAF3IP3;VAV1;TRIM29;LYL1;HES6;MXI1;RIOK3;NFE2	Hematopoietic Stem Cell Differentiation	13	54	3.10377	4.18846	1.88084
WP3942	0.0142369	0.000636998	PPARG;HMGCS2;RXRB;FABP1;RXRG;RXRB;ANGPTL4;FABP3;SLC27A2;FABP1;FABP4;PPARA;RXRG;RXRB;FABP3;RXRG;FABP4;EHHADH	Ppar Signaling	18	90	5.17295	3.47964	1.84658
WP4523	0.0159924	0.000733434	HSD3B2;CYP21A2;HSD11B1;HSD3B2;STAR;CYB5A;CYP11B1	Classical Pathway Of Steroidogenesis With Glucocorticoid And Mineralocorticoid Metabolism	7	19	1.09207	6.40986	1.79609
WP516	0.0156117	0.000733434	EIF4EBP1;ATF3;ZEB1;JUND;ANKRD1;MYOG;IL18	Hypertrophy Model	7	19	1.09207	6.40986	1.80655
WP5323	0.01507	0.000741701	APOB;LIPA;SCARB1;APOA4;SLC27A2;FABP3;FABP1;FABP4;SOAT1;STAR	Fatty Acid And Lipoprotein Transport In Hepatocytes	10	36	2.06918	4.83283	1.82189
WP4877	0.0154205	0.000741701	JUN;FOS;MAPK13;DDIT3;FOS;BCL2;MAP2K6;JUNB;IFITM2;IFITM3	Host Pathogen Interaction Of Human Coronaviruses Mapk Signaling	10	36	2.06918	4.83283	1.8119
WP5397	0.01477	0.000743457	RXRB;RXRG;RARB;RARG	Vitamin A1 And A5 X Pathways	4	6	0.344863	11.5988	1.83062
WP1991	0.016731	0.000860879	SRF;MEF2D;MEF2A;MEF2B;MEF2C	Srf And Mirs In Smooth Muscle Differentiation And Proliferation	5	10	0.574772	8.6991	1.77648
WP1591	0.0166156	0.00087353	GATA4;TBX20;BHLHE40;MEF2C;FOXC1;NFATC1;TBX2;GATA6;SRF;NFATC2;FOXA2	Heart Development	11	43	2.47152	4.4507	1.77948

## Sheet: Wikipathways CAD CS11+M
Unnamed: 0	fdr_q_value	p_value	genes	description	observed	total	expected	enrichment	log_q
WP111	1.35776e-25	1.51874e-28	NDUFB6;COX15;COX6B1;UQCR10;COX6C;NDUFA8;NDUFV2;NDUFA6;NDUFB9;UQCRFS1;NDUFA2;NDUFS5;COX5A;UQCRC2;SDHB;NDUFS4;COX7A1;COX4I1;UQCRH;NDUFB3;NDUFB4;COX7A2;SDHA;NDUFAB1;UQCRQ;SLC25A4;UQCRB;SCO1;SDHD;NDUFB7;UQCRC1;COX5B;COX8A;NDUFV1;COX6A2;SURF1;NDUFS2;COX7C;NDUFB10;NDUFA4;NDUFA10;NDUFS8;NDUFA11;NDUFA13	Electron Transport Chain Oxphos System In Mitochondria	44	87	3.20429	13.7316	24.8672
WP2118	1.28723e-21	2.87972e-24	JUP;ACTB;PKP2;CACNB2;ACTN2;JUP;CACNA1C;CTNNA3;JUP;DSP;ATP2A2;DSP;DSP;SGCB;SGCD;DSC2;CTNNA3;DSG2;PKP2;PKP2;DSG2;DSG2;JUP;DSC2;RYR2;JUP;LMNA;DSG2;SGCG;PKP2;ACTB;DSC2;PKP2;PKP2;JUP;JUP;DSC2;DES;SGCA;JUP;DSP;DSP;DSP;DES	Arrhythmogenic Right Ventricular Cardiomyopathy	44	105	3.86725	11.3776	20.8903
WP4396	3.87362e-21	1.29987e-23	PIK3CA;AKT1;AKT2;PRKAG2;NDUFV1;NDUFV2;NDUFA2;NDUFA4;NDUFA6;NDUFA8;NDUFA10;NDUFAB1;NDUFA11;NDUFA13;NDUFB3;NDUFB4;NDUFB6;NDUFB7;NDUFB9;NDUFB10;NDUFS2;NDUFS4;NDUFS5;NDUFS8;SDHA;SDHB;SDHD;UQCRFS1;CYC1;UQCRC1;UQCRC2;UQCRH;UQCRB;UQCRQ;UQCR10;COX4I1;COX5A;COX5B;COX6A2;COX6B1;COX6C;COX7A1;COX7A2;COX7C;COX8A;IRS1;CYCS;CASP8;TNFRSF1A;IRS2;CYP2E1	Nonalcoholic Fatty Liver Disease	51	146	5.37732	9.48428	20.4119
WP383	3.18357e-17	1.42442e-19	TNNI3;DES;MYBPC1;TCAP;ACTA2;TNNT1;ACTA1;TNNI2;MYBPC3;MYH6;TNNC1;TPM2;TNNC2;VIM;TPM3;MYL3;MYL2;ACTC1;TTN;TNNT2;MYL9;ACTN2;TPM1;MYL1	Striated Muscle Contraction Pathway	24	37	1.36274	17.6115	16.4971
WP4522	1.28708e-14	7.19843e-17	LPL;LCAT;LIPC;CETP;MTTP;PCSK9;ABCA1;MTTP;LDLR;LDLRAP1;LDLR;APOB;APOE;APOB;APOB;APOA1;APOA2	Metabolic Pathway Of Ldl Hdl And Tg Including Diseases	17	21	0.77345	21.9795	13.8904
WP4324	2.32085e-13	1.55762e-15	NDUFB3;NDUFB7;NDUFB9;NDUFAB1;FOXRED1;NDUFV1;TMEM126B;NDUFA6;NDUFV2;NDUFA2;NDUFS4;NDUFB10;NDUFB6;NDUFB4;TMEM70;NDUFAF1;ACAD9;NDUFAF1;NDUFA10;NDUFS5;NDUFS2;NDUFAF4;NDUFAF4;NDUFA8;NDUFA13	Mitochondrial Complex I Assembly Model Oxphos System	25	54	1.98887	12.5699	12.6344
WP5304	8.50883e-12	6.66239e-14	LCAT;ABCG5;MTTP;APOH;LDLR;APOC3;APOC1;APOA1;LPL;APOA2;APOB;CETP;APOE;DHCR24;PCSK9;LPA;ANGPTL3;LDLRAP1;CD36;ABCA1;CYP27A1;LIPC;LIPA;ABCG8;ABCG5;DHCR7;APOB	Cholesterol Metabolism	27	72	2.65183	10.1817	11.0701
WP143	2.20954e-11	1.97721e-13	HADHA;HADHB;PNPLA2;CPT2;ACADS;ECHS1;GCDH;HADH;ACADVL;DLD;DECR1;LIPC;SLC25A20;CPT1A;LIPF;CHKB;ACAT1;LPL	Fatty Acid Beta Oxidation	18	32	1.17859	15.2725	10.6557
WP5109	4.10408e-10	4.13163e-12	EPHX2;GHR;PCSK9;LDLRAP1;APOB;APOA2;LIPC;APOA1;LCAT;LDLR;LPL;CETP	Familial Hyperlipidemia Type 2	12	15	0.552464	21.7209	9.38678
WP430	6.0053e-10	6.71733e-12	ABCA1;ABCG8;APOA1;APOC3;APOC1;APOA5;ABCG5;APOA2;LCAT;LDLR;APOB;LPL;LIPC;APOE;CETP;MTTP	Statin Inhibition Of Cholesterol Production	16	29	1.0681	14.9799	9.22147
WP176	6.32779e-10	7.78587e-12	TP53;MAT1A;DHFR;CBS;MPO;F2;GPX3;MTHFR;SERPINA3;APOB;APOA1;SAA1;ABCA1;SAA2;APOA1;LDLR;CRP;IFNG;ALB;IFNG;FLAD1;FGA;FGB;FGG	Folate Metabolism	24	68	2.5045	9.58274	9.19875
WP1533	5.41534e-09	7.26891e-11	MAT1A;CBS;MPO;F2;MTHFR;SERPINA3;LDLR;APOB;ABCA1;APOA1;SAA1;APOE;APOA1;SAA2;IFNG;ALB;CRP;FGA;FGB;FGG	Vitamin B12 Metabolism	20	52	1.91521	10.4427	8.26637
WP15	5.27088e-09	7.66459e-11	FGA;CBS;MPO;F2;PRDX1;GPX3;GPX3;MTHFR;SELENON;PRDX3;APOA1;APOB;LDLR;ABCA1;APOA1;SERPINA3;SAA2;SAA1;PRDX2;IFNG;IFNG;ALB;CRP;FLAD1;FGB;FGG	Selenium Micronutrient Network	26	87	3.20429	8.11412	8.27812
WP5103	6.81303e-09	1.06692e-10	PPARG;SMAD4;FBN1;BANF1;POLD1;WRN;LMNB1;ZMPSTE24;LMNA;LMNA;LMNB1;LMNA;FBN1;FBN1;LMNA	Progeria Associated Lipodystrophy	15	29	1.0681	14.0437	8.16666
WP3601	1.94896e-08	3.27006e-10	CETP;LDLR;LCAT;LPL;APOC3;APOA2;APOE;APOA1;APOB	Lipid Particles Composition	9	10	0.368309	24.436	7.7102
WP623	2.33429e-08	4.17769e-10	NDUFA4;NDUFB4;NDUFS5;NDUFB9;NDUFB7;NDUFA8;NDUFAB1;NDUFB6;NDUFA10;NDUFS4;NDUFB10;NDUFV2;NDUFA2;NDUFB4;NDUFS2;NDUFS8;NDUFA6;NDUFA11;NDUFV1	Oxidative Phosphorylation	19	51	1.87838	10.1151	7.63185
WP5108	7.17122e-08	1.36366e-09	ANGPTL4;APOA2;CETP;LIPC;APOA1;LCAT;LDLR;LPL;ANGPTL3;APOA5;LMF1	Familial Hyperlipidemia Type 1	11	17	0.626126	17.5684	7.14441
WP4922	7.35827e-08	1.48153e-09	COX6C;COX5B;SURF1;COX6B1;COX7A2;COA6;COX15;COX5A;COX8A;COX7C;NDUFA4;COX14;COX4I1;COX10	Mitochondrial Complex Iv Assembly	14	29	1.0681	13.1074	7.13322
WP5102	8.66919e-08	1.84245e-09	LMNB1;BANF1;LPL;FABP4;PNPLA2;PPARG;CIDEC;PLIN1;ZMPSTE24;LMNA;LMNA;LMNB1;AKT2;PIK3CA;LMNA	Familial Partial Lipodystrophy	15	34	1.25225	11.9784	7.06202
WP2806	1.53974e-07	3.4446e-09	C3;FGB;C3;C3;FGA;CALR;C3;SERPING1;CD59;MBL2;C3;ALB;FGG;GNAI2;F12;C3;PRKACA;C3;VTN;CFH;FGA;APCS;C3;APOA1;FGB;CRP;C3	Complement System	27	109	4.01457	6.7255	6.81255
WP712	2.57687e-07	6.05304e-09	ESR1;ESR1;ESR1;ESR1;PIK3CA;ESR1;ESR1;AKT1;BRAF;GNAS;MAP2K1;PRKACA;ESR1	Estrogen Signaling	13	27	0.994435	13.0727	6.58891
WP5123	2.97549e-07	7.32223e-09	ACADS;HADHA;HADH;SLC22A5;CPT1A;ACADS;HADHA;CPT2;SLC25A20;ACADVL;HADHA;HADHB	Mitochondrial Fatty Acid Oxidation Disorders	12	23	0.847111	14.1658	6.52644
WP500	7.00282e-07	1.80162e-08	PYGM;PHKB;PHKG2;CALM1;PYGB;UGP2;GYS1;PPP2R1A;AGL;GBE1;PGM1;PYGL;PYGM;PYGL;PYGB	Glycogen Synthesis And Degradation	15	39	1.43641	10.4427	6.15473
WP3942	1.00372e-06	2.69455e-08	PPARG;FABP1;ANGPTL4;CYP27A1;FABP3;APOA2;CD36;FABP1;APOC3;FABP4;PLIN1;APOA5;PCK1;CPT2;MMP1;CD36;MMP1;LPL;ILK;APOA1;FABP3;CPT1A;FABP4	Ppar Signaling	23	90	3.31478	6.93861	5.99839
WP78	1.05784e-06	2.95816e-08	SDHA;SUCLG1;DLST;IDH2;SDHD;SDHB;DLD;OGDH;FH;SUCLA2	Tca Cycle Aka Krebs Or Citric Acid Cycle	10	17	0.626126	15.9712	5.97558
WP5111	1.03366e-06	3.00616e-08	APOA2;CETP;LIPC;APOA1;LCAT;LDLR;LPL;LMF1;APOA5;MTTP;GCK	Familial Hyperlipidemia Type 4	11	21	0.77345	14.222	5.98562
WP5112	1.68267e-06	5.08188e-08	APOA2;CETP;LIPC;APOA1;LCAT;LDLR;LPL;LMF1;APOA5	Familial Hyperlipidemia Type 5	9	14	0.515633	17.4543	5.774
WP5172	1.99388e-06	6.24482e-08	TFR2;FTL;HAMP;HFE;TF;SLC40A1;CYBRD1;SLC40A1;FTH1;UQCRFS1	Iron Metabolism Disorders	10	18	0.662957	15.0839	5.7003
WP4927	2.1473e-06	6.9655e-08	FGA;FGB;FGG;FGB;FGG;FGB;FGA;F2	Covid 19 Thrombosis And Anticoagulation	8	11	0.40514	19.7462	5.66811
WP5101	1.23917e-05	4.1583e-07	IRS1;PIK3CA;AKT2;CAV1;BSCL2;CAVIN1;AGPAT2;CAVIN1;BSCL2;AGPAT2	Congenital Generalized Lipodystrophy	10	21	0.77345	12.9291	4.90687
WP5110	1.38257e-05	4.79416e-07	APOA2;APOE;CETP;LIPC;APOA1;LCAT;LPL;LDLR	Familial Hyperlipidemia Type 3	8	13	0.478802	16.7084	4.85931
WP3925	3.84331e-05	1.37568e-06	CBS;ASS1;DLD;PCK1;AUH;PDK4;DLST;FAH;TAT;HIBADH;LDHA;ADH1C;SDHA;SUCLG1;OGDH;FH;DBH;GLUL;GOT1;HADH	Amino Acid Metabolism	20	87	3.20429	6.24163	4.41529
WP2261	4.94439e-05	1.82511e-06	FGFR1;MAP2K1;AKT1;IRS1;TSC1;ERBB3;PIK3CA;AKT2;PDGFRA;PDGFRB;CBL;NF1;NRAS;KRAS;HRAS;BRAF;RAF1;TP53;MSH6	Glioblastoma Signaling	19	81	2.98331	6.36877	4.30589
WP4921	5.56274e-05	2.11558e-06	UQCRH;UQCRC2;UQCRB;UQCRC1;UQCRQ;UQCRFS1;CYC1;UQCR10	Mitochondrial Complex Iii Assembly	8	15	0.552464	14.4806	4.25471
WP5355	6.19499e-05	2.42533e-06	DLD;GAMT;ASS1;DLD;ALDOA;SLC2A2;GOT1;GAPDH;PFKM;LDHA;ENO3;LDHB;PCK1;GCK;ALDOB;ACAT1;CBS;GCDH;ECHS1;HADH	Metabolic Epileptic Disorders	20	90	3.31478	6.03358	4.20796
WP5323	7.2893e-05	2.93529e-06	APOB;APOE;APOC1;LIPA;ABCA1;LPA;LDLRAP1;LDLR;PCSK9;FABP3;FABP1;FABP4	Fatty Acid And Lipoprotein Transport In Hepatocytes	12	36	1.32591	9.05036	4.13731
WP5215	9.84372e-05	4.07402e-06	PIK3CA;IRS1;TSC1;HRAS;MAP2K1;AKT1;SOS1;NRAS;KRAS;BRAF;RAF1;AKT2	Relevant Molecular Pathways And Targeted Agents In Triple Negative Breast Cancer	12	37	1.36274	8.80576	4.00684
WP4535	0.000122848	5.22174e-06	ADCY5;PLEC;HRAS;NRAS;MAP2K1;BANF1;SYNE2;SMAD4;TMEM43;KRAS;SOS1;RHOA;TGFB3	Envelope Proteins And Their Potential Roles In Edmd Physiopathology	13	44	1.62056	8.02191	3.91063
WP5115	0.000182242	7.95018e-06	MIB1;CASP8;JAK2;FGB;FGG;COL7A1;FN1;IFITM3;FGA;IFITM3;FGB;SAA1;CRP;GSN;ACTB;IFNG;APOH;CTSD;HP;APOA2;APOA1;CTSZ;APOC1;FGG;CFH;HBD;CRP;SAA2;TF;APOD;ALB;CRP;AGT;TGFBR2;VPS33A;AKT1;AKT1;AKT1	Network Map Of Sars Cov 2 Signaling	38	260	9.57604	3.96824	3.73935
WP2253	0.000199267	8.91573e-06	SOS1;RAF1;PTPN11;NF1;BRAF	Pilocytic Astrocytoma	5	6	0.220986	22.6259	3.70057
WP4686	0.000256401	1.17589e-05	PCCB;AUH;MLYCD;ACAT1;DLD;ECHS1;ACAD8;PCCA;HIBADH	Leucine Isoleucine And Valine Metabolism	9	23	0.847111	10.6243	3.59108
WP5104	0.000253984	1.19321e-05	LMNA;C3;C3;C3;LMNB1;LMNB1;LMNA;LMNB1	Acquired Partial Lipodystrophy Barraquer Simons Syndrome	8	18	0.662957	12.0672	3.59519
WP4155	0.000251561	1.20997e-05	SOS1;HRAS;KRAS;NRAS;BRAF;RAF1;MAP2K1;PIK3CA;ILK;AKT1;AKT2;CDH1;CTNNA3;TP53;FGFR1	Endometrial Cancer	15	61	2.24669	6.6765	3.59936
WP5475	0.000314317	1.54697e-05	RAF1;HRAS;TSC1;MAP2K1;SOS1;PIK3CA;FGFR1;PDGFRA;PDGFRB;AKT2;AKT1;JAK2;LRP6;LRP5;RAF1;BRAF;SOS1;TP53;JUP;KRAS	Hallmark Of Cancer Sustaining Proliferative Signaling	20	101	3.71992	5.37645	3.50263
WP4236	0.000329356	1.65783e-05	FH;SUCLA2;LDHB;DLST;SUCLG1;SUCLG1;LDHA	Krebs Cycle Disorders	7	14	0.515633	13.5755	3.48233
WP534	0.000446207	2.29592e-05	ALDOA;SLC2A2;GOT1;GAPDH;DLD;PFKM;LDHA;ENO3;LDHB;PCK1;GCK;ALDOB	Glycolysis And Gluconeogenesis	12	43	1.58373	7.57705	3.35046
WP4483	0.000493126	2.5925e-05	ESR1;KRAS;NRAS;HRAS;AKT1;AKT2;BRAF;PIK3CA;MMP1	Relationship Between Inflammation Cox 2 And Egfr	9	25	0.920773	9.77439	3.30704
WP2059	0.000552348	2.96563e-05	IRS2;APP;TNFRSF1A;APP;APP;GAPDH;PSEN1;LPL;APOE;CASP8;CYCS;CALM1;PSEN2;CACNA1C;GNAQ;ATP2A2;IRS1;AKT1;AKT2;PIK3CA;NRAS;KRAS;HRAS;RAF1;BRAF;RB1CC1;PSEN1;LRP5;LRP6;APP;APP;APP;APP;PSMA7;PSMB6;SLC25A4;MAP2K1	Alzheimer 39 S Disease And Mirna Effects	37	265	9.7602	3.79091	3.25779
WP5124	0.000541076	2.96563e-05	IRS2;APP;TNFRSF1A;APP;APP;GAPDH;PSEN1;LPL;APOE;CASP8;CYCS;CALM1;PSEN2;CACNA1C;GNAQ;ATP2A2;IRS1;AKT1;AKT2;PIK3CA;NRAS;KRAS;HRAS;RAF1;BRAF;RB1CC1;PSEN1;LRP5;LRP6;APP;APP;APP;APP;PSMA7;PSMB6;SLC25A4;MAP2K1	Alzheimer 39 S Disease	37	265	9.7602	3.79091	3.26674
WP5344	0.000676684	3.78459e-05	TTN;PRKAR1A;ANKRD1;TCAP;PRKACA;MYPN;CSRP3;CRYAB;MAP2K1;RAF1	Cardiomyocyte Signaling Converging On Titin	10	32	1.17859	8.48472	3.16961
WP5316	0.000696324	3.97232e-05	ANTXR1;CAV1;AKT1;CYP17A1;PCCB;GATA4;XRCC4;BLM;LMNA;GNAS;COX10;WRN;ESR1;AARS2;DBH;WT1;TP63;PMM2;TRIM37;TWNK;TGFBR2;PCCA;MRPS22;DCAF17;POLG;MGME1	Primary Ovarian Insufficiency	26	161	5.92978	4.38465	3.15719
WP4685	0.000691386	4.02148e-05	KRAS;NRAS;NF1;VCL;CDH1;SOS1;HRAS;BRAF;RAF1;MAP2K1;PIK3CA;AKT1;AKT2;CALM1;TP53	Melanoma	15	67	2.46767	6.0786	3.16028
WP368	0.000824475	4.88783e-05	CPT2;ACADS;HADHA;CPT1A;ACADVL;HADH;SLC25A20	Mitochondrial Long Chain Fatty Acid Beta Oxidation	7	16	0.589295	11.8786	3.08382
WP4962	0.000809207	4.88783e-05	MYL1;PPP1CB;GNAQ;RYR1;RHOA;CALM1;PPP1CB	Airway Smooth Muscle Cell Contraction	7	16	0.589295	11.8786	3.09194
WP306	0.000842546	5.18345e-05	PDGFRA;VTN;BRAF;ILK;COL6A2;RAF1;MAP2K1;CAV1;CAV3;ACTB;COL1A2;VEGFB;AKT2;PDGFRB;SOS1;LAMA4;FN1;PIK3CA;AKT1;HRAS;VCL;RHOA;MYLK2;COL4A1;PPP1CB;MYL7;MYL2;MYL9;FLNC	Focal Adhesion	29	192	7.07154	4.10095	3.07441
WP5036	0.000837472	5.24591e-05	TGFBR2;RAF1;SMAD4;ACTA2;AGTR1;F12;PTPN11;COL1A2;AGT	Angiotensin Ii Receptor Type 1 Pathway	9	27	0.994435	9.05036	3.07703
WP4239	0.000893338	5.69578e-05	MAP2K1;SMAD4;PIK3CA;RAF1;JAG1;AKT1;CDH1;HRAS;TP53;COL4A1;JUP;SOS1;KRAS;AKT2;FN1;TGFBR2;TGFB3;DSP;PKP2;VTN;OCLN;SPARC;COL4A3;LRP5;LRP6	Epithelial To Mesenchymal Transition In Colorectal Cancer	25	155	5.70879	4.37921	3.04898
WP5461	0.00103415	6.70923e-05	XRCC4;ANTXR1;CENPE;MGME1;COX10;CYP17A1;CAV1;PCCB;BLM;LMNA;GNAS;WRN;ESR1;AARS2;WT1;TP63;PMM2;TWNK;PCCA;MRPS22;DCAF17;POLG	Primary Ovarian Insufficiency	22	129	4.75119	4.63042	2.98542
WP5333	0.00102718	6.77894e-05	MTTP;APOA1;APOB;ABCA1;ABCG8;ABCG5;CD36;DHCR24;DHCR7;LDLR	Enterocyte Cholesterol Metabolism	10	34	1.25225	7.98561	2.98835
WP4153	0.00101321	6.80004e-05	PSAP;GLB1;LIPA;NEU1;PSAP;PSAP;PSAP;PSAP	Degradation Pathway Of Sphingolipids Including Diseases	8	22	0.810281	9.87312	2.9943
WP5173	0.00102114	6.96749e-05	GYS1;GBE1;PYGL;AKR1B1;PGM1;SLC2A2	Disorders Of Galactose Metabolism	6	12	0.441971	13.5755	2.99092
WP272	0.00104699	7.26101e-05	F12;F2;F12;FGG;F5;F2;FGB;F5;FGA	Blood Clotting Cascade	9	28	1.03127	8.72714	2.98006
WP2572	0.00116483	8.20856e-05	AKT1;VCL;JAG1;CD151;VTN;CDKN1C;VIM;MYH9;SMARCAL1;WT1;MYH9;SMARCAL1;COL4A3;LRP6;LRP5;ILK	Primary Focal Segmental Glomerulosclerosis Fsgs	16	79	2.90964	5.49896	2.93374
WP5358	0.00124456	8.90961e-05	KRAS;IFNG;NRAS;AKT2;GHR;JAK2;GH1;EPOR;AKT1;HRAS	Jak Stat Signaling In The Regulation Of Beta Cells	10	35	1.28908	7.75745	2.90498
WP2870	0.00136013	9.88909e-05	RAF1;MFGE8;KRAS;SMAD4;HRAS;TGFB3;AKT1;NRAS;TGFBR2	Extracellular Vesicle Mediated Signaling In Recipient Cells	9	29	1.0681	8.4262	2.86642
WP4299	0.00146475	0.000108136	ZMPSTE24;LMNA;LMNA;ZMPSTE24	Lamin A Processing Pathway	4	5	0.184155	21.7209	2.83424
WP732	0.00160514	0.000120296	NRAS;HRAS;RAF1;GATA4;MAP2K1;KRAS;GNAQ	Serotonin Receptor 2 And Elk Srf Gata4 Signaling	7	18	0.662957	10.5588	2.79449
WP2007	0.00160185	0.000121841	SLC40A1;TFR2;HAMP;TF;HAMP;TF	Iron Metabolism In Placenta	6	13	0.478802	12.5313	2.79538
WP3635	0.0017645	0.00013816	IRS1;IRS1;IRS1;IRS1;AKT2;AKT2;AKT2;AKT2	Insulin Signaling In Adipocytes Diabetic Condition	8	24	0.883942	9.05036	2.75338
WP3634	0.00179007	0.00013816	IRS1;IRS1;IRS1;IRS1;AKT2;AKT2;AKT2;AKT2	Insulin Signaling In Adipocytes Normal Condition	8	24	0.883942	9.05036	2.74713
WP2456	0.00197629	0.000156953	GAPDH;LDHA;GPD1;PPARG;CD36	Hif1a And Pparg In Cardiac Hypertropthy	5	9	0.331478	15.0839	2.70415
WP4746	0.00203627	0.000163995	POMC;PRDM16;PPARG;HRAS;RAF1;PLIN1;TSC1;HRAS;FGFR1;PIK3CA;TP53;SOS1;THRA;THRA;MAP2K1;PNPLA2;PRKACA	Thyroid Hormones Production And Peripheral Downstream Signaling Effects	17	92	3.38845	5.01705	2.69116
WP4321	0.00347931	0.000284104	PRDM16;PLIN1;SLC25A20;PRKAG2;CPT1A;TSC1;PNPLA2;PPARG;GNAS;HRAS;CPT2;PRKACA;ADCY5;FGFR1;SOS1;KRAS;NRAS;ACTB	Thermogenesis	18	105	3.86725	4.65447	2.45851
WP3896	0.00368604	0.000305109	CLU;SERPINA1;CFH;FGB;APOA2;SERPING1;F5;THBD;F2;PROC;F12;C3	Dengue 2 Interactions With Complement And Coagulation Cascades	12	55	2.0257	5.92387	2.43344
WP4205	0.0036369	0.000305109	PIK3CA;CBL;SOS1;HRAS;KRAS;NRAS;PTPN11;RAF1;BRAF;MAP2K1;AKT1;AKT2	Met In Type 1 Papillary Renal Cell Carcinoma	12	55	2.0257	5.92387	2.43927
WP5037	0.0036591	0.000315158	ETFDH;APTX;FLAD1;ETFDH;ETFA;COQ2	Riboflavin And Coq Disorders	6	15	0.552464	10.8604	2.43663
WP2453	0.00370725	0.000315158	DLST;DLD;FH;OGDH;PCK1;SDHA	Tca Cycle And Deficiency Of Pyruvate Dehydrogenase Complex Pdhc	6	15	0.552464	10.8604	2.43095
WP581	0.00397025	0.000346398	EPOR;JAK2;MAP2K1;AKT1;RAF1;SOS1;IRS2;IRS1	Epo Receptor Signaling	8	27	0.994435	8.04477	2.40118
WP4216	0.00400467	0.00035388	MAP2K1;KRAS;CYCS;AKT1;TP53;TGFB3;TGFBR2;MSH3;MSH6;RAF1;BRAF;AKT2;RHOA;SMAD4	Chromosomal And Microsatellite Instability In Colorectal Cancer	14	72	2.65183	5.27938	2.39743
WP5318	0.00557367	0.000504997	MTTP;HADHB;AKT2;APOB;ESR1;NOS3;NOS3	Female Steroid Hormones In Cardiomyocyte Energy Metabolism	7	22	0.810281	8.63898	2.25386
WP2911	0.00564334	0.000504997	LAMA4;COL4A1;COL6A1;COL6A2;COL1A2;COL6A3;FN1	Mirna Targets In Ecm And Membrane Receptors	7	22	0.810281	8.63898	2.24846
WP5055	0.00589896	0.000547667	COL1A2;TGFB3;AKT1;ACTA1;FBN1;ELN;TAGLN;S100A6;S100A9;FGFR1;PDGFRB;TP53;LGALS1;MMP1	Burn Wound Healing	14	75	2.76232	5.0682	2.22922
WP4674	0.0059709	0.000547667	SMAD4;TP63;CASP8;TERT;TP53;AKT1;PIK3CA;AKT2;NRAS;KRAS;HRAS;TSC1;TGFBR2;FGFR1	Head And Neck Squamous Cell Carcinoma	14	75	2.76232	5.0682	2.22396
WP2586	0.0063871	0.00060013	AIP;AIP;RAF1;MAP2K1;CD36;NRAS;HRAS;KRAS;ESR1;LPL;NF1	Aryl Hydrocarbon Receptor Pathway	11	51	1.87838	5.85612	2.1947
WP4879	0.00634805	0.000603562	BMP2;ZMPSTE24;LMNA;LMNA;LMNA;PPARG;ACTB;LMNA;LMNA;PPARG;LMNA;LMNA	Overlap Between Signal Transduction Pathways Contributing To Lmna Laminopathies	12	59	2.17303	5.52226	2.19736
WP5434	0.00636355	0.000612154	TERT;RHOA;PRKACA;MSH3;MMP1;LRP5;LPAR6;JAG1;FH;F2;ESR1;CDH1;HRAS;CASP8;PPARG;PIK3CA;AGT;SMAD4;JUP;SOS1;TGFBR2;TP53;PDGFRA;MSH6;BMP2;GNAS;FGFR1;MAP2K1;CYCS;VEGFB;TGFB3;BRAF;RAF1;NRAS;KRAS;PDGFRB;TPM3;CTNNA3;LRP6;AGTR1;GNAI2;ADCY5;GNAQ;JAK2;CBL;AKT1;AKT2;COL4A1;COL4A3;FN1;LAMA4;IFNG;EPOR	Cancer Pathways	53	488	17.9735	2.94879	2.1963
WP4659	0.00630444	0.000613519	RHOB;RHOA;SOS1;PIK3CA;PPARG;MAP2K1;AKT1;JAK2;RAF1;GNAQ;IRS1;PTPN11;JAG1;PRKACA;HRAS;KRAS;BMP2;CDH1;RAF1	Gastrin Signaling	19	121	4.45654	4.26339	2.20035
WP4806	0.00665143	0.000654727	KRAS;PDGFRA;ERBB3;PDGFRB;JAK2;AKT1;AKT2;MAP2K1;BRAF;SOS1;HRAS;NF1;RAF1;PIK3CA;NRAS	Egfr Tyrosine Kinase Inhibitor Resistance	15	85	3.13063	4.79137	2.17708
WP4758	0.00686352	0.000683281	WT1;SMARCAL1;LMNA;COL4A3;CD151;ZMPSTE24;COQ2;MYH9;PMM2;ALG1	Nephrotic Syndrome	10	44	1.62056	6.1707	2.16345
WP4838	0.00753852	0.000758911	SMAD4;AKT1;TNFRSF1A;ACTA2;BRAF;RAF1;PIK3CA;CASP8	Regucalcin In Proximal Tubule Epithelial Kidney Cells	8	30	1.10493	7.24029	2.12271
WP4255	0.00884979	0.000900817	PIK3CA;AKT1;HRAS;KRAS;TP53;SOS1;NRAS;BRAF;RAF1;MAP2K1;AKT2;CASP8;CYCS	Non Small Cell Lung Cancer	13	70	2.57817	5.04235	2.05307
WP5406	0.00924556	0.000961786	MIPEP;SGCA;SGCD;RHOA;SGCB;FLNC;SGCG;DTNA	13q12 12 Copy Number Variation	8	31	1.14176	7.00673	2.03407
WP422	0.00934605	0.000961786	NRAS;HRAS;MBP;KRAS;SOS1;BRAF;RAF1;MAP2K1	Mapk Cascade	8	31	1.14176	7.00673	2.02937
WP558	0.0094912	0.000997956	CLU;SERPINA1;CFH;FGB;SERPING1;F5;THBD;F2;PROC;F12;C3	Complement And Coagulation Cascades	11	54	1.98887	5.53078	2.02268

## Sheet: GOBP CAD CS11+M
Unnamed: 0	fdr_q_value	p_value	genes	description	observed	total	expected	enrichment	log_q
GO:0009060	5.20567e-19	4.22916e-23	NDUFA2;NDUFB4;NDUFS2;NDUFV1;NDUFA13;NDUFB9;NDUFA6;COX10;NDUFS5;NDUFS8;NDUFV2;NDUFB7;NDUFB3;UQCRH;NDUFB10;NDUFA10;UQCRC1;NDUFB6;UQCRC2;MFN2;SURF1;NDUFS4;NDUFA11;UQCRB;SDHB;NDUFA8;NDUFAB1	Aerobic Respiration	27	56	2.06253	13.0907	18.2835
GO:0060048	3.0496e-17	4.95507e-21	VEGFB;NKX2-5;MYLK2;GAA;TTN;MYL3;TNNI2;TCAP;RYR2;MYH6;MYBPC3;TNNT2;MYL2;PIK3CA;SCN5A;CASQ2;TPM1;MYH7;TNNC1;TNNI3;CSRP3;KCNH2	Cardiac Muscle Contraction	22	39	1.43641	15.316	16.5158
GO:0006120	4.06612e-15	9.91012e-19	NDUFA2;NDUFB4;NDUFS2;NDUFV1;DLD;NDUFB9;NDUFA6;NDUFS5;NDUFS8;NDUFV2;NDUFB7;NDUFAF1;NDUFB3;NDUFB10;NDUFA10;NDUFB6;NDUFS4;NDUFA4;NDUFA8;NDUFAB1	Mitochondrial Electron Transport, Nadh To Ubiquinone	20	37	1.36274	14.6763	14.3908
GO:0032981	4.45388e-15	1.44736e-18	NDUFA2;NDUFB4;NDUFS2;NDUFAF4;NDUFA13;NDUFB9;NDUFA6;NDUFS5;NDUFS8;NDUFB7;NDUFAF1;ACAD9;NDUFB3;NDUFB10;NDUFA10;NDUFAB1;FOXRED1;TMEM126B;TMEM126A;NDUFB6;NDUFS4;NDUFA11;NDUFA8	Mitochondrial Respiratory Chain Complex I Assembly	23	53	1.95204	11.7825	14.3513
GO:0042776	3.92583e-14	1.5947e-17	NDUFA2;NDUFB4;NDUFS2;NDUFV1;NDUFA13;NDUFB9;NDUFA6;NDUFS5;NDUFS8;NDUFV2;NDUFB7;SDHD;NDUFB3;SDHA;NDUFB10;NDUFA10;NDUFB6;NDUFS4;SDHB;NDUFA11;NDUFA8;NDUFAB1	Proton Motive Force-driven Mitochondrial Atp Synthesis	22	52	1.91521	11.487	13.4061
GO:0045333	1.8675e-13	9.10308e-17	COX5B;UQCRQ;CYC1;COX8A;CYCS;COX6C;COX5A;ABCC9;COX6B1;COX7A2;UQCR10;UQCRH;UQCRC1;COX4I1;UQCRC2;UQCRB;NDUFA4;COX7C	Cellular Respiration	18	34	1.25225	14.3741	12.7287
GO:0006641	5.24019e-13	2.98004e-16	LIPF;LMF1;CAV1;PCSK9;APOC1;APOA5;LIPA;CETP;APOH;CAV3;PTPN11;APOA2;CPT1A;APOE;APOC3;MTTP;LPL	Triglyceride Metabolic Process	17	31	1.14176	14.8893	12.2807
GO:1902600	5.69749e-13	3.70298e-16	CYC1;COX8A;NDUFV1;NDUFS5;NDUFB7;UQCRH;NDUFB10;NDUFS4;NDUFA4;NDUFA6;NDUFB3;NDUFA10;COX4I1;NDUFS2;NDUFB9;COX5A;UQCR10;NDUFB6;SURF1;COX7A1;ATP6V1A;NDUFA2;COX5B;NDUFB4;SLC25A3;NDUFS8;NDUFV2;GHITM;COX6B1;SLC25A4;NNT;UQCRC1;NDUFA8;UQCRFS1	Proton Transmembrane Transport	34	154	5.67196	5.9944	12.2443
GO:0042632	1.51161e-12	1.10525e-15	CAV1;APOA1;APOA2;APOB;LDLR;APOC3;MTTP;LPL;FABP3;PCSK9;APOA5;LCAT;ANGPTL3;APOE;ABCA1;HNF4A;CAV3;CNBP;LDLRAP1;LRP5;ABCG8;ABCG5;CETP;FABP4;LIPC;EPHX2	Cholesterol Homeostasis	26	90	3.31478	7.84365	11.8206
GO:0045214	5.72782e-11	4.65336e-14	MYPN;TTN;LDB3;ACTN2;TCAP;MYH6;MYBPC3;TNNT2;MYOZ2;ANKRD1;FLNC;TNNT1;PRKAR1A;PLEC;MYBPC1;TPM1;MYH7;CSRP3	Sarcomere Organization	18	45	1.65739	10.8604	10.242
GO:0006123	3.14669e-10	2.81205e-13	COX5B;COX6A2;COX8A;CYCS;COX6C;COX5A;COX6B1;COX7A2;COX4I1;COX7A1;NDUFA4;COX7C	Mitochondrial Electron Transport, Cytochrome C To Oxygen	12	18	0.662957	18.1007	9.50215
GO:0006953	1.88595e-09	1.8386e-12	ASS1;APCS;SAA2;SERPINA3;FN1;TFR2;SERPINA1;F2;SAA1;CRP;HP;A2M;ORM2;MBL2;ORM1	Acute-phase Response	15	35	1.28908	11.6362	8.72447
GO:0006091	4.32852e-09	4.57152e-12	GBE1;DLST;COX6A2;COX8A;OGDH;COX6C;FECH;SLC25A4;PHKG2;COX4I1;ENPP1;GCGR;POMC;COX7A1;COX7C;PHKB	Generation Of Precursor Metabolites And Energy	16	43	1.58373	10.1027	8.36366
GO:0098911	1.3186e-08	1.49974e-11	DSG2;DSC2;RYR2;PKP2;CACNA1C;JUP;DSP;CTNNA3;CAV1	Regulation Of Ventricular Cardiac Muscle Cell Action Potential	9	11	0.40514	22.2145	7.87989
GO:0008203	1.25018e-08	1.5235e-11	FECH;APOC1;APOA1;APOA2;LDLR;APOB;SMPD1;PCSK9;APOA5;LCAT;ANGPTL3;APOE;ABCA1;CYP27A1;PON1;LDLRAP1;LRP5;APP;CETP;LIPC	Cholesterol Metabolic Process	20	76	2.79915	7.14502	7.90303
GO:0070328	1.24181e-08	1.61418e-11	ABCG5;HNF4A;APOA5;ANGPTL4;APOA1;LPL;CETP;ANGPTL3;LIPC;PNPLA8;APOE;APOC3;ABCG8	Triglyceride Homeostasis	13	28	1.03127	12.6059	7.90595
GO:0006635	1.36361e-08	1.88329e-11	ECI2;HADHA;ECHS1;HADH;PEX7;ACAA2;ACADS;ECH1;CPT1A;HADHB;ACAT1;CPT2;DECR1;ECHDC2;AUH	Fatty Acid Beta-oxidation	15	40	1.47324	10.1817	7.86531
GO:0006936	3.19698e-08	4.67509e-11	HCN4;MYH6;RYR1;MYOT;DES;SGCA;ACTA1;MYL6;MYH1;CKMT2;MYH7;CRYAB;TTN;FKRP;HRC;MYL1;GAMT;TPM2;TPM3	Muscle Contraction	19	72	2.65183	7.16487	7.49526
GO:0006122	3.74587e-08	5.78207e-11	UQCRC1;UQCRQ;UQCRB;CYC1;UQCR10;CYCS;UQCRH;UQCRFS1;UQCRC2	Mitochondrial Electron Transport, Ubiquinol To Cytochrome C	9	12	0.441971	20.3633	7.42645
GO:0006879	3.58125e-08	5.81891e-11	ATP6V1A;HFE;HAMP;TMEM199;FXN;ISCU;FTL;CYBRD1;SMAD4;TFR2;BOLA3;SLC40A1;HPX;B2M;TF;FTH1;CCDC115	Cellular Iron Ion Homeostasis	17	57	2.09936	8.09769	7.44597
GO:0034374	4.43223e-08	7.56168e-11	LIPC;AGTR1;MPO;APOE;AGT;MTTP;APOA2;PLA2G7;APOB;CETP	Low-density Lipoprotein Particle Remodeling	10	16	0.589295	16.9694	7.35338
GO:0055013	6.06004e-08	1.08312e-10	NKX2-5;TTN;ZMPSTE24;ACTN2;TCAP;SGCB;MYH6;MYO18B;CAV3;MYH11;SGCD;PLEC	Cardiac Muscle Cell Development	12	26	0.957604	12.5313	7.21752
GO:0006006	3.13622e-07	5.86018e-10	DCXR;PGM1;GAA;KCNJ11;IRS2;APOD;SLC37A4;LIPA;GCK;FBN1;PIK3CA;AKT1;PCK1;CPT1A;AKT2;GAPDH	Glucose Metabolic Process	16	57	2.09936	7.62136	6.50359
GO:0042593	3.57566e-07	6.97179e-10	RBP4;DBH;GCK;POMC;PPARG;PDK4;AKT1;GCGR;IRS1;HNF4A;PYGL;PFKM;CAV3;PTPN11;PCK1;WFS1;SGCB;SLC37A4;HNF1A;FBN1;NEUROD1;CSRP3	Glucose Homeostasis	22	112	4.12506	5.33325	6.44664
GO:0007507	1.188e-06	2.41287e-09	GYS1;LDB3;RBP4;FN1;MYL2;ANKS6;ACVR1;NKX2-5;HSPB7;CACNA1C;BVES;NF1;COL6A1;EPOR;PTPN11;MAP2K1;RB1CC1;PKP2;TNNI3;WT1;ERBB3;TGFBR2;MEF2A;FBN1;CASP8;MKKS;MB;BMP2	Heart Development	28	187	6.88738	4.0654	5.92518
GO:0086073	2.11957e-06	4.47711e-09	DSG2;DSC2;PKP2;JUP;DSP;CTNNA3	Bundle Of His Cell-purkinje Myocyte Adhesion Involved In Cell Communication	6	6	0.220986	27.1511	5.67375
GO:0043691	2.25622e-06	5.31565e-09	LIPC;APOE;APOC3;LCAT;ABCA1;APOA2;CLU;APOA1;CETP	Reverse Cholesterol Transport	9	17	0.626126	14.3741	5.64662
GO:0006103	2.42335e-06	5.31565e-09	DLST;GOT1;OGDH;DLD;D2HGDH;TAT;IDH2;PHYH;COL6A1	2-oxoglutarate Metabolic Process	9	17	0.626126	14.3741	5.61558
GO:0034375	2.3368e-06	5.31565e-09	LIPC;APOC1;APOE;APOC3;LCAT;APOA2;APOA1;LPL;CETP	High-density Lipoprotein Particle Remodeling	9	17	0.626126	14.3741	5.63138
GO:0055010	3.41911e-06	8.33318e-09	MYL3;MYH6;MYBPC3;TNNT2;MYL2;TPM1;MYH7;PKP2;TNNC1;TNNI3	Ventricular Cardiac Muscle Tissue Morphogenesis	10	23	0.847111	11.8048	5.46609
GO:0033344	3.32135e-06	8.36475e-09	ABCG5;APOC1;APOA5;LIPA;APOA1;APOA2;APOB;APOE;APOC3;ABCA1;ABCG8	Cholesterol Efflux	11	29	1.0681	10.2987	5.47869
GO:0006941	3.94183e-06	1.02477e-08	MYLK2;TTN;RYR2;MYH6;RYR1;CASQ2;MYH7;ALDOA;DTNA	Striated Muscle Contraction	9	18	0.662957	13.5755	5.4043
GO:0006099	4.74612e-06	1.27242e-08	DLST;OGDH;SDHD;SDHA;NNT;SUCLG1;FH;SDHB;SUCLA2;IDH2;COL6A1	Tricarboxylic Acid Cycle	11	30	1.10493	9.9554	5.32366
GO:0006096	4.97871e-06	1.37522e-08	PGM1;OGDH;FKRP;PFKM;LIPA;GCK;LDHA;ALDOB;ENO3;ALDOA;GAPDH;COL6A1	Glycolytic Process	12	37	1.36274	8.80576	5.30288
GO:0005980	6.85125e-06	1.94812e-08	GAA;PYGL;AGL;PFKM;PYGB;PYGM;PHKG2	Glycogen Catabolic Process	7	10	0.368309	19.0058	5.16423
GO:0086091	9.21017e-06	2.69369e-08	CACNB2;CAV1;HCN4;DSG2;SCN5A;CACNA1C;CTNNA3;DSC2;PKP2;JUP;DSP;KCNH2	Regulation Of Heart Rate By Cardiac Conduction	12	39	1.43641	8.35418	5.03573
GO:0002027	9.27993e-06	2.78948e-08	HRC;HCN4;RYR2;MYH6;CAV3;SCN5A;CASQ2;CALM1;BVES;MYH7;PRKACA	Regulation Of Heart Rate	11	32	1.17859	9.33319	5.03246
GO:0055074	2.61299e-05	8.06676e-08	NT5E;PSEN2;CAV1;WFS1;SELENON;FGF23;ABCC6;SGCD;JPH2;PSEN1;FGFR1	Calcium Ion Homeostasis	11	35	1.28908	8.5332	4.58286
GO:0048260	2.85694e-05	9.05197e-08	HFE;CLU;C3;CBL;APOA5;VTN;LDLRAP1;B2M;TF	Positive Regulation Of Receptor-mediated Endocytosis	9	22	0.810281	11.1073	4.5441
GO:0010467	3.42423e-05	1.11276e-07	ENPP1;PLEC;EPG5;SGCG;LIPA;ABCC6;AKT1;HESX1;APOE;COL6A1;FGFR1;GFAP;ABCC9;BBS2;PTGDS;HADHB;LRP5;APP;KRAS;SGCB;TGM2;FBN1	Gene Expression	22	146	5.37732	4.09126	4.46544
GO:0055008	3.50745e-05	1.19679e-07	NKX2-5;ACTC1;TTN;BMP2;MYLK2;ANKRD1;TCAP	Cardiac Muscle Tissue Morphogenesis	7	12	0.441971	15.8381	4.45501
GO:0055003	3.593e-05	1.19679e-07	ACTC1;TTN;PDGFRA;PDGFRB;CSRP3;MYL2;TCAP	Cardiac Myofibril Assembly	7	12	0.441971	15.8381	4.44454
GO:0002026	3.65673e-05	1.27743e-07	MYH7;GAA;MYL3;MYH6;ATP2A2;PLN;CSRP3;MYL2	Regulation Of The Force Of Heart Contraction	8	17	0.626126	12.777	4.43691
GO:0030301	4.01032e-05	1.43354e-07	CAV1;LCAT;APOA1;CETP;CD36;APOA2;LDLRAP1;LDLR;APOB	Cholesterol Transport	9	23	0.847111	10.6243	4.39682
GO:0033700	6.84325e-05	2.5018e-07	APOC1;APOA5;APOE;APOC3;ABCA1;APOA2;APOA1	Phospholipid Efflux	7	13	0.478802	14.6198	4.16474
GO:0071377	6.69449e-05	2.5018e-07	GNAS;PRKACA;GJB2;PCK1;PRKAR1A;ASS1;GCGR	Cellular Response To Glucagon Stimulus	7	13	0.478802	14.6198	4.17428
GO:0042158	0.000168081	6.4179e-07	APOE;LCAT;ABCA1;APOA1;APOB	Lipoprotein Biosynthetic Process	5	6	0.220986	22.6259	3.77448
GO:0005977	0.000258685	1.00876e-06	GBE1;PPP1R3A;PYGL;PPP1CB;PHKG2;PRKAG2;PYGM;UGP2;PHKB	Glycogen Metabolic Process	9	28	1.03127	8.72714	3.58723
GO:0030049	0.000435791	1.73481e-06	TPM1;MYH7;MYH6;MYL6;MYL1;TNNT2	Muscle Filament Sliding	6	11	0.40514	14.8097	3.36072
GO:0033539	0.000427075	1.73481e-06	ETFDH;ETFA;ACADVL;ACADS;ETFB;GCDH	Fatty Acid Beta-oxidation Using Acyl-coa Dehydrogenase	6	11	0.40514	14.8097	3.3695
GO:0006979	0.000454354	1.88253e-06	ETFDH;LIAS;PRDX3;BANF1;PSEN1;WRN;NDUFA6;PRKN;PRDX1;TAT;AKT1;PRDX6;KRT1;MPO;APP;PRDX2;MBL2	Response To Oxidative Stress	17	109	4.01457	4.23457	3.34261
GO:0010628	0.000465795	1.96777e-06	LDLR;PSEN1;NKX2-5;GSN;ACTC1;AKT1;HFE;ACTA2;OCLN;CRP;APP;KRAS;MEF2A;CAV1;FN1;BRAF;PRKN;GCGR;TTN;CLU;EPHX2;SMAD4;APOB;MYLK2;PPARG;IFNG;NOS3;ACTA1;LMNA;CD36;MAP2K1;SLC38A2;CALR;TP53;WT1;ERBB3;VIM;BMP2	Positive Regulation Of Gene Expression	38	409	15.0639	2.5226	3.33181
GO:0046716	0.000481369	2.07268e-06	GAA;FXN;CAV1;PFKM;BAG3;ALDOA;PLN;CSRP3	Muscle Cell Cellular Homeostasis	8	23	0.847111	9.44386	3.31752
GO:0070527	0.000491369	2.15565e-06	MYH9;MYL9;FGG;ILK;FGA;PDGFRA;GNAS;HSPB1;VCL;ACTB;FGB	Platelet Aggregation	11	47	1.73105	6.35451	3.30859
GO:0042159	0.000477112	2.17063e-06	LDLR;CTSD;APOE;LIPA;APOB	Lipoprotein Catabolic Process	5	7	0.257817	19.3936	3.32138
GO:0034372	0.000485786	2.17063e-06	LIPC;APOE;LCAT;LPL;CETP	Very-low-density Lipoprotein Particle Remodeling	5	7	0.257817	19.3936	3.31355
GO:0022904	0.000521508	2.45735e-06	ETFA;ETFB;ETFDH;SDHA;PLEC;SDHB;UQCRFS1	Respiratory Electron Transport Chain	7	17	0.626126	11.1799	3.28274
GO:0048738	0.000512669	2.45735e-06	MYL7;SGCG;CSRP3;SGCD;PLN;RBP4;NDUFV2	Cardiac Muscle Tissue Development	7	17	0.626126	11.1799	3.29016
GO:0006998	0.000530657	2.45735e-06	DES;LMNB1;LEMD2;ZMPSTE24;LMNA;NUP155;DMPK	Nuclear Envelope Organization	7	17	0.626126	11.1799	3.27519
GO:0090201	0.000504124	2.45735e-06	CLU;FXN;GHITM;PRKN;LMNA;AKT1;OPA1	Negative Regulation Of Release Of Cytochrome C From Mitochondria	7	17	0.626126	11.1799	3.29746
GO:0120162	0.000538147	2.66691e-06	JAK2;G0S2;CAV1;HADH;DBH;ALMS1;FH;PRDM16;CD36;THRA;DECR1;GNAS;BSCL2;FABP4;MFN2;CPT2	Positive Regulation Of Cold-induced Thermogenesis	16	100	3.68309	4.34417	3.2691
GO:0034197	0.000542552	2.73282e-06	CETP;APOH;CD36;MTTP	Triglyceride Transport	4	4	0.147324	27.1511	3.26556
GO:0008016	0.000691424	3.53885e-06	DES;MYH6;TNNT2;HSPB7;DMPK;CAV3;THRA;TPM1;PLN	Regulation Of Heart Contraction	9	32	1.17859	7.63624	3.16026
GO:0035994	0.000746234	3.88e-06	TCAP;RYR2;NPPA;GSN;PIK3CA;ANKRD1;RAF1	Response To Muscle Stretch	7	18	0.662957	10.5588	3.12713
GO:0051402	0.000833909	4.40361e-06	COL6A2;COL6A3;EPG5;PSEN1;NF1;COL6A1;HRAS;TP53;APP;ERBB3;KRAS;TP63;GAPDH;PIGT	Neuron Apoptotic Process	14	81	2.98331	4.69278	3.07888
GO:0010544	0.00104321	5.59362e-06	THBD;APOE;NOS3;PDGFRA;F2	Negative Regulation Of Platelet Activation	5	8	0.294647	16.9694	2.98163
GO:1905920	0.00102764	5.59362e-06	AGTR1;APOE;AGT;APOA2;APOA1	Positive Regulation Of Coa-transferase Activity	5	8	0.294647	16.9694	2.98816
GO:0007517	0.00102109	5.64094e-06	COL6A3;SGCD;SGCG;SGCA;LMNA;SPEG;BVES;TAGLN;CHKB;CAV3;VPS13B;CRYAB;SGCB;FKTN;MEF2A	Muscle Organ Development	15	94	3.46211	4.33262	2.99093
GO:0010881	0.00105748	5.92788e-06	HRC;RYR2;CACNA1C;CASQ2;CALM1;PRKACA;PLN	Regulation Of Cardiac Muscle Contraction By Regulation Of The Release Of Sequestered Calcium Ion	7	19	0.699788	10.003	2.97573
GO:0042157	0.00104238	5.92788e-06	APOC1;PCSK9;APOA5;APOA2;APOC3;MTTP;APP	Lipoprotein Metabolic Process	7	19	0.699788	10.003	2.98198
GO:0042730	0.00102769	5.92788e-06	F12;FGG;FGA;F2;KRT1;SERPING1;FGB	Fibrinolysis	7	19	0.699788	10.003	2.98814
GO:0014044	0.00102692	6.00687e-06	ERBB3;SOS1;NF1;HRAS;MAP2K1;RAF1	Schwann Cell Development	6	13	0.478802	12.5313	2.98846
GO:0007584	0.00127339	7.55199e-06	ABCG5;MLYCD;ASS1;PPARG;AGL;ARSB;A2M;GCGR;CPT1A;ABCG8;GNAI2	Response To Nutrient	11	53	1.95204	5.63513	2.89504
GO:0060586	0.00135071	8.12029e-06	HFE;HAMP;FECH;CYBRD1;TFR2;SLC40A1;B2M;TF	Multicellular Organismal Iron Ion Homeostasis	8	27	0.994435	8.04477	2.86944
GO:0006826	0.00144428	8.80015e-06	HFE;FXN;FTL;TFR2;B2M;TF;FTH1	Iron Ion Transport	7	20	0.736619	9.50288	2.84035
GO:0030195	0.00164389	1.01499e-05	THBD;APOE;PROC;VTN;F2;APOH	Negative Regulation Of Blood Coagulation	6	14	0.515633	11.6362	2.78413
GO:0008340	0.00164062	1.02631e-05	GHRHR;WRN;RAD54L;ZMPSTE24;KCNJ11;LIPA;MSH6;TP63;TP53	Determination Of Adult Lifespan	9	36	1.32591	6.78777	2.78499
GO:0060612	0.00161959	1.02631e-05	LIPA;PIK3CA;DYRK1B;ACAT1;LRP5;HRAS;VPS13B;FTO;COL6A1	Adipose Tissue Development	9	36	1.32591	6.78777	2.79059
GO:0032869	0.00186088	1.19432e-05	GHRHR;GOT1;GCK;PIK3CA;ENPP1;IRS2;PPARG;PCSK9;AKT1;IRS1;PCK1;PLA2G1B;GHR;AKT2	Cellular Response To Insulin Stimulus	14	88	3.24112	4.31949	2.73028
GO:0032000	0.00187138	1.21627e-05	FABP1;IRS2;IRS1;CPT1A;AKT2	Positive Regulation Of Fatty Acid Beta-oxidation	5	9	0.331478	15.0839	2.72784
GO:0071402	0.00189234	1.32213e-05	APOE;APOA2;APOA1;APOB	Go:0071402	4	5	0.184155	21.7209	2.723
GO:1904714	0.00187059	1.32213e-05	EEF1A2;EEF1A1;GFAP;CTSA	Regulation Of Chaperone-mediated Autophagy	4	5	0.184155	21.7209	2.72802
GO:0055090	0.00193739	1.32213e-05	ANGPTL3;APOA5;APOE;APOA1	Acylglycerol Homeostasis	4	5	0.184155	21.7209	2.71278
GO:0070842	0.0019146	1.32213e-05	PRKN;VCP;BAG3;TRIM37	Aggresome Assembly	4	5	0.184155	21.7209	2.71792
GO:0034382	0.00200915	1.32213e-05	LIPC;APOC1;APOE;APOC3	Chylomicron Remnant Clearance	4	5	0.184155	21.7209	2.69699
GO:0051005	0.00198465	1.32213e-05	APOC1;ANGPTL3;ANGPTL4;APOC3	Negative Regulation Of Lipoprotein Lipase Activity	4	5	0.184155	21.7209	2.70232
GO:0051208	0.00196073	1.32213e-05	ATP7B;CALR;PSEN1;CASQ2	Sequestering Of Calcium Ion	4	5	0.184155	21.7209	2.70758
GO:1905908	0.00184933	1.32213e-05	APOE;APP;CLU;PSEN1	Positive Regulation Of Amyloid Fibril Formation	4	5	0.184155	21.7209	2.73299
GO:0009749	0.00218018	1.57637e-05	IRS2;SGCB;HNF4A;GCK;COL6A2;COL6A3;APOA2;NEUROD1;GLUL;COL4A3;LPL	Response To Glucose	11	57	2.09936	5.23968	2.66151
GO:0019433	0.00220944	1.63343e-05	PNPLA2;APOA5;APOB;LIPC;APOC3;LPL	Triglyceride Catabolic Process	6	15	0.552464	10.8604	2.65572
GO:0014898	0.00223399	1.63343e-05	MYH7;SMAD4;MYH6;NPPA;ATP2A2;TCAP	Cardiac Muscle Hypertrophy In Response To Stress	6	15	0.552464	10.8604	2.65092
GO:0045429	0.00221029	1.65201e-05	JAK2;CLU;ASS1;IFNG;CD36;AKT1;ESR1;APOE;APP	Positive Regulation Of Nitric Oxide Biosynthetic Process	9	38	1.39958	6.43052	2.65555
GO:0006629	0.00261897	1.97875e-05	APOC1;LDLR;MTTP;PLIN1;PPARG;LCAT;TTPA;HNF4A;LPA;TMEM43;CD36;FAH;FKRP;CLU;COX10;ANGPTL4;APOD;HSPG2;ACAD8	Lipid Metabolic Process	19	156	5.74563	3.30686	2.58187
GO:0090277	0.00298316	2.35086e-05	HFE;FGG;FGA;TFR2;FGB	Positive Regulation Of Peptide Hormone Secretion	5	10	0.368309	13.5755	2.52532
GO:0031639	0.00304597	2.35086e-05	FGG;FGA;DHCR24;APOH;FGB	Plasminogen Activation	5	10	0.368309	13.5755	2.51627
GO:0006937	0.00307837	2.35086e-05	TPM1;TNNC2;MYL9;TNNC1;TNNT2	Regulation Of Muscle Contraction	5	10	0.368309	13.5755	2.51168
GO:0034380	0.00301424	2.35086e-05	APOE;PRKACA;ABCA1;APOA2;APOA1	High-density Lipoprotein Particle Assembly	5	10	0.368309	13.5755	2.52082
GO:0009410	0.00299578	2.38514e-05	HADHA;FECH;HADH;APOA2;MYO6;GATA4;SMPD1;LIPA;ABCC6;COL6A1;ASS1;MTHFR;CDH1;CALR;ABCG8;ABCG5;FKRP;RAD54L;KCNJ11;TGFBR2;ABCC8;AGPAT2;CPT1A;HSPG2	Response To Xenobiotic Stimulus	24	230	8.47111	2.83316	2.52349
GO:0048009	0.00307397	2.49733e-05	SOS1;GHR;PIK3CA;MAP2K1;AKT1;RAF1;IRS1;COL6A1	Insulin-like Growth Factor Receptor Signaling Pathway	8	31	1.14176	7.00673	2.5123
GO:0046034	0.00310502	2.49733e-05	NT5E;ABCC9;VCP;MYH6;SELENON;ABCC6;ENPP1;MYH7	Atp Metabolic Process	8	31	1.14176	7.00673	2.50794
GO:0015909	0.00307555	2.52361e-05	PPARG;FABP3;CD36;APOE;FABP1;FABP4	Long-chain Fatty Acid Transport	6	16	0.589295	10.1817	2.51208
GO:0008015	0.00387591	3.21182e-05	HCN4;LPA;ELN;F5;SERPING1;CYB5R3;COL4A3;PLN	Blood Circulation	8	32	1.17859	6.78777	2.41163
GO:0055091	0.00450065	3.76609e-05	FABP3;HNF4A;APOA1;CETP;ANGPTL3;ABCA1	Phospholipid Homeostasis	6	17	0.626126	9.58274	2.34672
GO:1900026	0.00457877	3.90585e-05	FGG;ILK;FGA;APOA1;P4HB;BRAF;CALR;LIMS2;FGB	Positive Regulation Of Substrate Adhesion-dependent Cell Spreading	9	42	1.5469	5.81809	2.33925
GO:0006094	0.0046228	3.90585e-05	PGM1;GOT1;RBP4;SLC37A4;PCK1;SLC25A11;ALDOB;GPD1;ENO3	Gluconeogenesis	9	42	1.5469	5.81809	2.3351
GO:0003300	0.0048369	4.16534e-05	CAV3;TTN;RYR2;CSRP3;TCAP	Cardiac Muscle Hypertrophy	5	11	0.40514	12.3414	2.31543
GO:0003009	0.00525348	4.56676e-05	TNNI2;TCAP;TNNC2;TNNT1;MYH7;TNNC1;TNNI3	Skeletal Muscle Contraction	7	25	0.920773	7.60231	2.27955
GO:0005978	0.00621733	5.45513e-05	GBE1;GYS1;AGL;AKT1;AKT2;UGP2	Glycogen Biosynthetic Process	6	18	0.662957	9.05036	2.2064
GO:0060047	0.00616029	5.45513e-05	MYL2;ACTC1;SGCD;SGCG;TNNI3;MYL7	Heart Contraction	6	18	0.662957	9.05036	2.2104
GO:0048662	0.00674866	6.03097e-05	PPARG;IFNG;APOD;NOS3;MFN2;BMP2;APOE	Negative Regulation Of Smooth Muscle Cell Proliferation	7	26	0.957604	7.30991	2.17078
GO:0046326	0.00715298	6.45041e-05	IRS2;TERT;MEF2A;PTPN11;AKT1;AKT2;OCLN;IRS1	Positive Regulation Of Glucose Import	8	35	1.28908	6.20596	2.14551
GO:0008286	0.00723127	6.57976e-05	SOS1;CSRP3;IRS2;PDK4;PIK3CA;AKT1;RAF1;AKT2;HRAS;IRS1;COL6A1	Insulin Receptor Signaling Pathway	11	66	2.43084	4.52518	2.14079
GO:0034756	0.00727367	6.73652e-05	HFE;B2M;TF	Regulation Of Iron Ion Transport	3	3	0.110493	27.1511	2.13825
GO:0030241	0.00733804	6.73652e-05	TTN;MYH11;TCAP	Skeletal Muscle Myosin Thick Filament Assembly	3	3	0.110493	27.1511	2.13442
GO:0046320	0.00721042	6.73652e-05	PRKAG2;PDK4;FABP3	Regulation Of Fatty Acid Oxidation	3	3	0.110493	27.1511	2.14204
GO:1900221	0.00708716	6.73652e-05	APP;CLU;APOE	Regulation Of Amyloid-beta Clearance	3	3	0.110493	27.1511	2.14953
GO:0098912	0.00714826	6.73652e-05	CACNB2;CACNA1C;SCN5A	Membrane Depolarization During Atrial Cardiac Muscle Cell Action Potential	3	3	0.110493	27.1511	2.1458
GO:0034379	0.00713849	6.9013e-05	APOC1;APOC3;MTTP;FECH;APOB	Very-low-density Lipoprotein Particle Assembly	5	12	0.441971	11.313	2.14639
GO:1905907	0.007079	6.9013e-05	LDLR;APOE;HSPG2;CLU;CRYAB	Negative Regulation Of Amyloid Fibril Formation	5	12	0.441971	11.313	2.15003
GO:0006119	0.00719899	6.9013e-05	UQCRC1;UQCRB;FXN;UQCRH;UQCRC2	Oxidative Phosphorylation	5	12	0.441971	11.313	2.14273
GO:0098869	0.00771802	7.58698e-05	GSTK1;PRDX6;ALB;NNT;GPX3;PRDX3;HP;FABP1;APOE;S100A9;HBD	Cellular Oxidant Detoxification	11	67	2.46767	4.45764	2.11249
GO:0090398	0.00775378	7.68512e-05	WRN;NSMCE2;PRELP;LMNA;TP63;MAP2K1;OPA1;HRAS;TP53;CALR	Cellular Senescence	10	56	2.06253	4.84841	2.11049
GO:0055117	0.00770492	7.69928e-05	NKX2-5;HCN4;RYR2;CAV3;CALM1;PRKACA	Regulation Of Cardiac Muscle Contraction	6	19	0.699788	8.57403	2.11323
GO:0019915	0.00779994	7.8576e-05	CIDEC;PNPLA2;CAV1;APOA1;CD36;ANGPTL3;BSCL2	Lipid Storage	7	27	0.994435	7.03917	2.10791
GO:0007596	0.00781776	7.93907e-05	THBD;F2;SERPING1;F12;F5;CD59;HNF4A;SERPINA1;CD36;ANXA5;GNAQ;PROC	Blood Coagulation	12	79	2.90964	4.12422	2.10692
GO:0098909	0.00808103	8.66599e-05	CAV3;HCN4;ATP2A2;CAV1	Regulation Of Cardiac Muscle Cell Action Potential Involved In Regulation Of Contraction	4	7	0.257817	15.5149	2.09253
GO:0014883	0.00846584	8.66599e-05	MYH7;TNNC1;ATP2A2;TNNT1	Transition Between Fast And Slow Fiber	4	7	0.257817	15.5149	2.07233
GO:0017038	0.00839918	8.66599e-05	PRF1;APOE;FKRP;CLU	Protein Import	4	7	0.257817	15.5149	2.07576
GO:0030240	0.00833357	8.66599e-05	ACTC1;TTN;ACTA1;TCAP	Skeletal Muscle Thin Filament Assembly	4	7	0.257817	15.5149	2.07917
GO:0071281	0.00814272	8.66599e-05	HFE;TFR2;B2M;TF	Cellular Response To Iron Ion	4	7	0.257817	15.5149	2.08923
GO:0034384	0.00826896	8.66599e-05	APOE;APOA2;APOA1;LDLR	High-density Lipoprotein Particle Clearance	4	7	0.257817	15.5149	2.08255
GO:0035995	0.00820536	8.66599e-05	CAV3;TTN;CSRP3;TCAP	Detection Of Muscle Stretch	4	7	0.257817	15.5149	2.0859
GO:0001666	0.00862308	9.31732e-05	PSEN2;CAV1;SMAD4;RYR1;RYR2;TGFB3;NF1;VEGFB;MTHFR;ABCC9;CAV3;CRYAB;KCNJ11;ANGPTL4;MB;CPT1A;BMP2;HSPG2	Response To Hypoxia	18	160	5.89295	3.0545	2.06434
GO:0043066	0.00858289	9.34363e-05	PRDX3;AKR1B1;PSEN1;NKX2-5;ACTC1;AKT1;OPA1;CRYAB;FXN;AQP1;CBS;CBL;ANXA5;ANGPTL4;CLN3;HSPB1;BAG3;BRAF;ATAD3A;ABCC9;MPO;LIMS2;WFS1;NNT;PRDX2;FSTL1;NDUFAF4;SLC40A1;RAF1;VEGFB;FABP1;TP53;WT1;ERBB3;PROC	Negative Regulation Of Apoptotic Process	35	433	15.9478	2.19466	2.06637
GO:0000165	0.00894504	9.81054e-05	MBP;CAV1;BRAF;PPP1CB;RAF1;NF1;NRAS;FGFR1;ABCC9;CAV3;CD36;MAP2K1;HRAS;KRAS;MEF2A	Mapk Cascade	15	119	4.38288	3.42241	2.04842
GO:0051480	0.0089117	9.84638e-05	CLN3;CAV1;HRC;RYR2;F2;RYR1;CAV3;PLN	Regulation Of Cytosolic Calcium Ion Concentration	8	37	1.36274	5.87051	2.05004
GO:0060333	0.00973864	0.000108392	JAK2;IFNG;TP53;HPX;RAF1	Interferon-gamma-mediated Signaling Pathway	5	13	0.478802	10.4427	2.0115
GO:0042060	0.0102014	0.000114371	ERBB3;DSP;FN1;SMPD1;PDGFRA;AQP1;RAF1;PLEC;TPM1;NF1;GATA4	Wound Healing	11	70	2.57817	4.2666	1.99134
GO:0051592	0.0104589	0.000118108	TTN;CAV1;FGG;FGA;D2HGDH;TNNT2;CALM1;MTTP;FGB	Response To Calcium Ion	9	48	1.76788	5.09083	1.98051
GO:0032760	0.0132951	0.000151216	JAK2;HSPB1;PSEN1;LPL;IFNG;CD36;PTPN11;ORM2;FCGR2B;APP;CLU;ABCC8;ORM1	Positive Regulation Of Tumor Necrosis Factor Production	13	97	3.5726	3.63881	1.87631
GO:0034383	0.014227	0.000162971	LDLR;CD36;LIPA;LDLRAP1;APOB	Low-density Lipoprotein Particle Clearance	5	14	0.515633	9.69682	1.84689
GO:1990456	0.013856	0.000167726	PSEN2;ATP2A2;SELENON;CALM1	Mitochondrion-endoplasmic Reticulum Membrane Tethering	4	8	0.294647	13.5755	1.85836
GO:0032489	0.0142382	0.000167726	APOE;APOC3;ABCA1;APOA1	Regulation Of Cdc42 Protein Signal Transduction	4	8	0.294647	13.5755	1.84654
GO:0010989	0.0143371	0.000167726	PCSK9;APOC3;ABCC8;LDLR	Negative Regulation Of Low-density Lipoprotein Particle Clearance	4	8	0.294647	13.5755	1.84354
GO:0010907	0.0144373	0.000167726	AKT1;IRS1;IRS2;AKT2	Positive Regulation Of Glucose Metabolic Process	4	8	0.294647	13.5755	1.84051
GO:0086003	0.0139496	0.000167726	PIK3CA;GSN;SGCD;ABCC9	Cardiac Muscle Cell Contraction	4	8	0.294647	13.5755	1.85544
GO:0051246	0.0141407	0.000167726	GHRHR;APOE;HPX;LDLR	Regulation Of Protein Metabolic Process	4	8	0.294647	13.5755	1.84953
GO:0009888	0.014539	0.000167726	WT1;PTF1A;GAA;DHCR24	Tissue Development	4	8	0.294647	13.5755	1.83746
GO:0070836	0.0140445	0.000167726	CAV3;ILK;CAV1;COL6A1	Caveola Assembly	4	8	0.294647	13.5755	1.85249
GO:0030325	0.0156492	0.000190704	WT1;SMAD4;PDGFRA;APOA1;NF1;DKK3	Adrenal Gland Development	6	22	0.810281	7.40484	1.80551
GO:0007519	0.015663	0.000192145	MYL6;CAV1;ABCC9;ELN;MYOZ2;RHOA;BVES;NF1;CSRP3	Skeletal Muscle Tissue Development	9	51	1.87838	4.79137	1.80512
GO:0070374	0.0163971	0.000202482	PDGFRA;BRAF;FGA;APOE;THPO;GNAI2;VEGFB;ACTA2;FGF23;PDGFRB;CD36;PTPN11;MAP2K1;HRAS;APP;FGB;FGG;SLC30A10;BMP2	Positive Regulation Of Erk1 And Erk2 Cascade	19	185	6.81372	2.78849	1.78523
GO:0051258	0.0187644	0.000236289	FGG;FGA;CASQ2;VTN;FGB	Protein Polymerization	5	15	0.552464	9.05036	1.72667
GO:0019430	0.0188862	0.000236289	MPO;PRDX1;MB;NOS3;PRDX2	Removal Of Superoxide Radicals	5	15	0.552464	9.05036	1.72386
GO:0010039	0.0190097	0.000236289	HFE;HAMP;FXN;CYBRD1;TFR2	Response To Iron Ion	5	15	0.552464	9.05036	1.72103
GO:0086005	0.0186441	0.000236289	CAV3;SCN5A;RYR2;PKP2;KCNH2	Ventricular Cardiac Muscle Cell Action Potential	5	15	0.552464	9.05036	1.72946
GO:0048844	0.0192907	0.000249185	TGFBR2;ANGPTL3;APOB;LDLR;NF1;APOE	Artery Morphogenesis	6	23	0.847111	7.08289	1.71465
GO:0040014	0.0195364	0.000249185	ZMPSTE24;GAMT;GHR;PIK3CA;APP;FTO	Regulation Of Multicellular Organism Growth	6	23	0.847111	7.08289	1.70916
GO:0042744	0.0194127	0.000249185	GPX3;PRDX3;PRDX1;PRDX2;MPO;HBD	Hydrogen Peroxide Catabolic Process	6	23	0.847111	7.08289	1.71191
GO:0007219	0.0193825	0.000251946	GOT1;PSEN2;AGXT;MIB1;PTP4A3;PSEN1;IFT172;APP;PLN;TGFBR2;JAG1;TP63;BMP2	Notch Signaling Pathway	13	102	3.75676	3.46043	1.71259
GO:0010748	0.0198511	0.000261262	AKT1;AKT2;IRS2	Negative Regulation Of Long-chain Fatty Acid Import Across Plasma Membrane	3	4	0.147324	20.3633	1.70222
GO:0010903	0.0197293	0.000261262	APOA2;APOC3;APOA1	Negative Regulation Of Very-low-density Lipoprotein Particle Remodeling	3	4	0.147324	20.3633	1.70489
GO:0006853	0.0199744	0.000261262	CPT1A;SLC25A20;CPT2	Carnitine Shuttle	3	4	0.147324	20.3633	1.69953
GO:0055096	0.019609	0.000261262	APP;LPL;CD36	Low-density Lipoprotein Particle Mediated Signaling	3	4	0.147324	20.3633	1.70754
GO:0006631	0.0203596	0.000272917	ASAH1;PCCA;LPL;PCCB;C3;PPARG;LIPA;ANGPTL3;PNPLA8;CD36;CPT1A	Fatty Acid Metabolic Process	11	77	2.83598	3.87873	1.69123
GO:0042775	0.0216651	0.000292177	NDUFS2;NDUFV1;COA6;NDUFB6	Mitochondrial Atp Synthesis Coupled Electron Transport	4	9	0.331478	12.0672	1.66424
GO:2000379	0.0225227	0.000305573	DCXR;AGT;TGFBR2;AGTR1;F2;PDGFRB;TP53	Positive Regulation Of Reactive Oxygen Species Metabolic Process	7	33	1.21542	5.75932	1.64738
GO:0071456	0.0231007	0.000315291	P4HB;AQP1;BRIP1;PPARG;CBS;LMNA;CBL;FABP1;PCK1;TP53;PTGIS;TERT;SDHD;ACAA2	Cellular Response To Hypoxia	14	118	4.34605	3.22132	1.63638
GO:0030194	0.0241971	0.000332222	F12;F2;APOH;CD36;PRDX2	Positive Regulation Of Blood Coagulation	5	16	0.589295	8.48472	1.61624
GO:0050796	0.0254545	0.000351553	KCNJ11;HADH;HNF4A;IFNG;GCK;GNAS;NEUROD1;CPT1A	Regulation Of Insulin Secretion	8	44	1.62056	4.93656	1.59424
GO:0055088	0.0253056	0.000351553	PNPLA2;IRS2;PPARG;HNF4A;LIPA;CETP;ANGPTL3;PNPLA8	Lipid Homeostasis	8	44	1.62056	4.93656	1.59678
GO:0043524	0.0264337	0.000369372	JAK2;CLN3;PIK3CA;BRAF;PSEN1;PRKN;TGFB3;VEGFB;HRAS;GBE1;ERBB3;CLU;KRAS;WFS1;TERT	Negative Regulation Of Neuron Apoptotic Process	15	134	4.93535	3.0393	1.57784
GO:0043491	0.028622	0.000404601	ERBB3;FKRP;ILK;PIK3CA;COL6A2;COL6A3;AKT1;NF1;IRS1;COL6A1	Protein Kinase B Signaling	10	68	2.5045	3.99281	1.5433
GO:0008217	0.0287875	0.000404601	COL1A2;MYH6;POMC;PPARG;NOS3;NPPA;GCGR;AGT;ACTA2;LRP5	Regulation Of Blood Pressure	10	68	2.5045	3.99281	1.5408
GO:0042981	0.0291793	0.000414849	CIDEC;JAK2;LGALS1;PRKN;AKT1;RAF1;APOE;AGT;LRP5;ACTB;CALR;TP53;CLU;ACTN2;VCP;TGM2;PRDX2	Regulation Of Apoptotic Process	17	165	6.0771	2.79739	1.53493
GO:0045725	0.0318184	0.000454955	AKT2;AKT1;GCK;IRS1;IRS2	Positive Regulation Of Glycogen Biosynthetic Process	5	17	0.626126	7.98561	1.49732
GO:0071404	0.0316387	0.000454955	CD81;PPARG;CD36;LDLR;ABCA1	Cellular Response To Low-density Lipoprotein Particle Stimulus	5	17	0.626126	7.98561	1.49978
GO:0032731	0.0316158	0.000457195	JAK2;IFNG;LPL;CASP8;CD36;HSPB1;ORM2;ORM1;APP	Positive Regulation Of Interleukin-1 Beta Production	9	57	2.09936	4.28701	1.5001
GO:0061337	0.0322283	0.000471289	MEF2A;CACNA1C;ZMPSTE24;ABCC9	Cardiac Conduction	4	10	0.368309	10.8604	1.49176
GO:0034121	0.0324084	0.000471289	CD36;S100A9;APP;ESR1	Regulation Of Toll-like Receptor Signaling Pathway	4	10	0.368309	10.8604	1.48934
GO:0051384	0.0327648	0.000481796	GHRHR;GOT1;FKRP;AGL;GHR;APOA2;PTGDS;A2M	Response To Glucocorticoid	8	46	1.69422	4.72193	1.48459
GO:0014850	0.0344416	0.000512048	ABCG5;FN1;RYR2;SLC38A2;ABCG8;COL6A1	Response To Muscle Activity	6	26	0.957604	6.26564	1.46292
GO:0010875	0.0346308	0.000512048	CAV1;PPARG;APOA1;PON1;APOE;ABCA1	Positive Regulation Of Cholesterol Efflux	6	26	0.957604	6.26564	1.46054
GO:0010629	0.0342751	0.000512358	LDLR;PSEN1;AGT;CRYAB;PIK3CA;ESR1;OCLN;BRIP1;APP;PRKN;APOE;BBS2;MKKS;PPARG;IFNG;PRKAR1A;VEGFB;CD36;HRAS;TERT;BMP2	Negative Regulation Of Gene Expression	21	231	8.50795	2.46828	1.46502
GO:0043409	0.0357304	0.000537015	SH2B3;DUSP3;CAV1;PPARG;LEMD2;CAV3;NF1	Negative Regulation Of Mapk Cascade	7	36	1.32591	5.27938	1.44696
GO:0010744	0.0402992	0.000608957	AGT;AGTR1;CD36;APOB;LPL	Positive Regulation Of Macrophage Derived Foam Cell Differentiation	5	18	0.662957	7.54197	1.3947
GO:0001701	0.0404796	0.000614972	SMAD4;MYH6;PDGFRA;APOB;ANKS6;SLC25A20;MIB1;ACVR1;MYH9;NOS3;MYO18B;TGFB3;FGFR1;TP53;FKRP;TGFBR2;DSC3;CPT2;BMP2	In Utero Embryonic Development	19	202	7.43985	2.55382	1.39276
GO:0006104	0.0414659	0.000633324	DLST;OGDH;SUCLA2	Succinyl-coa Metabolic Process	3	5	0.184155	16.2907	1.38231
GO:0086045	0.0399773	0.000633324	SCN5A;CACNB2;CACNA1C	Membrane Depolarization During Av Node Cell Action Potential	3	5	0.184155	16.2907	1.39819
GO:0008535	0.0410294	0.000633324	SURF1;COA6;COX10	Respiratory Chain Complex Iv Assembly	3	5	0.184155	16.2907	1.38691
GO:0035821	0.0408146	0.000633324	POMC;S100A9;SLPI	Modulation Of Process Of Another Organism	3	5	0.184155	16.2907	1.38918
GO:0090131	0.0397734	0.000633324	ACTA2;ACTC1;ACTA1	Mesenchyme Migration	3	5	0.184155	16.2907	1.40041
GO:0090205	0.0395715	0.000633324	APOE;LDLRAP1;APOA1	Positive Regulation Of Cholesterol Metabolic Process	3	5	0.184155	16.2907	1.40262
GO:0051180	0.040602	0.000633324	GC;TTPA;APOA1	Vitamin Transport	3	5	0.184155	16.2907	1.39145
GO:0070125	0.0401834	0.000633324	MRPL44;TSFM;GFM1	Mitochondrial Translational Elongation	3	5	0.184155	16.2907	1.39595
GO:0070072	0.0403916	0.000633324	ALDOB;TMEM199;CCDC115	Vacuolar Proton-transporting V-type Atpase Complex Assembly	3	5	0.184155	16.2907	1.39371
GO:0006121	0.0412465	0.000633324	SDHB;SDHD;SDHA	Mitochondrial Electron Transport, Succinate To Ubiquinone	3	5	0.184155	16.2907	1.38461
GO:0003180	0.0397459	0.000639344	NKX2-5;TGFBR2;NOS3;NPPA;JAG1;ELN;GATA4	Aortic Valve Morphogenesis	7	37	1.36274	5.13669	1.40071
GO:0048144	0.0395461	0.000639344	CAV1;ABCC9;PRDX1;ESR1;NF1;HRAS;TP53	Fibroblast Proliferation	7	37	1.36274	5.13669	1.4029
GO:0060020	0.0436784	0.000716795	PTPN11;VIM;GFAP;MAP2K1	Bergmann Glial Cell Differentiation	4	11	0.40514	9.87312	1.35973
GO:0086064	0.0430392	0.000716795	RYR2;PRKACA;PKP2;CACNA1C	Cell Communication By Electrical Coupling Involved In Cardiac Conduction	4	11	0.40514	9.87312	1.36614
GO:0060314	0.0434632	0.000716795	HRC;JPH2;SELENON;CALM1	Regulation Of Ryanodine-sensitive Calcium-release Channel Activity	4	11	0.40514	9.87312	1.36188
GO:0071313	0.0432502	0.000716795	RYR2;CASQ2;SELENON;RYR1	Cellular Response To Caffeine	4	11	0.40514	9.87312	1.36401
GO:0030299	0.0438957	0.000716795	CD36;ABCG5;ABCG8;LDLR	Intestinal Cholesterol Absorption	4	11	0.40514	9.87312	1.35758
GO:0000002	0.0441152	0.000716795	OPA1;MEF2A;SLC25A4;MGME1	Go:0000002	4	11	0.40514	9.87312	1.35541
GO:0045454	0.0452053	0.000756543	PRDX6;NOS3;NNT;PRDX3;PRDX1;BOLA3;PRDX2	Cell Redox Homeostasis	7	38	1.39958	5.00152	1.34481
GO:0071549	0.0464857	0.000781748	JAK2;GJB2;ASS1;FECH;AQP1;PCK1	Cellular Response To Dexamethasone Stimulus	6	28	1.03127	5.81809	1.33268
GO:0045807	0.0470536	0.000798944	SMPD1;CD151;TFR2;MIB1;APOE	Positive Regulation Of Endocytosis	5	19	0.699788	7.14502	1.32741
GO:0003091	0.0472798	0.000798944	WFS1;GNAS;AQP1;AKR1B1;PRKACA	Renal Water Homeostasis	5	19	0.699788	7.14502	1.32532
GO:0050995	0.0468295	0.000798944	CIDEC;APOC1;BSCL2;APOA2;APOC3	Negative Regulation Of Lipid Catabolic Process	5	19	0.699788	7.14502	1.32948

## Sheet: Wikipathways SCZ CS11+M
Unnamed: 0	fdr_q_value	p_value	genes	description	observed	total	expected	enrichment	log_q
WP4153	5.43409e-07	6.0784e-10	PSAP;NPC1;NPC2;HEXB;HEXA;HEXA;PSAP;PSAP;PSAP;PSAP	Degradation Pathway Of Sphingolipids Including Diseases	10	22	0.404931	24.6956	6.26487
WP111	1.13417e-06	2.5373e-09	NDUFB6;COX6B1;UQCR10;COX6C;NDUFS5;COX6A1;COX4I1;NDUFB1;NDUFB4;COX7A2;NDUFB7;NDUFB5;COX5B;NDUFS3;NDUFC2;NDUFB8;NDUFA13	Electron Transport Chain Oxphos System In Mitochondria	17	87	1.60132	10.6162	5.94532
WP5355	9.3584e-06	3.1404e-08	GLDC;AASS;GLDC;DLD;ASS1;ARG1;GLUD1;DLD;ALDOC;GAPDH;PKLR;HK1;ENO2;AASS;DHTKD1;ECHS1	Metabolic Epileptic Disorders	16	90	1.65654	9.65871	5.0288
WP4396	1.30727e-05	5.8491e-08	AKT1;TGFB1;NDUFA13;NDUFB1;NDUFB4;NDUFB5;NDUFB6;NDUFB7;NDUFB8;NDUFS3;NDUFS5;NDUFC2;UQCR10;COX4I1;COX5B;COX6A1;COX6B1;COX6C;COX7A2;PKLR	Nonalcoholic Fatty Liver Disease	20	146	2.68727	7.4425	4.88363
WP4815	6.38221e-05	3.56947e-07	GNS;IDUA;HEXA;SGSH;HGSNAT;NAGLU;HEXB	Glycosaminoglycan Degradation	7	16	0.294495	23.7695	4.19503
WP4549	6.93726e-05	4.65588e-07	GRIN2A;PPP3CA;ALDH5A1;GRIN2B;CAMK2B;MAP2K1;NF1;CAMK2A;TSC1;AKT1;TSC2;TBC1D7;GRIN2B;GRIN2B;PRKAR1A;GRIN2A;APP;GRIN2B	Fragile X Syndrome	18	136	2.50321	7.19076	4.15881
WP2059	7.40144e-05	5.79531e-07	APP;APP;MAPT;APP;GAPDH;PSEN1;APOE;PPP3CA;PPP3R1;GRIN2A;GRIN2B;MAPK3;ATP2A2;AKT1;PSEN1;TUBB4A;CSNK2B;CSNK2A1;APC2;CTNNB1;APP;APP;APP;APP;MAP2K1;MAPK3	Alzheimer 39 S Disease And Mirna Effects	26	265	4.87758	5.33051	4.13068
WP5124	6.47626e-05	5.79531e-07	APP;APP;MAPT;APP;GAPDH;PSEN1;APOE;PPP3CA;PPP3R1;GRIN2A;GRIN2B;MAPK3;ATP2A2;AKT1;PSEN1;TUBB4A;CSNK2B;CSNK2A1;APC2;CTNNB1;APP;APP;APP;APP;MAP2K1;MAPK3	Alzheimer 39 S Disease	26	265	4.87758	5.33051	4.18868
WP4312	5.99783e-05	6.03808e-07	MEF2C;SATB2;SCN1A;SCN8A;GRIN2B;SHANK3;HTT;TBL1XR1;HIVEP2;GRIN2A	Rett Syndrome	10	41	0.754644	13.2513	4.22201
WP5420	8.78797e-05	9.82994e-07	CNTNAP2;DRD4;CTNNB1;PRKAR1A;PRKAR1B;AKT1;SCN1A;ALDH2;TH;GABRB3;SCN8A;AKR1B1;SLC6A3;DNMT1;PAH;MTHFR;SLC25A13;SPR;DRD5;HTR2A;SNAP25;GRIN2B;GRIN2A;APP;IFNG;MMACHC;TSC1;TSC2;PDGFRB;MMACHC;ADSL	Adhd And Autism Asd Pathways	31	363	6.68136	4.63977	4.05611
WP4539	0.000345594	4.25227e-06	GRIN2A;GRIN2B;MAPK3;NF1;UBE3A;AKT1;TSC1;CAMK2B;TSC2;SHANK3	Synaptic Signaling Associated With Autism Spectrum Disorder	10	50	0.920298	10.866	3.46143
WP623	0.000382714	5.13711e-06	NDUFB4;NDUFS5;NDUFB7;NDUFB1;NDUFB8;NDUFB6;NDUFC2;NDUFS3;NDUFB4;NDUFB5	Oxidative Phosphorylation	10	51	0.938704	10.653	3.41713
WP4577	0.000396483	5.76541e-06	TSC1;TSC2;PLA2G6;DCAF17;C19orf12;ATP13A2;PANK2;FTL;PANK2	Neurodegeneration With Brain Iron Accumulation Nbia Subtypes Pathway	9	41	0.754644	11.9261	3.40178
WP5372	0.00054905	8.59811e-06	MAPT;APP;PPP2CB;MAPT;AKT1;PPP2CB;AKT1	Involvement Of Secretase In Neurodegenerative Diseases	7	24	0.441743	15.8463	3.26039
WP3995	0.00052316	8.77786e-06	TBP;MAPK3;RAD21;PRNP;PRNP;MEF2C;CHD2;PRNP	Prion Disease Pathway	8	33	0.607397	13.171	3.28137
WP4324	0.000492478	8.81393e-06	NDUFB7;NDUFB8;NDUFS3;NDUFB5;NDUFB6;NDUFB1;NDUFB4;NDUFC2;NDUFS5;NDUFA13	Mitochondrial Complex I Assembly Model Oxphos System	10	54	0.993922	10.0612	3.30761
WP4018	0.000846109	1.60893e-05	AKT1;TSC1;SETD2;TSC2;PDGFB;TGFB1;HK1;ALDOC;GAPDH;ENO2;PKLR;PDGFRB	Clear Cell Renal Cell Carcinoma Pathways	12	83	1.52769	7.85497	3.07257
WP2636	0.00133	2.67785e-05	MAPK3;DRD4;ACTB;MAP2K1;CAMK2A;GNAS;ACTG2;GRIN2A	Common Pathways Underlying Drug Addiction	8	38	0.699427	11.4379	2.87615
WP5426	0.00274513	5.83418e-05	PARK7;STUB1;ATXN3;APOE;MAPT;AKT1;MAPK3;CTNNB1;HTT;CSNK2B;PRDX1;PRDX2;ATP13A2	Hdac6 Interactions In The Central Nervous System	13	109	2.00625	6.47975	2.56144
WP706	0.00307695	6.88356e-05	CC2D1A;MEF2C;THRB;RORA;HTR2A;CTNNB1;PRKAR1B;YWHAG;PRKAR1A;PAH;TH;SLC1A3;SNAP25;ATP1A3;GAPDH;YWHAG	Sudden Infant Death Syndrome Sids Susceptibility Pathways	16	159	2.92655	5.46719	2.51188
WP4571	0.00315346	7.40746e-05	ARG1;SLC25A13;ASS1;NAGS	Urea Cycle And Related Diseases	4	8	0.147248	27.1651	2.50121
WP4156	0.00356076	8.7625e-05	SPR;PAH;TH;PAH;SPR	Biosynthesis And Regeneration Of Tetrahydrobiopterin And Catabolism Of Phenylalanine	5	15	0.276089	18.1101	2.44846
WP2380	0.00399196	0.000102701	MAPK3;CTNNB1;GRIN2B;NTRK1;GABRB3;MAP2K1;AKT1;TSC2;CAMK2A;MAPT;DPYSL2;MEF2C;CSNK2A1;RAB3A	Brain Derived Neurotrophic Factor Bdnf Signaling	14	131	2.41118	5.80628	2.39881
WP2038	0.00671048	0.000180147	MAPT;SPRED1;AKT1;PTPRA;PAK1;TRIO;DPYSL2;NTRK1	Microtubule Cytoskeleton Regulation	8	49	0.901892	8.87024	2.17325
WP5200	0.00733042	0.000204989	SCN1A;SCN8A;SCN1A;CHD2;CAMK2A;AKT1	Dravet Syndrome	6	27	0.496961	12.0734	2.13487
WP497	0.0104628	0.000304287	GLUD1;ARG1;ASS1;NAGS;ACY1	Urea Cycle And Metabolism Of Amino Groups	5	19	0.349713	14.2974	1.98035
WP4875	0.0103026	0.000311152	GRIN2A;GRIN2B;MAPK3;CAMK2A;CAMK2B;YWHAG	Disruption Of Postsynaptic Signaling By Cnv	6	29	0.533773	11.2407	1.98705
WP4922	0.00993464	0.000311152	COX6C;COX5B;COX6B1;COX7A2;COX6A1;COX4I1	Mitochondrial Complex Iv Assembly	6	29	0.533773	11.2407	2.00285
WP5470	0.0108417	0.000351687	GABRB3;HTT;MAP2K1;MAPK3;RAB3A;HTT;AKT1;SIN3A;TSC1;TSC2;AKT1;HTT;APOE	Effect Of Omega 3 Pufa On Huntington 39 S Disease Pathways	13	130	2.39278	5.43302	1.9649
WP5265	0.013843	0.000464531	APP;NOTCH1;PAX6;MEF2C;NTRK1;PSEN1;MAPT;PAFAH1B1	Neurogenesis Regulation In The Olfactory Epithelium	8	56	1.03073	7.76146	1.85877
WP5083	0.0157232	0.000545213	IFNG;TGFB1;AKT1;GRIN2A;CAMKK2;CAMK2A;SLC1A4;MAPK3;GRIN2B;DLD;CAMK2B;IGF1;SLC1A3	Neuroinflammation And Glutamatergic Signaling	13	136	2.50321	5.19333	1.80346
WP4288	0.0220693	0.000789952	EHMT1;MTHFR;EHMT2;DNMT1;GRIN2A	Mthfr Deficiency	5	23	0.423337	11.8109	1.65621
WP4595	0.0214005	0.000789952	ARG1;SLC25A13;ASS1;GLUD1;NAGS	Urea Cycle And Associated Pathways	5	23	0.423337	11.8109	1.66958
WP2355	0.0231275	0.00087957	CTNNB1;MAPK3;TGFB1;TGFB1;GNB5;GNB1;GNAS;MAP2K1;CAMK2A;AKT1	Corticotropin Releasing Hormone Signaling	10	92	1.69335	5.90546	1.63587
WP2197	0.0229916	0.000900117	ATP2A2;MAP2K1;GNB5;GNAS;GNB5;GNB5	Endothelin Pathways	6	35	0.644209	9.31375	1.63843

## Sheet: GOBP SCZ CS11+M
Unnamed: 0	fdr_q_value	p_value	genes	description	observed	total	expected	enrichment	log_q
GO:1902600	4.08797e-06	3.32112e-10	NDUFS5;NDUFB7;NDUFS3;SLC25A13;ATP1A1;NDUFB5;COX4I1;ATP1A2;ATP1B1;ATP6V0C;NDUFC2;NDUFB8;UQCR10;NDUFB6;NDUFB1;COX5B;NDUFB4;COX6B1;ATP1A3	Proton Transmembrane Transport	19	154	2.83452	6.70308	5.38849
GO:0009060	7.79689e-06	1.26686e-09	NDUFB4;NDUFB5;NDUFA13;NDUFS5;NDUFB7;NDUFC2;NDUFB8;NDUFS3;PANK2;NDUFB6;ADSL;NDUFB1	Aerobic Respiration	12	57	1.04914	11.4379	5.10808
GO:0050885	6.00253e-06	1.46296e-09	CLN3;GPR88;SHANK3;PAFAH1B1;SLC1A3;VPS13A;NBN;TPP1;APP;HEXA;HEXB	Neuromuscular Process Controlling Balance	11	46	0.846674	12.992	5.22167
GO:0006120	6.91368e-06	2.24671e-09	NDUFB4;NDUFB5;DLD;NDUFS5;NDUFB7;NDUFC2;NDUFB8;NDUFS3;NDUFB6;NDUFB1	Mitochondrial Electron Transport, Nadh To Ubiquinone	10	37	0.681021	14.6838	5.16029
GO:0007611	7.14238e-06	2.90128e-09	PRNP;NTRK1;CLN3;PAFAH1B1;MEF2C;MAPT;MAN2B1;GRIN2A;GRIN2B;PRKAR1B;APP;PSEN1	Learning Or Memory	12	61	1.12276	10.6879	5.14616
GO:0010629	0.000121298	5.91267e-08	TGFB1;PSEN1;IGF1;PARK7;FOXP1;PPP3CA;CTNNB1;APP;ADNP;MAPT;PPP2CB;DNMT1;NOTCH1;APOE;EPM2A;MEF2C;PINK1;IFNG;PRKAR1A;PDGFB	Negative Regulation Of Gene Expression	20	232	4.27018	4.68364	3.91614
GO:0042776	0.000136936	7.78742e-08	NDUFB4;NDUFB5;NDUFA13;NDUFS5;NDUFB7;NDUFC2;NDUFB8;NDUFS3;NDUFB6;NDUFB1	Proton Motive Force-driven Mitochondrial Atp Synthesis	10	52	0.95711	10.4481	3.86348
GO:0032981	0.00014505	9.42722e-08	NDUFB4;NDUFB5;NDUFA13;NDUFS5;NDUFB7;NDUFC2;NDUFB8;NDUFS3;NDUFB6;NDUFB1	Mitochondrial Respiratory Chain Complex I Assembly	10	53	0.975516	10.251	3.83848
GO:1904646	0.000179346	1.31133e-07	PRNP;NTRK1;TYROBP;CACNA1A;IGF1;GRIN2A;ATP1A3;APP;PSEN1	Cellular Response To Amyloid-beta	9	42	0.77305	11.6422	3.74631
GO:0045822	0.000206494	1.67758e-07	ATP1A2;ATP1A1;PDE4D;ATP2A2	Negative Regulation Of Heart Contraction	4	4	0.0736239	54.3302	3.68509
GO:1904262	0.00033755	3.01653e-07	YWHAG;TSC2;TBC1D7;DEPDC5;MAPK3;UBE3A;NPC1;TSC1;ATXN3	Negative Regulation Of Torc1 Signaling	9	46	0.846674	10.6298	3.47166
GO:0045333	0.000314423	3.0653e-07	COX5B;COX6C;COX6B1;COX7A2;UQCR10;SLC25A13;COX4I1;COX6A1	Cellular Respiration	8	34	0.625803	12.7836	3.50249
GO:0006979	0.000340304	3.59408e-07	PARK7;PRNP;GSS;TOR1A;PRDX3;PINK1;PNKP;PSEN1;PRDX1;AKT1;C19orf12;APP;PRDX2	Response To Oxidative Stress	13	110	2.02466	6.42084	3.46813
GO:0008344	0.000322225	3.66492e-07	PARK7;DRD4;PAFAH1B1;CSTB;VPS13A;PPT1;ATP1A2;TSC1;APP	Adult Locomotory Behavior	9	47	0.86508	10.4037	3.49184
GO:1905908	0.000677254	8.25316e-07	APOE;APP;CLU;PSEN1	Positive Regulation Of Amyloid Fibril Formation	4	5	0.0920298	43.4642	3.16925
GO:0006123	0.000783395	1.01831e-06	COX5B;COX6C;COX6B1;COX7A2;COX4I1;COX6A1	Mitochondrial Electron Transport, Cytochrome C To Oxygen	6	18	0.331307	18.1101	3.10602
GO:0045893	0.00177531	2.45189e-06	TGFB1;PSEN1;ZIC1;USP22;RAI1;IGF1;DYRK1A;ACTB;SOST;PTGES2;TBL1XR1;CREB5;CTNNB1;TAF6;KMT2A;CAMKK2;GATAD2B;CDKN1C;TBX1;NOTCH1;APOE;WAC;MEF2C;PAX6;RNF187;SRCAP;XPC;MECOM;PDGFB;MAP2K1;RORA;TOPORS	Positive Regulation Of Transcription, Dna-templated	32	638	11.743	2.72503	2.75072
GO:0043524	0.00257338	3.76317e-06	PARK7;NTRK1;CLN3;ADNP;RAD21;CORO1A;MEF2C;PINK1;PSEN1;HIPK2;CLU;WFS1;PPT1	Negative Regulation Of Neuron Apoptotic Process	13	135	2.48481	5.2318	2.5895
GO:0007268	0.00250334	3.86411e-06	DRD5;GABRB3;DRD4;PAFAH1B1;GRIN2B;ATXN3;HTR2A;SNAP25;SLC1A3;CACNA1A;GRIN2A;CTNNB1;APP;HCRT;SLC12A6;GLRB	Chemical Synaptic Transmission	16	202	3.718	4.30338	2.60148
GO:0007040	0.00259633	4.21859e-06	CLN3;NAGLU;TPP1;HEXA;ZFYVE26;MYO7A;HEXB;CLN6	Lysosome Organization	8	47	0.86508	9.2477	2.58564
GO:0007628	0.00264573	4.51379e-06	FXN;SCN1A;ZIC1;NPC1;HIPK2;GLRB;HEXA	Adult Walking Behavior	7	34	0.625803	11.1856	2.57745
GO:0000165	0.003085	5.51385e-06	MAPK6;PAK1;MEF2C;MAPK3;NF1;CTNNB1;PPP5C;SHANK3;CAMKK2;MAP2K1;TNIK;STUB1	Mapk Cascade	12	119	2.19031	5.47868	2.51074
GO:0006096	0.00438737	8.19802e-06	DHTKD1;PKLR;ALDOC;HK1;ENO2;GAPDH;HTR2A	Glycolytic Process	7	37	0.681021	10.2787	2.3578
GO:1900221	0.00410017	8.32759e-06	APP;CLU;APOE	Regulation Of Amyloid-beta Clearance	3	3	0.0552179	54.3302	2.3872
GO:0030209	0.00427101	8.32759e-06	HEXA;IDUA;HEXB	Dermatan Sulfate Catabolic Process	3	3	0.0552179	54.3302	2.36947
GO:1903076	0.00407821	8.6143e-06	NHLRC1;CLN3;CAMK2B;EPM2A;CAMK2A;ACTB	Regulation Of Protein Localization To Plasma Membrane	6	25	0.460149	13.0393	2.38953
GO:0010467	0.00407339	8.93504e-06	NFIA;CHD2;TGFB1;SLITRK1;ZIC1;AKT1;APOE;PDGFB;NPC2;HIPK2;APP;NPC1;VPS13A	Gene Expression	13	146	2.68727	4.83762	2.39004
GO:0030200	0.0048388	1.10071e-05	HGSNAT;SGSH;IDUA;NAGLU	Heparan Sulfate Proteoglycan Catabolic Process	4	8	0.147248	27.1651	2.31526
GO:0046777	0.00538373	1.26841e-05	NTRK1;PAK1;CAMK2B;AKT1;DYRK1A;ATP13A2;ATR;PDGFRB;CAMKK2;TNIK;CLK2;CAMK2A	Protein Autophosphorylation	12	129	2.37437	5.05397	2.26892
GO:0048143	0.00699339	1.70446e-05	IFNG;APP;PSEN1;NAGLU;MAPT	Astrocyte Activation	5	17	0.312901	15.9795	2.15531
GO:0005978	0.00921528	2.32085e-05	NHLRC1;PTGES3;EPM2A;AKT1;UGP2	Glycogen Biosynthetic Process	5	18	0.331307	15.0917	2.03549
GO:0042552	0.0118714	3.08624e-05	SCN8A;ERBB2;TGFB1;MAPK3;MAP2K1;TSC1;HEXA;HEXB	Myelination	8	61	1.12276	7.12527	1.9255
GO:1902951	0.0118771	3.28071e-05	PRNP;GRIN2B;APOE	Negative Regulation Of Dendritic Spine Maintenance	3	4	0.0736239	40.7477	1.92529
GO:1903416	0.0115378	3.28071e-05	ATP1A2;ATP1A3;ATP1A1	Response To Glycoside	3	4	0.0736239	40.7477	1.93788
GO:0051651	0.012237	3.28071e-05	HEXA;APOE;HEXB	Maintenance Of Location In Cell	3	4	0.0736239	40.7477	1.91232
GO:0006874	0.0112787	3.29868e-05	DRD4;DRD5;TGFB1;HTR2A;HEXB;APOE;ATP1B1;ATP13A2;ATP2A2;VAPB	Cellular Calcium Ion Homeostasis	10	99	1.82219	5.4879	1.94774
GO:0051402	0.012738	3.82896e-05	NTRK1;ADNP;CORO1A;TGFB1;PSEN1;NF1;HIPK2;APP;GAPDH	Neuron Apoptotic Process	9	81	1.49088	6.03669	1.8949
GO:0008306	0.0126642	3.90966e-05	DRD5;SNAP25;CLN3;PPT1;TSC1;APP	Associative Learning	6	32	0.588991	10.1869	1.89742
GO:0007613	0.0146943	4.65576e-05	MAPT;PSEN1;HTR2A;GRIN2A;CIC;SHANK3;TH;APP;ABCC8	Memory	9	83	1.52769	5.89123	1.83285
GO:0010248	0.0152131	4.94372e-05	ATP1A2;ATP1A1;ATP1B1;ATP1A3	Establishment Or Maintenance Of Transmembrane Electrochemical Gradient	4	11	0.202466	19.7564	1.81778
GO:0086064	0.014842	4.94372e-05	ATP1A2;ATP1A1;ATP1B1;ATP1A3	Cell Communication By Electrical Coupling Involved In Cardiac Conduction	4	11	0.202466	19.7564	1.82851
GO:1990535	0.0144886	4.94372e-05	PRNP;APP;PSEN1;ATP1A3	Neuron Projection Maintenance	4	11	0.202466	19.7564	1.83897
GO:0035176	0.0158884	5.55042e-05	DRD4;SHANK3;TH;TBX1;VPS13A;CNTNAP2;CIC	Social Behavior	7	49	0.901892	7.76146	1.79892
GO:0048661	0.0177439	6.34277e-05	NOTCH3;FOXP1;PDGFRB;PDGFB;TGFB1;AKT1;IGF1	Positive Regulation Of Smooth Muscle Cell Proliferation	7	50	0.920298	7.60623	1.75095
GO:0050890	0.0173496	6.34277e-05	GNAS;SOBP;SLC6A3;NIPBL;NF1;APP;SLC1A4	Cognition	7	50	0.920298	7.60623	1.76071
GO:0006883	0.017853	6.67187e-05	SLC1A3;ATP1A3;ATP1A2;ATP1A1;ATP1B1	Cellular Sodium Ion Homeostasis	5	22	0.404931	12.3478	1.74829
GO:0009410	0.0198132	7.56538e-05	NTRK1;TGFB1;ATP1A1;HTR2A;SLC1A3;GRIN2A;CTNNB1;XPC;ATR;ASS1;MTHFR;XRCC1;ABCC8;SLC6A3;NPC1	Response To Xenobiotic Stimulus	15	230	4.23337	3.54328	1.70304
GO:0072656	0.0207149	8.07797e-05	HK1;PINK1;AKT1	Maintenance Of Protein Location In Mitochondrion	3	5	0.0920298	32.5981	1.68372
GO:0021987	0.0212136	8.44478e-05	PAFAH1B1;CNTNAP2;NF1;TRAPPC9;ASPM;TH;WDR62;TSC1	Cerebral Cortex Development	8	70	1.28842	6.20917	1.67339
GO:0014044	0.0255328	0.000103716	MAPK3;NF1;ERBB2;MAP2K1	Schwann Cell Development	4	13	0.239278	16.717	1.5929
GO:1900272	0.0250321	0.000103716	PRNP;TYROBP;APOE;APP	Negative Regulation Of Long-term Synaptic Potentiation	4	13	0.239278	16.717	1.6015
GO:0048168	0.0241885	0.000104151	CAMK2B;CAMK2A;GRIN2A;GRIN2B;APOE	Regulation Of Neuronal Synaptic Plasticity	5	24	0.441743	11.3188	1.61639
GO:0045821	0.0246536	0.000104151	IFNG;IGF1;APP;PSEN1;HTR2A	Positive Regulation Of Glycolytic Process	5	24	0.441743	11.3188	1.60812
GO:0048167	0.0239144	0.000104913	YWHAG;MEF2C;MAPT;UBE3A;GRIN2A;GRIN2B;PSEN1	Regulation Of Synaptic Plasticity	7	54	0.993922	7.04281	1.62134
GO:0045429	0.0240577	0.000107496	CLU;ASS1;IFNG;AKT1;APOE;APP	Positive Regulation Of Nitric Oxide Biosynthetic Process	6	38	0.699427	8.57846	1.61875
GO:0050821	0.0239557	0.000108987	PARK7;PINK1;PTGES3;TYROBP;IGF1;ATP1B1;TTI2;CSNK2A1;CLU;POLR2E;WFS1;TSC1;GAPDH;STUB1	Protein Stabilization	14	211	3.88366	3.60485	1.62059
GO:0098693	0.0298092	0.000142883	PPP3R1;PRKAR1B;PSEN1;C9orf72	Regulation Of Synaptic Vesicle Cycle	4	14	0.257683	15.5229	1.52565
GO:0055119	0.0303232	0.000142883	ATP1A2;ATP1A1;ATP2A2;ATP1B1	Relaxation Of Cardiac Muscle	4	14	0.257683	15.5229	1.51823
GO:0016242	0.0308552	0.000142883	NPC1;TSC1;PINK1;AKT1	Negative Regulation Of Macroautophagy	4	14	0.257683	15.5229	1.51067
GO:0001774	0.0319825	0.000155898	CLU;NAGLU;IFNG;MAPT;APP	Microglial Cell Activation	5	26	0.478555	10.4481	1.49509
GO:0006470	0.0317981	0.000157583	PTPRA;EPM2A;PPP2CB;CDC25B;PTP4A2;PPP3CA;PTPRD;PPP5C;PPM1D;PPP2R1A	Protein Dephosphorylation	10	119	2.19031	4.56556	1.4976
GO:1990414	0.0306039	0.000159123	NIPBL;RAD21;XRCC1	Replication-born Double-strand Break Repair Via Sister Chromatid Exchange	3	6	0.110436	27.1651	1.51422
GO:0042297	0.0315911	0.000159123	SHANK3;HTT;CNTNAP2	Vocal Learning	3	6	0.110436	27.1651	1.50044
GO:0072655	0.0310896	0.000159123	HK1;PINK1;AKT1	Establishment Of Protein Localization To Mitochondrion	3	6	0.110436	27.1651	1.50738
GO:0043161	0.0343888	0.000181597	ATXN3;AKT1;UBE3A;TBL1XR1;NAGLU;HERC2;APC2;CTNNB1;NHLRC1;PPP2CB;CRBN;EPM2A;RNF187;PJA2;TOPORS;STUB1	Proteasome-mediated Ubiquitin-dependent Protein Catabolic Process	16	277	5.09845	3.13821	1.46358
GO:0071380	0.0347059	0.00019173	PAX6;AKT1;GNAS;GNB1	Cellular Response To Prostaglandin E Stimulus	4	15	0.276089	14.4881	1.4596
GO:0071383	0.0342029	0.00019173	NPC1;ATP1A2;ATP1A1;ATP1A3	Cellular Response To Steroid Hormone Stimulus	4	15	0.276089	14.4881	1.46594
GO:0030007	0.0357576	0.00019173	ATP1A3;ATP1A2;ATP1A1;ATP1B1	Cellular Potassium Ion Homeostasis	4	15	0.276089	14.4881	1.44663
GO:0036376	0.0352239	0.00019173	ATP1A3;ATP1A2;ATP1A1;ATP1B1	Sodium Ion Export Across Plasma Membrane	4	15	0.276089	14.4881	1.45316
GO:0007626	0.0350384	0.000199259	HEXB;FIG4;SNAP25;GPR88;SOBP;TH;APP;SLC6A3	Locomotory Behavior	8	79	1.45407	5.50179	1.45546
GO:1990573	0.0377896	0.000217976	ABCC8;SLC12A6;ATP1A3;ATP1A2;ATP1A1;ATP1B1	Potassium Ion Import Across Plasma Membrane	6	43	0.791456	7.58096	1.42263
GO:0035641	0.0430065	0.000251562	UBE3A;ATP1A2;APOE;CRBN	Locomotory Exploration Behavior	4	16	0.294495	13.5826	1.36647
GO:0071333	0.0427615	0.000253602	TGFB1;TWNK;PAX6;PPP3CA;TH;SIN3A;SLC12A6	Cellular Response To Glucose Stimulus	7	62	1.14117	6.13406	1.36895
GO:0016239	0.0445336	0.00026773	WAC;TSC2;EPM2A;PINK1;C9orf72	Positive Regulation Of Macroautophagy	5	29	0.533773	9.36728	1.35131
GO:0071870	0.0438441	0.000274271	DRD5;GNAS;GNB1	Cellular Response To Catecholamine Stimulus	3	7	0.128842	23.2844	1.35809
GO:0070262	0.044421	0.000274271	PPP2CB;PPP5C;PPP3CA	Peptidyl-serine Dephosphorylation	3	7	0.128842	23.2844	1.35241
GO:0060440	0.0450133	0.000274271	MAPK3;MAP2K1;CTNNB1	Trachea Formation	3	7	0.128842	23.2844	1.34666
GO:0007420	0.0433696	0.000274826	ABCB6;GRIN2B;PAX6;ZIC1;NIPBL;CNTNAP2;GRIN2A;NF1;CIC;UBE3A;UGP2;PPT1	Brain Development	12	177	3.25786	3.6834	1.36281
GO:0010628	0.0434915	0.000279131	TGFB1;PSEN1;AKT1;IGF1;ACTG2;PARK7;PPP3CA;CTNNB1;APP;DNMT1;TYROBP;NOTCH1;CLU;MEF2C;PAX6;IFNG;ATP13A2;PDGFB;MAP2K1;ANK3	Positive Regulation Of Gene Expression	20	409	7.52804	2.65673	1.3616
GO:0098655	0.0427724	0.000281466	ATP13A2;PIEZO2;GRIN2A;GRIN2B;ATP1A2;ATP1B1	Cation Transmembrane Transport	6	45	0.828268	7.24403	1.36884
GO:0030316	0.043307	0.000281466	TYROBP;FOXP1;TGFB1;GLO1;NF1;CTNNB1	Osteoclast Differentiation	6	45	0.828268	7.24403	1.36344
GO:1902430	0.0480082	0.000323721	PRNP;CLU;IGF1;APOE	Negative Regulation Of Amyloid-beta Formation	4	17	0.312901	12.7836	1.31868
GO:0090201	0.0485936	0.000323721	CLU;FXN;AKT1;IGF1	Negative Regulation Of Release Of Cytochrome C From Mitochondria	4	17	0.312901	12.7836	1.31342
