# Supplementary material for: Exploring the omnigenic architecture of selected complex traits
Source: Am J Hum Genet. 2025 Aug 4;112(9):2115–37. doi: 10.1016/j.ajhg.2025.07.006 (PMC12461020; doi:10.1016/j.ajhg.2025.07.006)
Supplement: Table S9. Important edges for UC, CAD, and SCZ [file mmc10.xlsx]

## Sheet: Header
Table S9: Important edges for UC, CAD and SCZ.
Each edge table is encoded as sender, receiver, their respective consensus score (CS), edge type (source) and attributed importance (higher is more important).

## Sheet: UC
Sender	Sender CS	Receiver	Receiver CS	Source	Importance
KLF5	1	ACKR1	M	GRNDBvagina	0.867317
KLRC1	0	ACSL1	11	BioPlex30HCT116	0.805002
KLRK1	0	ACSL1	11	BioPlex30293T	0.784272
POTEF	0	ADA	M	BioPlex30293T	0.804987
MXI1	7	ALDH3B1	11	GRNDBesophagus	0.787852
SPI1	11	ALDH3B1	11	GRNDBliver	0.795212
ALDOA	2	ALDOB	M	BioPlex30HCT116	0.824157
SEC11C	0	ALPL	11	BioPlex30293T	0.752291
SPCS2	0	ALPL	11	BioPlex30293T	0.760664
ZMIZ1	0	AP3B1	M	GRNDBstomach	0.829352
GNG8	0	APCS	11	BioPlex30293T	0.759233
ARID3A	11	ARID3A	11	GRNDBtestis	0.889118
PSMD12	5	ARPC2	11	GRNDBliver	0.767177
XRCC4	M	ARPC2	11	GRNDBvagina	0.769108
SP2	0	ASS1	11	GRNDBthyroid	0.80011
ATF6	11	ATF6	11	GRNDBtestis	0.90705
IKZF1	M	ATP2A3	11	GRNDBmuscle	0.843371
BANF2	0	BANF1	M	HuRI	0.757654
CEBPB	10	BATF3	11	GRNDBkidney	0.920459
HSF2BP	0	BAX	M	HuRI	0.823309
KLF4	0	BCL11B	M	GRNDBvagina	0.889394
SREBF2	10	BCL11B	M	GRNDBbloodx	0.893717
BCLAF1	11	BCLAF1	11	GRNDBskin	0.763556
GABPA	1	BCLAF1	11	GRNDBpancreas	0.761906
TAF7	6	BCLAF1	11	GRNDBpancreas	0.769467
BIN1	M	BIN2	11	BioPlex30HCT116	0.811491
STAT2	M	BLNK	M	GRNDBheart	0.789113
POU2F2	5	BMP2	M	GRNDBskin	0.814961
SGTB	0	C1QA	M	HuRI	0.839764
ETS2	7	C1QB	11	GRNDBbloodx	0.809511
XRCC4	M	C5AR1	11	GRNDBbloodvessel	0.839935
EZH2	10	CALR	M	GRNDBbloodx	0.806928
CLRN1	0	CANT1	M	HuRI	0.760819
FAM209A	0	CANT1	M	HuRI	0.755928
IRF2	11	CARD9	M	GRNDBthyroid	0.752912
TBL1XR1	6	CARD9	M	GRNDBpituitary	0.752749
ETS1	11	CARD11	M	GRNDBlung	0.896689
NFATC1	8	CAV1	M	GRNDBpancreas	0.82082
TMX2	0	CCL2	M	HuRI	0.750678
TMX1	0	CCR1	11	HuRI	0.882334
EMP1	0	CCR5	M	HuRI	0.799549
IKZF1	M	CD19	M	GRNDBliver	0.807785
CIB1	0	CD27	M	HuRI	0.848345
PRAP1	0	CD48	11	BioPlex30293T	0.838835
NELFE	7	CD68	11	GRNDBliver	0.793066
STAT1	M	CD209	M	GRNDBheart	0.796977
TBX21	M	CD247	M	GRNDBpituitary	0.850053
TBX4	2	CDA	11	GRNDBvagina	0.757152
RELB	M	CDCA7	M	GRNDBnerve	0.79561
JUP	2	CFI	M	BioPlex30293T	0.790462
LILRB3	1	CHRNA1	M	HuRI	0.822605
BCLAF1	11	CHUK	M	GRNDBskin	0.90675
MAF	10	CLEC7A	M	GRNDBspleen	0.782768
SDF2L1	0	CLIC1	11	BioPlex30293T	0.765381
TPRN	0	CLIC1	11	BioPlex30293T	0.786149
BRF1	5	COG6	M	GRNDBkidney	0.768077
LAIR2	0	COL17A1	M	BioPlex30HCT116	0.869412
POLR2A	11	COPA	M	GRNDBsmallintestine	0.861731
CREB1	11	CREB1	11	GRNDBskin	0.936622
CREM	11	CREM	11	GRNDBbreast	0.780059
FOSL1	11	CREM	11	GRNDButerus	0.77565
RELB	M	CREM	11	GRNDButerus	0.776332
STAT1	M	CSF2RB	M	GRNDBlung	0.887532
COL6A1	0	CST7	11	BioPlex30HCT116	0.777398
IRF2	11	CTSS	11	BioPlex30293T	0.928468
CCDC167	0	CX3CR1	M	HuRI	0.759966
MEOX2	0	CXCL1	11	HuRI	0.889493
CHD2	9	CYTH1	11	GRNDBliver	0.755579
GTF3C2	11	CYTH1	11	GRNDBspleen	0.756238
ZNF281	0	CYTH1	11	GRNDBskin	0.754585
ZNF76	5	DGAT1	M	GRNDBlung	0.889407
GABPB1	11	DOCK2	M	GRNDBsmallintestine	0.911568
IRF1	11	DOK2	11	GRNDBpituitary	0.838859
IRF2	11	DOK3	11	GRNDBpituitary	0.777159
BCL3	11	DSG4	M	GRNDBbreast	0.848966
SYN2	0	DUSP2	11	BioPlex30293T	0.759596
SYN3	0	DUSP2	11	BioPlex30293T	0.765854
KLK10	0	DYSF	M	BioPlex30HCT116	0.779366
TBX15	4	ECM1	M	GRNDBheart	0.759141
MAX	11	EMP3	11	GRNDBtestis	0.859533
NR2C2	5	ESR1	M	GRNDBbrain	0.841337
SPTBN4	0	ETS1	11	BioPlex30293T	0.888059
TUSC3	0	EVI2B	11	BioPlex30293T	0.950933
CASP8	M	FADD	M	BioPlex30HCT116	0.833234
ELF1	11	FAS	M	GRNDBpituitary	0.821628
NRF1	4	FASLG	M	GRNDBtestis	0.77217
GRHL1	3	FBN1	M	GRNDBprostate	0.821066
INSR	0	FCGR2B	M	BioPlex30HCT116	0.839112
ASCL2	0	FCGR3B	11	GRNDBskin	0.751422
ETS1	11	FCN1	11	GRNDBstomach	0.81483
CDK4	2	FGR	11	BioPlex30HCT116	0.897835
FLI1	11	FLI1	11	GRNDBkidney	0.802337
GABPA	1	GCA	11	GRNDBesophagus	0.76121
GMEB2	11	GMEB2	11	GRNDBprostate	0.767303
BRF1	5	GPI	M	GRNDBmuscle	0.891518
BRF2	11	GRK6	11	GRNDBbrain	0.759806
SNAI3	10	GRK6	11	GRNDBspleen	0.760299
C1orf74	0	HCK	11	BioPlex30293T	0.846963
MZF1	5	HCRT	M	GRNDBcolon	0.775942
SPI1	11	HCST	11	GRNDBnerve	0.844943
BCLAF1	11	HELLS	M	GRNDBspleen	0.82143
FBXW11	0	HIVEP2	M	BioPlex30293T	0.949851
MEOX2	0	HK3	11	HuRI	0.779373
STAT1	M	HLA-DQA1	11	GRNDBvagina	0.775264
SPI1	11	HLA-F	11	GRNDBsalivarygland	0.803009
HNF1A	M	HNF1A	M	GRNDBkidney	0.782197
ETS1	11	HYAL2	11	GRNDBovary	0.835169
SP2	0	HYAL2	11	GRNDBadiposetissue	0.827501
RBBP5	10	IFI16	11	GRNDBspleen	0.772849
TGM1	M	IFI30	11	HuRI	0.783307
KEAP1	0	IFIH1	M	HuRI	0.77255
HLF	0	IFNGR1	M	GRNDBliver	0.853846
GABPB1	11	IFNGR2	M	GRNDBskin	0.795042
ERG	9	IKZF1	M	GRNDBprostate	0.803041
IKZF1	M	IKZF1	M	GRNDBbrain	0.805407
MAFB	11	IKZF1	M	GRNDBbreast	0.803431
GATA3	9	IL1RN	M	GRNDBvagina	0.85092
IL13	0	IL4R	M	BioPlex30HCT116	0.890329
NFE2	9	IL6	M	GRNDBbloodx	0.750893
SIN3A	11	IL7R	M	GRNDBtestis	0.7668
PRDM1	6	IL12RB1	M	GRNDBmuscle	0.827255
SP1	4	IL17RA	M	GRNDButerus	0.778382
ASPH	0	IL21	M	HuRI	0.890715
IRF1	11	IRF1	11	GRNDBcolon	0.797329
IRF7	M	IRF1	11	GRNDBnerve	0.79925
RARG	3	IRF1	11	GRNDBbloodx	0.784292
IRF2	11	IRF2	11	GRNDBheart	0.948428
IRF5	M	IRF5	M	GRNDBlung	0.823559
IRF7	M	IRF7	M	GRNDBspleen	0.757316
SRF	3	IRF8	M	GRNDBcolon	0.82885
GNG8	0	ITGAM	11	BioPlex30293T	0.790926
KLK10	0	ITGB2	M	BioPlex30HCT116	0.820556
RHBDD1	0	ITGB2	M	BioPlex30HCT116	0.809101
TEAD2	2	ITGB3	M	GRNDBsalivarygland	0.764611
GRHL2	0	ITGB6	M	GRNDBlung	0.887586
SOX30	0	ITK	M	GRNDBthyroid	0.810053
GATAD1	0	KDM5A	11	BioPlex30293T	0.828073
GABPB1	11	KMT2A	M	GRNDBprostate	0.829379
BRAF	0	KRAS	M	BioPlex30293T	0.765742
RIN1	0	KRAS	M	BioPlex30293T	0.76614
FBXO2	0	LAMA3	M	BioPlex30HCT116	0.845452
RTP2	0	LAMA4	M	HuRI	0.813755
COL1A1	3	LAT	M	BioPlex30293T	0.76191
RUNX2	11	LCK	M	GRNDBstomach	0.874525
LDHC	0	LDHA	11	BioPlex30HCT116	0.842456
MTIF3	0	LDLR	M	HuRI	0.78734
TLE5	0	LDLR	M	HuRI	0.776699
PRMT6	0	LEF1	11	BioPlex30293T	0.799577
YY1	11	LEMD3	M	GRNDBpancreas	0.967854
HSF2BP	0	LEP	M	HuRI	0.795492
DAZAP2	0	LGALS9	11	HuRI	0.768002
KRTAP6-3	0	LGALS9	11	HuRI	0.752223
LILRB4	0	LILRB2	11	BioPlex30293T	0.787551
HIVEP3	0	LITAF	11	GRNDBlung	0.8541
DUSP13	0	LMNA	M	HuRI	0.783185
PELI1	0	LMNA	M	HuRI	0.788599
ZNF564	0	LMNA	M	HuRI	0.781349
BRF1	5	LPCAT1	11	GRNDBbrain	0.896161
ZNF76	5	LPXN	11	GRNDBovary	0.837276
ZNF721	0	LPXN	11	GRNDBcolon	0.833875
PATZ1	11	LRBA	M	GRNDBprostate	0.772392
ZNF91	3	LRBA	M	GRNDBbreast	0.771811
ELK3	8	LYN	11	GRNDBnerve	0.791277
MAX	11	MALT1	M	GRNDBstomach	0.796551
MAZ	3	MAN2B1	M	GRNDBmuscle	0.75811
MYC	M	MAX	11	BioPlex30293T	0.809238
PLEKHF2	0	MAX	11	HuRI	0.785367
E2F4	10	MGAT1	11	GRNDBadiposetissue	0.85458
MLX	11	MLX	11	GRNDBpancreas	0.908804
GNG8	0	MNDA	11	BioPlex30293T	0.957251
IRF7	M	MSC	11	GRNDBesophagus	0.769095
IRF9	9	MSC	11	GRNDBstomach	0.769182
MSC	11	MSC	11	GRNDBvagina	0.766036
APPBP2	0	MSH2	M	HuRI	0.842537
IKZF1	M	MTOR	M	GRNDBbloodx	0.903775
E2F4	10	MVP	11	GRNDBbreast	0.790568
C18orf21	0	MX1	11	BioPlex30HCT116	0.79943
SPI1	11	MYBL2	11	GRNDBheart	0.757857
SPOP	0	MYD88	M	BioPlex30293T	0.757359
OSTF1	11	MYO1F	11	BioPlex30293T	0.83674
CCR1	11	NAMPT	11	BioPlex30HCT116	0.793858
GLIS2	2	NBEAL2	11	GRNDBesophagus	0.820318
BCLAF1	11	NBN	M	GRNDBkidney	0.813746
ART3	0	NCF1	M	BioPlex30293T	0.802104
KLK10	0	NCF2	11	BioPlex30HCT116	0.881262
MAFF	7	NFE2L3	11	BioPlex30293T	0.856634
NFKB1	M	NFKB1	M	GRNDBlung	0.945475
BCL6	7	NFKBIA	M	GRNDBesophagus	0.775952
NFYA	11	NFYA	11	GRNDBkidney	0.772798
NFYC	11	NFYC	11	GRNDBnerve	0.935391
NKX2-5	M	NKX2-5	M	GRNDBovary	0.850632
NR5A1	M	NR5A1	M	GRNDBbloodx	0.848256
HSF2	0	NRXN1	M	GRNDBvagina	0.81146
IKZF1	M	NTRK1	M	GRNDBsalivarygland	0.753703
SPI1	11	NTRK1	M	GRNDBpancreas	0.777736
PDGFRA	0	PACS1	M	BioPlex30HCT116	0.808701
WDR37	0	PACS1	M	BioPlex30HCT116	0.807982
PITRM1	0	PAX4	11	BioPlex30293T	0.827193
PAX8	M	PAX8	M	GRNDBvagina	0.755676
E2F4	10	PCNA	M	GRNDBspleen	0.832837
XRCC4	M	PCNA	M	GRNDBmuscle	0.825867
KLK10	0	PGLYRP1	11	BioPlex30HCT116	0.767467
MAZ	3	PIK3R2	M	GRNDBbreast	0.839282
PBX3	5	PIM1	11	GRNDBvagina	0.922736
STAT1	M	PLCG2	M	GRNDBthyroid	0.759714
ZBTB7A	8	PLEKHO2	11	GRNDBprostate	0.751162
ASB6	0	POLR2A	11	BioPlex30HCT116	0.779208
POLR3A	M	POLR3A	M	GRNDBsmallintestine	0.824232
GABPB1	11	POP1	M	GRNDBbrain	0.895533
GPANK1	0	PPP4C	11	HuRI	0.78868
TBX21	M	PRF1	M	GRNDBnerve	0.7723
ERG	9	PRKD2	11	GRNDBcolon	0.802078
TMBIM1	0	PROK2	11	HuRI	0.819823
PSME2	10	PSME1	11	BioPlex30293T	0.821266
KLK10	0	PTPN6	11	BioPlex30HCT116	0.858812
DCDC2	0	PTPRCAP	11	HuRI	0.911276
RARB	7	RARA	11	BioPlex30293T	0.888222
RARG	3	RARA	11	BioPlex30293T	0.886957
CLPS	2	RBP4	11	Recon3DDirected	0.913957
GTF3C2	11	RFX1	11	GRNDBbloodx	0.85077
RFX1	11	RFX1	11	GRNDBnerve	0.84911
RGS20	0	RGS19	11	BioPlex30HCT116	0.770628
NT5E	M	RHOG	11	BioPlex30293T	0.850857
PREX2	0	RHOG	11	BioPlex30293T	0.847368
SUPT20H	7	RNF149	11	GRNDBbloodx	0.753853
CBFB	4	RUNX3	11	BioPlex30293T	0.817012
POU4F3	0	S100A4	11	BioPlex30HCT116	0.797011
ALDH1A2	0	SH3BGRL3	11	BioPlex30HCT116	0.805133
SRF	3	SHH	M	GRNDBmuscle	0.859826
SIN3A	11	SIN3A	11	GRNDBvagina	0.877533
DLX2	2	SLC4A1	M	GRNDBskin	0.794716
IMPDH1	11	SLC25A39	11	BioPlex30HCT116	0.755325
LEMD3	M	SMAD3	11	BioPlex30293T	0.758685
ZFYVE9	0	SMAD3	11	BioPlex30HCT116	0.760074
E2F4	10	SMARCA4	11	GRNDBovary	0.815816
SMARCA4	11	SMARCA4	11	GRNDBvagina	0.814334
CEBPB	10	SPIB	11	GRNDBovary	0.832512
RUNX3	11	SPN	11	GRNDBmuscle	0.784554
HDAC2	6	SRPK1	11	GRNDBkidney	0.796508
RETREG3	0	STAP1	11	HuRI	0.829062
STAT5A	11	STAT5A	11	GRNDBskin	0.876635
FKRP	0	STAT6	11	BioPlex30293T	0.768798
INPPL1	0	STAT6	11	BioPlex30293T	0.77071
NCOA1	0	STAT6	11	BioPlex30293T	0.775667
BANP	0	STK38	11	HuRI	0.765084
SPI1	11	STXBP2	11	GRNDBspleen	0.775337
HSF2BP	0	TAGAP	11	HuRI	0.883132
IRF2	11	TBX19	11	GRNDBadiposetissue	0.810852
MAZ	3	TCF3	11	GRNDBbreast	0.780408
ZBTB17	11	TNFRSF4	M	GRNDBlung	0.776169
CTCF	6	TNIP1	11	GRNDBtestis	0.883727
GNPDA2	0	UBE2L6	11	BioPlex30HCT116	0.784009
UBA6	0	UBE2L6	11	BioPlex30293T	0.779667
BTBD1	0	UCP2	11	BioPlex30HCT116	0.750865
STAT2	M	UNC93B1	11	GRNDBheart	0.754838
PML	11	USF1	11	GRNDBpancreas	0.758743
USF2	9	USF1	11	BioPlex30293T	0.756423
BATF	10	VNN2	11	GRNDBtestis	0.77625
TAB2	0	ZFP64	11	HuRI	0.82255

## Sheet: CAD
Sender	Sender CS	Receiver	Receiver CS	Source	Importance
ABCC8	M	ABCC9	M	BioPlex30293T	0.770475
ERG	0	ABCG2	M	GRNDBprostate	0.802132
DBT	0	ACAA2	11	BioPlex30HCT116	0.752096
LARS2	0	ACAA2	11	BioPlex30293T	0.752555
PREPL	0	ACAA2	11	BioPlex30293T	0.754
GGT7	0	ACADS	M	BioPlex30HCT116	0.785543
TAF1B	0	ACADVL	M	HuRI	0.928205
PDSS2	0	ACAT1	M	BioPlex30293T	0.840364
PDLIM1	9	ACTN2	M	BioPlex30HCT116	0.818043
PDLIM1	9	ACTN2	M	BioPlex30293T	0.84762
FOXP1	0	ACVR1	M	GRNDBvagina	0.860866
TFAP2A	0	ACVR1	M	GRNDBskin	0.861623
ADH1A	1	ADH1B	11	Recon3DDirected	0.788839
ADH1C	M	ADH1B	11	BioPlex30293T	0.790605
SETDB1	0	AGK	M	GRNDBliver	0.802709
SLC6A15	0	AGPAT2	M	BioPlex30293T	0.762615
TTYH1	0	AGPAT2	M	BioPlex30293T	0.76087
PCBP3	0	AGXT	11	BioPlex30293T	0.926964
NELFE	0	AIP	M	GRNDBpancreas	0.831152
EFCAB11	0	AKR1B1	11	HuRI	0.762685
AKT1	M	AKT2	M	BioPlex30293T	0.82684
UBE2O	0	AKT2	M	BioPlex30HCT116	0.828572
ALDOA	11	ALDOA	11	HuRI	0.84606
ALDOA	11	ALDOB	11	BioPlex30HCT116	0.969558
ALG9	0	ALG12	M	Recon3DDirected	0.769895
DOLPP1	0	ALG12	M	Recon3DDirected	0.769027
GMPPA	0	ALG12	M	Recon3DDirected	0.775843
GMPPB	M	ALG12	M	Recon3DDirected	0.77309
CDCA7L	0	ANKRD1	11	HuRI	0.752268
MEOX2	0	ANKRD1	11	HuRI	0.753229
ZNF446	0	ANKRD1	11	HuRI	0.750846
OR1M1	0	ANXA5	11	BioPlex30HCT116	0.807792
GNG8	0	APCS	11	BioPlex30293T	0.912634
CMTM5	0	APOA1	M	HuRI	0.977301
KLK10	0	APOC1	11	BioPlex30HCT116	0.954817
KLK10	0	APOE	M	BioPlex30HCT116	0.979071
GNG8	0	APOH	11	BioPlex30293T	0.846051
ST6GALNAC6	4	APOH	11	BioPlex30293T	0.82543
FLAD1	M	APTX	M	HuRI	0.783046
ATP6V0A2	0	AQP1	11	BioPlex30HCT116	0.8226
RNF166	0	AQP1	11	BioPlex30293T	0.813691
SP2	0	ASS1	11	GRNDBskin	0.789704
ATP2A3	0	ATP2A2	11	BioPlex30HCT116	0.968336
BANF2	0	BANF1	M	HuRI	0.802029
ASCL1	0	BLM	M	GRNDBpituitary	0.792838
POU2F2	0	BMP2	M	GRNDBskin	0.835854
CDC37	2	BRAF	M	BioPlex30293T	0.900184
SLC16A1	0	BSG	11	Recon3DDirected	0.848635
SLC22A12	0	BSG	11	Recon3DDirected	0.840294
MECOM	9	CA3	11	BioPlex30293T	0.780687
TMEM120A	0	CA3	11	BioPlex30293T	0.784313
PRDM16	M	CACNA1C	M	GRNDBliver	0.771339
RARG	0	CACNA1C	M	GRNDBliver	0.771855
CACNB3	0	CACNB2	M	BioPlex30HCT116	0.835092
EZH2	0	CALR	M	GRNDBbloodx	0.79916
NFATC1	0	CAV1	M	GRNDBpancreas	0.828136
FBLIM1	1	CBL	M	BioPlex30293T	0.883674
FAM209A	0	CD59	11	HuRI	0.843558
TMEM80	0	CD63	11	HuRI	0.81405
IGSF8	0	CD81	11	BioPlex30HCT116	0.907957
AGTRAP	0	CELA3A	11	HuRI	0.942403
GAMT	11	CKM	11	Recon3DDirected	0.905552
CKM	11	CKMT2	11	BioPlex30293T	0.841044
BMP4	0	CLU	11	BioPlex30HCT116	0.8011
MAN1A1	1	CLU	11	BioPlex30293T	0.796612
YY1	0	CNBP	M	GRNDBpancreas	0.870006
CTCF	0	COA6	M	GRNDBovary	0.804589
LAIR2	0	COL6A3	M	BioPlex30HCT116	0.872894
COX7B2	0	COX4I1	11	BioPlex30HCT116	0.857007
DBT	0	COX4I1	11	BioPlex30HCT116	0.856127
FFAR1	0	COX4I1	11	BioPlex30HCT116	0.859569
COX7B2	0	COX5B	11	BioPlex30HCT116	0.849271
FFAR1	0	COX5B	11	BioPlex30HCT116	0.851202
COX7B2	0	COX6B1	M	BioPlex30HCT116	0.920365
FFAR1	0	COX6B1	M	BioPlex30HCT116	0.9221
COX7B2	0	COX6C	11	BioPlex30HCT116	0.754727
FFAR1	0	COX6C	11	BioPlex30HCT116	0.752976
CIDEB	0	COX7C	11	HuRI	0.771734
BATF	0	COX8A	11	HuRI	0.774148
EDDM3B	0	COX8A	11	HuRI	0.782669
CPA4	0	CPA2	11	BioPlex30HCT116	0.85946
GAS6	7	CPA2	11	BioPlex30293T	0.810935
SREBF1	3	CPT1A	M	GRNDBthyroid	0.844012
GORASP2	0	CRYAB	M	HuRI	0.847252
KRTAP6-1	0	CRYAB	M	HuRI	0.912701
STRAP	0	CSDE1	11	BioPlex30293T	0.894628
MRPL11	0	CSRP3	M	BioPlex30293T	0.909762
XPNPEP1	0	CSRP3	M	BioPlex30293T	0.918571
MEF2D	0	CTNNA3	M	GRNDBbloodvessel	0.784551
NAPSA	0	CTSD	M	BioPlex30HCT116	0.922156
SCD	7	CYB5R1	11	Recon3DDirected	0.762051
SCD	7	CYB5R3	11	Recon3DDirected	0.919067
SCD5	0	CYB5R3	11	Recon3DDirected	0.897826
FTL	11	CYBRD1	11	Recon3DDirected	0.77623
LRG1	1	CYCS	11	BioPlex30HCT116	0.797238
POLR3E	0	CYP2E1	11	BioPlex30293T	0.957544
KRT80	0	CYP17A1	11	BioPlex30293T	0.884358
UBA52	0	CYP17A1	11	BioPlex30293T	0.85104
KDM5A	0	DCAF8	M	GRNDBvagina	0.758851
SIN3A	0	DCAF8	M	GRNDBadiposetissue	0.758625
YY1	0	DCAF8	M	GRNDBesophagus	0.757295
SPHK1	0	DCXR	11	BioPlex30HCT116	0.927155
ISLR	0	DHCR7	M	BioPlex30HCT116	0.758057
SGTA	0	DKK3	11	HuRI	0.792991
DLD	M	DLST	11	BioPlex30293T	0.873933
GABPA	0	DNAJB6	M	GRNDBlung	0.75011
THAP1	0	DNAJB6	M	GRNDButerus	0.75032
SNTB2	0	DTNA	M	BioPlex30293T	0.784867
SNTG1	0	DTNA	M	BioPlex30293T	0.785458
TUBB2B	0	DTNA	M	BioPlex30HCT116	0.778822
MEOX1	0	DUSP3	11	HuRI	0.835361
PATZ1	0	DYRK1B	M	GRNDBadrenalgland	0.815819
TTLL12	0	EEF1A1	11	HuRI	0.946584
ABTB1	0	EEF1A2	11	BioPlex30HCT116	0.862405
TTLL12	0	EEF1A2	11	BioPlex30293T	0.887217
ENO1	9	ENO3	11	BioPlex30HCT116	0.793477
ENO1	9	ENO3	11	BioPlex30293T	0.768569
ENO2	2	ENO3	11	BioPlex30HCT116	0.806054
ENO2	2	ENO3	11	BioPlex30293T	0.78649
NR2C2	0	ESR1	M	GRNDBlung	0.797329
C8orf82	0	ETFB	M	BioPlex30HCT116	0.934634
ETFA	M	ETFB	M	BioPlex30HCT116	0.943789
RAP1GDS1	0	ETFB	M	BioPlex30HCT116	0.930149
HBB	1	ETFDH	M	BioPlex30293T	0.969098
FOXN3	6	EYA4	M	GRNDBadrenalgland	0.79564
EPHA4	0	FABP1	11	BioPlex30293T	0.898386
GNPNAT1	0	FABP1	11	BioPlex30293T	0.894004
NME5	0	FABP3	11	BioPlex30293T	0.977137
GDF5	0	FABP4	11	BioPlex30293T	0.867185
OAZ3	0	FABP4	11	BioPlex30293T	0.866552
GRHL1	0	FBN1	M	GRNDBprostate	0.775876
INSR	0	FCGR2B	M	BioPlex30HCT116	0.937009
CUX1	1	FGFR1	M	GRNDBbloodvessel	0.842696
DBT	0	FH	11	BioPlex30293T	0.818715
TMEM237	0	FKBP14	M	HuRI	0.807195
BRF1	0	FKRP	M	GRNDBbrain	0.821882
ZBTB17	0	FLAD1	M	GRNDBstomach	0.756815
HSPB7	11	FLNC	M	BioPlex30HCT116	0.89644
LAD1	0	FLNC	M	BioPlex30HCT116	0.845547
NUDT5	0	FLNC	M	BioPlex30HCT116	0.84852
CYBRD1	11	FTH1	11	Recon3DDirected	0.841654
CYBRD1	11	FTL	11	Recon3DDirected	0.918769
ASPSCR1	0	GAPDH	11	BioPlex30293T	0.83478
GAPDHS	0	GAPDH	11	BioPlex30293T	0.823221
RABGGTA	0	GAPDH	11	BioPlex30293T	0.835303
IRF2	0	GATAD1	M	GRNDBadiposetissue	0.800467
E2F4	0	GFM1	M	GRNDBlung	0.760136
GFPT2	0	GFPT1	M	BioPlex30293T	0.7528
SIRT6	0	GFPT1	M	BioPlex30HCT116	0.753353
CSH2	0	GH1	11	BioPlex30HCT116	0.816299
FAM161A	0	GH1	11	BioPlex30293T	0.750111
GABPA	0	GHR	M	GRNDBbloodvessel	0.886942
TBX19	0	GLUL	11	GRNDBovary	0.837815
CTCF	0	GNAQ	M	GRNDBpituitary	0.767488
AGPAT1	0	GPX3	11	BioPlex30HCT116	0.947654
CCR1	0	GPX3	11	BioPlex30HCT116	0.954627
PNPLA2	M	G0S2	11	BioPlex30293T	0.839795
UGT8	0	G0S2	11	BioPlex30HCT116	0.859278
HIBCH	0	HIBADH	11	Recon3DDirected	0.925551
IRF3	0	HLA-B	11	GRNDBstomach	0.756901
TP53	M	HNF4A	M	BioPlex30293T	0.785021
ZNF699	0	HRC	11	HuRI	0.834758
HSPB2	0	HSPB1	11	BioPlex30HCT116	0.86979
NPAS1	0	HSPB1	11	BioPlex30HCT116	0.860194
FLNC	M	HSPB7	11	BioPlex30HCT116	0.976962
ASCL2	0	HSPB8	11	GRNDBsmallintestine	0.791415
NAGLU	0	IDUA	M	Recon3DDirected	0.818571
HNF1A	M	IRS1	M	GRNDBcolon	0.814799
LYRM4	0	ISCU	M	BioPlex30HCT116	0.82158
THEM5	0	ISCU	M	BioPlex30HCT116	0.802357
SP2	0	ITM2B	M	GRNDBnerve	0.766121
SRF	0	JPH2	M	GRNDBvagina	0.752188
GATA2	0	JUP	M	GRNDBlung	0.750068
CTCF	0	KAT6B	M	GRNDBheart	0.879896
BRAF	M	KRAS	M	BioPlex30293T	0.795162
RIN1	0	KRAS	M	BioPlex30293T	0.794613
PCM1	0	KRT1	11	BioPlex30293T	0.960771
NUMA1	0	KRT4	11	BioPlex30293T	0.902551
RTP2	0	LAMA4	M	HuRI	0.822037
MEF2B	0	LCAT	M	GRNDBlung	0.863156
TSPAN33	0	LDB3	M	BioPlex30HCT116	0.926354
LDHC	0	LDHA	11	BioPlex30293T	0.970618
LDHC	0	LDHB	11	BioPlex30HCT116	0.972206
GTF2F1	1	LEMD2	M	GRNDBmuscle	0.835836
PARVA	0	LIMS2	M	BioPlex30HCT116	0.764457
RSU1	0	LIMS2	M	BioPlex30HCT116	0.760945
IGF2R	0	LIPA	M	BioPlex30293T	0.768766
RARG	0	LIPC	M	GRNDBbreast	0.764782
LRSAM1	0	LIPF	11	BioPlex30HCT116	0.772359
MEOX2	0	LIPF	11	HuRI	0.791122
GTF2F1	1	LMF1	M	GRNDBbreast	0.772322
SP2	0	LMF1	M	GRNDBspleen	0.770753
DUSP13	0	LMNA	M	HuRI	0.776134
PELI1	0	LMNA	M	HuRI	0.777545
ZNF564	0	LMNA	M	HuRI	0.777409
HBB	1	LPAR6	M	BioPlex30HCT116	0.994495
FOSL2	1	LRP5	M	GRNDBsmallintestine	0.774423
IKZF1	0	LRP5	M	GRNDBsmallintestine	0.770735
RXRA	0	LRP5	M	GRNDBnerve	0.772352
GADD45GIP1	2	LRPPRC	M	BioPlex30HCT116	0.865767
BANP	0	MAP2K1	M	HuRI	0.754655
PLEKHF2	0	MAP2K1	M	HuRI	0.750686
TCP11	0	MAP2K1	M	HuRI	0.750297
MAT2A	7	MAT1A	11	HuRI	0.81255
MAT2B	0	MAT1A	11	BioPlex30HCT116	0.816086
RGS2	0	MB	11	BioPlex30HCT116	0.964663
TRMU	0	MBL2	M	BioPlex30HCT116	0.81197
CTDSP1	8	MBP	11	BioPlex30HCT116	0.75905
CTDSPL	0	MBP	11	HuRI	0.783473
PLEKHF2	0	MBP	11	HuRI	0.804009
TAF7	0	MCM6	M	GRNDBbloodvessel	0.769289
MEF2A	M	MEF2A	M	GRNDBspleen	0.798899
GTF2F1	1	MFN2	M	GRNDBcolon	0.819399
TIMM10	0	MGP	M	BioPlex30HCT116	0.945756
BCLAF1	0	MIB1	M	GRNDBbrain	0.811342
NR2C2	0	MIB1	M	GRNDBskin	0.81031
SRF	0	MIPEP	M	GRNDBesophagus	0.824204
PPARA	0	MLYCD	M	GRNDBheart	0.798669
ASCL2	0	MMP1	M	GRNDBskin	0.863227
HDAC2	0	MRPL3	M	GRNDButerus	0.768622
GABPB1	0	MRPL44	M	GRNDBpituitary	0.775719
RSPH6A	0	MYBPC1	M	BioPlex30293T	0.952891
CCDC125	0	MYH1	11	HuRI	0.758463
LATS1	0	MYH6	M	BioPlex30HCT116	0.982892
CLVS2	0	MYH7	M	HuRI	0.974209
MYL3	M	MYH9	M	BioPlex30HCT116	0.827523
ZFAND5	0	MYH11	11	BioPlex30HCT116	0.963872
PSORS1C2	0	MYL2	M	HuRI	0.959529
LCN1	0	MYL3	M	BioPlex30HCT116	0.899644
MYH9	M	MYL3	M	BioPlex30HCT116	0.89817
MYH10	0	MYL3	M	BioPlex30293T	0.89921
NUDT21	0	MYL6	11	HuRI	0.873149
MSGN1	0	MYL9	11	HuRI	0.803684
TXN2	1	MYL9	11	HuRI	0.764787
RAD21	0	MYO6	M	GRNDBovary	0.885489
EZH2	0	MYPN	M	GRNDBsmallintestine	0.871755
ESRRA	0	NDUFA10	M	GRNDBmuscle	0.761825
TFDP1	0	NDUFA13	11	GRNDBsalivarygland	0.803739
E2F4	0	NDUFAF1	M	GRNDBadiposetissue	0.879425
NDUFAF3	0	NDUFAF4	M	BioPlex30HCT116	0.768326
ERGIC3	0	NDUFB6	11	HuRI	0.853085
TCF7L2	0	NEU1	M	GRNDBtestis	0.789066
NEUROD1	M	NEUROD1	M	GRNDBspleen	0.792086
CPVL	0	NEXN	M	BioPlex30HCT116	0.880363
UBA52	0	NEXN	M	BioPlex30HCT116	0.874081
NKX2-5	M	NKX2-5	M	GRNDBsmallintestine	0.803505
TFAP2A	0	NNT	M	GRNDBskin	0.800351
GOLGA2	0	NOS3	M	HuRI	0.794141
IKZF3	0	NOS3	M	HuRI	0.793552
HSF2BP	0	NPPA	M	HuRI	0.943743
TMEM154	0	OPA3	M	BioPlex30HCT116	0.880038
FOXJ2	0	PAM	11	GRNDBcolon	0.762941
PITRM1	0	PAX4	M	BioPlex30293T	0.873572
SEC11C	0	PCSK9	M	BioPlex30293T	0.794087
PLEKHF2	0	PDK4	11	HuRI	0.927518
FOXN3	6	PGM1	M	GRNDBliver	0.840737
POLE3	0	PIGS	11	GRNDBspleen	0.776516
PIGF	0	PIGT	M	Recon3DDirected	0.786912
PIGG	0	PIGT	M	Recon3DDirected	0.789022
PIGN	0	PIGT	M	Recon3DDirected	0.788944
PIGO	0	PIGT	M	Recon3DDirected	0.788633
PIGZ	0	PIGT	M	Recon3DDirected	0.788516
PIK3R3	0	PIK3CA	M	BioPlex30293T	0.902735
KLHL22	0	PLA2G1B	11	BioPlex30HCT116	0.83546
UBR3	0	PLA2G1B	11	BioPlex30HCT116	0.814896
C6orf141	0	PLEC	M	BioPlex30HCT116	0.920455
KRT23	0	PLEC	M	BioPlex30293T	0.919343
NUDT5	0	PMM2	M	Recon3DDirected	0.826744
CEBPG	0	PNPLA2	M	GRNDBbreast	0.821192
NFKB1	0	POLG	M	GRNDBbrain	0.833915
E2F4	0	POLR2L	11	GRNDBadiposetissue	0.786892
DOLPP1	0	POMT1	M	Recon3DDirected	0.839105
FLYWCH2	0	PPARG	M	BioPlex30293T	0.763323
FOXO3	0	PPM1D	M	GRNDBthyroid	0.87712
NELFE	0	PPP2R1A	11	GRNDBadrenalgland	0.936835
EPB41L5	0	PRDX1	11	BioPlex30HCT116	0.783724
RCAN3	0	PRDX6	11	BioPlex30HCT116	0.80898
RCAN3	0	PRDX6	11	BioPlex30293T	0.806319
KLF5	0	PRELP	11	GRNDBesophagus	0.80789
TBX21	0	PRF1	M	GRNDBbloodvessel	0.781663
KLF5	0	PRKAG2	M	GRNDBesophagus	0.888708
CYSRT1	0	PROC	M	HuRI	0.764
GRN	0	PSAP	11	BioPlex30HCT116	0.946466
ALG5	0	PSEN2	M	BioPlex30293T	0.752432
PIGH	0	PTGDS	11	BioPlex30293T	0.756393
PTGS1	0	PTGIS	M	Recon3DDirected	0.847261
PTGS2	0	PTGIS	M	Recon3DDirected	0.846176
CNNM1	0	PTP4A1	11	HuRI	0.825275
AGL	M	PYGM	11	Recon3DDirected	0.872519
GBE1	M	PYGM	11	Recon3DDirected	0.877034
PTGES3	1	RAD54L	M	BioPlex30293T	0.919545
NRAS	M	RAF1	M	HuRI	0.851154
RPL3	6	RAI1	M	BioPlex30HCT116	0.787897
HSPA12A	0	RB1CC1	M	BioPlex30HCT116	0.946529
CLPS	0	RBP4	M	Recon3DDirected	0.878327
RBFOX2	0	RBPMS2	11	HuRI	0.839198
RBPMS	2	RBPMS2	11	HuRI	0.837626
HBB	1	RHOA	11	BioPlex30HCT116	0.822551
RHOA	11	RHOB	11	BioPlex30HCT116	0.961888
SUOX	0	RPLP1	11	HuRI	0.941163
FAM25A	0	S100A6	11	HuRI	0.803825
S100B	2	S100A9	11	HuRI	0.911664
SAA1	11	SAA2	11	BioPlex30293T	0.833235
POTEF	0	SAT2	11	BioPlex30HCT116	0.867705
SDHA	M	SDHB	11	BioPlex30HCT116	0.761906
HBB	1	SDHD	M	BioPlex30HCT116	0.974192
ARFGAP2	0	SERPING1	11	BioPlex30293T	0.819096
CBWD3	0	SERPING1	11	BioPlex30293T	0.823226
GNG8	0	SERPING1	11	BioPlex30293T	0.820895
PLAT	0	SERPING1	11	BioPlex30293T	0.826799
TSC22D4	0	SH2B3	M	BioPlex30HCT116	0.965415
ALDOB	11	SHOC2	M	BioPlex30293T	0.776483
ST3GAL2	0	SLC2A2	M	BioPlex30HCT116	0.858194
KCNE3	0	SLC20A2	M	BioPlex30HCT116	0.826838
RHBDD2	0	SLC25A3	M	HuRI	0.909354
PPP6R1	0	SLC25A11	11	BioPlex30HCT116	0.86499
VTN	11	SLC37A4	M	BioPlex30293T	0.859038
HMOX1	3	SLC40A1	M	Recon3DDirected	0.858036
HMOX2	0	SLC40A1	M	Recon3DDirected	0.854277
TRIM11	0	SLPI	11	BioPlex30293T	0.925678
PTGES3	1	SMARCAL1	M	BioPlex30HCT116	0.814916
GRB2	0	SOS1	M	BioPlex30293T	0.852662
RNPS1	0	SPARC	11	BioPlex30HCT116	0.94422
GORASP2	0	TAGLN	11	HuRI	0.908547
AARSD1	0	TAT	11	BioPlex30293T	0.756013
CBX5	0	TCAP	M	BioPlex30HCT116	0.776276
HSPA2	0	TCAP	M	BioPlex30HCT116	0.771454
HSPA8	10	TCAP	M	BioPlex30HCT116	0.767763
CETN1	0	TDP1	M	BioPlex30HCT116	0.806161
LIG3	0	TDP1	M	BioPlex30HCT116	0.807526
SRF	0	TFR2	M	GRNDBstomach	0.77732
ECM1	0	TGM2	11	BioPlex30293T	0.845958
ITGA5	1	TGM2	11	BioPlex30HCT116	0.839899
BCL3	0	THBD	M	GRNDBheart	0.898584
AGPAT1	0	TJP2	M	BioPlex30HCT116	0.776647
CCR1	0	TJP2	M	BioPlex30HCT116	0.773519
MBNL1	0	TJP2	M	BioPlex30HCT116	0.776923
PIGT	M	TJP2	M	BioPlex30HCT116	0.777444
ELF1	0	TMEM199	M	GRNDBsmallintestine	0.77559
XRCC4	M	TMEM199	M	GRNDBsmallintestine	0.775767
TNNI1	0	TNNC1	M	HuRI	0.964416
TBC1D1	0	TNNC2	11	HuRI	0.958491
TNNC1	M	TNNI3	M	BioPlex30HCT116	0.865563
MMAB	0	TNNT1	11	BioPlex30HCT116	0.930972
TRIOBP	0	TNNT1	11	BioPlex30HCT116	0.930327
STAT1	0	TP53	M	GRNDBbloodvessel	0.770799
TP53	M	TP53	M	GRNDBsalivarygland	0.769478
TP63	M	TP63	M	GRNDBpancreas	0.798978
TPM1	M	TPM2	11	BioPlex30HCT116	0.87645
TPM3	M	TPM2	11	BioPlex30HCT116	0.785451
TPM4	8	TPM2	11	BioPlex30293T	0.782978
SOHLH1	0	TRIM37	M	BioPlex30HCT116	0.889314
FAHD1	0	TRMT5	M	BioPlex30HCT116	0.757152
CREB1	0	TRNT1	M	GRNDBcolon	0.834076
ATF5	7	TTR	M	HuRI	0.806096
NDUFA5	0	TTR	M	HuRI	0.830272
TAF7	0	UBR1	M	GRNDBheart	0.77706
TMED10	0	UQCR10	11	BioPlex30HCT116	0.851766
COX7B2	0	UQCRB	11	Recon3DDirected	0.783291
PTGES2	1	UQCRB	11	BioPlex30HCT116	0.783265
PTGES2	1	UQCRC2	11	BioPlex30293T	0.926521
PEX19	0	UQCRH	11	BioPlex30HCT116	0.799545
SPPL2B	0	UQCRH	11	BioPlex30HCT116	0.800695
TMED2	0	UQCRH	11	BioPlex30HCT116	0.797425
SNAP91	0	VCL	M	BioPlex30293T	0.937757
NFE2L1	6	VCP	M	GRNDBbrain	0.81951
ROPN1	0	VPS33A	M	HuRI	0.789709
KLF5	0	WFS1	M	GRNDBvagina	0.78681
WT1	M	WT1	M	GRNDBbrain	0.869512
KDM5A	0	ZMPSTE24	M	GRNDBsalivarygland	0.927151
CSNK2B	9	ZNF687	M	BioPlex30HCT116	0.842193
KCTD17	0	ZNF687	M	BioPlex30293T	0.841672

## Sheet: SCZ
Sender	Sender CS	Receiver	Receiver CS	Source	Importance
KDM5A	1	ADNP	M	GRNDBlung	0.771628
REST	0	ADNP	M	GRNDBbloodx	0.766966
SUPT20H	6	ADNP	M	GRNDBvagina	0.768158
YY1	8	ADNP	M	GRNDButerus	0.779605
HBB	0	AGA	M	BioPlex30293T	0.812679
HDAC2	0	AHCYL1	11	GRNDBcolon	0.846155
SMARCA4	9	AKT1	11	GRNDBliver	0.843539
ZBTB7A	8	ALDH2	11	GRNDBstomach	0.78688
RFX6	0	APC2	M	GRNDBadrenalgland	0.860481
KLK10	0	APOE	M	BioPlex30HCT116	0.852115
FOXN3	11	ARG1	M	GRNDBbreast	0.817714
SP2	0	ASS1	M	GRNDBthyroid	0.853025
PBX3	2	ATP1A1	11	GRNDBsmallintestine	0.910826
RFX6	0	ATP1A3	11	GRNDBadrenalgland	0.830916
ATP2A3	0	ATP2A2	M	BioPlex30HCT116	0.804512
HBB	0	ATP6V0C	11	BioPlex30293T	0.797845
CUX1	11	ATP13A2	M	GRNDBthyroid	0.759934
CTCF	2	ATR	M	GRNDBprostate	0.891724
KRTAP6-3	0	AUTS2	M	HuRI	0.876278
SMCR8	0	C9orf72	M	BioPlex30293T	0.776798
WDR41	0	C9orf72	M	BioPlex30293T	0.777549
MAX	10	CAMKK2	11	GRNDBbloodx	0.860306
ETS2	0	CCBE1	M	GRNDBprostate	0.782018
PSME3	0	CDC25B	11	HuRI	0.864466
ETV7	0	CDKN1C	M	GRNDBesophagus	0.760167
MEIS2	4	CHD2	M	GRNDBovary	0.833674
GOLGA2	0	CIC	M	HuRI	0.933075
BRF1	0	CLN6	M	GRNDBtestis	0.777637
NELFE	5	CLN6	M	GRNDBnerve	0.785434
USF2	5	CLPB	M	GRNDBmuscle	0.754429
ESRRA	3	COX7A2	11	GRNDBcolon	0.813879
MISP	0	CRBN	M	HuRI	0.906236
ARNT	0	CREB5	11	GRNDBsmallintestine	0.792195
CREB5	11	CREB5	11	GRNDBvagina	0.799947
FOXN3	11	CREB5	11	GRNDBsmallintestine	0.800485
VEZF1	0	CREB5	11	GRNDBsmallintestine	0.794066
GTF2F1	10	CSNK2A1	M	GRNDBesophagus	0.75199
NRF1	10	CSNK2B	11	GRNDBesophagus	0.956969
TEAD2	0	DENND5A	M	GRNDBmuscle	0.881652
BRF2	0	DEPDC5	M	GRNDBkidney	0.796178
FOXP2	10	DNAJC6	M	GRNDBskin	0.850205
DMAP1	0	DNMT1	M	BioPlex30293T	0.815815
WT1	0	DPP6	M	GRNDBprostate	0.850251
RCOR1	10	DPYD	M	GRNDBpituitary	0.804954
KPRP	1	DYRK1A	M	HuRI	0.824328
PML	0	ERBB2	M	GRNDBadrenalgland	0.796943
FOXN3	11	FOXN3	11	GRNDBsmallintestine	0.844526
FOXP1	M	FOXP1	M	GRNDBbloodvessel	0.766491
MEF2D	5	GATAD2B	M	GRNDBkidney	0.82314
ZNF143	1	GNB1	M	GRNDBvagina	0.768252
GSS	M	GSS	M	HuRI	0.924312
MZF1	2	HCRT	M	GRNDBcolon	0.78798
CUX1	11	HERC2	M	GRNDBthyroid	0.83557
FOXJ2	0	HERC2	M	GRNDBpancreas	0.834815
FBXW11	0	HIVEP2	M	BioPlex30293T	0.898953
SRF	0	HK1	11	GRNDBspleen	0.897443
PRR3	0	HNRNPK	M	BioPlex30HCT116	0.854926
KDM5A	1	HTT	M	GRNDBesophagus	0.784907
SPCS1	2	IGF1	M	BioPlex30293T	0.804304
BCLAF1	1	IMPA1	M	GRNDBtestis	0.783466
SP2	0	ITM2B	M	GRNDBnerve	0.788424
HBB	0	JOSD2	11	BioPlex30293T	0.847563
KLF12	11	KLF12	11	GRNDBbloodx	0.799215
GABPB1	2	KMT2A	M	GRNDBprostate	0.785075
MAZ	3	MAN2B1	11	GRNDBsalivarygland	0.816497
BANP	1	MAP2K1	11	HuRI	0.826682
PLEKHF2	0	MAP2K1	11	HuRI	0.814694
TCP11	0	MAP2K1	11	HuRI	0.815131
STAT2	1	MAPK3	11	GRNDBcolon	0.767487
CLIC3	0	MECOM	11	HuRI	0.883845
CEBPB	1	MMACHC	M	GRNDBbloodx	0.915722
XBP1	2	MTHFR	M	GRNDBvagina	0.789427
LANCL1	0	MYO7A	M	BioPlex30293T	0.86014
BCLAF1	1	NBN	M	GRNDBtestis	0.866174
NFYC	1	NDRG2	11	GRNDBmuscle	0.777071
TFDP1	4	NDUFA13	11	GRNDBsalivarygland	0.853404
ERGIC3	0	NDUFB6	11	HuRI	0.948752
MGA	0	NIPBL	M	GRNDBvagina	0.752341
RBBP5	0	NIPBL	M	GRNDBliver	0.753126
NFYB	11	NOTCH1	M	GRNDBstomach	0.869524
SRF	0	NOTCH1	M	GRNDBspleen	0.87234
TCF7L1	0	NOTCH1	M	GRNDBstomach	0.87004
IKZF1	0	NTRK1	M	GRNDBbloodvessel	0.829247
SPI1	2	NTRK1	M	GRNDBbloodvessel	0.846669
TAF7	4	OXCT1	M	GRNDBheart	0.754869
NCK2	0	PAK1	11	BioPlex30293T	0.908917
CTCF	2	PANK2	M	GRNDBvagina	0.860072
BCCIP	0	PDGFB	M	HuRI	0.774087
CREB3	9	PINK1	M	GRNDBstomach	0.88157
AP2M1	10	PJA2	11	BioPlex30293T	0.80713
HBB	0	PNKP	M	BioPlex30293T	0.895061
BRF1	0	POGZ	M	GRNDBvagina	0.851329
NFKB1	1	POLG	M	GRNDBbrain	0.925302
NRF1	10	POLR2I	11	GRNDBskin	0.893812
FOXO3	4	PPM1D	M	GRNDBcolon	0.904513
CPOX	0	PPOX	M	Recon3DDirected	0.834635
NELFE	5	PPP2R1A	11	GRNDBsalivarygland	0.821865
RBBP5	0	PPP3CA	11	GRNDBbloodx	0.901497
TAF7	4	PPP3R1	11	GRNDBbloodx	0.753529
TBP	M	PPP5C	11	GRNDBbloodvessel	0.826739
HDAC2	0	PRKAR1A	M	GRNDBliver	0.840429
REST	0	PRKAR1A	M	GRNDButerus	0.838845
TBP	M	PRKAR1A	M	GRNDBesophagus	0.842529
SNAI3	0	PRKAR1B	11	GRNDBbloodx	0.78195
ESRRA	3	PTGES2	11	GRNDBpancreas	0.885838
HNF1A	0	PTGES2	11	GRNDBstomach	0.878465
IKZF1	0	PTPRA	11	GRNDBbloodx	0.909262
BCL3	0	PUS1	M	GRNDBadiposetissue	0.83747
BCLAF1	1	RORA	11	GRNDBlung	0.77694
KDM5A	1	RORA	11	GRNDBadrenalgland	0.779399
SPG21	0	RPS19	M	HuRI	0.864834
POTEF	0	SAT2	11	BioPlex30HCT116	0.768617
TFAP2A	0	SETBP1	M	GRNDBvagina	0.860956
GABPB1	2	SETD2	M	GRNDBstomach	0.831829
GNS	M	SGSH	M	Recon3DDirected	0.901053
SIN3A	M	SIN3A	M	GRNDBmuscle	0.887463
CREB3	9	SLC7A7	M	GRNDBtestis	0.838339
ARNT	0	SLC12A6	M	GRNDBstomach	0.805089
ELK3	5	SLC12A6	M	GRNDBsalivarygland	0.805333
GABPA	1	SLC12A6	M	GRNDBbreast	0.805265
KDM5A	1	SLC12A6	M	GRNDButerus	0.805342
SCGN	0	SNAP25	11	BioPlex30HCT116	0.838062
PLEKHF2	0	SOST	M	HuRI	0.829874
ZNF48	0	SPRYD3	11	GRNDBbrain	0.783683
TAF7	4	SSU72	11	GRNDBcolon	0.804764
ZBTB17	2	ST6GALNAC6	11	GRNDBbloodx	0.814401
E2F8	0	STUB1	11	HuRI	0.759315
OLFM3	0	STUB1	11	HuRI	0.757541
RGS17	0	STUB1	11	HuRI	0.754381
MAZ	3	TAF6	M	GRNDBbrain	0.819364
NELFE	5	TBC1D7	M	GRNDBpancreas	0.874475
NR2C2	0	TBP	M	GRNDBskin	0.804553
TBP	M	TBP	M	GRNDBadrenalgland	0.805621
E2F4	2	TGFB1	M	GRNDBprostate	0.784201
NELFE	5	TGFB1	M	GRNDBvagina	0.782026
STAT2	1	TGFB1	M	GRNDBkidney	0.782595
MAZ	3	THRB	M	GRNDBbrain	0.839194
EP300	2	TOPORS	11	GRNDBcolon	0.788271
REST	0	TOPORS	11	GRNDBkidney	0.788869
MDFI	0	TOR1A	M	HuRI	0.91851
SREBF2	10	TRAPPC9	M	GRNDBadrenalgland	0.770985
SRF	0	TRIO	M	GRNDBstomach	0.887919
ZNF91	0	TSC1	M	GRNDBpituitary	0.776567
BRF1	0	TSC2	M	GRNDBskin	0.914835
HDAC2	0	UQCC2	M	GRNDBmuscle	0.773071
XRCC4	9	UQCC2	M	GRNDBbreast	0.775717
NELFE	5	UQCR10	11	GRNDBesophagus	0.762428
HDAC2	0	VAPB	M	GRNDBpituitary	0.85601
MAX	10	WAC	M	GRNDBbrain	0.811293
NELFE	5	WFS1	M	GRNDBmuscle	0.820352
KIDINS220	0	XPR1	M	BioPlex30HCT116	0.8541
ASCL2	0	YWHAG	M	GRNDBbreast	0.926535
GABPB1	2	ZFYVE26	M	GRNDBnerve	0.779036
