# Supplementary material for: Exploring the omnigenic architecture of selected complex traits
Source: Am J Hum Genet. 2025 Aug 4;112(9):2115–37. doi: 10.1016/j.ajhg.2025.07.006 (PMC12461020; doi:10.1016/j.ajhg.2025.07.006)
Supplement: Table S10. Expected and observed frequencies of important edge types in the neighborhood of core genes [file mmc11.xlsx]

## Sheet: Header
Table S10: Expected and Observed Frequencies of Important Edge Types in the Neighborhood of Core Genes.
Network	The Subnetwork (Edge Type) in question
Trait	The trait in question
Expected Frequency	Global relative frequency of edges in the neighborhood of this trait's core genes.
CI95 upper	Upper Limit of 95% Confidence Interval for expected Frequency assuming a binomial Model.
CI95 lower	Lower Limit of 95% Confidence Interval for expected Frequency assuming a binomial Model.
Observed Frequency	Actually observed frequency of important edges of this type.
Binom. Test statistic	Test statistic of binomial test comparing this trait's observed frequency to that of UC.
Binom. Test p-val	P-Value of binomial test comparing this trait's observed frequency to that of UC.
Binom. Test FDR	FDR adjusted p-Value of binomial test comparing this trait's observed frequency to that of UC.

## Sheet: Test Results
Network	Trait	Expected Frequency	CI95 upper	CI95 lower	Observed Frequency	Binom. Test statistic	Binom. Test p-val	Binom. Test FDR
BioPlex30293T	uc	0.037677122709287	0.061776061776062	0.015444015444015	0.162162162162162
BioPlex30293T	cad	0.049310325911388	0.072580645161290	0.029569892473118	0.212365591397849	0.162162162162162	0.048247383507602	0.092665200793790
BioPlex30293T	scz	0.049562859224480	0.084967320261438	0.019607843137255	0.078431372549020	0.162162162162162	0.000007512319547	0.000116440952982
BioPlex30HCT116	uc	0.028419214359927	0.050193050193050	0.011583011583012	0.111969111969112
BioPlex30HCT116	cad	0.035218178382694	0.053763440860215	0.018817204301075	0.301075268817204	0.111969111969112	0.000000000000702	0.000000000010883
BioPlex30HCT116	scz	0.029780215332308	0.058823529411765	0.006535947712418	0.039215686274510	0.111969111969112	0.000000508346041	0.000015758727278
HuRI	uc	0.018002962176979	0.034749034749035	0.003861003861004	0.131274131274131
HuRI	cad	0.013915386162633	0.026881720430108	0.002688172043011	0.158602150537634	0.131274131274131	0.268313559347070	0.319912320759969
HuRI	scz	0.015795758115438	0.039215686274510	0.000000000000000	0.117647058823529	0.131274131274131	0.499077520152832	0.629238796859334
Recon3DDirected	uc	0.034971372991136	0.057915057915058	0.015444015444015	0.003861003861004
Recon3DDirected	cad	0.063170855098346	0.088709677419355	0.040322580645161	0.083333333333333	0.003861003861004	0.000000006794776	0.000000070212688
Recon3DDirected	scz	0.079606168542055	0.124183006535948	0.039215686274510	0.013071895424837	0.003861003861004	0.272998630014842	0.528934845653756
GRNDBadiposetissue	uc	0.017432632579526	0.034749034749035	0.003861003861004	0.011583011583012
GRNDBadiposetissue	cad	0.016249855238536	0.029569892473118	0.005376344086022	0.010752688172043	0.011583011583012	0.759963422026149	0.759963422026149
GRNDBadiposetissue	scz	0.014682668177771	0.039215686274510	0.000000000000000	0.006535947712418	0.011583011583012	0.240613042425881	0.497266954346821
GRNDBadrenalgland	uc	0.023047505360656	0.042471042471042	0.007722007722008	0.000000000000000
GRNDBadrenalgland	cad	0.022406026953061	0.037634408602151	0.008064516129032	0.008064516129032	0.000000000000000	0.281334411208398	0.323013583239272
GRNDBadrenalgland	scz	0.021533230794139	0.045751633986928	0.000000000000000	0.039215686274510	0.000000000000000	0.000070225058938	0.000725658942364
GRNDBbloodvessel	uc	0.034003139023366	0.057915057915058	0.015444015444015	0.003861003861004
GRNDBbloodvessel	cad	0.031359904426958	0.051075268817204	0.016129032258065	0.016129032258065	0.003861003861004	0.138625410770358	0.195335806085504
GRNDBbloodvessel	scz	0.031793896219542	0.065359477124183	0.006535947712418	0.026143790849673	0.003861003861004	0.017272915400384	0.084354463460154
GRNDBbloodx	uc	0.027039812542830	0.050193050193050	0.007722007722008	0.034749034749035
GRNDBbloodx	cad	0.029122958863363	0.048387096774194	0.013440860215054	0.002688172043011	0.034749034749035	0.000000050331853	0.000000390071862
GRNDBbloodx	scz	0.029456407350441	0.058823529411765	0.006535947712418	0.058823529411765	0.034749034749035	0.111989300720823	0.267051409411193
GRNDBbrain	uc	0.034498308906426	0.057915057915058	0.015444015444015	0.019305019305019
GRNDBbrain	cad	0.029909242181357	0.048387096774194	0.013440860215054	0.013440860215054	0.019305019305019	0.406439270515570	0.449986335213666
GRNDBbrain	scz	0.023435602687606	0.052287581699346	0.000000000000000	0.032679738562092	0.019305019305019	0.292665194903185	0.533683590705808
GRNDBbreast	uc	0.020912085239958	0.038610038610039	0.003861003861004	0.027027027027027
GRNDBbreast	cad	0.020193462267544	0.034946236559140	0.008064516129032	0.008064516129032	0.027027027027027	0.005475356940315	0.016973606514977
GRNDBbreast	scz	0.019772524892739	0.045751633986928	0.000000000000000	0.026143790849673	0.027027027027027	0.844925912681072	0.873090109770441
GRNDBcolon	uc	0.033388597829211	0.057915057915058	0.011583011583012	0.019305019305019
GRNDBcolon	cad	0.029110768424325	0.048387096774194	0.013440860215054	0.010752688172043	0.019305019305019	0.209775392059934	0.260121486154318
GRNDBcolon	scz	0.029385574354408	0.058823529411765	0.006535947712418	0.045751633986928	0.019305019305019	0.036768532250921	0.113982449977854
GRNDBesophagus	uc	0.027676459535336	0.050193050193050	0.011583011583012	0.019305019305019
GRNDBesophagus	cad	0.024929447834064	0.043010752688172	0.010752688172043	0.010752688172043	0.019305019305019	0.209775392059934	0.260121486154318
GRNDBesophagus	scz	0.025378450578807	0.052287581699346	0.006535947712418	0.039215686274510	0.019305019305019	0.108646674596537	0.267051409411193
GRNDBheart	uc	0.036952052523377	0.061776061776062	0.015444015444015	0.023166023166023
GRNDBheart	cad	0.033151898965641	0.053763440860215	0.016129032258065	0.010752688172043	0.023166023166023	0.062773200537729	0.092665200793790
GRNDBheart	scz	0.032471869181575	0.065359477124183	0.006535947712418	0.006535947712418	0.023166023166023	0.007615587499895	0.059020803124187
GRNDBkidney	uc	0.041076994495656	0.065637065637066	0.019305019305019	0.027027027027027
GRNDBkidney	cad	0.040728256828170	0.061827956989247	0.021505376344086	0.000000000000000	0.027027027027027	0.000000000000000	0.000000000000000
GRNDBkidney	scz	0.038806362826844	0.071895424836601	0.013071895424837	0.026143790849673	0.027027027027027	0.844925912681072	0.873090109770441
GRNDBliver	uc	0.036324247850211	0.061776061776062	0.015444015444015	0.023166023166023
GRNDBliver	cad	0.035894747749340	0.056451612903226	0.018817204301075	0.010752688172043	0.023166023166023	0.062773200537729	0.092665200793790
GRNDBliver	scz	0.035983161984943	0.065359477124183	0.013071895424837	0.019607843137255	0.023166023166023	0.649322273135554	0.774191941046237
GRNDBlung	uc	0.031770453389924	0.054054054054054	0.011583011583012	0.030888030888031
GRNDBlung	cad	0.028440294277198	0.045698924731183	0.013440860215054	0.013440860215054	0.030888030888031	0.025125404816706	0.059914426870607
GRNDBlung	scz	0.030205213308508	0.058823529411765	0.006535947712418	0.013071895424837	0.030888030888031	0.021768893796169	0.084354463460154
GRNDBmuscle	uc	0.032995114618564	0.057915057915058	0.011583011583012	0.027027027027027
GRNDBmuscle	cad	0.030335907547710	0.048387096774194	0.013440860215054	0.005376344086022	0.027027027027027	0.000572425416564	0.002218148489186
GRNDBmuscle	scz	0.033584959119242	0.065359477124183	0.006535947712418	0.039215686274510	0.027027027027027	0.420910076774407	0.621343446666981
GRNDBnerve	uc	0.037133320069854	0.061776061776062	0.015444015444015	0.027027027027027
GRNDBnerve	cad	0.037631885312350	0.059139784946237	0.018817204301075	0.005376344086022	0.027027027027027	0.000572425416564	0.002218148489186
GRNDBnerve	scz	0.035649235003643	0.065359477124183	0.006535947712418	0.019607843137255	0.027027027027027	0.363771649851902	0.563846057270448
GRNDBovary	uc	0.030943696531600	0.054054054054054	0.011583011583012	0.019305019305019
GRNDBovary	cad	0.032036473793604	0.051075268817204	0.016129032258065	0.008064516129032	0.019305019305019	0.060251147209415	0.092665200793790
GRNDBovary	scz	0.032512345179309	0.065359477124183	0.006535947712418	0.006535947712418	0.019305019305019	0.028684506296394	0.098802188354245
GRNDBpancreas	uc	0.043252205053386	0.069498069498069	0.019305019305019	0.027027027027027
GRNDBpancreas	cad	0.042538537025411	0.064516129032258	0.024193548387097	0.010752688172043	0.027027027027027	0.023111566560963	0.059704880282488
GRNDBpancreas	scz	0.042459321622278	0.078431372549020	0.013071895424837	0.019607843137255	0.027027027027027	0.363771649851902	0.563846057270448
GRNDBpituitary	uc	0.033406282467891	0.057915057915058	0.011583011583012	0.019305019305019
GRNDBpituitary	cad	0.033066565892371	0.051075268817204	0.016129032258065	0.008064516129032	0.019305019305019	0.060251147209415	0.092665200793790
GRNDBpituitary	scz	0.030306403302841	0.058823529411765	0.006535947712418	0.019607843137255	0.019305019305019	1000000000000000	1000000000000000
GRNDBprostate	uc	0.038464089130579	0.061776061776062	0.015444015444015	0.023166023166023
GRNDBprostate	cad	0.034602561211242	0.053763440860215	0.016129032258065	0.005376344086022	0.023166023166023	0.003014330015723	0.010382692276380
GRNDBprostate	scz	0.034222456083542	0.065359477124183	0.006535947712418	0.032679738562092	0.023166023166023	0.485474580295321	0.629238796859334
GRNDBsalivarygland	uc	0.038901783937927	0.065637065637066	0.015444015444015	0.011583011583012
GRNDBsalivarygland	cad	0.038418168630343	0.059139784946237	0.021505376344086	0.008064516129032	0.011583011583012	0.470217647152366	0.502646450404253
GRNDBsalivarygland	scz	0.035851614992310	0.065359477124183	0.006535947712418	0.026143790849673	0.011583011583012	0.171906865052434	0.380650915473247
GRNDBskin	uc	0.021783053694984	0.042471042471042	0.007722007722008	0.034749034749035
GRNDBskin	cad	0.024661258175213	0.040322580645161	0.010752688172043	0.016129032258065	0.034749034749035	0.040863759865961	0.090484039703200
GRNDBskin	scz	0.026147494535740	0.052287581699346	0.006535947712418	0.026143790849673	0.034749034749035	0.331104909349166	0.563846057270448
GRNDBsmallintestine	uc	0.033216172602074	0.057915057915058	0.011583011583012	0.011583011583012
GRNDBsmallintestine	cad	0.027867343642381	0.045698924731183	0.013440860215054	0.018817204301075	0.011583011583012	0.642252327329500	0.663660738240483
GRNDBsmallintestine	scz	0.028424269408241	0.058823529411765	0.006535947712418	0.032679738562092	0.011583011583012	0.053434199307231	0.150587288956743
GRNDBspleen	uc	0.037597541835223	0.061776061776062	0.015444015444015	0.030888030888031
GRNDBspleen	cad	0.038588834776884	0.059139784946237	0.021505376344086	0.010752688172043	0.030888030888031	0.007530210355805	0.021221501911814
GRNDBspleen	scz	0.036549825953210	0.071895424836601	0.013071895424837	0.013071895424837	0.030888030888031	0.021768893796169	0.084354463460154
GRNDBstomach	uc	0.038132502155315	0.061776061776062	0.015444015444015	0.019305019305019
GRNDBstomach	cad	0.031634189305328	0.051075268817204	0.016129032258065	0.008064516129032	0.019305019305019	0.060251147209415	0.092665200793790
GRNDBstomach	scz	0.031854610216142	0.065359477124183	0.006535947712418	0.052287581699346	0.019305019305019	0.011564931512279	0.071702575376129
GRNDBtestis	uc	0.028949753520348	0.050193050193050	0.011583011583012	0.027027027027027
GRNDBtestis	cad	0.029726385595777	0.048387096774194	0.013440860215054	0.002688172043011	0.027027027027027	0.000008033075984	0.000049805071100
GRNDBtestis	scz	0.028869505383308	0.058823529411765	0.006535947712418	0.026143790849673	0.027027027027027	0.844925912681072	0.873090109770441
GRNDBthyroid	uc	0.040732144041382	0.065637065637066	0.019305019305019	0.015444015444015
GRNDBthyroid	cad	0.034358752430469	0.053763440860215	0.016129032258065	0.005376344086022	0.015444015444015	0.052395318806500	0.092665200793790
GRNDBthyroid	scz	0.032957581154375	0.065359477124183	0.006535947712418	0.019607843137255	0.015444015444015	0.822925108216960	0.873090109770441
GRNDButerus	uc	0.032703318080332	0.054054054054054	0.011583011583012	0.011583011583012
GRNDButerus	cad	0.031219714378013	0.051075268817204	0.016129032258065	0.005376344086022	0.011583011583012	0.164290468526068	0.221434979317744
GRNDButerus	scz	0.031986157208775	0.065359477124183	0.006535947712418	0.019607843137255	0.011583011583012	0.499398864759250	0.629238796859334
GRNDBvagina	uc	0.028596060746734	0.050193050193050	0.011583011583012	0.046332046332046
GRNDBvagina	cad	0.030201812718285	0.048387096774194	0.013440860215054	0.010752688172043	0.046332046332046	0.000030467755781	0.000157416738202
GRNDBvagina	scz	0.030974257265442	0.058823529411765	0.006535947712418	0.058823529411765	0.046332046332046	0.507450642628495	0.629238796859334
