# Supplementary material for: Exploring the omnigenic architecture of selected complex traits
Source: Am J Hum Genet. 2025 Aug 4;112(9):2115–37. doi: 10.1016/j.ajhg.2025.07.006 (PMC12461020; doi:10.1016/j.ajhg.2025.07.006)
Supplement: Table S13. Comparing signal propagated from HSPs to core genes and peripherals [file mmc13.xlsx]

## Sheet: Header
Table S13: Comparing signal propagated from HSPs to core genes and peripherals.
Seed Genes	We initialize either HSPs of one of the three traits or a similarly large set of randomly selected peripherals with a Z of 1.
1	FDR adjusted p-value of a two-sided t-test comparing the signal propagated to core genes with the signal propagated to peripheral genes using one propagation step along the original direction of edges.
3	FDR adjusted p-value of a two-sided t-test comparing the signal propagated to core genes with the signal propagated to peripheral genes using three propagation steps along the original direction of edges.
5	FDR adjusted p-value of a two-sided t-test comparing the signal propagated to core genes with the signal propagated to peripheral genes using five propagation steps along the original direction of edges.
1_rev	FDR adjusted p-value of a two-sided t-test comparing the signal propagated to core genes with the signal propagated to peripheral genes using one propagation step in the opposite direction of the edges.
3_rev	FDR adjusted p-value of a two-sided t-test comparing the signal propagated to core genes with the signal propagated to peripheral genes using three propagation steps in the opposite direction of the edges.
5_rev	FDR adjusted p-value of a two-sided t-test comparing the signal propagated to core genes with the signal propagated to peripheral genes using five propagation steps in the opposite direction of the edges.

## Sheet: unweighted
Seed Genes	1	3	5	1_rev	3_rev	5_rev
UC HSPs	0.802594	9.37696e-05	4.65678e-12	0.000230267	5.93301e-31	3.08645e-41
CAD HSPs	0.330264	0.162502	4.49025e-16	0.959617	4.33894e-33	1.86393e-40
SCZ HSPs	0.235695	1.18354e-23	2.79205e-33	0.000140539	2.61589e-33	6.63142e-36
Random0	0.149784	3.09431e-42	9.81561e-53	0.000496191	2.02197e-38	4.35537e-42
Random1	0.0143465	0.839636	2.78245e-12	8.46299e-06	7.43892e-17	3.2792e-25
Random2	0.178735	2.00967e-41	5.28351e-65	0.0133202	8.64531e-19	7.6433e-33
Random3	3.14285e-08	2.7641e-37	7.20993e-57	1.24806e-10	1.45591e-18	2.06908e-25
Random4	0.639106	0.00102448	2.10232e-16	0.786954	1.72465e-30	7.76067e-36
Random5	0.346133	2.44461e-26	6.03624e-50	1.85558e-08	1.84618e-29	5.87829e-38
Random6	0.220225	0.0232227	1.44346e-20	0.994251	8.41244e-23	9.07667e-32
Random7	0.786402	5.25723e-06	8.17109e-23	2.5815e-11	9.78075e-11	1.5341e-20
Random8	0.10977	0.00300831	6.30081e-07	4.0005e-05	7.02586e-21	3.39459e-27
Random9	0.97713	0.00115442	1.2891e-18	2.92559e-19	2.40126e-10	3.69214e-19
Random10	0.235365	4.14981e-27	1.74103e-38	1.72287e-07	7.65553e-27	1.95554e-34
Random11	1.55021e-08	0.13412	8.59968e-14	0.0058558	2.58248e-31	4.16866e-41
Random12	0.629545	1.38999e-82	3.32687e-89	7.24863e-11	1.464e-41	3.36438e-47
Random13	0.762002	0.0206224	1.21689e-19	0.000533514	7.25342e-23	8.60894e-31
Random14	0.734166	3.9553e-05	2.3033e-14	0.488721	2.37909e-24	2.91625e-34
Random15	0.0541361	2.13314e-81	1.40535e-87	0.0414927	6.53242e-16	4.33559e-24
Random16	8.41454e-09	1.2508e-06	1.1277e-18	0.0171929	1.40652e-30	4.42952e-39
Random17	0.364673	7.12999e-05	3.76597e-28	2.25192e-08	1.22688e-08	1.71386e-15
Random18	0.13412	0.000884571	6.18783e-19	0.283088	1.62168e-14	5.02849e-26
Random19	0.12946	1.496e-61	5.72115e-76	4.49286e-05	4.17294e-20	8.31701e-29
Random20	0.660116	0.155482	4.65267e-11	0.0033959	8.20908e-40	2.76403e-52
Random21	0.00605703	4.70418e-25	1.45678e-41	0.561827	5.41722e-07	6.15401e-14
Random22	0.673827	0.370842	7.15704e-11	0.000138407	3.54847e-32	3.82555e-40
Random23	0.0447134	5.0355e-14	3.7207e-37	0.765879	1.80337e-13	7.17468e-20
Random24	0.00644982	0.899614	1.03808e-12	1.16832e-08	1.23857e-23	1.30778e-30
Random25	0.00647367	0.00109533	3.63831e-14	0.000129585	1.81684e-27	1.57109e-32
Random26	0.0381281	0.369931	1.5747e-11	1.11389e-15	5.26489e-34	6.00724e-39
Random27	0.0160098	0.609402	1.73457e-15	1.78268e-12	7.75672e-26	1.56912e-32
Random28	0.139548	1.1796e-47	2.58925e-61	0.0519801	1.53128e-12	2.65162e-19
Random29	0.684559	0.0184364	0.000599069	0.0929827	1.82994e-29	4.36089e-37
Random30	0.129182	0.302225	1.35825e-18	0.000140662	1.06924e-32	3.57317e-36
Random31	0.423654	4.78513e-20	7.02922e-43	1.64058e-05	6.69408e-36	1.83576e-44
Random32	0.031556	5.72117e-15	2.4214e-30	2.07713e-09	7.93015e-22	4.42458e-31
Random33	0.078553	8.72752e-10	6.00745e-33	0.00781239	2.43846e-20	6.50588e-30
Random34	0.0100052	7.9662e-08	7.96751e-20	0.000131015	1.24468e-10	3.99564e-18
Random35	0.00950001	0.154907	1.11917e-07	0.530244	3.90131e-24	1.03692e-33
Random36	0.00356065	5.265e-08	1.20498e-21	0.0695516	1.81618e-24	2.17494e-29
Random37	0.0896814	1.67348e-18	7.19327e-36	1.34152e-14	7.72243e-24	6.47454e-32
Random38	0.497679	7.61508e-07	9.38241e-25	0.00413139	4.53439e-26	2.59412e-35
Random39	0.419213	1.63539e-09	2.64211e-30	0.102501	4.94348e-24	6.0349e-31
Random40	0.29683	2.31457e-30	1.12249e-41	0.802594	9.79915e-40	3.35567e-46
Random41	0.194571	0.561816	2.19241e-11	0.370554	3.49563e-28	1.19353e-34
Random42	0.0107582	2.24314e-66	2.46461e-78	0.0170588	2.76546e-19	4.33653e-29
Random43	0.0271937	1.0843e-14	1.5332e-34	0.000396506	3.53534e-28	6.45767e-36
Random44	0.0768653	1.29205e-09	1.72166e-24	0.0356382	4.62465e-29	6.30088e-37
Random45	0.0686974	0.00115412	2.36721e-20	0.0045121	7.58481e-22	7.88226e-27
Random46	0.263305	1.05953e-25	1.88855e-35	0.0440046	2.98829e-24	1.77903e-34
Random47	0.473428	0.00525345	4.65477e-05	5.467e-09	1.8751e-20	3.4185e-26
Random48	0.429934	0.0183265	8.94375e-22	0.000345901	8.04383e-22	2.90799e-33
Random49	0.0226083	1.10012e-25	1.60196e-43	0.000356381	4.9837e-24	2.88264e-31
Random50	0.598207	2.02108e-29	3.02543e-44	0.26033	1.01579e-38	8.20655e-44
Random51	0.076852	7.09008e-69	3.99915e-81	1.45822e-05	3.67451e-18	2.60792e-25
Random52	0.16011	3.38396e-30	5.60977e-58	0.00794843	6.50347e-14	3.32402e-23
Random53	0.00392297	3.90647e-27	4.98107e-45	0.000986316	1.37489e-48	7.08916e-48
Random54	0.96201	4.62473e-11	1.5352e-28	0.000454808	5.93269e-18	4.14377e-26
Random55	0.329647	0.00771814	1.67245e-16	0.0140156	3.5655e-11	1.47931e-16
Random56	0.00415312	0.395833	1.48356e-15	0.673556	5.91674e-18	1.38398e-21
Random57	3.6017e-08	1.17124e-11	8.47555e-16	0.00644982	3.19842e-21	1.58223e-30
Random58	1.27412e-05	0.125299	4.45611e-07	0.0674331	1.08867e-16	3.29046e-26
Random59	0.297321	0.000147502	3.57638e-20	2.45429e-08	1.12017e-08	3.01509e-14
Random60	0.339471	2.10692e-09	1.64785e-28	7.223e-06	1.70005e-27	1.2604e-33
Random61	0.254372	0.00188545	1.87467e-15	4.3754e-05	4.07102e-22	7.22647e-29
Random62	0.14501	1.54409e-52	2.59614e-68	7.53534e-09	1.26354e-49	4.05801e-53
Random63	0.000732845	2.04272e-58	4.2599e-60	6.42268e-05	3.55596e-12	2.92031e-20
Random64	0.260775	5.10321e-11	3.33213e-30	0.397906	1.07703e-17	1.6508e-28
Random65	0.863073	0.0200426	3.5604e-16	0.131416	7.14365e-14	4.71656e-21
Random66	0.972137	0.000927533	9.86492e-13	0.387808	7.49643e-07	2.46282e-13
Random67	0.208618	0.0310571	5.23205e-12	0.12583	1.45583e-23	3.44514e-31
Random68	0.464037	1.45085e-20	6.94755e-39	2.18648e-06	9.35488e-34	3.63307e-42
Random69	0.462428	0.956446	3.30151e-08	0.54434	3.90571e-30	2.40934e-30
Random70	0.548823	0.000362711	2.72439e-17	0.360153	1.06449e-27	1.07014e-31
Random71	0.000848695	8.07518e-14	7.29383e-28	0.645977	1.14924e-34	2.55208e-39
Random72	0.466279	0.000344256	1.1994e-18	0.0693423	7.81659e-07	5.35685e-12
Random73	0.00267459	7.53833e-18	8.78237e-36	0.864276	2.81641e-18	5.25812e-28
Random74	0.32059	2.29467e-08	2.10008e-27	1.56783e-12	2.83429e-26	4.19962e-36
Random75	0.149521	0.635736	6.60727e-06	0.859357	2.98772e-11	1.30121e-19
Random76	7.09261e-05	4.73984e-98	8.54612e-105	0.0642316	8.87914e-16	6.26452e-23
Random77	2.00865e-05	5.48973e-09	1.51486e-21	0.00331415	1.80372e-15	6.31239e-23
Random78	1.01898e-05	0.300047	3.04333e-11	0.758973	4.47937e-12	1.09847e-19
Random79	0.125581	1.09511e-07	4.18833e-24	0.294785	1.98488e-24	1.68026e-32
Random80	0.0281161	6.77445e-46	9.63092e-61	0.3074	3.71548e-36	1.56429e-39
Random81	0.00250625	0.637573	7.2581e-11	0.528674	4.09583e-32	8.30844e-42
Random82	0.589821	0.810717	1.39243e-09	4.96013e-06	3.83724e-35	1.30566e-40
Random83	0.436799	4.2957e-36	2.76042e-49	4.39562e-05	1.36991e-16	1.87684e-28
Random84	0.000904108	1.11922e-16	5.26376e-34	0.0380799	4.89347e-19	2.25067e-25
Random85	5.1944e-06	0.824908	6.87372e-14	0.00878004	7.15285e-17	1.41634e-25
Random86	6.41221e-05	9.6667e-18	6.52726e-34	0.00222149	7.90983e-14	2.61902e-21
Random87	0.666998	3.7347e-14	4.5964e-38	0.138728	6.42404e-10	5.30954e-16
Random88	0.625056	6.74569e-13	5.44119e-27	0.291148	4.45384e-23	4.90725e-31
Random89	0.52028	0.103075	4.84898e-14	8.64536e-07	4.00728e-17	4.11054e-23
Random90	0.920875	0.0803175	6.99771e-09	1.15189e-06	9.61996e-15	5.07582e-22
Random91	0.064438	2.86153e-05	5.35733e-24	8.32889e-06	3.1445e-06	4.82955e-15
Random92	9.03619e-05	7.37932e-19	1.61297e-33	9.71948e-07	3.80947e-20	7.60463e-29
Random93	0.259434	0.855963	6.47046e-13	0.000986178	2.39085e-19	1.95836e-27
Random94	0.00101583	2.53371e-17	1.01155e-31	0.00469017	2.14647e-41	5.97669e-44
Random95	0.877641	1.77257e-85	8.09088e-95	1.8534e-06	5.9144e-35	2.97594e-41
Random96	0.0241235	6.43161e-20	1.18441e-33	0.915866	4.82135e-19	6.59664e-26
Random97	0.00489377	0.0469665	8.80926e-13	0.165252	2.64806e-20	1.27036e-29
Random98	0.00667646	1.20623e-07	6.71652e-20	0.0227063	3.26333e-23	3.24755e-27
Random99	0.00801171	0.00164992	3.49521e-27	2.80385e-10	1.06427e-25	7.69866e-32
Random100	0.0356677	0.0255086	8.83063e-20	1.51615e-08	1.71146e-22	4.75101e-29
Random101	0.0327192	2.01304e-14	4.0275e-28	0.798601	2.22907e-26	3.93055e-34
Random102	0.0901564	0.345725	3.00763e-10	3.50218e-11	1.44165e-30	9.88698e-37
Random103	0.541456	0.292822	1.11918e-10	0.0579361	1.90327e-22	4.33847e-28
Random104	0.239508	1.81002e-05	3.62756e-11	5.28798e-08	5.62389e-15	6.43868e-23
Random105	0.537292	5.84457e-14	9.88184e-38	2.2465e-05	2.24039e-21	8.25089e-29
Random106	1.1269e-06	5.32178e-97	8.05755e-103	0.000470433	1.52724e-17	3.78278e-25
Random107	0.00139198	1.12203e-66	2.83364e-82	0.0110575	2.63872e-14	7.60293e-21
Random108	0.205825	1.51555e-09	1.75519e-28	0.000885674	9.43079e-28	3.10868e-36
Random109	0.228912	2.69087e-22	4.34182e-44	0.000239475	1.18352e-26	8.99711e-34
Random110	0.00761527	9.45274e-21	3.61056e-39	5.21659e-15	1.00071e-28	1.61297e-33
Random111	0.717147	2.25409e-09	5.98446e-23	0.285738	1.36805e-14	1.50474e-21
Random112	5.19232e-05	0.207407	4.21816e-17	8.04134e-11	7.83819e-34	1.02109e-39
Random113	0.000830233	1.19473e-80	1.13258e-82	8.55395e-09	5.71019e-26	6.85516e-32
Random114	0.0129444	0.00630334	1.92113e-14	0.0395041	3.82369e-26	7.41323e-30
Random115	0.603708	0.00252914	5.44508e-19	4.92365e-06	2.4516e-12	5.08144e-19
Random116	0.000819344	0.0238961	2.40249e-18	6.30411e-05	2.07461e-35	6.16178e-43
Random117	0.130403	2.67948e-56	2.75459e-78	0.0723906	2.95763e-18	7.30444e-26
Random118	0.941438	2.08516e-12	1.35224e-20	0.0549118	1.92139e-28	5.05288e-36
Random119	0.00222192	4.54514e-10	8.9052e-30	9.48153e-06	5.18618e-22	2.04806e-28
Random120	0.737551	2.43607e-66	8.52848e-76	0.0452303	3.24297e-19	3.18136e-26
Random121	0.06918	4.53256e-13	5.56041e-28	0.00599268	1.98637e-20	3.15687e-27
Random122	1.48446e-05	0.00780176	3.01132e-14	1.74611e-05	7.12139e-29	1.61932e-38
Random123	0.696879	3.32105e-19	4.43924e-33	0.0554289	6.10939e-27	1.78664e-32
Random124	0.0199904	5.90872e-12	1.45597e-26	2.12607e-07	2.94237e-18	1.2352e-23
Random125	0.500324	0.339959	9.25943e-15	0.169575	2.51941e-11	5.87878e-18
Random126	0.153963	1.51805e-16	9.76913e-41	1.7944e-05	7.57803e-31	7.76088e-39
Random127	0.0163105	0.272085	7.95603e-17	3.89231e-09	2.53807e-07	1.58607e-12
Random128	0.00034549	1.26036e-34	2.92539e-41	0.0192376	1.89585e-45	9.00466e-48
Random129	5.3265e-06	4.11515e-101	7.54658e-107	2.11912e-15	2.69252e-19	9.74925e-26
Random130	1.43263e-16	2.84232e-106	1.39858e-107	0.0241641	1.24856e-36	8.27529e-41
Random131	0.224068	1.27002e-71	1.34925e-71	0.000129594	1.34711e-16	1.56716e-25
Random132	0.00422659	8.79562e-20	2.35015e-44	0.29064	5.32371e-13	2.52824e-20
Random133	0.662475	5.45161e-90	6.96932e-100	0.00513044	2.33872e-24	1.21939e-32
Random134	0.0552017	2.67756e-19	5.67812e-40	0.363927	1.43399e-29	7.71317e-37
Random135	0.0646066	1.96867e-14	5.66943e-29	0.000969815	1.50886e-08	2.18214e-17
Random136	0.0150561	0.0109822	8.18489e-10	0.408169	7.01042e-26	4.24912e-31
Random137	0.673556	5.429e-47	1.87408e-61	0.183436	1.08086e-18	1.45904e-28
Random138	0.0697524	4.59907e-12	1.99764e-33	0.0717103	1.46227e-36	4.55642e-42
Random139	0.0104768	1.09369e-14	1.89202e-33	0.0573107	2.36696e-29	2.37305e-39
Random140	0.387312	1.08471e-22	1.52831e-30	0.186581	8.481e-25	4.5865e-33
Random141	0.530574	2.07612e-09	1.90039e-29	4.89478e-05	2.17104e-10	2.087e-19
Random142	0.455306	2.31462e-25	8.83131e-41	8.69584e-12	1.01418e-22	2.57217e-31
Random143	0.000393873	4.89968e-17	1.66993e-27	8.59657e-08	7.97309e-21	7.78143e-27
Random144	0.00511785	3.57761e-09	1.43568e-26	9.96172e-18	6.62857e-07	6.15545e-12
Random145	0.160158	5.07481e-07	1.46847e-25	0.512662	9.13862e-20	1.75022e-26
Random146	0.764346	1.96753e-113	1.76482e-115	0.169524	3.4187e-28	3.46248e-35
Random147	0.0864752	0.402603	1.70131e-07	0.792454	8.90782e-23	8.08767e-27
Random148	0.77689	7.0862e-09	2.67093e-27	2.22642e-05	9.23771e-22	5.15282e-28
Random149	0.00143356	1.05476e-09	3.00614e-25	0.472952	2.75437e-31	4.46685e-37
Random150	0.451625	1.18014e-81	1.56244e-84	0.0382583	1.41067e-26	1.70522e-32
Random151	0.00493237	1.05868e-94	6.61227e-100	1.45853e-12	2.25661e-26	3.78757e-32
Random152	2.04818e-08	6.21282e-06	1.43978e-18	0.735141	2.87348e-34	4.24152e-42
Random153	0.000295499	3.74225e-17	7.23913e-32	0.00202924	1.86995e-31	2.42439e-39
Random154	0.259967	4.7501e-22	1.50476e-32	0.520708	1.48057e-38	2.61357e-42
Random155	0.0106029	1.39355e-07	1.65435e-24	0.00414165	5.48579e-31	3.95899e-39
Random156	0.0348987	1.95025e-60	1.82646e-67	0.10733	4.357e-19	4.51565e-25
Random157	4.3754e-05	1.29875e-07	3.52246e-22	2.3271e-06	2.49854e-17	1.69568e-25
Random158	0.0389827	0.000197749	2.08887e-30	1.84481e-11	5.85134e-17	2.20979e-21
Random159	0.140489	4.13278e-46	4.13787e-57	1.50603e-08	3.54858e-27	2.66183e-31
Random160	0.0901858	1.33372e-14	4.37454e-29	0.00117067	6.36283e-42	1.44819e-45
Random161	0.865415	4.79022e-09	2.49603e-17	0.788977	3.39619e-29	9.62647e-37
Random162	0.111351	3.49204e-05	1.46204e-21	4.96426e-17	9.36962e-21	2.75096e-29
Random163	0.251507	2.98448e-09	1.11345e-28	0.000938419	4.50491e-18	7.06051e-29
Random164	0.892645	7.56922e-21	3.56049e-43	0.418658	1.18163e-24	2.53828e-31
Random165	0.539621	0.399538	1.9551e-16	0.127676	7.87441e-06	5.18035e-13
Random166	0.665594	3.63988e-109	4.7923e-118	8.77083e-06	9.18591e-18	1.63203e-29
Random167	0.566076	0.000320183	2.28844e-15	0.879285	3.57687e-35	4.45667e-43
Random168	0.00203849	1.13081e-06	4.23245e-19	0.114418	1.34037e-16	1.4826e-25
Random169	0.242086	6.77908e-06	1.03926e-20	3.91146e-06	7.97949e-25	8.13633e-34
Random170	0.583606	1.87771e-08	8.89604e-31	0.0150728	3.75133e-19	2.38641e-29
Random171	0.0364465	1.13645e-15	1.76501e-39	0.0426995	4.66416e-09	5.9271e-16
Random172	0.475724	7.95664e-09	1.22209e-23	0.496517	2.90888e-20	1.02563e-29
Random173	0.234258	0.000742675	5.5241e-15	0.367713	8.03595e-33	7.05842e-41
Random174	0.175819	1.08418e-22	1.99759e-46	0.984574	4.22544e-20	9.70115e-24
Random175	0.0137149	5.20992e-05	9.39069e-18	0.000430304	7.2328e-42	4.44462e-43
Random176	0.564167	1.03637e-26	6.27002e-38	0.192479	3.96839e-26	4.44375e-31
Random177	0.647816	2.0271e-26	2.2373e-42	0.783901	2.07033e-17	8.08296e-23
Random178	9.15011e-29	3.25042e-95	5.05849e-105	0.467624	2.25277e-17	8.12326e-26
Random179	0.00219463	3.8403e-34	9.24048e-46	0.670688	5.47802e-35	2.50135e-43
Random180	0.100086	0.237904	9.97665e-13	1.42395e-05	2.17857e-28	1.7299e-35
Random181	0.472999	7.32247e-07	1.08435e-23	0.00160489	3.13908e-29	8.80994e-34
Random182	0.154243	2.22526e-44	8.19624e-52	0.00033767	1.18444e-30	3.80452e-38
Random183	0.919388	4.81324e-06	2.09305e-18	0.000356459	2.3019e-35	1.01105e-41
Random184	0.538575	0.338712	2.75525e-06	2.35545e-08	2.61804e-14	1.29406e-21
Random185	3.45248e-07	9.46342e-101	8.81827e-96	0.645191	1.05383e-31	2.11327e-39
Random186	0.009702	2.22853e-34	2.5985e-58	1.49183e-05	2.63259e-37	1.63025e-43
Random187	0.146357	2.56662e-54	1.12203e-66	0.690283	2.29001e-19	7.04659e-28
Random188	0.501172	1.19243e-48	3.1322e-69	0.0642826	1.02037e-13	1.72302e-21
Random189	0.000209825	5.76673e-20	1.33277e-32	0.0807999	5.97308e-28	2.75353e-33
Random190	0.910936	0.000676437	1.26472e-16	0.0275172	3.35858e-22	3.16393e-28
Random191	0.013029	1.7262e-88	1.41816e-94	0.545292	8.08296e-23	1.05099e-28
Random192	0.101137	0.488926	3.55561e-10	0.119036	1.20573e-21	5.98308e-28
Random193	0.202064	0.000349174	1.63284e-22	0.0021506	2.44179e-42	9.8989e-53
Random194	0.209352	6.00843e-50	8.0275e-86	7.26022e-07	3.3539e-35	1.87881e-40
Random195	0.0129664	6.69864e-09	1.07444e-23	8.87177e-05	3.8483e-13	3.39247e-19
Random196	0.00187323	7.01088e-94	1.45899e-100	9.58579e-11	5.14977e-30	3.32936e-33
Random197	0.193671	3.47766e-43	1.85667e-52	0.000769297	5.01659e-27	1.83146e-34
Random198	0.00797006	2.64598e-66	3.16823e-80	0.000662965	4.4897e-19	4.61444e-24
Random199	0.00113847	1.23032e-15	1.90991e-30	0.0323712	1.17114e-20	6.46575e-29
Random200	0.000408197	5.13933e-54	8.11728e-70	0.00345069	4.26776e-22	7.0226e-29
Random201	0.15032	1.09297e-86	3.12263e-101	0.907929	2.2837e-17	9.70673e-24
Random202	0.0475155	0.316189	1.67539e-06	0.685976	1.01969e-17	1.48497e-23
Random203	0.430017	0.127888	1.12023e-08	0.729596	7.37089e-22	1.77832e-30
Random204	0.486714	1.8645e-05	5.73863e-17	1.64368e-15	6.63196e-08	5.44188e-15
Random205	0.122148	1.72621e-10	1.92125e-24	0.000364169	5.37513e-31	1.3581e-38
Random206	0.00231591	0.21008	2.56698e-19	0.105848	3.87865e-15	4.4442e-21
Random207	0.000787141	2.00666e-87	1.15887e-91	0.758171	9.14586e-38	6.19258e-42
Random208	0.0024667	0.000189765	1.05768e-16	0.930467	3.98545e-21	2.75251e-28
Random209	0.212993	1.73248e-10	1.62257e-25	8.76462e-05	8.07477e-28	5.67472e-34
Random210	0.00434795	0.000699762	6.88458e-08	0.00495313	1.42099e-26	7.04582e-34
Random211	0.0868747	1.64266e-06	9.83048e-22	0.141332	6.74143e-30	2.54464e-35
Random212	6.16367e-07	0.000340538	9.52786e-15	0.643192	7.07216e-28	8.78124e-35
Random213	0.444952	0.865315	1.64859e-09	0.0259978	2.58026e-10	8.24189e-17
Random214	0.00594507	7.30671e-47	7.34735e-75	0.617228	4.53315e-22	2.14634e-27
Random215	0.0193486	0.202238	2.23804e-14	0.000126871	6.92262e-28	3.364e-33
Random216	0.111425	0.00452352	3.19116e-13	1.20192e-11	9.1114e-37	1.53837e-42
Random217	0.0476464	4.0255e-17	5.73457e-33	3.71149e-06	7.64891e-17	4.63291e-26
Random218	0.595267	9.02675e-13	6.42361e-30	2.633e-07	3.2465e-38	1.38082e-43
Random219	0.132328	5.30953e-44	1.87901e-53	0.0484576	3.89198e-34	1.23878e-38
Random220	0.502776	0.00115531	1.71324e-17	1.89467e-06	1.23994e-26	4.00707e-35
Random221	0.302565	7.03135e-37	1.07153e-56	0.201313	5.03777e-20	1.43618e-27
Random222	0.0376737	3.19578e-52	1.88075e-60	0.123021	1.74957e-18	2.88172e-25
Random223	0.587578	0.281332	2.50808e-16	1.07789e-10	5.08302e-11	1.08597e-18
Random224	0.319595	0.0193704	7.55883e-10	0.171913	5.41598e-21	5.58441e-29
Random225	0.710732	0.235512	5.44508e-19	1.26932e-11	1.43763e-17	1.24695e-21
Random226	0.796194	0.361533	4.42317e-11	2.75104e-05	2.85418e-22	2.35754e-34
Random227	0.875156	1.47311e-09	2.14716e-28	2.3337e-13	1.53335e-06	3.71123e-13
Random228	0.474553	1.78332e-25	2.81315e-47	6.27662e-11	9.65278e-24	3.82253e-31
Random229	0.856743	8.98328e-102	8.8006e-90	6.09144e-12	6.32694e-24	1.52964e-29
Random230	0.543161	1.46364e-24	1.94812e-43	0.106995	3.4227e-12	1.39146e-21
Random231	0.00347619	5.20303e-18	2.53135e-27	0.406349	3.33939e-47	5.20851e-50
Random232	0.0792809	2.03616e-11	1.0264e-21	0.903753	1.09573e-37	1.83964e-42
Random233	0.00357096	1.59881e-81	8.50781e-76	1.2797e-08	2.67915e-16	2.69031e-22
Random234	3.3002e-06	1.54442e-19	2.1029e-30	0.00028392	2.85248e-22	8.18427e-26
Random235	7.67199e-07	3.22312e-44	1.10773e-58	0.812966	1.22398e-10	5.39665e-17
Random236	0.335233	1.06003e-12	1.06382e-28	1.55317e-05	1.03183e-33	5.22609e-42
Random237	0.000994967	1.25243e-29	2.37085e-50	0.801639	3.57532e-11	1.03249e-20
Random238	0.0640618	7.18513e-56	2.60275e-70	7.7858e-07	1.10417e-21	7.74306e-32
Random239	0.314973	7.9907e-21	7.70099e-36	0.150463	1.00042e-11	1.02763e-17
Random240	0.553118	1.02314e-22	7.43902e-32	0.220558	3.08941e-18	2.72038e-25
Random241	0.0883131	0.0268226	6.46214e-19	0.000967269	1.13482e-38	4.45667e-43
Random242	0.0650153	2.95616e-32	1.0921e-50	0.241716	9.41769e-15	1.25089e-23
Random243	0.00676976	0.657177	1.22714e-13	0.0142902	3.39594e-45	2.6045e-51
Random244	0.951609	7.89941e-06	6.21108e-19	0.151107	2.08839e-06	5.23489e-15
Random245	0.024184	3.45324e-11	6.04859e-28	0.00814509	2.15481e-23	1.85455e-30
Random246	0.0190184	0.0875799	6.04539e-19	2.77573e-05	2.85292e-38	1.07789e-41
Random247	0.336123	2.67265e-06	7.55884e-24	0.447287	4.26432e-27	1.06029e-35
Random248	0.0397736	1.55346e-49	3.95357e-74	0.0239032	1.10677e-33	3.68123e-40
Random249	1.92959e-05	2.24006e-05	4.12205e-22	0.0391693	8.2774e-14	1.47678e-21
Random250	0.190619	0.0686974	4.47889e-21	0.0847484	1.87281e-13	4.72562e-21
Random251	0.659328	0.798099	2.91279e-12	3.86889e-06	3.35971e-34	9.99131e-39
Random252	0.18199	6.69179e-11	1.44063e-28	2.74263e-09	2.51909e-25	9.63415e-35
Random253	0.0217032	0.00510505	4.12073e-23	0.00119269	1.94285e-41	2.98605e-46
Random254	0.00808095	6.26794e-85	1.23773e-82	0.778739	8.61638e-18	1.29768e-26
Random255	0.758909	2.79313e-24	2.16831e-41	0.760011	8.71953e-18	8.14196e-27
Random256	0.0876973	2.83694e-29	1.2545e-51	0.0161131	2.10757e-20	6.70487e-29
Random257	0.205902	2.01863e-09	1.41447e-30	0.0148862	5.35836e-21	3.79448e-29
Random258	0.00536418	0.587495	3.61926e-10	0.00295857	2.70296e-09	2.2818e-15
Random259	0.107691	1.36756e-10	5.21011e-24	0.0500272	3.07858e-42	5.06085e-44
Random260	0.0190184	9.93596e-20	3.17109e-47	0.0928413	1.52268e-22	1.77548e-29
Random261	0.249099	1.14878e-24	8.57141e-49	0.739217	3.85907e-36	5.1202e-39
Random262	0.615135	0.83684	2.38576e-13	2.79205e-08	1.80498e-11	8.39601e-18
Random263	0.0287674	0.000287881	2.0075e-17	8.5329e-12	1.43752e-28	1.64724e-35
Random264	0.0473236	0.273117	7.22282e-12	1.53329e-08	5.84982e-28	1.01193e-34
Random265	0.00417637	4.1205e-36	1.5558e-62	0.000830114	4.25181e-30	3.29933e-36
Random266	0.150591	5.34112e-61	4.69687e-89	4.18882e-05	7.44267e-18	1.44508e-27
Random267	0.000103347	2.01754e-49	8.23018e-73	0.0104186	1.20337e-16	1.71615e-26
Random268	0.828279	3.10468e-14	3.20203e-44	0.635652	1.4083e-31	1.09103e-36
Random269	0.0143185	1.45484e-05	7.44261e-25	0.101209	2.4202e-21	5.37168e-28
Random270	0.31962	1.25391e-05	6.08617e-24	3.22895e-06	1.21381e-26	9.60765e-34
Random271	0.534404	0.000802598	3.08716e-20	0.00100029	6.80883e-19	7.63835e-26
Random272	0.111084	1.38968e-10	5.42432e-24	5.65474e-08	3.05392e-07	4.17763e-14
Random273	6.81061e-05	1.63192e-50	5.77517e-64	0.582628	8.51573e-26	7.00311e-35
Random274	0.420797	1.49747e-15	5.23793e-39	9.50705e-09	1.64014e-21	8.73282e-28
Random275	0.474486	1.12678e-10	2.39624e-28	3.01297e-06	2.24211e-19	1.25309e-25
Random276	0.758909	1.29712e-83	6.68191e-98	0.606085	2.16842e-27	1.87375e-36
Random277	0.708998	1.83363e-19	1.8287e-44	0.0386574	5.4235e-19	3.59072e-28
Random278	4.25734e-05	5.53353e-71	1.01469e-75	2.25192e-08	1.83489e-42	8.8624e-48
Random279	0.00817552	2.0322e-11	1.44524e-27	0.908867	3.11176e-18	4.05973e-26
Random280	0.775651	1.67953e-05	2.98186e-19	0.00793831	4.60986e-29	4.00309e-35
Random281	1.80389e-06	1.44098e-32	2.24158e-50	0.0570478	8.6438e-40	3.01966e-43
Random282	0.127515	2.81282e-06	1.34192e-19	3.9786e-07	6.07295e-30	6.8411e-37
Random283	0.937199	0.00840071	4.99658e-16	0.953884	2.24013e-24	1.44065e-31
Random284	0.00436673	7.79137e-23	7.03356e-42	0.48872	1.57849e-24	7.28364e-30
Random285	0.535353	0.336181	3.10892e-11	0.98678	1.3476e-17	6.90866e-24
Random286	0.184232	2.43397e-25	6.39921e-44	2.13619e-05	1.18079e-30	8.97448e-39
Random287	0.92713	3.70797e-16	3.37465e-31	1.92006e-07	9.58558e-46	5.16851e-48
Random288	0.829056	0.000892327	4.86598e-19	0.118098	1.93482e-21	6.54689e-29
Random289	0.565272	1.68023e-76	1.12662e-99	2.1317e-12	1.24902e-26	1.79451e-34
Random290	0.01959	7.04972e-05	1.77276e-20	1.96688e-14	1.57836e-30	1.46868e-37
Random291	1.21525e-06	1.84765e-85	2.22912e-84	2.41814e-08	6.75912e-21	4.02933e-32
Random292	0.272167	6.96242e-07	2.12174e-28	0.0017071	1.16733e-23	3.54503e-33
Random293	0.336123	4.02155e-18	4.33794e-32	0.034351	4.47922e-32	5.65091e-41
Random294	0.00968006	2.1732e-16	1.86905e-27	0.00180375	2.46533e-19	2.3194e-24
Random295	0.00322789	0.0690266	6.11032e-06	0.467305	7.68285e-20	1.08553e-26
Random296	3.07076e-05	2.77725e-49	1.14031e-55	0.00313091	3.63182e-19	1.98399e-27
Random297	0.527104	3.278e-08	2.95368e-24	0.0909219	6.309e-35	5.98926e-42
Random298	6.35441e-06	4.71723e-08	8.86732e-23	4.23052e-08	3.42953e-11	2.75942e-23
Random299	0.0911154	3.50709e-26	7.39694e-51	0.422642	3.18889e-15	2.27785e-26
Random300	0.0492713	4.19829e-06	5.64056e-28	8.18347e-05	3.10339e-29	2.5097e-33
Random301	0.751829	0.00825186	2.13099e-15	0.00226157	3.77709e-24	1.48902e-30
Random302	0.0303729	1.67542e-80	6.64889e-89	0.00185039	1.50994e-29	5.01132e-37
Random303	0.0758144	7.38479e-05	1.96828e-24	2.63055e-12	1.88449e-30	3.16814e-38
Random304	0.233523	7.85734e-16	6.94024e-36	0.903915	1.29186e-28	2.89966e-36
Random305	0.00026031	1.19067e-55	1.15684e-71	4.99471e-05	3.63662e-23	2.62962e-30
Random306	0.425221	0.160839	8.55553e-05	1.99912e-11	4.40425e-19	6.35193e-25
Random307	0.533357	0.0274434	8.25213e-15	1.62003e-07	2.04871e-13	4.26174e-21
Random308	0.961846	1.654e-15	5.62311e-36	5.49619e-06	2.72071e-36	3.96834e-41
Random309	3.09699e-05	1.38858e-34	8.39612e-42	0.50863	4.39479e-34	5.48647e-37
Random310	5.4613e-07	0.429297	5.39361e-10	0.98166	3.43853e-38	1.32461e-46
Random311	0.106191	0.361532	6.76059e-10	0.283972	2.39687e-12	2.20316e-19
Random312	0.321944	0.0262035	4.03929e-14	2.75024e-06	4.75211e-22	1.22856e-28
Random313	0.937188	0.00248293	4.43172e-17	1.42107e-05	6.00224e-23	1.18354e-30
Random314	0.973613	0.0852577	5.22265e-17	0.00993044	4.64114e-28	5.28118e-35
Random315	0.309949	3.75982e-35	1.68903e-51	0.00175817	9.90819e-23	9.77784e-32
Random316	0.841487	0.581066	7.48535e-16	2.92259e-05	8.76083e-24	5.46065e-33
Random317	0.272021	0.437095	6.08671e-11	0.201174	5.3562e-11	6.06811e-18
Random318	2.10567e-10	0.675255	5.55718e-11	0.131097	5.36164e-20	6.82582e-25
Random319	0.000386425	4.62184e-65	5.44395e-72	0.00476806	5.17026e-35	2.23044e-44
Random320	0.463359	0.391006	7.70251e-16	5.54683e-11	2.65227e-35	5.26713e-39
Random321	0.0710598	1.5248e-06	3.83203e-08	0.259616	7.17989e-14	3.71014e-25
Random322	0.00135682	3.05465e-34	1.62532e-48	0.0243499	7.43302e-31	1.57192e-36
Random323	0.0139863	7.83577e-10	3.30976e-26	0.148964	1.42057e-36	2.75435e-43
Random324	0.775651	3.55359e-07	0.0928975	0.00300469	8.86531e-19	1.7437e-24
Random325	0.0380799	6.6117e-05	3.05258e-05	4.90793e-07	1.01191e-22	3.77971e-28
Random326	0.0116232	1.2688e-56	7.52369e-75	0.921085	4.28815e-13	1.80211e-18
Random327	0.404466	0.244783	5.88447e-09	5.25109e-07	5.19137e-27	4.67066e-34
Random328	0.00144969	1.88598e-05	1.63845e-10	0.000269508	1.73184e-16	3.14187e-22
Random329	0.0383535	0.42769	8.70948e-09	0.000300885	9.93127e-38	1.76681e-40
Random330	0.446857	2.18044e-15	2.51104e-26	0.0017888	3.23609e-20	2.55199e-28
Random331	0.531212	0.000255855	5.22255e-26	2.28096e-05	1.59391e-13	2.22965e-21
Random332	0.139706	1.17556e-52	1.96418e-61	0.302557	7.89126e-17	5.38694e-23
Random333	0.713009	0.557059	4.33803e-09	0.933053	8.77883e-20	4.39107e-26
Random334	0.275045	1.09465e-16	4.48492e-34	0.00397445	1.8205e-17	9.42092e-25
Random335	0.695595	2.01165e-30	1.47407e-65	2.06336e-08	4.96827e-25	5.47862e-36
Random336	0.398917	0.408169	7.51573e-11	3.03062e-12	7.27692e-31	1.397e-39
Random337	0.00109563	7.338e-92	6.64891e-100	0.0104504	5.68131e-44	5.32553e-49
Random338	0.290027	2.73832e-18	1.40133e-33	5.74477e-06	3.48874e-35	2.00496e-37
Random339	0.873879	0.00791546	2.45061e-16	0.0645993	2.65562e-35	3.1964e-41
Random340	0.0603466	0.00287621	2.09439e-20	0.0125578	1.25115e-26	3.0027e-31
Random341	0.280042	0.334498	3.05565e-16	4.27232e-07	1.02423e-18	3.24755e-27
Random342	0.00517017	6.1881e-80	4.04325e-93	0.0104651	1.9062e-21	2.28418e-25
Random343	0.0584923	0.193769	2.71804e-13	0.100543	2.54362e-26	2.0977e-35
Random344	0.549386	2.33182e-09	1.08071e-24	5.76586e-16	1.13244e-20	1.58636e-28
Random345	6.14567e-11	0.407426	1.0025e-07	1.27604e-05	1.37669e-30	7.46882e-33
Random346	0.737785	2.29875e-48	4.67608e-75	2.18261e-10	2.14458e-16	3.79266e-25
Random347	0.793844	0.588929	2.14066e-06	0.0143862	2.82367e-19	4.5104e-27
Random348	0.0446368	7.15595e-11	2.41786e-30	0.541456	5.92963e-29	8.56027e-35
Random349	0.776588	1.01803e-10	5.74171e-25	0.000667448	1.14034e-11	7.01076e-18
Random350	8.13534e-11	5.95209e-82	1.75503e-81	0.16295	5.90482e-37	3.42073e-42
Random351	0.231776	1.54721e-06	5.6129e-29	4.88149e-13	1.56179e-10	1.10203e-17
Random352	0.0123612	8.53136e-30	1.46995e-45	0.000107817	5.03382e-15	7.51164e-23
Random353	0.0249453	1.0249e-88	1.99902e-99	0.359533	1.12016e-10	6.88549e-18
Random354	0.0159933	6.2794e-21	5.47125e-47	0.000303704	1.32484e-16	7.00449e-28
Random355	7.78347e-13	8.56307e-111	1.36563e-114	0.272356	2.72594e-16	8.91275e-25
Random356	0.233039	0.860239	1.70154e-08	0.76931	1.04542e-27	3.12118e-33
Random357	0.356036	1.01933e-09	1.41847e-21	0.0230162	3.47291e-19	6.77593e-29
Random358	1	0.537258	2.53352e-16	8.47074e-08	5.36147e-14	8.71038e-19
Random359	0.580911	4.34231e-70	5.13121e-81	0.0119618	1.39493e-23	1.75749e-30
Random360	0.786402	4.72423e-13	4.7659e-27	7.19209e-06	7.99527e-15	6.08484e-20
Random361	0.00052973	3.56274e-96	5.06565e-92	2.51884e-09	2.88217e-11	1.80971e-18
Random362	0.0715454	0.118785	4.39346e-09	0.0171056	4.4507e-20	3.07546e-23
Random363	0.451082	0.00897805	1.46391e-05	0.0115112	1.24991e-25	4.41555e-30
Random364	0.0094435	0.067621	4.07972e-12	1.55177e-07	2.1398e-30	1.45771e-38
Random365	0.00575258	1.01152e-83	5.25042e-85	0.26987	5.58183e-33	4.0891e-40
Random366	8.1827e-05	2.81487e-17	1.8353e-36	0.000719319	1.46476e-27	1.03482e-32
Random367	0.8139	0.000136914	4.60989e-25	0.0655592	1.76496e-22	7.3779e-29
Random368	0.701603	1.5173e-21	6.1779e-52	0.0941472	2.3418e-43	7.49206e-47
Random369	0.0648791	0.652784	1.6459e-08	0.420857	2.36359e-30	9.32186e-32
Random370	0.161488	3.17699e-15	6.42361e-30	0.2721	4.85787e-33	6.01453e-43
Random371	0.974566	0.728435	2.53753e-09	4.20034e-09	2.00416e-17	1.82257e-23
Random372	0.0120507	1.38082e-43	7.83722e-50	0.589206	6.38377e-22	6.50293e-26
Random373	0.00633906	7.14449e-62	1.02549e-72	0.0415284	2.95262e-31	9.63408e-35
Random374	0.0359891	3.01384e-56	3.10266e-74	0.635736	1.10665e-28	3.552e-35
Random375	0.0189641	0.00090027	3.46021e-24	5.08117e-09	2.3788e-31	4.93052e-39
Random376	0.132689	3.14919e-05	1.62547e-23	0.938776	5.03585e-30	1.31668e-35
Random377	0.677249	2.39934e-32	2.36424e-49	0.00342252	2.66493e-40	9.34071e-45
Random378	0.160336	0.0362416	2.08839e-06	0.0391545	7.2222e-13	1.45004e-19
Random379	0.723153	5.00567e-14	1.54176e-29	0.43264	1.59135e-28	6.22917e-35
Random380	0.723282	1.34806e-65	1.2222e-83	0.0219019	1.14602e-21	1.25219e-29
Random381	0.0282396	3.2203e-77	2.27669e-84	0.377553	2.02454e-27	3.73423e-33
Random382	0.235356	6.62495e-30	1.27625e-49	0.000593819	1.25398e-19	2.10119e-25
Random383	0.135513	0.437214	1.62249e-11	1.33411e-08	1.40941e-15	1.12444e-21
Random384	6.15267e-10	0.0505207	6.28064e-12	6.48742e-05	6.17297e-15	2.12839e-26
Random385	0.919848	1.63539e-39	1.94811e-51	0.403699	1.10174e-26	6.06286e-34
Random386	0.00734598	0.37782	9.81597e-10	0.000990975	1.08934e-30	1.0884e-37
Random387	0.000350167	1.50045e-17	1.69814e-26	0.00174759	5.85977e-27	5.00284e-33
Random388	0.527763	8.39501e-74	1.46482e-81	0.0530322	2.66735e-27	6.59171e-34
Random389	0.787689	4.55204e-56	5.0378e-75	0.349333	8.93806e-24	2.84414e-27
Random390	0.777039	6.92982e-12	3.3439e-32	0.0187511	1.08502e-50	1.30997e-51
Random391	0.407963	0.855072	4.74567e-13	0.226602	9.86164e-26	2.26659e-31
Random392	0.979035	4.64402e-100	9.34349e-109	3.89512e-08	1.27404e-21	7.63384e-31
Random393	0.00159588	1.24271e-30	9.86096e-43	0.257383	3.41097e-31	2.71625e-36
Random394	0.767706	0.00380278	1.09574e-05	0.673827	3.55286e-12	1.05812e-18
Random395	0.233581	2.6219e-06	1.53211e-23	5.65474e-08	5.12057e-18	4.53193e-26
Random396	0.0333844	1.02727e-12	1.1697e-31	2.48409e-09	2.29889e-37	1.05704e-42
Random397	0.718576	0.0158976	1.04399e-11	0.0393652	7.61289e-09	2.39453e-14
Random398	0.603681	6.0553e-80	8.69367e-86	1.36826e-05	1.08425e-17	1.02096e-25
Random399	1.87817e-05	1.26532e-15	2.18928e-31	1.38426e-06	4.67576e-23	7.54491e-31
Random400	0.00449007	1.5435e-06	1.01841e-21	2.01791e-05	2.02733e-30	2.293e-36
Random401	0.0494938	3.30256e-05	5.71318e-21	0.061095	4.10036e-32	1.02669e-36
Random402	0.139393	0.000241311	3.447e-18	0.296148	1.29553e-29	3.3539e-35
Random403	0.041619	0.337526	2.33571e-13	0.00253594	1.37492e-25	8.31673e-32
Random404	0.112542	0.550789	3.51587e-12	0.365248	1.35046e-14	1.1354e-22
Random405	0.129905	1.35683e-74	6.5979e-91	0.303693	1.70064e-27	3.44262e-35
Random406	0.359533	2.3788e-31	2.43525e-52	0.37728	4.00213e-14	9.19989e-21
Random407	0.05769	5.30796e-12	5.23016e-32	4.20951e-08	9.84215e-33	2.98897e-41
Random408	0.059556	1.3728e-35	6.13223e-40	0.294531	2.68704e-28	3.55785e-35
Random409	0.122357	2.75902e-59	4.42427e-68	0.751972	1.52827e-41	1.49618e-40
Random410	0.0580432	3.94428e-59	2.26657e-79	2.53769e-10	8.6825e-20	9.86783e-29
Random411	0.00089264	9.95199e-19	2.65767e-26	0.246922	9.27068e-37	2.01215e-40
Random412	0.00166844	4.96917e-97	9.0154e-103	1.15219e-10	6.22822e-36	1.10896e-40
Random413	0.00119779	6.90145e-102	3.86007e-100	0.00139255	1.70173e-36	1.32563e-44
Random414	0.156195	1.03176e-08	3.88989e-25	0.246565	4.07411e-30	1.58815e-37
Random415	0.0600697	5.86445e-119	2.70348e-126	0.028608	3.69796e-31	6.36147e-39
Random416	0.264281	0.00487426	1.14154e-21	2.22926e-05	1.84644e-38	6.52994e-43
Random417	0.222183	9.04964e-28	6.96871e-45	0.568227	3.37247e-29	1.48007e-35
Random418	0.408342	1.00999e-13	1.87321e-33	0.000159141	5.77445e-31	9.6403e-39
Random419	3.2747e-06	1.09505e-47	1.01032e-59	0.00745322	1.11831e-34	3.93755e-42
Random420	0.0466668	7.26474e-08	3.73159e-26	0.000124024	4.98578e-20	2.18879e-28
Random421	0.00158593	7.63487e-33	2.48241e-50	0.37629	1.10925e-21	2.07741e-26
Random422	0.103088	2.13099e-15	1.87065e-43	9.03759e-05	1.48668e-22	4.49622e-24
Random423	0.0492713	1.92574e-40	1.11495e-51	1.3893e-05	1.32216e-36	7.69936e-44
Random424	0.0264469	0.081532	3.82369e-15	3.45548e-10	1.52964e-29	1.22768e-34
Random425	0.00119959	4.87267e-08	8.84973e-23	0.0504794	1.02852e-26	8.54679e-32
Random426	0.782845	0.753702	6.47653e-19	0.00467432	2.96379e-08	1.59971e-16
Random427	0.0470183	7.06882e-37	5.34137e-53	9.86126e-10	3.97124e-27	9.94555e-37
Random428	0.91267	1.61296e-81	5.98655e-88	7.00832e-09	6.67919e-13	1.03347e-21
Random429	0.128659	0.00736553	6.08671e-11	0.596434	6.59847e-26	1.00296e-33
Random430	0.0947399	2.39257e-76	7.03222e-75	0.00436528	1.05623e-21	2.2293e-27
Random431	0.0152988	2.29954e-51	4.4688e-65	0.00611889	4.43599e-17	2.30039e-23
Random432	0.155638	4.01334e-16	3.19412e-41	2.81274e-16	5.55338e-18	1.04444e-23
Random433	0.807531	4.96314e-11	3.01186e-28	3.19792e-07	1.03203e-23	1.24639e-31
Random434	0.516954	0.00181222	4.78685e-16	0.254127	6.40586e-38	1.15494e-42
Random435	0.0016382	1.26559e-36	4.33549e-42	0.0116418	1.16851e-31	1.91992e-38
Random436	0.211263	0.333453	1.54554e-11	0.410056	1.26025e-18	7.69157e-25
Random437	0.050263	1.10677e-09	2.42137e-26	0.0942077	1.11392e-15	1.97871e-23
Random438	0.00176804	6.70855e-53	5.49932e-57	4.36465e-06	3.56201e-27	6.53543e-39
Random439	0.0659785	3.17572e-26	2.05115e-41	0.185508	1.73337e-36	6.34356e-44
Random440	0.968041	9.66452e-05	2.26753e-21	0.0682359	5.84956e-35	5.88091e-39
Random441	0.863073	0.594996	6.58653e-17	0.0245678	5.72728e-06	6.23155e-13
Random442	0.0169567	6.72051e-15	6.34544e-36	7.08902e-07	1.12039e-11	1.98149e-21
Random443	0.0115625	1.26047e-23	1.29961e-41	0.480698	2.56665e-08	1.24066e-17
Random444	0.0197087	6.96731e-66	1.44342e-81	0.811994	1.12513e-14	1.09813e-20
Random445	0.596253	1.13966e-08	5.15607e-22	0.00158758	2.72937e-25	1.44775e-32
Random446	0.00272342	0.0597247	4.78356e-09	3.47381e-10	1.73283e-20	5.23489e-26
Random447	5.17866e-10	2.3385e-45	1.81379e-49	0.0238097	7.00999e-26	7.28676e-33
Random448	0.00197273	4.46121e-13	2.50322e-27	0.764254	1.62379e-28	3.51028e-36
Random449	0.0635128	4.59689e-06	1.13544e-19	0.00694788	7.55498e-22	2.57011e-29
Random450	0.197151	3.27762e-05	1.28402e-20	0.396318	1.64286e-29	1.07418e-34
Random451	0.258977	5.12214e-08	6.46673e-30	9.19258e-05	2.25044e-23	2.33996e-31
Random452	6.58586e-06	7.7394e-96	1.31492e-109	2.49875e-06	2.90145e-29	4.96303e-38
Random453	0.710518	3.07223e-63	1.95904e-75	0.275097	2.2652e-35	1.02521e-39
Random454	0.225088	0.0230876	9.3373e-12	0.217619	6.03517e-15	6.27007e-22
Random455	0.369799	0.535141	2.95702e-10	0.0759313	3.67324e-15	8.01797e-21
Random456	0.2721	4.25243e-43	3.01718e-54	0.35616	5.61864e-41	2.4462e-46
Random457	0.0410381	5.41043e-11	1.63627e-28	0.208029	4.35872e-12	1.29209e-18
Random458	1.9976e-10	5.09153e-114	2.82914e-114	1.33505e-05	4.04579e-26	1.78096e-33
Random459	0.822587	1.00507e-15	5.29622e-31	0.00102925	1.44399e-11	9.19382e-18
Random460	0.134867	0.381828	7.93049e-22	0.400473	2.64315e-24	2.9139e-30
Random461	0.793846	9.65097e-08	8.01634e-21	0.892535	2.86916e-14	1.50626e-22
Random462	0.0581003	0.430912	5.20464e-10	0.502265	5.96699e-13	1.58169e-19
Random463	0.000109303	0.00522392	3.90913e-13	0.953395	1.30473e-07	4.62294e-16
Random464	0.403915	2.55621e-46	7.56467e-64	0.541598	1.90173e-18	2.84619e-28
Random465	0.0377861	2.17697e-41	1.69839e-68	0.0153896	8.99048e-40	3.35736e-45
Random466	0.0177863	9.71838e-31	1.23302e-47	0.0114547	3.98197e-18	3.75888e-23
Random467	0.0169839	0.933491	3.72801e-13	0.00174396	3.63819e-17	1.76798e-23
Random468	7.02257e-08	3.06869e-25	1.81385e-41	0.0483031	2.58898e-13	9.36005e-24
Random469	0.0162341	0.00342894	9.24989e-18	0.786402	2.58198e-22	1.26373e-30
Random470	0.0100031	5.08458e-58	2.00225e-76	0.0049518	1.4342e-09	4.58327e-15
Random471	0.940369	4.62513e-07	9.67362e-21	1.49393e-06	1.05562e-22	1.38934e-28
Random472	0.000393081	1.75461e-06	6.74352e-22	1.3472e-05	1.12717e-23	1.38856e-27
Random473	0.259158	1.77449e-06	8.94375e-22	0.00982821	3.50993e-26	9.4147e-34
Random474	0.0259702	6.11654e-12	1.29678e-28	0.00297346	2.73155e-36	6.93606e-39
Random475	0.0157183	5.60575e-25	3.01503e-32	0.0214791	5.96672e-30	2.67228e-38
Random476	0.915808	3.42473e-26	2.21022e-53	0.718576	2.07989e-28	3.23469e-35
Random477	0.000108241	1.46212e-64	1.46576e-66	0.045439	3.69125e-20	5.40279e-25
Random478	0.600491	9.82794e-62	2.15689e-81	1.15316e-08	3.43287e-22	1.8411e-28
Random479	0.00257476	3.93533e-74	5.67769e-82	1.6939e-11	1.51584e-28	4.70914e-33
Random480	0.416726	0.363585	6.26724e-12	1.84187e-08	1.40113e-18	1.95258e-25
Random481	0.267345	7.19283e-14	4.46435e-28	0.614465	6.54588e-22	3.64655e-28
Random482	0.533072	2.95917e-41	1.48258e-53	0.145662	7.49772e-43	7.04315e-47
Random483	0.0173928	7.49092e-65	1.60037e-75	0.00504916	2.69529e-27	3.80475e-33
Random484	0.00226995	1.35704e-53	8.23599e-64	0.753702	1.25853e-28	2.22329e-36
Random485	0.0357367	0.887435	2.6806e-08	0.0853667	2.04871e-32	3.33886e-36
Random486	0.129332	0.509953	6.68422e-12	0.440247	1.99222e-12	1.27358e-18
Random487	0.000125669	6.48344e-96	4.27975e-96	1.12782e-11	4.01858e-17	3.51081e-28
Random488	0.0207409	4.77384e-16	1.20959e-37	0.0776081	1.04504e-09	4.08487e-15
Random489	0.174469	0.21658	1.49144e-10	0.856171	8.94678e-18	4.51538e-25
Random490	0.000171454	8.48271e-10	8.87241e-24	0.012551	1.38408e-32	8.63563e-37
Random491	0.62093	0.000709877	4.40875e-18	0.645606	1.12794e-20	5.42534e-27
Random492	0.382412	0.246388	2.77515e-07	0.0299214	3.93011e-18	4.10236e-27
Random493	0.042729	0.762002	1.10646e-06	6.86362e-09	1.33094e-25	4.18866e-31
Random494	0.576436	3.76019e-06	1.68726e-21	0.536507	2.96673e-38	1.22171e-47
Random495	0.0513771	2.136e-07	1.36005e-20	3.99367e-05	2.54692e-27	2.07429e-36
Random496	2.57296e-05	3.4187e-28	4.7157e-49	7.54896e-10	2.57089e-16	1.05953e-25
Random497	0.198076	0.779305	1.01577e-14	0.0610885	2.50476e-13	2.70972e-21
Random498	0.261631	0.003313	8.13197e-24	0.349578	1.54048e-14	6.47455e-22
Random499	0.0157368	1.17872e-101	1.75105e-101	0.000549351	6.56775e-20	7.38695e-28
Random500	0.0472128	2.1889e-25	3.19412e-41	7.36897e-05	1.58248e-18	3.2401e-25
Random501	0.0321099	9.20176e-56	1.93285e-71	0.108976	3.83186e-20	2.99665e-24
Random502	0.0670653	0.873231	4.70111e-07	6.95887e-05	3.74486e-18	2.94682e-25
Random503	0.168514	1.79727e-07	4.35204e-31	1.18684e-06	3.67995e-32	4.6192e-38
Random504	0.15139	3.50444e-06	5.28066e-16	0.594996	1.83595e-33	1.32691e-39
Random505	0.899872	0.00487705	6.85297e-17	1.71544e-08	3.51206e-31	1.27507e-38
Random506	0.811585	3.45973e-11	9.54594e-28	2.54637e-12	1.73565e-15	8.11218e-24
Random507	0.0885444	0.00907051	1.4519e-17	0.117472	3.06511e-26	1.0776e-32
Random508	0.0514553	0.0222223	1.97518e-17	0.000547438	5.4846e-21	4.11812e-27
Random509	1.29334e-15	5.68201e-10	3.28778e-20	0.0046459	6.12321e-27	1.29751e-34
Random510	0.563081	0.859336	2.04988e-12	0.889569	9.69311e-20	9.96433e-28
Random511	0.0589603	1.82472e-11	3.55384e-31	0.338771	2.40949e-36	1.94408e-45
Random512	0.000114049	1.26297e-34	3.26512e-47	0.0113645	2.20755e-20	7.69157e-25
Random513	0.743786	4.04356e-05	2.56919e-18	4.40064e-12	1.29297e-27	2.51433e-36
Random514	0.272237	1.64118e-11	4.98752e-32	6.10813e-09	1.346e-25	4.45531e-32
Random515	0.0447134	5.16923e-35	1.21408e-45	5.66568e-09	3.24453e-10	1.4984e-15
Random516	0.00614709	0.0641434	1.01133e-15	0.00666104	4.48615e-29	2.00103e-36
Random517	0.063373	0.0924753	1.23392e-08	0.0986585	2.988e-28	1.55458e-31
Random518	0.000483018	7.85847e-13	5.94006e-29	0.160036	3.01809e-07	3.9561e-15
Random519	0.0301819	9.5913e-06	2.0448e-23	4.6058e-07	7.56923e-21	9.02813e-27
Random520	0.938757	1.94855e-21	1.64446e-44	3.13538e-05	4.52876e-39	1.20449e-43
Random521	0.411262	2.98121e-12	3.24e-37	5.02832e-05	1.03121e-13	1.86091e-22
Random522	0.0516572	0.0720709	3.55296e-14	0.260775	3.57687e-35	1.77765e-39
Random523	0.0123151	3.79408e-87	1.17963e-80	0.820965	1.57088e-12	2.14196e-20
Random524	0.0015555	1.52238e-18	2.57873e-28	0.0207489	2.52452e-33	1.96068e-36
Random525	0.906057	8.58401e-05	1.11422e-21	0.323718	3.44315e-46	3.65056e-51
Random526	1.0818e-05	1.05296e-41	1.91889e-45	0.420649	2.04634e-21	7.08752e-28
Random527	0.0999928	1.57651e-23	7.35247e-28	0.974566	8.59898e-19	5.36513e-28
Random528	0.345497	0.425215	1.35681e-09	0.503947	8.77167e-23	2.79139e-30
Random529	0.472946	1.46627e-12	2.23418e-31	6.28433e-05	4.8923e-28	1.14504e-36
Random530	0.0266721	0.638606	5.93878e-18	0.849263	4.53532e-21	1.74162e-30
Random531	0.101632	1.53578e-08	4.89192e-27	0.604657	5.10456e-12	3.49441e-21
Random532	0.157926	5.92109e-07	4.42458e-31	0.298357	5.18546e-19	2.69529e-27
Random533	0.848449	9.643e-16	1.32855e-24	0.0469758	6.75403e-26	1.46323e-31
Random534	0.476407	3.7825e-07	5.33876e-21	4.30086e-06	2.05207e-16	1.65329e-24
Random535	0.229584	0.101479	1.17389e-21	0.3735	3.13663e-14	4.15916e-21
Random536	0.0146045	0.0569701	1.25634e-18	0.0166348	3.617e-18	3.18432e-25
Random537	0.967535	1.24968e-23	4.41248e-45	0.630848	8.71174e-27	3.73658e-33
Random538	0.917634	0.336883	4.44429e-07	0.290495	4.1172e-27	2.70505e-32
Random539	0.00584321	0.000269474	2.67911e-23	1.73555e-05	2.12116e-21	4.28834e-26
Random540	0.570599	0.487371	3.05101e-06	5.00072e-06	2.31104e-26	1.03726e-30
Random541	0.194114	0.000126791	3.02745e-18	5.40063e-05	2.13797e-27	2.55095e-32
Random542	0.590891	2.25153e-07	2.81353e-22	7.24021e-09	1.58683e-11	1.61685e-18
Random543	0.498017	2.00798e-111	8.34215e-109	1.13027e-12	4.93551e-29	6.70347e-37
Random544	0.0211088	0.000190196	2.53904e-17	0.0146414	4.45805e-46	3.4714e-47
Random545	0.537258	8.13139e-20	3.83843e-37	0.680287	1.96001e-34	9.09284e-42
Random546	0.0577279	0.000169457	1.68486e-21	0.00175194	1.57333e-29	4.72076e-32
Random547	1.2276e-06	1.73934e-07	1.06402e-23	0.193847	2.16854e-30	3.51777e-42
Random548	0.49031	0.526503	4.35084e-06	0.0562298	1.19352e-21	2.40499e-30
Random549	0.326281	2.37722e-05	9.37688e-33	3.38052e-09	5.6027e-18	3.05143e-26
Random550	0.523646	0.0399398	2.88024e-10	0.359248	8.57043e-26	1.44054e-29
Random551	0.0496842	0.174054	8.22023e-10	3.3887e-05	1.54466e-09	1.33999e-14
Random552	0.0351514	4.1896e-10	1.41341e-30	3.72573e-10	4.68725e-27	1.35412e-32
Random553	0.491768	5.03252e-18	6.81484e-32	0.0615007	3.25884e-22	7.70627e-33
Random554	4.12676e-05	8.77749e-26	3.77312e-38	0.00759222	7.75603e-34	6.96121e-37
Random555	0.00768646	2.83955e-55	8.53538e-62	1.73946e-06	2.15376e-33	1.82417e-38
Random556	0.000739442	4.42601e-27	1.98385e-43	0.214538	3.69586e-25	2.3606e-37
Random557	0.129268	1.60556e-66	2.58325e-68	0.00691733	2.34645e-07	3.92182e-14
Random558	0.480338	8.95729e-16	9.96851e-29	0.125029	1.72074e-27	1.48224e-32
Random559	0.0450987	2.58348e-23	5.91122e-39	0.00167795	3.53744e-09	5.60854e-15
Random560	0.0916431	7.4886e-07	1.38626e-20	0.00111364	2.76154e-35	1.25536e-37
Random561	0.2321	0.0028289	2.2746e-16	0.328404	1.29186e-28	1.90382e-38
Random562	0.0749549	6.7365e-06	1.94215e-31	2.41719e-05	8.89676e-11	5.86913e-20
Random563	0.0260167	8.03624e-60	5.89984e-72	0.873879	3.5295e-26	6.54455e-32
Random564	0.912843	0.94647	1.16233e-12	2.91107e-05	7.47497e-22	3.91091e-29
Random565	0.231047	2.98417e-18	5.31256e-47	0.586435	7.666e-30	6.20229e-36
Random566	0.346616	4.83212e-11	3.35242e-34	0.000460106	4.02285e-19	2.64211e-30
Random567	0.871209	1.20358e-05	2.69588e-16	0.436651	1.73659e-18	1.56136e-24
Random568	0.00289743	2.58244e-41	6.81382e-58	0.129374	9.6531e-19	2.78512e-28
Random569	0.0718161	5.93841e-46	2.70638e-77	4.72632e-11	1.74542e-12	3.26003e-22
Random570	0.0558322	5.81309e-13	5.35221e-35	0.566588	6.5093e-37	2.31497e-45
Random571	1.18906e-05	2.88958e-40	3.02611e-54	1.15952e-06	5.53711e-12	6.39095e-18
Random572	8.85724e-06	2.79501e-97	3.63988e-109	0.383846	5.16649e-18	2.38638e-29
Random573	0.370618	6.53732e-06	3.66224e-15	0.208136	1.2717e-39	3.41457e-43
Random574	0.973613	0.000543074	5.63674e-15	3.21779e-05	3.30396e-29	1.55949e-34
Random575	0.140931	0.0159936	6.80212e-13	0.0606744	1.21218e-14	1.18276e-21
Random576	0.139393	1.80782e-21	1.20518e-37	0.000107407	3.17397e-31	2.88401e-38
Random577	2.30756e-06	8.49006e-07	3.59014e-27	0.00606719	7.35239e-32	4.77396e-36
Random578	0.00926227	1.40007e-06	7.93137e-29	0.0222761	9.77274e-19	1.12681e-27
Random579	0.0345101	0.722773	5.16907e-11	0.000533811	1.06505e-18	1.53676e-29
Random580	0.415884	1.38177e-05	5.94517e-18	2.26158e-12	6.39131e-46	7.89013e-48
Random581	0.0687597	0.044464	1.94679e-15	0.0180515	8.91797e-15	1.41591e-24
Random582	0.399007	0.0385185	1.62668e-18	0.000226003	2.32955e-14	2.63092e-20
Random583	0.382397	7.75719e-06	4.26571e-19	0.00036362	6.24063e-44	1.50593e-49
Random584	0.00828479	1.54204e-97	5.09614e-100	0.263526	3.63868e-24	3.84268e-33
Random585	0.915808	3.90757e-12	0.00552929	0.00036362	1.18026e-20	2.84049e-26
Random586	0.322282	2.09944e-13	3.43307e-30	1.08778e-05	1.92969e-14	1.80078e-26
Random587	0.0844433	2.6339e-86	9.92074e-90	3.70404e-09	1.28343e-17	2.60879e-26
Random588	0.00205858	3.36643e-57	1.45581e-65	0.707652	1.83763e-31	1.43259e-37
Random589	4.56236e-05	2.43068e-09	2.89716e-31	0.145189	1.66875e-17	2.06839e-24
Random590	9.83478e-07	1.93368e-54	7.22524e-67	0.00469804	0.000463291	6.27723e-09
Random591	0.73875	6.70804e-19	1.41044e-33	0.00431734	1.84734e-35	9.14591e-39
Random592	0.470022	6.7988e-11	0.000488096	0.0366789	7.37317e-18	2.59809e-26
Random593	0.298485	0.0221188	2.03135e-13	0.000998501	1.39649e-41	1.13931e-44
Random594	1.41017e-13	0.0324446	1.10651e-11	0.712684	1.76021e-21	1.13651e-31
Random595	0.171222	0.000194792	2.15243e-17	4.56236e-05	2.11482e-30	3.22007e-34
Random596	0.182205	6.44178e-81	2.77287e-98	7.86681e-06	7.82131e-30	7.31017e-38
Random597	0.826649	4.36574e-05	1.36034e-16	1.816e-07	3.74666e-26	2.52996e-32
Random598	4.12552e-09	2.29225e-31	4.90841e-46	3.41907e-10	4.55142e-34	2.53994e-39
Random599	1.00819e-05	1.55325e-26	7.80141e-36	0.0231741	2.10869e-18	3.48302e-25
Random600	0.00138435	0.143841	2.68284e-11	0.876684	2.31497e-45	1.68371e-48
Random601	0.786402	6.63125e-20	4.8373e-36	3.76671e-05	1.55627e-40	5.41371e-48
Random602	0.847834	0.0286689	9.58672e-19	1.28388e-09	1.00421e-14	2.48404e-23
Random603	0.0569461	7.62425e-12	8.13628e-43	0.0188362	1.13514e-27	1.08566e-32
Random604	0.0022026	1.58326e-85	1.97787e-100	3.94343e-16	1.77953e-19	1.29553e-29
Random605	0.451069	2.32015e-24	4.61738e-38	2.39008e-07	2.8874e-50	5.84154e-52
Random606	0.938144	2.76393e-06	3.236e-23	6.77498e-11	6.99364e-15	5.80983e-23
Random607	0.772438	8.59808e-05	4.83769e-21	0.0110956	1.55548e-19	1.9807e-26
Random608	0.0155993	1.28843e-82	2.84783e-90	5.5563e-05	1.1094e-17	2.62758e-24
Random609	0.0533068	0.000167992	1.63975e-17	5.11032e-05	1.35241e-21	7.64505e-31
Random610	0.000967602	0.000226399	2.46812e-25	0.000214581	3.81342e-18	6.63151e-30
Random611	0.626153	0.00490322	4.16312e-08	0.00144679	7.79713e-14	1.86429e-19
Random612	6.10113e-09	0.79977	2.22425e-09	0.00181218	1.5521e-16	1.03299e-21
Random613	0.702354	0.0228132	1.11265e-19	0.936184	4.35187e-18	1.17476e-26
Random614	0.00292786	1.2793e-17	2.24437e-33	0.587743	4.24353e-25	3.76202e-37
Random615	0.967377	0.117283	2.15528e-12	4.15359e-06	1.49426e-20	3.98151e-26
Random616	0.519089	0.000125774	1.79377e-19	1.93693e-05	5.00937e-09	6.48428e-17
Random617	0.538575	3.39218e-25	4.64548e-49	0.0813519	1.03526e-14	2.00313e-19
Random618	0.0040765	0.809186	2.37545e-09	0.0787635	2.88432e-21	1.31276e-30
Random619	0.445032	0.562412	1.50251e-10	3.33654e-16	3.00606e-17	6.58093e-24
Random620	0.0619946	2.37601e-14	1.28477e-30	0.362821	8.79517e-23	3.23392e-27
Random621	0.00164115	3.44427e-72	2.50551e-75	4.29195e-08	1.84005e-31	2.03029e-36
Random622	0.0516572	5.84192e-06	4.16151e-26	3.40333e-07	9.15596e-27	3.76589e-37
Random623	0.760011	1.19237e-31	6.30743e-42	0.910951	1.60715e-21	1.55871e-30
Random624	0.472823	2.95959e-48	1.91293e-63	0.339867	5.02941e-21	6.84015e-27
Random625	0.00745985	6.86507e-05	1.39061e-19	4.74364e-07	2.51961e-28	6.09798e-38
Random626	0.00159082	1.65856e-50	5.28166e-69	0.0535533	9.37688e-33	5.92094e-42
Random627	0.26348	0.0167743	2.62005e-16	0.17145	1.62037e-30	2.76329e-38
Random628	0.0893312	7.38669e-31	2.10517e-57	0.109878	2.39519e-19	4.48341e-26
Random629	0.0509417	8.46405e-13	2.67585e-30	0.318629	3.43537e-24	6.78833e-38
Random630	0.00157028	2.95734e-08	4.24274e-23	0.346037	1.16774e-22	1.7931e-30
Random631	0.886594	0.302663	5.63229e-09	3.94606e-05	3.63211e-17	2.7278e-26
Random632	0.0375448	6.53362e-28	1.45153e-43	0.564368	2.32019e-24	2.29614e-31
Random633	0.157555	8.45514e-08	7.79429e-25	0.849891	2.21257e-23	7.4036e-31
Random634	0.0208351	4.11129e-73	1.23744e-79	0.504001	3.14251e-19	3.32352e-28
Random635	1.51431e-05	0.00798966	1.97977e-14	0.374683	1.63948e-30	4.83003e-37
Random636	0.497349	0.0794664	5.82158e-16	0.000174821	3.83724e-35	6.91389e-41
Random637	6.14828e-05	6.26339e-42	6.79161e-49	0.001779	3.34439e-31	1.37911e-36
Random638	0.334498	0.93436	1.2826e-11	0.00974379	7.36308e-13	1.68935e-19
Random639	0.129156	1.8426e-13	7.27055e-19	0.713038	7.08408e-33	4.94196e-41
Random640	0.59152	1.56636e-07	1.32747e-24	0.034396	3.33695e-18	1.72866e-22
Random641	0.00349442	1.88052e-12	2.15146e-32	0.0520109	6.2919e-23	5.55188e-34
Random642	0.00126551	2.51275e-10	8.70155e-25	0.226014	7.57347e-32	4.61927e-38
Random643	0.00338285	4.46738e-76	1.41619e-91	0.0541361	2.30049e-29	2.95596e-37
Random644	0.205825	1.46102e-07	7.12265e-24	0.0340282	8.67692e-16	1.5962e-26
Random645	0.0905112	1.65692e-05	3.76775e-22	0.802594	6.26838e-29	1.95208e-34
Random646	0.937297	6.45404e-08	7.68257e-23	2.43909e-06	1.08757e-16	6.50362e-27
Random647	0.00817554	0.0668456	6.47073e-14	5.2534e-07	4.67748e-25	8.57852e-34
Random648	0.743786	0.000410006	2.55881e-18	3.05101e-06	2.19566e-11	8.92389e-20
Random649	0.959171	4.65575e-19	2.00461e-36	8.14735e-08	1.20296e-27	3.33693e-35
Random650	0.801019	1.40339e-48	1.10938e-71	0.519186	2.71326e-18	1.63338e-26
Random651	0.670365	3.6628e-15	8.64883e-34	0.00269685	2.69209e-32	1.53191e-36
Random652	0.32059	0.263153	6.56578e-10	0.0185581	1.27416e-20	1.80057e-29
Random653	0.000451111	8.76077e-97	3.35911e-93	0.632059	3.19872e-08	1.04077e-13
Random654	3.61406e-07	0.398917	6.49067e-12	0.0383516	2.89358e-32	5.68347e-39
Random655	0.231789	0.00155976	5.7662e-22	0.0159242	8.64655e-38	7.52714e-43
Random656	0.605335	0.361438	2.72164e-13	0.0393629	3.4429e-27	3.22694e-35
Random657	0.041295	7.58197e-14	3.98907e-36	1.15189e-06	5.66909e-24	5.19579e-30
Random658	0.410056	3.24013e-05	1.19633e-29	0.859977	2.60081e-25	1.4818e-32
Random659	0.0109427	2.60979e-84	6.55093e-94	0.466343	4.7289e-22	1.07175e-26
Random660	0.555551	3.49204e-05	1.07434e-17	0.357656	1.36198e-36	2.58067e-39
Random661	0.674369	3.83072e-32	8.28257e-52	2.88453e-05	4.04481e-26	4.52657e-33
Random662	0.798835	0.0310667	3.07539e-07	0.0170565	2.45324e-07	5.6938e-16
Random663	0.00128349	4.04167e-15	2.38479e-34	1.43147e-09	2.15336e-33	6.66228e-41
Random664	0.045789	0.000273557	4.58058e-22	0.0155917	6.45923e-38	2.04473e-44
Random665	0.406895	0.00264146	2.85948e-18	0.0443958	1.24564e-17	7.14333e-29
Random666	0.106407	0.187526	2.76032e-13	0.0638095	4.90488e-21	4.55055e-26
Random667	0.0695516	9.30234e-76	2.65736e-87	5.4266e-08	2.81891e-07	2.26321e-12
Random668	0.604434	0.0233754	1.05343e-10	2.37267e-08	2.09037e-13	7.58481e-22
Random669	0.806333	0.128046	6.32267e-12	4.96659e-09	5.22546e-31	2.45479e-37
Random670	0.561027	2.99677e-10	3.83269e-29	0.423162	9.93971e-24	1.20751e-30
Random671	0.433172	0.889569	3.49e-10	0.259847	4.20375e-10	5.63289e-15
Random672	0.504917	1.73864e-09	2.17885e-31	9.06501e-16	1.21796e-09	2.03375e-14
Random673	0.0179313	1.67901e-14	2.24335e-32	0.00564129	2.38038e-39	1.31455e-45
Random674	0.0201231	1.7898e-12	1.49927e-34	5.73052e-13	2.83988e-20	6.93348e-28
Random675	0.392981	0.424601	9.08176e-15	2.01443e-06	7.77331e-24	2.67339e-32
Random676	0.0687405	4.35116e-94	7.84494e-98	0.417975	8.81614e-20	1.02799e-24
Random677	0.0676405	4.07101e-11	1.62059e-26	0.0026172	3.0036e-38	2.49358e-44
Random678	0.461288	1.3627e-07	2.22217e-23	1.35854e-05	1.39488e-28	4.32053e-36
Random679	0.0107819	0.485227	2.45022e-16	0.226287	1.26845e-22	1.9756e-28
Random680	0.130807	1.04132e-05	4.50637e-21	0.13023	1.66192e-14	8.48556e-24
Random681	0.00885256	8.92173e-32	1.23438e-51	5.68306e-07	4.9736e-18	2.41448e-24
Random682	0.649644	2.58765e-05	1.17664e-23	0.00029429	1.40278e-21	4.7659e-27
Random683	0.586685	5.59717e-14	9.95166e-32	6.41636e-06	2.4698e-19	3.46021e-24
Random684	0.0194246	0.000698792	1.40918e-24	0.355358	2.48624e-23	5.96187e-33
Random685	0.59983	2.74277e-24	8.22783e-51	1.71051e-08	4.60599e-39	4.75757e-41
Random686	0.110341	0.0122558	3.02528e-14	0.00352645	4.82479e-21	9.02813e-27
Random687	0.00281767	5.77733e-84	7.68563e-84	4.93767e-09	3.64426e-31	1.98511e-38
Random688	0.000594177	1.59229e-06	4.43486e-25	0.0557174	8.00835e-21	2.05348e-26
Random689	0.970399	4.82238e-12	1.67179e-27	1.77385e-12	1.76063e-29	1.55806e-36
Random690	0.900301	0.000518231	7.42481e-18	0.0787089	2.42209e-21	5.1811e-28
Random691	0.983381	4.91837e-37	1.80059e-46	0.00028461	7.00637e-42	9.53539e-49
Random692	0.40073	1.38162e-24	4.09492e-31	0.642365	6.01789e-14	9.0588e-26
Random693	0.000236417	6.0932e-28	5.07771e-46	0.00722345	8.41426e-30	2.98418e-35
Random694	0.363395	7.27797e-16	8.04095e-29	0.000218363	1.85531e-32	5.08135e-38
Random695	0.26987	3.73935e-05	5.57173e-14	0.00427262	4.23772e-36	6.80071e-40
Random696	3.82405e-06	8.09267e-80	2.61839e-92	3.97481e-08	1.24211e-41	6.77445e-46
Random697	9.61565e-06	7.36746e-48	1.13582e-59	0.00162353	1.77678e-30	1.9493e-38
Random698	0.145189	0.394289	2.81308e-12	0.214122	6.66229e-23	1.9388e-26
Random699	3.25959e-08	1.3518e-07	1.01701e-22	0.0118013	3.07991e-17	1.35732e-24
Random700	0.0114471	9.15335e-113	6.981e-114	5.65989e-09	2.74195e-41	3.02925e-46
Random701	0.0041966	4.42786e-11	7.33487e-29	0.0469822	4.21412e-21	1.92291e-28
Random702	0.13046	0.000159968	6.42717e-16	0.00851485	2.1258e-27	9.59509e-36
Random703	0.020731	4.42268e-10	0.0956434	0.803639	2.47578e-10	7.94865e-17
Random704	0.583606	0.639943	1.58325e-09	0.000139468	4.44805e-18	4.84858e-26
Random705	0.0315823	0.0811578	1.62167e-12	0.00117073	9.14401e-40	2.44963e-48
Random706	0.0552455	0.000448827	1.08002e-07	4.52757e-06	1.79687e-10	4.2077e-17
Random707	0.32273	1.45478e-07	1.234e-23	0.000316324	3.89482e-44	1.04615e-47
Random708	0.827867	2.90721e-36	4.08065e-42	0.0012845	5.12931e-17	7.62824e-24
Random709	0.000498667	0.000397055	1.59506e-14	1.03353e-05	2.11864e-38	1.99785e-42
Random710	0.297298	0.00315584	3.544e-18	3.01669e-05	8.49107e-31	2.45707e-33
Random711	0.0423176	6.96135e-33	7.12949e-49	0.0127595	6.702e-09	1.89914e-17
Random712	0.763785	8.88805e-70	2.26435e-78	0.00452474	5.71915e-27	1.44979e-33
Random713	0.652398	0.0121189	3.93546e-16	0.00251628	5.03845e-25	1.35828e-32
Random714	0.827867	0.909224	1.44288e-10	8.10166e-09	1.05294e-25	2.47138e-31
Random715	0.048129	3.84349e-20	6.95597e-32	5.07169e-06	2.23891e-14	4.03942e-20
Random716	0.00058385	1.71609e-81	2.0036e-87	0.00297346	9.31428e-14	1.45508e-18
Random717	0.700747	0.0561261	3.81342e-18	0.0190592	3.64044e-17	1.88432e-23
Random718	0.114424	5.11423e-60	1.59834e-75	0.102447	1.642e-13	7.26189e-18
Random719	2.35779e-10	1.66411e-80	2.94313e-95	0.605627	8.90963e-09	2.88843e-13
Random720	0.232817	3.49877e-74	1.5574e-73	0.00661756	2.38339e-21	9.63943e-30
Random721	0.223568	0.00109252	3.48283e-15	0.00389212	2.85961e-16	1.45584e-23
Random722	0.418052	2.60195e-08	6.10685e-36	0.00386479	6.07661e-22	9.8425e-33
Random723	6.85253e-06	1.28794e-30	6.97997e-39	0.621996	1.65331e-27	8.17075e-36
Random724	0.818157	3.35105e-92	2.77434e-106	0.0125824	1.19142e-14	8.44099e-23
Random725	0.847165	3.08986e-25	3.70342e-42	1.06483e-14	3.001e-14	3.67172e-23
Random726	0.882211	3.86941e-10	1.34782e-28	8.28847e-08	6.89394e-22	8.11956e-30
Random727	0.0377128	8.40811e-21	2.81684e-39	0.00075556	2.50096e-39	8.32542e-49
Random728	0.00552123	1.64956e-93	6.34197e-98	0.0122558	1.21403e-20	3.7191e-24
Random729	0.0620974	0.434192	5.72054e-12	0.00215104	6.45322e-19	5.03845e-25
Random730	0.803639	0.00793831	3.69155e-13	1.55755e-06	2.84348e-13	6.90465e-18
Random731	0.531461	0.219582	1.957e-15	4.71835e-12	4.46483e-25	1.23459e-34
Random732	0.026971	2.80612e-23	1.71033e-43	4.6879e-08	7.34008e-22	1.07024e-28
Random733	0.0469908	2.44982e-63	7.88663e-73	3.96758e-13	1.25111e-23	2.74633e-29
Random734	0.570629	0.00332251	1.46458e-27	0.000195902	9.78054e-29	4.18508e-37
Random735	0.693977	0.00200837	1.65239e-18	0.00594861	1.76541e-40	6.14644e-44
Random736	0.937199	0.407893	6.8243e-17	0.0149782	1.26487e-20	9.86783e-29
Random737	0.0741354	0.0491379	5.08746e-15	0.133522	3.1722e-13	2.34161e-20
Random738	0.944367	0.0261608	6.72432e-09	0.75919	1.12196e-16	5.00896e-24
Random739	0.0272262	2.31154e-31	9.42465e-51	0.028052	1.76515e-08	3.63781e-17
Random740	0.695595	2.57174e-17	3.87302e-39	5.74477e-06	1.932e-19	7.33332e-26
Random741	0.11223	1.37387e-21	2.8958e-38	0.0158709	1.3522e-20	3.05917e-25
Random742	0.785819	0.964178	1.08613e-09	0.000251122	5.01389e-20	5.28616e-28
Random743	5.4969e-05	1.36533e-15	2.50322e-27	0.316465	9.3795e-26	6.46132e-31
Random744	0.844863	0.0717546	5.5051e-19	0.112021	4.60689e-11	2.31841e-19
Random745	0.6754	2.27024e-05	5.6803e-19	0.244906	1.99121e-27	5.37513e-31
Random746	0.590644	8.91057e-17	1.49145e-32	0.000634709	3.92573e-31	3.7533e-36
Random747	0.129217	0.842942	3.20693e-13	0.037163	2.54444e-26	1.27138e-29
Random748	0.32897	2.35486e-15	3.62008e-29	0.0187775	4.74567e-13	5.41507e-20
Random749	0.831279	1.58855e-40	2.1341e-55	1.24591e-13	1.9586e-19	3.51819e-28
Random750	0.00308508	1.43575e-08	2.30049e-29	6.00546e-07	4.47782e-22	3.46909e-29
Random751	0.739584	2.94435e-83	5.61146e-93	1.03292e-08	1.57786e-30	2.56173e-37
Random752	0.0883798	6.86823e-09	2.4424e-24	1.01085e-13	3.82155e-42	7.85416e-47
Random753	7.12535e-30	1.71821e-109	4.03379e-116	0.0088546	1.58808e-19	1.26779e-25
Random754	2.15937e-08	8.51404e-10	4.01111e-38	8.17124e-10	2.43935e-38	1.22783e-46
Random755	0.000240033	3.20599e-22	4.33904e-31	5.17551e-10	2.12362e-21	3.19411e-28
Random756	0.0646387	8.09847e-19	1.10517e-35	7.36955e-06	2.011e-14	4.94248e-20
Random757	0.0227098	8.43671e-74	3.47661e-88	0.595509	8.53032e-28	4.57437e-36
Random758	0.680842	9.30823e-11	2.67339e-32	0.00101289	1.47794e-30	4.0855e-38
Random759	0.608163	3.2611e-31	5.22575e-50	2.57512e-07	5.49004e-24	1.69726e-30
Random760	0.117568	1.65887e-34	5.13513e-45	0.0586558	3.18808e-21	4.35815e-26
Random761	0.00740254	2.45732e-22	1.03824e-42	1.24175e-12	2.18203e-27	3.9528e-39
Random762	0.287775	0.793714	1.87197e-10	0.0821261	8.14428e-11	5.5432e-19
Random763	0.249617	6.28243e-40	1.90031e-66	2.76726e-07	1.56902e-42	5.82665e-46
Random764	1.98337e-11	1.22519e-106	6.81737e-110	0.00606972	6.54074e-16	2.44534e-24
Random765	0.0469674	9.84775e-26	9.2418e-41	0.0654188	2.6373e-16	3.57242e-22
Random766	0.0129334	9.68328e-32	4.47461e-40	0.00335096	3.73569e-28	1.05869e-34
Random767	0.325408	2.21265e-13	9.78044e-33	0.561832	6.28131e-23	2.45126e-30
Random768	0.00228541	8.71905e-09	4.14093e-28	1.94826e-05	4.40547e-29	3.13799e-34
Random769	0.55097	1.11297e-31	3.74979e-42	0.0340996	8.02712e-24	5.00558e-33
Random770	0.196024	1.25229e-23	9.77295e-58	0.0058558	3.99131e-13	1.20282e-18
Random771	0.0899974	2.82197e-10	1.21112e-27	2.42978e-07	7.17178e-17	2.13157e-22
Random772	8.04148e-05	2.72305e-22	3.96251e-31	3.97749e-05	5.16146e-23	1.86377e-28
Random773	0.168792	0.0102351	1.32862e-18	2.80465e-05	5.33929e-27	6.61001e-35
Random774	0.121241	1.14995e-74	1.20517e-91	0.000268551	4.17141e-17	1.53211e-23
Random775	0.776451	1.13148e-10	2.96526e-28	0.265465	2.46361e-11	3.52505e-17
Random776	0.356607	9.60215e-21	6.11593e-36	0.537605	2.88967e-36	2.00069e-38
Random777	0.0710577	0.0103574	1.84971e-13	3.40425e-11	2.18762e-21	4.41258e-30
Random778	0.538575	4.95772e-05	3.63832e-18	0.305924	1.00742e-23	8.60426e-29
Random779	0.00780144	0.209525	1.37998e-07	0.336123	4.12856e-15	3.61454e-20
Random780	0.0374004	6.15394e-12	1.63207e-32	1.22697e-09	8.09103e-24	6.62697e-32
Random781	0.919804	3.85092e-09	6.23507e-31	0.017253	1.1736e-36	3.47766e-43
Random782	0.0389141	0.724512	8.7984e-18	0.0101312	1.10064e-21	5.42407e-27
Random783	0.150107	4.01984e-14	1.18759e-37	0.398917	6.19143e-21	7.60463e-29
Random784	0.330933	1.4054e-34	1.79812e-60	0.365751	5.36622e-28	3.51433e-33
Random785	0.915808	2.06729e-05	6.04087e-17	0.00062838	6.1258e-20	1.54966e-27
Random786	0.025213	1.56447e-20	1.09808e-32	0.547133	2.06085e-35	1.2411e-40
Random787	1.32472e-10	2.58586e-92	1.93884e-89	0.953884	4.01708e-23	2.24437e-33
Random788	0.0435433	1.12266e-32	2.2161e-48	1.15476e-06	1.68767e-19	6.87356e-29
Random789	0.000353488	1.04665e-90	3.84291e-103	0.000546336	5.08681e-41	1.03637e-42
Random790	0.924414	5.86208e-08	7.4775e-26	0.0129883	2.05348e-26	4.74803e-33
Random791	0.128659	0.00230915	9.16867e-17	0.379433	2.34506e-10	1.515e-18
Random792	0.0429502	2.42348e-11	3.71716e-29	1.05546e-08	1.3333e-17	1.23734e-23
Random793	0.0048296	3.59266e-42	2.97354e-55	3.9649e-07	2.924e-35	6.44804e-42
Random794	0.852246	8.16088e-18	1.79302e-44	2.2065e-10	9.28939e-28	1.02924e-32
Random795	0.0809168	0.982315	1.0782e-13	0.000337907	1.27012e-35	1.12672e-38
Random796	0.002579	0.0243062	3.7291e-11	0.0713686	3.03435e-29	1.28699e-32
Random797	0.872592	0.0646387	7.6863e-09	3.10065e-06	6.20269e-15	3.00995e-22
Random798	0.18753	3.69986e-21	3.52266e-43	3.9502e-06	6.48309e-30	4.63992e-33
Random799	0.00220293	0.390199	8.95509e-15	0.163194	5.16854e-21	3.27889e-26
Random800	0.97401	4.98571e-09	1.55236e-26	0.637446	2.23498e-37	1.06266e-46
Random801	0.000337044	5.44322e-46	3.68475e-62	0.0309921	4.97879e-21	6.15893e-29
Random802	0.0714049	0.0747822	4.85416e-14	0.00094387	6.19014e-20	2.20519e-28
Random803	0.0243499	4.85289e-08	1.02642e-33	0.0229637	1.1677e-22	1.96998e-28
Random804	0.275398	2.06602e-26	3.67658e-57	0.033278	1.59812e-35	1.49184e-39
Random805	0.35732	0.142829	2.46616e-13	2.10673e-05	6.13485e-18	8.13081e-29
Random806	0.133394	1.26798e-12	1.74893e-24	0.00340222	6.72019e-38	4.88392e-43
Random807	0.0548868	1.33063e-18	1.33122e-36	0.0456944	1.24066e-17	4.93128e-26
Random808	0.113643	8.46359e-17	1.42654e-30	0.978778	2.21023e-15	9.38219e-23
Random809	1.19527e-07	6.49725e-18	6.5389e-28	0.000226854	3.08418e-15	1.23728e-23
Random810	0.0771361	5.32428e-59	3.94392e-73	0.000163577	1.09626e-24	1.5324e-33
Random811	0.503947	0.18311	6.01196e-12	0.00251563	3.26106e-14	1.16654e-22
Random812	0.23816	3.02795e-88	4.54326e-102	0.0693193	1.11244e-31	1.02109e-39
Random813	0.065984	0.0056711	7.72975e-16	0.775651	2.12987e-16	1.62959e-24
Random814	0.0397112	7.25629e-32	8.44157e-39	5.62354e-07	5.84653e-32	2.00041e-39
Random815	0.00331073	0.340263	3.78802e-13	1.54526e-17	6.18336e-10	6.83486e-16
Random816	0.172734	4.70689e-17	9.59799e-30	0.000365835	2.39592e-21	1.69327e-27
Random817	0.00023526	4.95206e-19	9.9937e-38	1.02358e-07	2.09314e-25	2.99037e-30
Random818	0.399515	8.36869e-20	1.23817e-26	0.000288376	2.21443e-40	2.81643e-44
Random819	0.602799	0.00331072	3.71972e-08	0.191254	2.49599e-17	1.94925e-24
Random820	0.414573	5.21116e-39	3.4435e-55	0.00797171	8.36112e-30	5.3002e-39
Random821	0.095072	0.0464196	2.96178e-15	0.010191	8.80935e-21	1.21756e-30
Random822	0.00113434	6.26497e-52	5.21497e-62	0.0058847	5.0731e-25	1.88053e-30
Random823	0.31411	1.05565e-28	1.75066e-46	1.77979e-06	7.0327e-41	8.57421e-44
Random824	0.00858957	0.0610135	1.54719e-15	8.96646e-09	1.43568e-26	7.66918e-33
Random825	0.000119847	1.44559e-51	2.28249e-69	1.64955e-09	2.55742e-23	1.5441e-30
Random826	0.856454	2.10381e-14	2.85313e-28	0.748602	1.21915e-23	2.89274e-34
Random827	0.0211491	0.00759222	1.43509e-21	0.0445491	4.44219e-32	5.23793e-39
Random828	0.301826	5.09842e-24	5.77152e-39	0.073959	9.7199e-34	7.56123e-42
Random829	0.0906778	4.62941e-12	2.69342e-31	0.148812	2.56306e-17	1.32165e-27
Random830	0.301597	0.297321	3.29088e-11	0.0228132	3.59627e-19	6.70252e-26
Random831	0.943078	7.62714e-54	1.53586e-62	0.535141	1.39044e-13	1.87733e-20
Random832	0.117363	6.36056e-22	6.15973e-45	0.185445	3.18887e-36	2.79162e-43
Random833	0.0842897	2.10883e-20	1.74162e-30	4.26155e-05	1.14981e-32	2.38581e-37
Random834	0.208001	7.07886e-21	3.35439e-34	0.0051602	2.90945e-26	1.16361e-33
Random835	0.607286	0.645606	2.65311e-12	0.134445	6.28505e-16	2.15563e-23
Random836	3.26814e-11	6.36346e-123	6.42121e-122	1.93991e-09	6.47073e-14	2.58602e-21
Random837	0.12692	1.61486e-36	4.85854e-54	0.0599744	2.97691e-11	2.6388e-18
Random838	0.286303	2.18481e-16	3.68618e-34	0.000189233	2.31738e-19	2.78012e-26
Random839	0.00200038	7.44525e-16	8.63951e-33	0.610285	2.91865e-20	8.84818e-29
Random840	1.62395e-05	5.63531e-09	8.09096e-22	0.00808302	6.40887e-24	1.52062e-29
Random841	0.0198412	9.57567e-76	1.6405e-90	0.0116823	7.36202e-32	9.47347e-38
Random842	0.645171	6.64426e-69	2.41896e-82	1.42782e-07	3.31411e-30	2.43048e-37
Random843	0.423556	7.07607e-40	1.93187e-44	1.98712e-11	8.30417e-15	1.38114e-21
Random844	4.04096e-10	3.87856e-114	1.58225e-114	0.00637132	8.80097e-18	1.42858e-27
Random845	0.00152172	7.0631e-05	3.58682e-12	0.535141	1.70107e-36	2.9208e-42
Random846	0.233581	0.403535	7.28215e-11	5.03759e-12	1.90069e-22	1.02596e-27
Random847	0.0271025	7.07727e-100	2.51776e-110	0.0389141	4.90125e-15	1.4207e-22
Random848	0.278194	4.01824e-18	1.51279e-41	5.29986e-05	9.58224e-18	6.80469e-26
Random849	0.801729	3.07959e-53	7.23713e-72	3.60012e-06	1.16097e-35	1.51776e-42
Random850	0.133555	0.183854	8.16628e-17	9.37492e-05	1.14044e-21	5.26357e-29
Random851	0.0710373	2.97131e-06	2.717e-23	0.00111159	1.4457e-12	3.36655e-16
Random852	0.246385	2.17494e-29	1.68244e-45	0.107972	7.29485e-41	1.16937e-45
Random853	0.53042	0.555766	7.56754e-16	0.00126733	1.52022e-25	6.86836e-33
Random854	0.227922	0.0182276	2.02198e-14	2.78526e-07	1.18126e-17	5.3376e-23
Random855	0.00678263	1.0688e-27	1.63972e-42	0.0443746	4.9034e-33	6.20311e-38
Random856	0.0380795	1.11245e-13	9.61448e-30	0.300019	4.46302e-33	1.4582e-38
Random857	0.00239923	1.24707e-48	4.01471e-66	5.36255e-07	1.31431e-22	5.01165e-28
Random858	0.114827	0.00537851	6.96089e-15	8.48788e-13	1.70458e-15	7.36369e-23
Random859	0.750288	2.51809e-23	1.58639e-42	5.34964e-08	5.20036e-29	2.7106e-38
Random860	0.00154549	0.0238669	5.63567e-14	0.538779	2.66063e-57	1.88325e-58
Random861	0.263372	5.03726e-38	2.32361e-69	0.625078	4.36678e-23	1.13495e-30
Random862	0.0632543	0.0228156	3.26575e-15	5.21321e-07	2.30893e-26	5.14168e-33
Random863	0.478576	2.58628e-19	7.88275e-33	0.0155673	2.8303e-13	5.92749e-21
Random864	0.00366052	2.13756e-78	1.89998e-94	0.151228	7.07589e-33	2.04067e-40
Random865	0.00356065	7.71697e-13	6.07748e-32	0.280932	2.06968e-24	1.073e-27
Random866	0.0576277	0.226287	1.82238e-11	6.21797e-05	1.26805e-33	1.8728e-39
Random867	0.0090155	3.57976e-18	2.57886e-44	0.0854671	5.19037e-28	6.71206e-32
Random868	0.00417785	4.63818e-70	1.83464e-71	0.00147934	4.99614e-29	1.26923e-33
Random869	0.00151743	1.21e-88	4.5192e-102	9.80659e-09	1.37347e-29	1.08645e-35
Random870	0.000760073	1.5574e-73	2.01118e-84	3.88301e-06	6.22703e-21	4.41418e-29
Random871	0.606468	6.82557e-20	2.87563e-41	0.0296727	5.28897e-23	1.86944e-32
Random872	0.705891	0.683218	1.4319e-12	0.748454	1.62661e-23	5.068e-32
Random873	0.186315	3.21204e-41	9.89666e-57	0.430197	1.79945e-33	2.93994e-40
Random874	0.881626	6.46546e-07	4.84587e-21	0.0609479	5.37513e-31	2.4642e-40
Random875	0.0353464	5.21785e-07	2.77291e-22	0.00854256	4.06707e-35	1.56454e-38
Random876	0.00282256	1.12962e-92	8.64243e-105	0.16246	2.34593e-26	1.04504e-36
Random877	0.0179552	0.0148805	2.13151e-15	6.41034e-05	1.15652e-19	7.50562e-27
Random878	0.01642	4.67907e-75	1.10332e-82	0.00742667	2.54342e-31	1.56936e-37
Random879	6.87102e-30	9.38035e-110	1.51356e-116	0.00275974	9.62243e-27	4.7865e-35
Random880	0.454274	0.192375	2.04846e-13	0.912784	5.1637e-25	2.47488e-32
Random881	0.127259	5.07847e-11	1.5678e-19	4.23005e-09	3.64303e-29	1.06268e-32
Random882	0.726259	2.43392e-48	1.15341e-61	0.35147	2.79603e-31	2.74435e-35
Random883	0.0399428	1.85e-103	7.16347e-105	0.00248557	2.12325e-22	7.08976e-27
Random884	0.985071	1.42076e-58	3.16617e-71	0.0436278	1.07569e-22	5.24296e-28
Random885	0.678569	7.11763e-06	4.95601e-19	0.0107299	2.39624e-28	1.15977e-34
Random886	0.871209	2.14117e-08	5.15722e-26	0.132463	3.679e-38	3.45592e-38
Random887	0.270413	2.97843e-65	4.81377e-80	0.976387	3.06493e-26	5.83911e-33
Random888	0.445011	0.177751	1.51726e-17	0.00114768	6.69775e-14	8.46453e-24
Random889	0.235922	3.10963e-05	5.14156e-20	2.53638e-05	1.57782e-28	1.84756e-38
Random890	0.851082	0.787619	1.22997e-08	7.56177e-11	1.97463e-16	6.20007e-24
Random891	0.910082	0.0212314	1.08605e-15	0.47808	1.51313e-17	1.02879e-30
Random892	0.0423254	0.0174932	3.13707e-14	2.03058e-08	1.40508e-44	6.45402e-46
Random893	0.492518	0.00105154	0.000549598	4.69825e-17	2.14947e-10	7.91857e-17
Random894	0.214017	0.355358	9.5648e-10	0.0749549	1.8125e-17	1.73191e-23
Random895	0.0246242	3.55181e-19	3.86305e-38	0.151513	2.59729e-28	8.93993e-33
Random896	0.837953	2.96258e-05	2.02584e-25	0.802594	3.4802e-29	5.6904e-35
Random897	0.395692	1.34969e-25	3.59322e-53	8.17795e-05	1.94285e-41	7.1954e-48
Random898	0.187811	1.57374e-21	3.55884e-38	4.6007e-09	1.08944e-40	1.47253e-44
Random899	0.191174	1.35361e-51	8.74604e-53	0.348294	3.32145e-45	3.39594e-45
Random900	0.11277	1.27371e-05	7.08558e-20	0.533236	3.7924e-20	1.96192e-27
Random901	0.233848	2.4629e-36	2.18793e-54	0.608973	2.91887e-21	1.48811e-28
Random902	0.468043	2.08812e-12	1.23977e-26	0.0587666	8.56053e-36	7.82894e-42
Random903	0.399007	8.05069e-05	1.43433e-16	3.06864e-07	9.00802e-27	1.78768e-34
Random904	0.12932	4.19617e-17	3.42963e-40	0.551373	2.10113e-27	2.97812e-35
Random905	0.239195	0.873879	1.7057e-08	0.00091301	6.04964e-15	2.34161e-20
Random906	0.209277	5.04617e-108	1.07068e-112	0.403243	1.44886e-10	5.53246e-19
Random907	1.27079e-12	0.0521352	9.00742e-14	0.0958029	1.76709e-30	4.56739e-36
Random908	0.445464	9.97686e-07	6.91773e-27	4.28438e-07	1.03996e-13	2.68042e-23
Random909	0.0449016	4.73099e-51	5.14586e-65	0.0194907	1.62084e-08	5.67583e-15
Random910	0.0445959	0.000101726	5.91787e-25	4.56894e-07	4.40925e-24	5.7083e-31
Random911	0.645171	8.64105e-25	8.78531e-45	0.153039	3.09787e-24	6.25917e-31
Random912	0.173106	0.746056	2.3899e-10	0.789295	5.64375e-34	2.5417e-38
Random913	0.062217	3.59998e-14	5.63879e-29	0.590891	5.56757e-37	6.70059e-45
Random914	0.260562	4.24335e-29	2.02441e-38	8.25859e-12	1.77045e-19	5.73313e-28
Random915	0.0283357	1.5837e-96	6.79836e-96	2.89362e-08	1.20253e-16	2.57499e-25
Random916	0.100193	5.31801e-20	7.8503e-35	1.82628e-05	1.10635e-30	1.13482e-38
Random917	0.884501	8.31696e-18	2.0773e-44	5.25731e-06	9.68674e-20	2.73565e-29
Random918	0.0127645	0.329657	6.81767e-11	0.0127818	1.07284e-36	1.1471e-38
Random919	0.224012	5.53711e-12	7.8503e-35	0.000149814	4.51757e-13	6.55096e-21
Random920	1	8.24488e-16	3.54189e-44	7.44809e-05	1.17495e-26	1.63094e-34
Random921	1.7515e-08	1.30471e-06	1.38113e-18	0.130378	2.50793e-21	6.47167e-27
Random922	0.0700811	0.699349	7.08093e-11	0.880095	4.36942e-24	5.03644e-30
Random923	0.00541101	0.00339891	2.13822e-17	0.000980199	5.5396e-12	1.06308e-19
Random924	0.0045302	0.963351	5.73246e-12	0.391216	8.0494e-29	5.64387e-35
Random925	0.94157	0.856888	8.24393e-09	0.00208687	1.89848e-17	8.30347e-24
Random926	0.941438	9.66049e-75	1.16412e-89	0.00188201	4.71303e-16	4.16542e-26
Random927	0.0142266	1.85983e-75	2.40852e-86	0.196971	5.45639e-24	2.15376e-33
Random928	2.99194e-10	7.79759e-31	5.28609e-49	0.366522	1.97119e-26	1.95841e-31
Random929	0.784691	6.30803e-11	2.82176e-32	6.75473e-07	1.19667e-29	2.09854e-33
Random930	0.0776081	1.93285e-71	2.03336e-82	0.537865	9.75822e-15	4.42188e-22
Random931	0.0431927	0.000205813	1.57753e-22	0.41961	4.05537e-13	1.12231e-21
Random932	7.09119e-09	8.99762e-07	7.3648e-19	0.317898	5.40139e-16	3.46023e-22
Random933	0.000810511	5.96805e-06	4.52044e-21	0.00573731	1.9287e-37	1.25793e-41
Random934	0.387856	1.08892e-52	3.91254e-65	0.00306832	1.96828e-24	6.29242e-32
Random935	0.227998	2.42451e-05	2.46996e-21	0.00702211	1.10677e-33	5.17433e-39
Random936	0.297321	1.13258e-82	1.95806e-98	0.14858	2.49895e-14	5.58216e-22
Random937	0.517602	5.57443e-15	1.88185e-28	0.424091	1.16093e-28	3.82197e-34
Random938	7.60632e-05	9.16173e-62	3.31527e-58	0.731776	1.42169e-16	2.35703e-25
Random939	0.0177318	1.10416e-47	4.32137e-54	0.960422	2.50009e-35	1.01464e-43
Random940	0.499273	1.09872e-10	6.38154e-25	0.146395	7.04597e-25	4.04505e-31
Random941	0.722558	5.02212e-53	1.68384e-65	9.37652e-06	0.000250372	2.27689e-10
Random942	0.357058	0.0443746	1.72424e-13	2.4428e-19	6.03268e-36	5.98211e-42
Random943	0.946118	0.589428	1.15889e-14	0.0336646	1.12829e-31	3.2864e-39
Random944	0.0642253	0.73471	4.38487e-18	0.00248723	2.80249e-14	1.65959e-21
Random945	0.548649	5.96464e-06	6.24183e-16	6.07614e-05	2.89028e-21	1.15282e-25
Random946	0.000156774	3.52564e-19	1.55464e-29	0.0102113	2.83513e-25	3.01216e-29
Random947	0.0177399	0.624805	1.02456e-08	0.158816	2.49848e-25	1.65808e-36
Random948	0.413275	0.081613	1.17495e-07	8.21695e-07	1.44419e-27	8.20812e-33
Random949	0.0765019	1.07053e-100	8.39067e-109	0.577036	4.21939e-20	4.258e-29
Random950	0.256097	0.0120972	1.69035e-12	2.85904e-06	1.77993e-37	5.20287e-45
Random951	0.333945	0.0798264	9.77597e-22	0.00567522	3.07806e-17	3.72635e-25
Random952	0.623494	0.31944	6.46852e-17	0.0717418	1.24421e-25	2.75587e-34
Random953	0.00504916	1.67802e-21	3.40149e-31	9.4434e-05	3.63185e-28	3.82948e-36
Random954	2.45451e-05	6.16455e-30	9.35845e-51	0.737342	7.07886e-21	1.67661e-32
Random955	1.09825e-09	0.0484336	5.42633e-12	0.000932719	5.31644e-25	1.06151e-30
Random956	0.10463	0.992925	3.05589e-12	0.439403	7.56616e-15	2.17226e-23
Random957	0.0107859	9.3123e-108	1.15522e-109	0.975165	2.05657e-28	2.6136e-36
Random958	4.82522e-06	1.84959e-53	6.6298e-58	0.481387	8.52573e-16	1.76509e-25
Random959	1.88545e-13	0.00780804	1.21765e-09	0.827867	1.12874e-24	3.09509e-32
Random960	7.71349e-08	0.9311	8.46359e-14	0.00751875	4.08665e-42	1.19243e-49
Random961	0.875325	1.3754e-32	1.74893e-52	0.561827	2.8291e-25	3.40186e-31
Random962	0.141332	4.56433e-09	4.89836e-24	3.82346e-10	1.07094e-34	1.61962e-39
Random963	0.737429	0.617069	5.25365e-17	0.00121712	4.67137e-27	2.70564e-33
Random964	0.12932	4.78884e-25	3.37107e-53	0.245109	2.41107e-39	1.20859e-43
Random965	0.0250258	1.67927e-28	7.15441e-55	2.02433e-07	2.92185e-28	4.82212e-36
Random966	1.6679e-05	1.32188e-17	1.57782e-28	0.078497	2.49274e-15	4.03786e-21
Random967	0.892283	2.78657e-32	7.69231e-45	0.151823	2.03149e-40	1.45153e-43
Random968	0.198674	8.46761e-27	4.77066e-36	8.8402e-07	4.1199e-38	1.07423e-43
Random969	1.94533e-05	5.0261e-09	2.14858e-28	0.000472187	4.44021e-35	1.8728e-39
Random970	0.496804	7.1358e-67	6.69869e-77	0.000373997	4.13418e-32	8.77214e-40
Random971	0.0194223	5.40373e-23	2.91995e-43	0.761238	3.62869e-28	7.01059e-36
Random972	0.0757973	0.10249	1.76209e-09	3.75447e-09	1.43713e-12	4.52571e-19
Random973	6.74982e-05	2.20316e-19	4.72452e-36	4.27572e-08	1.73177e-36	4.08463e-39
Random974	0.0251403	2.99828e-26	2.95735e-45	7.66352e-08	2.37141e-24	3.02171e-32
Random975	0.0388673	5.88865e-53	1.84951e-61	3.97112e-12	1.81331e-10	1.05829e-20
Random976	0.240355	4.26924e-32	7.19765e-46	0.907495	6.17647e-16	6.68605e-23
Random977	2.93926e-05	0.00016167	1.22996e-22	0.0143805	2.36912e-31	2.45928e-36
Random978	0.449794	0.806367	4.16189e-13	0.552137	1.40845e-17	1.14712e-24
Random979	0.320871	5.93438e-10	5.09396e-31	0.160073	3.94934e-33	2.91113e-39
Random980	0.0673665	0.104664	1.28004e-25	0.0849222	5.49369e-27	1.00666e-35
Random981	0.99306	4.86915e-07	9.59049e-24	0.000237257	4.28186e-22	2.45126e-30
Random982	0.312304	2.68827e-21	4.33972e-45	5.35611e-08	6.25157e-28	5.30183e-38
Random983	0.612235	0.508035	9.70559e-11	0.00644472	2.76335e-34	1.72043e-39
Random984	0.1331	0.76654	1.42343e-12	0.0362371	4.54206e-19	1.24437e-24
Random985	0.0906708	0.00366054	1.3885e-14	0.552014	2.53515e-26	1.77799e-33
Random986	0.00891113	2.02417e-106	2.55915e-104	1.6884e-07	1.11862e-35	1.75628e-40
Random987	0.129105	0.990816	7.87074e-08	0.00923059	2.72989e-09	3.46634e-17
Random988	0.274799	0.671463	1.28736e-06	0.00379098	1.69461e-29	2.72582e-37
Random989	0.00169297	0.00483056	1.87505e-07	2.591e-08	1.44458e-26	1.73685e-33
Random990	0.851662	6.08828e-95	2.4643e-106	1.88804e-08	3.00865e-27	1.80224e-36
Random991	0.282358	0.949008	2.22443e-16	3.23026e-08	3.97613e-26	1.86102e-31
Random992	0.50129	3.10188e-07	1.36607e-18	0.00502941	1.49618e-40	1.93854e-48
Random993	0.0743977	8.59329e-07	3.85961e-26	2.3385e-09	6.9313e-23	3.9009e-30
Random994	0.000174218	3.01306e-13	8.00185e-27	0.00613345	9.20197e-24	6.53291e-32
Random995	0.992128	2.32547e-05	9.80579e-27	0.000211312	7.35067e-25	1.11123e-31
Random996	0.00117816	7.03612e-56	1.45101e-59	0.0125698	1.57453e-23	3.61037e-29
Random997	0.393468	0.299987	2.49274e-15	0.0161893	1.32124e-22	7.09894e-29
Random998	0.000400187	0.302563	8.4327e-24	4.56764e-18	7.08579e-26	3.24126e-33
Random999	0.000197749	1.03126e-85	8.17356e-90	0.000107881	1.59156e-35	4.44788e-40

## Sheet: weighted
Seed Genes	1	3	5	1_rev	3_rev	5_rev
UC HSPs	2.15626e-11	0	0	6.60547e-23	3.5702e-22	6.64147e-24
CAD HSPs	8.58815e-09	0	0	1.98618e-15	3.13325e-26	1.07696e-23
SCZ HSPs	3.42681e-27	0	0	5.92848e-20	4.80043e-22	4.15807e-31
Random0	1.43639e-09	0	0	4.92241e-17	1.49577e-23	5.58171e-31
Random1	5.06021e-06	0	0	2.42641e-12	6.7802e-24	5.138e-24
Random2	4.85054e-08	0	0	5.69037e-08	6.53115e-19	4.16187e-24
Random3	2.93598e-14	0	0	1.65278e-05	5.37477e-26	8.7623e-24
Random4	1.29985e-08	0	0	2.43674e-12	5.33592e-23	1.43592e-23
Random5	4.98795e-09	0	0	1.22607e-09	7.69317e-21	7.41559e-24
Random6	2.54924e-09	0	0	2.92753e-25	2.27702e-27	3.95937e-24
Random7	2.03887e-21	0	0	6.79505e-27	6.83815e-24	4.16731e-25
Random8	0.000940871	0	0	1.69911e-15	1.65809e-22	7.21827e-24
Random9	5.51495e-06	0	0	1.8793e-14	2.33095e-18	1.72114e-23
Random10	1.24674e-10	0	0	9.98336e-12	8.06548e-24	1.27357e-23
Random11	4.2112e-107	0	0	9.0322e-18	6.1464e-18	2.01652e-28
Random12	1.10577e-176	0	0	1.45471e-17	7.8858e-23	2.98976e-24
Random13	2.13531e-07	0	0	1.34849e-18	2.5057e-24	3.29277e-24
Random14	3.5342e-08	0	0	1.45757e-15	6.67077e-23	1.16308e-23
Random15	3.86797e-69	0	0	5.34632e-18	1.89129e-21	4.36112e-31
Random16	8.91134e-195	0	0	9.79042e-11	2.30798e-25	1.07494e-31
Random17	0.0257781	0	0	8.49042e-09	2.50301e-19	2.2346e-23
Random18	1.14579e-07	0	0	4.7773e-21	4.7152e-21	2.20003e-24
Random19	3.59558e-15	0	0	7.50154e-14	3.85156e-19	2.27835e-24
Random20	1.26804e-08	0	0	3.86826e-13	3.7241e-21	6.54406e-24
Random21	4.59797e-27	0	0	8.6678e-10	5.09229e-20	1.22223e-23
Random22	0.0112576	0	0	1.01923e-21	4.00712e-19	1.31279e-23
Random23	8.20573e-09	0	0	5.65626e-12	6.33165e-22	1.38368e-23
Random24	4.80984e-06	0	0	1.5146e-19	4.528e-23	3.30325e-31
Random25	3.10944e-15	0	0	1.10219e-18	6.42969e-21	1.15449e-23
Random26	5.99607e-12	0	0	2.56056e-17	8.1446e-28	2.54679e-24
Random27	2.6187e-08	0	0	3.28926e-15	1.47879e-24	6.63415e-24
Random28	0.000714985	0	0	8.70262e-12	4.67751e-21	1.47889e-23
Random29	0.0386155	0	0	2.46292e-12	5.87917e-18	1.22712e-23
Random30	7.40539e-12	0	0	8.2104e-11	2.37329e-23	1.36077e-30
Random31	1.04226e-08	0	0	4.42929e-14	2.66201e-27	2.14341e-24
Random32	2.40576e-08	0	0	6.08508e-21	9.46497e-20	1.6872e-23
Random33	2.55455e-10	0	0	5.00459e-08	3.57777e-22	1.09799e-23
Random34	1.11589e-06	0	0	5.72023e-19	3.03228e-21	1.76171e-23
Random35	1.17094e-12	0	0	7.05092e-15	3.03162e-27	2.55014e-24
Random36	2.27316e-09	0	0	4.08277e-22	1.42521e-21	9.68328e-24
Random37	6.0204e-09	0	0	9.92679e-20	2.38634e-26	2.47276e-32
Random38	3.70164e-08	0	0	1.71861e-19	2.09082e-23	2.95366e-24
Random39	7.88806e-10	0	0	6.56701e-22	8.41029e-26	1.00211e-23
Random40	1.93376e-08	0	0	6.90422e-19	5.63479e-25	3.66892e-24
Random41	7.53507e-14	0	0	1.58178e-17	5.7111e-21	1.0368e-31
Random42	1.20713e-11	0	0	2.90189e-14	1.70418e-21	1.13449e-23
Random43	3.60927e-11	0	0	3.92527e-29	6.02205e-23	7.3059e-24
Random44	1.30381e-97	0	0	8.69208e-16	1.11942e-23	8.83066e-31
Random45	9.80076e-10	0	0	8.86166e-22	7.27431e-23	5.39078e-24
Random46	0.000971548	0	0	3.65889e-06	2.2728e-22	4.79901e-24
Random47	0.0183353	0	0	3.7785e-13	4.66075e-17	1.81401e-23
Random48	0.0283054	0	0	3.13312e-13	4.20441e-20	4.52045e-24
Random49	3.09295e-08	0	0	9.03706e-17	1.56692e-26	2.02615e-24
Random50	1.68876e-08	0	0	9.80527e-21	1.39485e-23	9.21252e-24
Random51	1.4376e-09	0	0	2.70707e-19	2.59586e-20	1.07129e-23
Random52	0.0791468	0	0	4.01508e-16	5.44996e-19	1.16237e-23
Random53	2.17679e-26	0	0	6.15822e-16	1.29113e-25	5.53018e-30
Random54	0.106144	0	0	6.29645e-13	3.02845e-21	1.04415e-23
Random55	0.000306047	0	0	1.92265e-12	9.06388e-24	1.09678e-30
Random56	5.22905e-36	0	0	7.80691e-12	1.95142e-17	1.6581e-23
Random57	1.36292e-78	0	0	2.07797e-09	4.07724e-20	3.67975e-29
Random58	1.03441e-40	0	0	1.58095e-15	1.16801e-21	9.23595e-24
Random59	2.14587e-20	0	0	6.22127e-23	1.96932e-22	1.03095e-23
Random60	2.93409e-11	0	0	3.36645e-10	6.03355e-23	1.30488e-23
Random61	4.91879e-12	0	0	7.90989e-27	2.71462e-20	1.05706e-23
Random62	1.89795e-20	0	0	1.03621e-15	7.70254e-29	6.92741e-24
Random63	1.06204e-225	0	0	1.0258e-13	6.18293e-21	1.90651e-31
Random64	8.8405e-15	0	0	2.30363e-16	3.19503e-21	1.09799e-23
Random65	7.45709e-09	0	0	7.27734e-21	3.76357e-23	4.63897e-24
Random66	0.0207292	0	0	1.19941e-15	3.06407e-17	9.74855e-24
Random67	2.52684e-07	0	0	3.11827e-14	2.77405e-21	2.28515e-24
Random68	1.41519e-07	0	0	1.19e-10	1.77472e-24	4.11226e-31
Random69	2.23962e-05	0	0	5.34008e-22	1.1978e-23	6.6423e-24
Random70	1.03657e-05	0	0	3.14439e-18	6.75956e-22	1.19116e-30
Random71	9.77771e-17	0	0	5.28806e-11	5.94402e-23	2.77428e-30
Random72	9.23389e-09	0	0	1.78951e-21	8.90588e-21	1.76171e-23
Random73	1.4435e-11	0	0	3.19095e-12	9.75037e-21	3.43103e-24
Random74	2.34271e-06	0	0	2.24507e-05	7.26359e-23	1.12767e-31
Random75	3.17492e-07	0	0	8.29436e-19	1.65742e-21	1.04477e-23
Random76	2.12806e-152	0	0	1.27833e-09	3.07779e-20	1.09333e-30
Random77	2.70728e-14	0	0	8.47256e-17	1.78668e-25	9.78457e-24
Random78	5.482e-18	0	0	3.52028e-13	5.45587e-21	1.46195e-23
Random79	1.48599e-12	0	0	9.0623e-27	1.53153e-25	3.43595e-24
Random80	2.59417e-16	0	0	7.50573e-23	1.60343e-29	1.16997e-30
Random81	1.25807e-08	0	0	3.75239e-16	7.6612e-23	8.25821e-24
Random82	1.81033e-07	0	0	1.30135e-10	1.17233e-21	8.16579e-24
Random83	0.057343	0	0	1.51918e-11	2.99088e-16	1.38293e-23
Random84	2.58702e-14	0	0	7.10169e-17	4.4401e-21	6.74916e-24
Random85	3.20872e-20	0	0	2.75611e-13	1.17666e-23	4.71812e-24
Random86	3.82593e-31	0	0	2.09189e-08	1.50227e-18	7.09268e-29
Random87	2.38056e-11	0	0	1.96057e-19	9.49623e-21	9.41393e-24
Random88	9.95635e-11	0	0	5.19909e-10	1.87355e-23	8.54258e-30
Random89	0.0691609	0	0	8.17474e-10	1.03554e-20	5.82111e-30
Random90	0.0366073	0	0	6.9382e-11	1.61913e-19	7.51692e-24
Random91	2.64161e-11	0	0	1.59606e-24	7.04305e-17	1.84008e-23
Random92	3.38441e-28	0	0	3.82122e-09	5.45611e-18	8.12324e-29
Random93	0.00498563	0	0	6.58654e-14	1.1558e-20	1.77157e-23
Random94	1.87754e-15	0	0	3.20755e-14	1.14928e-28	9.41667e-24
Random95	1.04814e-86	0	0	2.12867e-12	1.45374e-24	1.36769e-33
Random96	4.41015e-24	0	0	1.02729e-07	3.17637e-21	9.65611e-24
Random97	9.74525e-09	0	0	4.04826e-21	6.90422e-19	5.92168e-30
Random98	1.17312e-14	0	0	1.59168e-18	2.12792e-28	7.78322e-25
Random99	2.03271e-09	0	0	8.53638e-21	1.04364e-26	8.84879e-32
Random100	9.08119e-06	0	0	1.74276e-10	5.70878e-19	7.94506e-30
Random101	4.10606e-60	0	0	4.65235e-09	2.17426e-23	5.0718e-24
Random102	2.31595e-14	0	0	7.65199e-10	9.99862e-24	2.09188e-24
Random103	1.77944e-08	0	0	1.1522e-24	1.05196e-20	3.80285e-24
Random104	7.8161e-13	0	0	6.45146e-20	1.085e-22	1.02642e-23
Random105	2.87623e-05	0	0	1.24575e-13	9.43664e-24	9.21957e-31
Random106	7.87322e-155	0	0	5.03833e-21	8.84501e-20	1.33663e-30
Random107	3.20981e-38	0	0	3.32454e-23	1.80327e-20	5.56217e-24
Random108	3.63082e-06	0	0	8.06516e-22	2.7889e-21	1.78738e-23
Random109	9.404e-08	0	0	0.000142463	1.63254e-22	7.13591e-29
Random110	2.71407e-10	0	0	1.22353e-18	2.67185e-25	6.67405e-24
Random111	1.85272e-06	0	0	1.2013e-21	2.72272e-23	5.33777e-24
Random112	2.71478e-34	0	0	1.14644e-12	6.74348e-25	9.17556e-24
Random113	3.72903e-158	0	0	1.08616e-24	1.0085e-19	9.57631e-31
Random114	4.35235e-21	0	0	9.23235e-18	2.21567e-25	5.25482e-24
Random115	0.00574093	0	0	3.38214e-10	5.72382e-21	8.09527e-24
Random116	1.51414e-15	0	0	1.79182e-23	5.46889e-24	1.16365e-23
Random117	6.83782e-21	0	0	3.32982e-22	3.04269e-20	5.67094e-24
Random118	3.17343e-08	0	0	3.31935e-14	1.49118e-22	1.09046e-23
Random119	7.44411e-13	0	0	2.21735e-21	2.39908e-25	5.10642e-24
Random120	3.37785e-41	0	0	8.57938e-18	1.75286e-26	3.83214e-24
Random121	2.06163e-24	0	0	5.44215e-09	2.28634e-20	1.17621e-23
Random122	2.45108e-108	0	0	1.56103e-10	2.41304e-20	6.99173e-24
Random123	5.30569e-13	0	0	4.01925e-20	2.24429e-23	5.6718e-24
Random124	1.13296e-15	0	0	1.1174e-22	2.33188e-22	1.13449e-23
Random125	7.3575e-06	0	0	5.93778e-14	2.40071e-23	6.09528e-24
Random126	5.33503e-15	0	0	1.40475e-19	1.84576e-23	2.22352e-23
Random127	0.95571	0	0	2.14768e-22	7.06472e-19	1.79796e-23
Random128	8.89252e-12	0	0	2.6453e-16	7.38168e-30	1.29056e-24
Random129	1.76021e-206	0	0	8.21838e-21	1.1308e-22	3.59968e-29
Random130	1.48102e-263	0	0	4.85106e-24	1.49551e-21	6.77132e-32
Random131	3.317e-07	0	0	6.35698e-10	1.17318e-22	3.79995e-24
Random132	3.17908e-09	0	0	6.41675e-15	6.39686e-26	9.68328e-24
Random133	3.2722e-69	0	0	1.91315e-17	1.08586e-21	3.73116e-24
Random134	2.66543e-13	0	0	1.12141e-20	1.95543e-23	7.47659e-24
Random135	5.38653e-23	0	0	4.64825e-13	1.41231e-18	1.05897e-23
Random136	1.7365e-09	0	0	2.79912e-23	3.82585e-22	1.17346e-23
Random137	2.1492e-09	0	0	8.3175e-19	1.78671e-20	1.26557e-29
Random138	1.69624e-18	0	0	2.00637e-07	2.75779e-26	9.92882e-31
Random139	2.10401e-09	0	0	1.34265e-16	4.13867e-23	5.43809e-24
Random140	9.93908e-07	0	0	6.54702e-17	1.36381e-22	5.96936e-24
Random141	1.78121e-14	0	0	2.21672e-13	8.70441e-20	1.51329e-23
Random142	1.53833e-09	0	0	2.43784e-15	1.92975e-20	2.08783e-23
Random143	5.34961e-11	0	0	3.81625e-24	1.15678e-26	4.70181e-24
Random144	4.03034e-24	0	0	4.09047e-19	2.06092e-20	5.912e-24
Random145	1.71533e-12	0	0	1.08965e-30	1.10227e-25	3.97037e-24
Random146	1.45576e-22	0	0	1.22208e-20	2.08741e-22	8.99392e-24
Random147	3.43874e-06	0	0	5.63719e-23	6.25532e-24	1.04862e-23
Random148	4.34567e-12	0	0	2.38405e-12	9.3181e-26	1.97302e-24
Random149	5.73535e-20	0	0	7.74858e-15	7.46514e-27	9.58789e-32
Random150	5.27188e-183	0	0	9.42192e-15	6.42969e-21	6.57538e-30
Random151	4.30785e-06	0	0	1.02069e-18	1.11729e-20	1.99235e-23
Random152	4.72018e-138	0	0	1.03072e-15	1.29227e-24	1.48541e-29
Random153	3.72554e-24	0	0	5.69366e-08	1.53356e-21	6.39972e-24
Random154	7.6938e-09	0	0	3.02097e-13	2.81225e-20	5.79664e-29
Random155	4.03691e-14	0	0	5.60469e-19	7.61536e-22	1.23881e-23
Random156	3.34374e-14	0	0	1.61748e-25	2.96499e-25	2.86236e-24
Random157	3.77164e-32	0	0	2.08121e-15	1.06719e-22	2.38335e-23
Random158	3.10805e-10	0	0	9.17798e-16	8.78146e-24	7.20041e-24
Random159	7.10109e-12	0	0	1.69582e-24	2.5222e-25	1.2592e-31
Random160	5.53982e-16	0	0	9.51176e-09	2.42307e-23	1.82127e-32
Random161	1.54965e-08	0	0	8.26074e-17	3.60975e-25	3.7245e-24
Random162	3.88956e-11	0	0	6.66974e-16	1.41729e-27	4.02006e-31
Random163	0.00010366	0	0	2.66968e-07	3.37297e-20	2.48777e-30
Random164	2.74546e-09	0	0	6.36377e-06	3.4675e-24	8.58997e-32
Random165	1.95719e-08	0	0	4.42132e-28	2.37139e-21	1.3103e-23
Random166	2.72976e-53	0	0	2.57045e-09	2.75908e-18	7.25065e-24
Random167	7.65199e-10	0	0	2.47285e-12	4.53387e-25	2.46081e-30
Random168	3.2361e-13	0	0	4.22516e-16	1.03277e-20	8.17787e-30
Random169	0.000390944	0	0	2.88687e-20	1.78514e-21	8.4197e-24
Random170	1.9419e-05	0	0	3.74802e-18	6.55008e-23	1.14536e-23
Random171	2.58444e-12	0	0	2.19257e-10	3.99291e-18	3.92043e-29
Random172	9.54953e-10	0	0	8.48671e-08	1.17383e-17	5.40411e-29
Random173	1.05543e-14	0	0	6.16787e-12	2.09568e-24	5.06788e-30
Random174	9.69749e-13	0	0	7.90217e-16	7.5458e-18	1.75992e-31
Random175	3.61066e-24	0	0	4.98468e-21	1.56925e-28	3.73639e-24
Random176	0.000125925	0	0	1.42836e-14	5.50801e-23	3.19614e-24
Random177	1.61584e-13	0	0	2.40233e-12	1.10984e-24	8.0931e-25
Random178	3.80518e-273	0	0	3.97459e-15	8.65433e-22	9.36432e-31
Random179	7.01112e-12	0	0	2.81176e-14	1.71343e-24	2.79041e-24
Random180	2.84836e-15	0	0	4.94692e-20	2.69257e-23	1.01803e-29
Random181	8.58768e-08	0	0	1.6481e-18	1.83931e-23	1.07969e-23
Random182	8.23825e-10	0	0	1.93308e-14	1.42048e-22	1.11481e-23
Random183	1.64359e-07	0	0	6.82038e-13	1.84558e-22	1.29615e-23
Random184	8.47322e-08	0	0	2.06989e-22	2.80856e-18	1.8854e-23
Random185	9.24181e-63	0	0	1.31102e-13	2.20125e-21	4.99286e-24
Random186	1.58105e-05	0	0	6.41675e-15	2.82392e-25	3.34788e-24
Random187	4.81027e-16	0	0	2.90525e-31	2.98889e-26	6.66222e-24
Random188	1.88115e-10	0	0	9.40217e-15	1.20949e-20	1.03334e-23
Random189	1.66909e-66	0	0	2.67996e-11	3.82584e-18	5.02875e-24
Random190	7.79241e-13	0	0	7.511e-12	1.58841e-24	6.41301e-30
Random191	8.85325e-18	0	0	5.01226e-29	1.72016e-20	3.51449e-32
Random192	1.21865e-06	0	0	5.17171e-15	2.86557e-23	8.37368e-24
Random193	1.54184e-16	0	0	5.47542e-13	6.87694e-22	1.02435e-23
Random194	1.45158e-05	0	0	8.73531e-21	2.33579e-23	6.39381e-24
Random195	8.19271e-28	0	0	1.99324e-22	1.87068e-25	2.38657e-24
Random196	8.20819e-90	0	0	1.04227e-21	1.4234e-20	3.91578e-24
Random197	8.28724e-07	0	0	0.000156593	1.80319e-24	5.22759e-30
Random198	4.32056e-06	0	0	6.33802e-18	2.96902e-24	1.3418e-30
Random199	8.46146e-35	0	0	3.16355e-10	2.6202e-23	1.22712e-23
Random200	8.05921e-46	0	0	9.33318e-18	8.15643e-22	9.30021e-24
Random201	1.17159e-13	0	0	4.22847e-22	1.75379e-23	2.43453e-24
Random202	5.56278e-08	0	0	1.4886e-24	1.05793e-21	1.15637e-23
Random203	5.48236e-08	0	0	1.05077e-16	1.10982e-22	5.85819e-24
Random204	0.0122818	0	0	1.0452e-14	3.06461e-19	2.03953e-30
Random205	2.47994e-09	0	0	3.13687e-17	3.08935e-21	1.07479e-23
Random206	5.00906e-08	0	0	2.22185e-19	1.97484e-23	1.15042e-23
Random207	4.18134e-26	0	0	2.63322e-21	6.74069e-22	5.16528e-24
Random208	1.18505e-12	0	0	7.11363e-25	5.90449e-28	3.89592e-24
Random209	8.34892e-17	0	0	2.66706e-23	1.30992e-26	6.37747e-24
Random210	4.39531e-07	0	0	3.6614e-20	2.70959e-21	7.39266e-24
Random211	9.68592e-11	0	0	2.86953e-22	5.86942e-27	1.16686e-23
Random212	4.66554e-98	0	0	4.03883e-11	7.00684e-24	5.60225e-28
Random213	9.16295e-11	0	0	8.52349e-22	8.7488e-22	8.01929e-24
Random214	1.61559e-08	0	0	3.74802e-18	7.17251e-23	3.24658e-32
Random215	3.19838e-15	0	0	1.28038e-13	4.94463e-20	2.16508e-29
Random216	1.73588e-09	0	0	1.63886e-17	2.99071e-25	8.79669e-24
Random217	0.00012283	0	0	5.02586e-09	2.77735e-23	2.94268e-32
Random218	9.85609e-08	0	0	1.39842e-25	9.88808e-27	2.13405e-24
Random219	1.66597e-08	0	0	4.06862e-19	5.73063e-24	9.82203e-24
Random220	3.19882e-15	0	0	1.9275e-13	4.86403e-17	2.25078e-30
Random221	2.7062e-09	0	0	6.1959e-16	9.51975e-23	1.15905e-23
Random222	1.08222e-118	0	0	1.06463e-14	4.75766e-19	1.10537e-23
Random223	1.9924e-07	0	0	1.8945e-10	3.54071e-19	1.17869e-23
Random224	2.8695e-05	0	0	1.80343e-10	2.04917e-19	5.22243e-24
Random225	1.58894e-05	0	0	5.03871e-12	3.23866e-22	2.38927e-23
Random226	5.43579e-08	0	0	6.70135e-06	4.75564e-18	2.92966e-24
Random227	1.75066e-07	0	0	1.57744e-19	5.80757e-22	7.71847e-24
Random228	2.59333e-13	0	0	6.69441e-22	1.46644e-24	5.66721e-24
Random229	2.44154e-104	0	0	5.19797e-27	1.57e-23	1.267e-30
Random230	0.17558	0	0	3.58861e-08	3.84802e-18	6.7802e-24
Random231	5.24481e-13	0	0	1.15133e-08	1.57864e-25	8.84423e-30
Random232	2.02957e-12	0	0	4.53439e-12	2.11038e-23	1.00357e-23
Random233	1.87981e-57	0	0	2.61239e-16	2.26014e-24	4.10515e-24
Random234	9.57109e-180	0	0	2.21932e-16	3.14558e-19	8.25821e-24
Random235	1.99574e-70	0	0	1.58306e-14	2.22652e-24	7.92452e-25
Random236	9.02349e-14	0	0	3.24909e-17	1.38389e-25	2.35048e-24
Random237	3.28594e-15	0	0	7.4987e-12	1.42898e-19	1.03905e-23
Random238	0.675156	0	0	1.48596e-19	1.94829e-24	3.24044e-30
Random239	8.74268e-11	0	0	2.66419e-22	1.04831e-17	4.28965e-31
Random240	2.00786e-11	0	0	1.63244e-28	6.64182e-19	2.02798e-23
Random241	2.42532e-09	0	0	2.21727e-12	3.36594e-25	7.66259e-24
Random242	1.80138e-05	0	0	9.56399e-22	6.40606e-23	8.93538e-24
Random243	4.64308e-19	0	0	2.09867e-10	4.52559e-29	7.17264e-30
Random244	0.162067	0	0	7.79776e-21	9.57112e-20	8.37573e-24
Random245	4.32525e-09	0	0	7.91199e-28	5.92045e-22	1.29203e-23
Random246	3.14077e-12	0	0	3.4836e-20	7.04916e-27	8.29493e-24
Random247	1.02884e-16	0	0	1.83827e-15	4.73634e-22	9.1555e-33
Random248	2.58667e-05	0	0	4.4336e-12	1.53027e-29	9.43881e-25
Random249	9.1754e-16	0	0	1.94623e-12	9.97573e-22	7.88028e-24
Random250	1.26473e-10	0	0	2.38634e-26	2.04133e-22	8.12589e-24
Random251	1.2093e-08	0	0	3.80392e-18	3.12788e-24	4.61646e-31
Random252	9.34399e-11	0	0	5.72708e-10	1.68941e-26	3.66415e-31
Random253	8.62577e-24	0	0	1.57479e-21	6.63119e-30	2.59131e-25
Random254	9.73952e-15	0	0	1.14101e-22	2.1725e-21	1.17137e-23
Random255	1.73166e-08	0	0	5.88858e-10	1.49569e-18	3.04702e-30
Random256	2.41964e-12	0	0	2.92421e-14	1.49232e-26	2.3255e-24
Random257	8.47468e-13	0	0	1.3738e-16	1.2883e-24	7.76043e-24
Random258	5.36461e-20	0	0	0.00675586	6.29389e-25	1.05749e-30
Random259	1.94564e-20	0	0	3.34346e-17	4.74964e-27	1.33636e-23
Random260	5.91231e-11	0	0	1.58455e-22	4.7035e-21	2.91024e-30
Random261	2.99256e-16	0	0	7.3706e-17	3.02987e-32	7.33113e-25
Random262	4.92251e-06	0	0	6.96747e-15	2.80632e-18	1.23203e-23
Random263	2.15626e-11	0	0	2.22627e-21	4.8404e-23	3.79219e-24
Random264	1.29706e-07	0	0	5.12561e-15	1.70543e-23	4.96239e-24
Random265	9.50409e-13	0	0	7.7799e-14	4.29573e-29	2.62342e-24
Random266	1.0969e-11	0	0	9.70653e-13	1.24488e-22	7.7623e-24
Random267	2.25261e-06	0	0	1.0006e-12	2.89812e-21	1.89224e-30
Random268	2.87777e-08	0	0	6.58933e-13	6.46724e-18	1.7653e-29
Random269	7.86556e-14	0	0	1.46883e-23	1.08395e-21	8.9517e-24
Random270	2.02568e-11	0	0	4.1578e-12	9.98696e-24	4.81259e-24
Random271	9.65605e-07	0	0	2.09339e-21	4.65485e-26	8.93875e-25
Random272	5.35559e-18	0	0	1.61656e-10	2.22021e-22	9.82427e-24
Random273	1.16686e-51	0	0	1.41874e-11	2.22862e-22	1.07102e-23
Random274	1.8744e-09	0	0	7.9631e-26	1.8346e-24	6.11246e-24
Random275	2.28216e-06	0	0	2.35273e-12	7.52081e-21	1.00702e-23
Random276	2.03507e-37	0	0	1.11466e-09	6.85205e-28	7.75856e-25
Random277	3.36869e-12	0	0	2.95436e-23	3.20935e-23	6.62804e-24
Random278	4.99782e-106	0	0	1.67501e-09	7.02954e-27	2.81402e-31
Random279	2.84402e-31	0	0	6.61737e-16	9.67584e-22	8.11316e-24
Random280	8.5255e-06	0	0	8.46894e-10	3.7792e-21	1.13981e-23
Random281	2.64346e-41	0	0	4.93327e-17	1.97442e-23	6.52408e-24
Random282	2.66456e-09	0	0	1.54053e-14	6.0309e-25	4.32731e-24
Random283	5.36672e-07	0	0	1.453e-22	2.00802e-25	9.08353e-24
Random284	4.16978e-25	0	0	2.67799e-23	8.88477e-22	3.99665e-31
Random285	6.8455e-07	0	0	2.30528e-18	2.2266e-23	5.02453e-24
Random286	5.46854e-26	0	0	3.8007e-23	8.08956e-24	8.12975e-24
Random287	9.28543e-08	0	0	3.80408e-09	8.69303e-29	3.34788e-24
Random288	2.74201e-12	0	0	1.13346e-21	4.95534e-21	7.08511e-24
Random289	4.35064e-12	0	0	7.6815e-17	2.39924e-21	6.33867e-32
Random290	3.7054e-09	0	0	6.09929e-16	5.29202e-24	8.65097e-24
Random291	1.02648e-237	0	0	2.14189e-14	3.28967e-21	1.55366e-29
Random292	2.80203e-08	0	0	1.34705e-09	9.16069e-27	1.22545e-24
Random293	2.99054e-10	0	0	7.09903e-22	8.49226e-24	6.29024e-32
Random294	7.42094e-17	0	0	3.42566e-18	5.25393e-27	3.67466e-24
Random295	7.63687e-10	0	0	5.48127e-20	2.8905e-21	4.61727e-24
Random296	7.32616e-42	0	0	6.67665e-14	7.65024e-21	1.12475e-23
Random297	5.43315e-08	0	0	4.08475e-12	2.55418e-22	9.29145e-24
Random298	2.56669e-38	0	0	8.70876e-11	1.16982e-18	1.16387e-23
Random299	1.65382e-12	0	0	1.35076e-15	5.65668e-22	1.50244e-23
Random300	1.41453e-07	0	0	4.89607e-11	1.26699e-23	1.17578e-23
Random301	4.3025e-11	0	0	1.19541e-18	5.07982e-23	7.67555e-24
Random302	2.1492e-09	0	0	5.73801e-16	8.79761e-24	6.67125e-24
Random303	4.43118e-08	0	0	1.30849e-11	1.01926e-23	2.49509e-23
Random304	9.41129e-13	0	0	3.11388e-17	1.41402e-21	1.69862e-23
Random305	2.44977e-49	0	0	4.38665e-15	1.75941e-22	5.14629e-30
Random306	5.00739e-05	0	0	1.62208e-18	7.52081e-21	5.50983e-24
Random307	3.56202e-08	0	0	9.8448e-31	2.29069e-24	6.34832e-33
Random308	1.9605e-08	0	0	1.13891e-07	1.62747e-23	1.02379e-23
Random309	8.63242e-71	0	0	4.73887e-25	2.21149e-26	3.02945e-24
Random310	3.91596e-19	0	0	1.48522e-14	3.05721e-24	3.3838e-24
Random311	1.80845e-09	0	0	0.000126769	1.8295e-19	1.98785e-28
Random312	0.00157861	3.60097e-304	0	5.47973e-11	6.80067e-21	1.86171e-23
Random313	0.000178534	0	0	4.25809e-16	8.02075e-23	4.43114e-24
Random314	4.11543e-14	0	0	1.36357e-22	4.9752e-26	3.34166e-24
Random315	9.96996e-06	0	0	1.76736e-23	2.46953e-21	1.03283e-23
Random316	2.97991e-06	0	0	3.61109e-22	2.81225e-20	1.12417e-23
Random317	5.67347e-07	0	0	2.51818e-25	5.41651e-21	1.17728e-23
Random318	1.12964e-35	0	0	5.447e-19	5.34595e-26	5.27403e-24
Random319	1.25937e-41	0	0	1.60415e-17	1.90799e-19	2.65901e-30
Random320	6.6209e-10	0	0	5.75427e-25	1.96352e-19	7.3993e-24
Random321	1.30944e-11	0	0	5.21772e-06	3.71053e-17	1.09627e-28
Random322	2.81955e-19	0	0	6.56544e-22	7.43194e-23	7.67515e-30
Random323	2.01614e-14	0	0	1.23831e-24	6.52841e-30	3.2626e-24
Random324	0.000299672	0	0	1.03756e-14	8.3016e-20	5.94114e-24
Random325	3.22352e-10	0	0	1.99284e-27	1.48418e-23	8.36839e-24
Random326	4.50173e-32	0	0	1.07023e-19	9.06632e-21	1.58445e-30
Random327	0.00225037	0	0	5.56087e-09	8.89864e-24	6.72942e-24
Random328	2.25638e-05	0	0	1.98513e-14	1.02193e-19	7.50046e-24
Random329	6.34533e-14	0	0	3.41396e-22	6.97079e-18	7.12716e-29
Random330	8.91325e-08	0	0	2.32853e-13	8.92298e-24	1.15769e-23
Random331	1.30022e-07	0	0	6.87552e-20	1.07349e-18	1.62684e-23
Random332	0.000897105	0	0	2.65228e-19	5.96272e-19	1.46363e-23
Random333	4.60997e-06	0	0	1.41249e-20	3.3891e-23	5.8167e-24
Random334	8.66601e-06	0	0	5.02088e-13	2.38747e-18	2.15691e-26
Random335	0.950158	0	0	3.91311e-07	1.63451e-19	9.09032e-24
Random336	3.20846e-34	0	0	4.24444e-10	2.40518e-23	1.93273e-23
Random337	2.61772e-46	0	0	1.04211e-24	1.42048e-22	2.84062e-31
Random338	1.89277e-15	0	0	2.28269e-16	1.19403e-22	1.32286e-23
Random339	3.10085e-10	0	0	2.115e-18	1.04972e-25	4.08977e-31
Random340	4.97359e-10	0	0	2.32565e-16	2.22772e-20	3.09055e-23
Random341	3.02636e-09	0	0	6.17999e-22	4.73634e-22	8.45255e-24
Random342	1.06318e-31	0	0	1.70457e-19	3.23359e-20	1.03257e-23
Random343	4.25822e-13	0	0	1.65664e-13	4.75151e-21	6.29803e-24
Random344	0.000154577	0	0	2.53624e-12	3.49052e-21	1.38289e-23
Random345	2.17719e-114	0	0	1.66705e-17	1.41057e-23	1.30656e-23
Random346	0.0017885	0	0	0.000337398	5.35823e-18	2.44857e-23
Random347	7.15973e-09	0	0	6.13514e-24	3.53751e-22	8.31277e-24
Random348	3.23688e-05	0	0	1.11375e-15	4.28477e-22	3.30485e-24
Random349	2.10401e-09	0	0	1.98383e-18	6.45884e-19	2.3405e-23
Random350	1.4475e-71	0	0	1.46014e-21	2.00846e-25	1.03012e-23
Random351	4.53969e-07	0	0	9.88637e-17	4.35489e-19	2.16368e-23
Random352	5.3506e-09	0	0	5.26708e-12	6.13931e-22	8.18168e-24
Random353	9.75775e-39	0	0	5.48758e-14	9.99241e-19	9.97024e-28
Random354	6.15889e-07	0	0	1.22122e-14	2.31481e-23	3.84506e-24
Random355	4.00942e-191	0	0	2.41304e-20	1.43631e-20	3.09623e-31
Random356	1.12531e-08	0	0	6.57803e-28	2.9033e-23	2.28002e-24
Random357	6.72373e-09	0	0	2.9066e-23	7.84631e-21	1.163e-23
Random358	4.44749e-05	0	0	9.94019e-11	4.92152e-21	2.27122e-23
Random359	6.33271e-14	0	0	7.28372e-10	5.46839e-27	8.24359e-24
Random360	2.26534e-12	0	0	1.53591e-13	8.82879e-16	2.72699e-28
Random361	3.80038e-150	0	0	3.70634e-20	8.66931e-22	1.4319e-32
Random362	1.31236e-11	0	0	5.48401e-27	5.31436e-22	1.39943e-23
Random363	6.10576e-10	0	0	3.04701e-25	9.99949e-24	9.68328e-24
Random364	5.44271e-10	0	0	2.21757e-21	3.86694e-22	1.08979e-24
Random365	1.73108e-18	0	0	9.23232e-15	4.79783e-23	3.68211e-24
Random366	6.403e-31	0	0	3.0765e-15	3.97357e-24	1.23814e-32
Random367	1.64155e-09	0	0	3.41873e-19	7.79633e-21	1.15141e-23
Random368	2.82384e-13	0	0	4.25659e-13	1.36573e-21	5.68008e-31
Random369	3.88305e-09	0	0	2.23902e-13	1.03411e-28	6.08858e-25
Random370	4.20979e-07	0	0	2.85322e-12	1.12887e-28	9.04372e-35
Random371	2.06716e-05	0	0	1.55986e-12	2.0837e-20	6.20652e-24
Random372	2.27278e-10	0	0	5.65983e-29	2.29401e-22	4.84762e-24
Random373	8.19801e-96	0	0	5.57362e-18	7.1935e-26	2.71357e-24
Random374	4.42807e-07	0	0	9.50682e-20	7.93671e-24	7.41559e-24
Random375	1.08788e-06	0	0	1.06894e-06	2.30676e-26	8.49183e-25
Random376	2.61669e-07	0	0	1.00737e-23	4.23757e-24	1.01811e-23
Random377	1.34419e-11	0	0	1.05757e-10	1.78744e-23	1.23565e-28
Random378	1.46391e-07	0	0	2.58203e-14	1.6404e-20	1.03483e-23
Random379	7.48737e-09	0	0	5.86351e-24	3.53336e-23	1.99703e-24
Random380	1.0414e-08	0	0	2.56562e-15	3.0986e-24	2.41736e-24
Random381	2.01682e-10	0	0	4.03695e-23	3.54666e-22	4.73169e-33
Random382	1.8607e-07	0	0	9.36648e-19	3.02395e-22	1.12803e-23
Random383	0.00129453	0	0	2.54513e-21	9.06376e-21	1.60055e-23
Random384	1.26063e-103	0	0	1.64961e-16	4.17295e-19	1.60756e-23
Random385	2.08839e-17	0	0	2.14907e-19	2.09752e-23	4.03197e-24
Random386	5.03476e-09	0	0	3.09125e-19	5.15866e-23	1.06181e-23
Random387	3.3948e-98	0	0	5.93963e-25	4.70173e-23	2.61803e-24
Random388	9.82514e-09	0	0	4.82575e-20	1.5608e-25	5.25871e-24
Random389	0.000163825	0	0	3.22951e-15	2.57004e-21	4.05644e-24
Random390	4.49686e-07	0	0	6.18388e-09	9.76715e-20	2.40612e-30
Random391	1.79162e-08	0	0	2.44822e-09	1.1506e-20	7.2797e-24
Random392	2.92266e-99	0	0	6.62069e-15	9.81863e-21	1.45308e-24
Random393	8.28724e-07	0	0	2.52493e-15	4.9849e-23	1.39804e-30
Random394	8.53383e-06	0	0	5.04939e-23	8.06145e-21	1.05479e-23
Random395	6.2006e-12	0	0	1.92975e-20	4.40081e-17	2.26297e-23
Random396	1.28525e-07	0	0	6.41698e-08	3.78295e-24	4.83513e-24
Random397	1.15283e-14	0	0	2.73844e-24	9.89986e-24	1.67953e-31
Random398	1.88396e-151	0	0	1.2082e-14	7.06005e-21	8.85637e-32
Random399	6.83328e-35	0	0	1.03202e-17	1.76398e-21	7.3993e-24
Random400	1.90067e-12	0	0	2.23515e-24	4.51389e-27	3.73149e-24
Random401	9.48931e-06	0	0	2.61827e-20	6.73898e-22	9.03323e-24
Random402	1.14289e-07	0	0	6.53824e-18	8.48898e-20	3.38398e-30
Random403	5.45891e-07	0	0	6.22686e-21	1.65082e-22	8.41361e-24
Random404	9.66076e-07	0	0	4.84334e-22	1.12965e-20	1.86193e-23
Random405	4.23567e-54	0	0	3.62189e-15	2.86445e-23	1.46641e-24
Random406	4.6382e-05	0	0	3.93846e-22	1.04807e-23	8.81011e-24
Random407	1.8515e-07	0	0	2.35561e-13	2.70766e-20	9.83036e-24
Random408	1.5571e-07	0	0	3.99172e-15	1.31228e-17	1.41248e-29
Random409	8.63074e-64	0	0	2.64053e-15	4.11927e-24	4.50878e-24
Random410	3.20755e-07	0	0	9.93162e-23	1.2104e-20	1.19938e-23
Random411	3.44748e-16	0	0	1.34892e-17	2.98266e-21	1.08967e-23
Random412	2.58473e-10	0	0	1.94298e-20	4.13102e-26	1.51032e-23
Random413	4.85894e-164	0	0	8.82384e-16	9.58055e-23	3.47774e-24
Random414	1.22679e-09	0	0	2.90955e-24	6.84443e-22	6.21697e-24
Random415	2.16536e-07	0	0	8.84319e-10	1.36545e-18	7.90868e-28
Random416	8.02547e-09	0	0	1.8646e-10	1.52524e-23	7.94964e-31
Random417	2.45736e-34	0	0	1.51331e-19	8.97174e-24	1.21218e-30
Random418	6.49139e-12	0	0	1.38474e-11	9.28348e-24	2.33946e-31
Random419	4.05261e-70	0	0	7.63684e-19	3.66754e-26	2.25667e-24
Random420	4.93084e-14	0	0	1.18764e-10	2.12343e-22	2.692e-24
Random421	8.08253e-19	0	0	2.05449e-11	2.04006e-16	1.93417e-23
Random422	1.48127e-07	0	0	1.86448e-24	4.48943e-25	7.98963e-25
Random423	1.08275e-12	0	0	9.33805e-18	4.67673e-23	1.89834e-31
Random424	1.58113e-08	0	0	1.12325e-11	3.60374e-19	1.87428e-23
Random425	9.59799e-17	0	0	8.0469e-23	3.1736e-26	6.09207e-24
Random426	0.000379848	0	0	1.08056e-19	7.84103e-20	2.12163e-29
Random427	3.78235e-12	0	0	2.83178e-17	8.98939e-26	1.58411e-23
Random428	9.77153e-173	0	0	9.64802e-22	2.82446e-21	3.83688e-24
Random429	8.51699e-11	0	0	4.05611e-16	5.00462e-20	3.46534e-23
Random430	2.67763e-42	0	0	1.33868e-14	3.94166e-18	4.70181e-24
Random431	1.61254e-11	0	0	1.54395e-25	7.63116e-17	2.65468e-30
Random432	6.46893e-09	0	0	9.01423e-25	1.32795e-21	3.18759e-24
Random433	3.37518e-10	0	0	5.7937e-34	4.049e-24	3.01468e-25
Random434	2.40869e-10	0	0	4.63133e-20	6.69358e-26	5.27265e-24
Random435	1.34775e-85	0	0	2.25466e-06	3.79249e-19	1.20347e-29
Random436	4.01603e-10	0	0	2.91668e-24	5.42874e-24	4.16764e-24
Random437	2.43464e-05	0	0	1.70531e-16	2.74578e-19	1.57925e-30
Random438	3.04858e-41	0	0	7.30376e-22	3.29706e-21	1.21556e-23
Random439	6.91254e-11	0	0	7.92305e-14	3.93898e-23	5.62208e-24
Random440	1.36212e-14	0	0	3.45872e-17	1.29511e-25	8.15678e-25
Random441	0.169338	0	0	3.30928e-08	3.54622e-18	1.09046e-23
Random442	3.01162e-11	0	0	1.12199e-21	4.76673e-21	1.59606e-24
Random443	8.17412e-26	0	0	9.88632e-20	2.52166e-18	7.43556e-24
Random444	1.33875e-08	0	0	2.27687e-16	9.28888e-22	6.50091e-30
Random445	1.22961e-12	0	0	1.34388e-22	2.78487e-21	8.7623e-24
Random446	5.00938e-08	0	0	1.23137e-15	2.10347e-23	6.61399e-23
Random447	6.07893e-149	0	0	1.26889e-27	1.30772e-26	9.16047e-32
Random448	4.13668e-18	0	0	2.2501e-15	1.92129e-21	4.9375e-24
Random449	4.55913e-07	0	0	3.46304e-12	1.42095e-21	8.62458e-31
Random450	2.11232e-25	0	0	4.36782e-13	1.72858e-22	1.13767e-28
Random451	7.63698e-07	0	0	3.75515e-08	3.51474e-22	8.1754e-24
Random452	6.15908e-38	0	0	5.81062e-17	9.06631e-21	1.00876e-30
Random453	3.33736e-07	0	0	1.72905e-12	1.08764e-23	1.05479e-23
Random454	1.12118e-10	0	0	2.3865e-09	2.54261e-22	9.38579e-24
Random455	3.40087e-07	0	0	9.63928e-21	2.81902e-22	1.54139e-23
Random456	7.10783e-22	0	0	1.18794e-08	1.62135e-21	1.06266e-23
Random457	1.88579e-11	0	0	3.063e-23	6.79197e-23	5.88201e-24
Random458	2.69023e-241	0	0	2.25293e-21	4.61062e-28	5.73159e-25
Random459	1.5577e-12	0	0	2.04701e-07	1.74551e-19	6.23852e-31
Random460	1.57581e-07	0	0	2.24437e-16	1.09249e-21	1.13981e-23
Random461	0.0199211	0	0	3.1421e-19	5.63485e-20	6.07844e-31
Random462	4.08207e-11	0	0	1.78288e-16	3.96565e-21	1.36148e-23
Random463	6.71112e-107	0	0	0.439659	1.06523e-19	4.77807e-28
Random464	1.26729e-20	0	0	6.38417e-08	3.08861e-16	2.20418e-30
Random465	3.63014e-11	0	0	3.61273e-22	2.94519e-25	1.61755e-24
Random466	2.56255e-09	0	0	1.67513e-19	9.89632e-26	2.82723e-24
Random467	1.55528e-07	0	0	3.28849e-22	1.50878e-21	4.68643e-24
Random468	9.09137e-19	0	0	1.3557e-11	4.72383e-19	2.04299e-23
Random469	1.93572e-09	0	0	9.64229e-17	3.02737e-25	8.93538e-24
Random470	0.000123389	0	0	2.26198e-12	5.82706e-20	7.4077e-24
Random471	4.42095e-20	0	0	1.38962e-16	5.68769e-22	5.26283e-24
Random472	2.12703e-16	0	0	3.93136e-15	6.52319e-28	2.9074e-24
Random473	2.1947e-11	0	0	4.03806e-26	3.38693e-25	6.9855e-24
Random474	5.88124e-22	0	0	1.84162e-18	2.03814e-22	7.62632e-31
Random475	7.61745e-106	0	0	8.02122e-10	3.98942e-22	2.25667e-24
Random476	9.56298e-08	0	0	1.45869e-15	1.89657e-24	3.491e-24
Random477	1.58125e-124	0	0	0.222561	2.22021e-22	1.16015e-28
Random478	6.18582e-10	0	0	1.8585e-18	3.83696e-20	5.23931e-30
Random479	1.93113e-13	0	0	8.29092e-17	1.03862e-25	5.28409e-24
Random480	7.47278e-06	0	0	9.18528e-27	4.73579e-22	1.12793e-23
Random481	6.34859e-07	0	0	2.64364e-24	3.78295e-24	8.32567e-24
Random482	8.11404e-10	0	0	2.60717e-13	1.3407e-25	5.29202e-24
Random483	4.1268e-51	0	0	9.62171e-24	3.96481e-22	9.0037e-24
Random484	1.2052e-129	0	0	1.18266e-13	9.5693e-23	2.80293e-31
Random485	2.14399e-13	0	0	1.20035e-18	2.22544e-20	1.17935e-23
Random486	0.00160719	0	0	6.29034e-24	2.54513e-21	1.37829e-23
Random487	4.62084e-84	0	0	6.18885e-20	2.428e-22	8.29494e-24
Random488	1.29623e-59	0	0	3.7377e-09	6.12435e-17	4.3015e-23
Random489	1.48643e-08	0	0	6.48617e-16	3.63173e-20	1.24298e-31
Random490	2.44797e-13	0	0	1.29678e-13	2.32869e-23	3.00368e-32
Random491	1.09183e-09	0	0	9.79299e-24	1.08884e-23	4.05644e-24
Random492	1.2284e-05	0	0	3.67345e-20	1.49467e-26	6.00557e-32
Random493	1.44776e-10	0	0	1.17475e-21	1.0998e-23	7.24936e-24
Random494	4.6754e-07	0	0	3.21108e-21	1.22885e-22	9.56471e-31
Random495	4.50303e-09	0	0	2.36732e-14	1.10425e-20	9.52682e-24
Random496	1.99099e-27	0	0	7.32727e-22	6.65546e-18	9.68969e-24
Random497	0.045285	0	0	3.28558e-11	6.4786e-22	9.66721e-31
Random498	3.46349e-06	0	0	6.80114e-08	3.41534e-18	2.68039e-24
Random499	2.13869e-11	0	0	1.65101e-21	3.46973e-21	6.83728e-24
Random500	0.000235966	0	0	4.44384e-13	4.76628e-19	1.34018e-23
Random501	7.03445e-08	0	0	3.9008e-15	7.98137e-22	8.38777e-24
Random502	8.0392e-11	0	0	3.91028e-19	1.64752e-21	2.44827e-23
Random503	2.95098e-06	0	0	9.64475e-16	1.56975e-22	1.34407e-23
Random504	1.25063e-07	0	0	3.54135e-17	6.36447e-23	1.23795e-23
Random505	5.65572e-05	1.50823e-246	0	1.99359e-06	3.53126e-16	2.52574e-29
Random506	0.0589333	0	0	5.56424e-14	3.19213e-19	5.93716e-24
Random507	1.42076e-21	0	0	7.67005e-27	2.88278e-28	6.17601e-24
Random508	3.77647e-08	0	0	7.85158e-19	1.58007e-25	4.37232e-24
Random509	5.68241e-208	0	0	5.12083e-20	6.72491e-21	9.23224e-31
Random510	2.2251e-06	0	0	8.50739e-21	8.85361e-21	1.83333e-23
Random511	2.48279e-08	0	0	1.09765e-11	2.04552e-22	3.54075e-24
Random512	4.27659e-90	0	0	1.74633e-17	6.53261e-18	2.4057e-28
Random513	4.92513e-10	0	0	1.9474e-19	5.24341e-28	3.32547e-24
Random514	4.06724e-17	0	0	2.00264e-12	2.03056e-22	6.60442e-24
Random515	6.85515e-14	0	0	4.38451e-20	3.84881e-18	1.53133e-23
Random516	5.92608e-08	0	0	3.97684e-26	1.83773e-21	1.71455e-23
Random517	1.2496e-06	0	0	7.19981e-17	1.60745e-20	1.6721e-23
Random518	1.20785e-09	0	0	1.97956e-22	4.43115e-20	6.31535e-24
Random519	1.53133e-06	0	0	4.01322e-07	2.03814e-22	1.63791e-23
Random520	1.63097e-09	0	0	7.99402e-20	7.32564e-27	3.57206e-24
Random521	2.40912e-10	0	0	3.10163e-25	5.18508e-20	9.07842e-24
Random522	3.59384e-09	0	0	3.19256e-14	4.37376e-25	6.72942e-24
Random523	1.2287e-101	0	0	4.06739e-21	6.04402e-21	5.6718e-24
Random524	2.79474e-107	0	0	4.54009e-13	4.46251e-23	8.42965e-32
Random525	3.17431e-09	0	0	5.35447e-09	1.90753e-28	4.33921e-30
Random526	7.44832e-46	0	0	2.5112e-13	2.82392e-25	1.53017e-30
Random527	3.56555e-09	0	0	2.30145e-27	1.66584e-22	8.44482e-24
Random528	8.99428e-09	0	0	4.46833e-21	6.46088e-26	1.19326e-24
Random529	6.80114e-08	0	0	1.61733e-12	1.53058e-27	4.52826e-31
Random530	1.69327e-13	0	0	1.02073e-20	1.60587e-25	1.07345e-31
Random531	0.00032241	0	0	2.428e-22	7.37103e-19	1.06927e-23
Random532	6.65932e-08	0	0	4.6471e-22	2.35847e-21	1.02606e-23
Random533	8.65561e-09	0	0	5.19244e-13	1.01158e-20	1.11356e-30
Random534	1.47049e-15	0	0	9.50686e-10	1.14649e-20	6.89022e-24
Random535	4.3182e-06	0	0	2.84991e-21	1.76327e-19	8.60868e-24
Random536	5.04853e-16	0	0	1.87599e-19	1.1574e-22	6.68384e-25
Random537	5.73295e-07	0	0	4.69357e-08	1.60003e-26	6.94931e-30
Random538	5.70186e-12	0	0	8.34981e-12	9.74533e-23	1.09258e-31
Random539	5.41578e-09	0	0	2.14372e-09	9.94017e-28	1.91259e-31
Random540	1.10036e-11	0	0	4.79783e-23	7.43398e-22	1.11942e-23
Random541	0.001721	0	0	1.24337e-21	2.07314e-23	5.46869e-24
Random542	2.72433e-07	0	0	6.05668e-21	3.73149e-24	9.82711e-24
Random543	2.65379e-108	0	0	0.0239283	4.99286e-24	1.03674e-29
Random544	3.24e-19	0	0	2.91835e-19	3.86657e-28	1.53496e-24
Random545	4.23239e-23	0	0	4.44266e-15	5.89297e-20	1.43215e-29
Random546	2.6949e-10	0	0	1.04275e-22	1.64378e-25	1.01929e-23
Random547	5.77154e-27	0	0	1.63972e-13	1.44663e-21	1.00544e-23
Random548	3.71977e-05	0	0	1.26597e-15	3.84506e-24	1.06022e-24
Random549	6.59013e-05	0	0	1.37231e-09	2.11469e-24	9.8448e-31
Random550	8.86778e-09	0	0	6.68976e-22	4.22146e-27	8.13618e-24
Random551	8.63492e-06	0	0	2.86783e-06	1.15353e-21	1.09543e-23
Random552	1.2834e-10	0	0	3.46101e-27	1.55296e-22	7.14461e-24
Random553	3.90117e-07	0	0	1.29321e-18	9.92057e-21	1.27288e-23
Random554	8.81404e-19	0	0	1.97343e-22	2.94628e-26	4.4152e-24
Random555	4.95698e-10	0	0	2.49848e-16	3.81153e-27	5.01738e-24
Random556	8.56271e-14	0	0	2.51714e-16	2.73776e-20	1.45958e-23
Random557	1.79715e-40	0	0	5.60299e-23	2.18303e-18	8.35792e-24
Random558	1.99675e-29	0	0	2.3251e-12	4.89942e-22	7.77898e-24
Random559	2.47463e-38	0	0	3.94579e-27	1.43307e-21	2.738e-24
Random560	1.7365e-10	0	0	8.41799e-18	1.14439e-23	1.62977e-23
Random561	2.43432e-08	0	0	4.44141e-18	5.17421e-24	5.01375e-32
Random562	0.014079	0	0	6.24308e-14	4.03032e-15	2.94853e-30
Random563	1.52878e-09	0	0	2.06221e-20	2.43781e-21	4.67267e-24
Random564	1.27939e-05	5.82731e-301	0	3.55529e-09	3.1806e-24	6.47734e-24
Random565	7.92139e-11	0	0	1.71394e-14	4.67344e-24	7.2532e-25
Random566	7.28938e-10	0	0	7.07063e-12	2.64525e-18	5.44993e-31
Random567	6.17048e-06	0	0	7.05084e-17	1.33821e-20	1.08529e-23
Random568	1.36516e-19	0	0	4.35617e-15	2.37787e-25	3.18759e-24
Random569	0.00146665	0	0	5.20069e-12	6.50727e-20	1.50561e-23
Random570	2.82903e-23	0	0	6.8929e-12	4.13441e-27	5.41852e-32
Random571	1.22677e-26	0	0	2.16032e-13	7.80258e-24	2.34999e-24
Random572	2.58369e-32	0	0	4.36706e-19	1.15643e-20	4.70237e-31
Random573	4.04494e-13	0	0	9.65501e-10	9.24798e-22	6.2277e-31
Random574	8.10624e-11	0	0	1.09286e-15	1.77975e-22	7.45684e-24
Random575	7.27273e-06	0	0	4.57931e-22	4.02946e-18	2.59158e-29
Random576	6.72927e-10	0	0	6.89882e-17	8.38142e-25	9.23808e-24
Random577	1.00637e-09	0	0	7.7682e-16	6.22686e-27	5.75619e-24
Random578	0.000244105	0	0	8.49082e-18	1.145e-21	9.03323e-24
Random579	1.63182e-13	0	0	1.51778e-11	3.36381e-26	5.13054e-24
Random580	1.20139e-10	0	0	3.24014e-19	4.52176e-25	1.52617e-23
Random581	1.06587e-08	0	0	1.522e-20	3.30398e-24	8.94683e-24
Random582	0.000543859	0	0	1.20711e-08	3.97588e-17	3.53585e-30
Random583	1.07844e-19	0	0	2.11455e-12	8.65735e-25	4.83233e-24
Random584	9.52193e-100	0	0	4.75564e-18	3.70634e-20	5.19883e-24
Random585	0.00152272	2.01032e-298	0	3.40381e-05	1.91376e-21	1.26053e-23
Random586	3.50903e-10	0	0	7.74258e-13	3.09163e-22	6.24959e-24
Random587	4.15591e-225	0	0	2.53906e-16	3.08333e-19	2.43872e-24
Random588	4.21202e-131	0	0	1.91997e-06	7.84685e-23	2.60932e-31
Random589	3.38856e-12	0	0	4.57822e-24	2.2266e-23	9.29315e-24
Random590	2.93493e-50	0	0	1.98679e-10	5.44405e-21	6.16117e-24
Random591	2.4068e-10	0	0	4.28191e-29	9.37263e-28	2.9438e-24
Random592	0.0576264	0	0	2.80332e-08	5.59309e-18	1.8792e-23
Random593	7.76714e-14	0	0	6.65894e-21	2.11612e-28	8.0404e-24
Random594	2.4445e-149	0	0	1.1148e-19	1.06229e-20	3.96765e-24
Random595	0.000496676	0	0	4.16292e-12	8.97792e-25	4.14621e-24
Random596	0.00286075	0	0	4.70566e-09	1.50414e-15	3.24278e-28
Random597	9.39473e-11	0	0	9.17136e-28	4.81594e-22	4.32413e-24
Random598	6.52731e-62	0	0	7.36315e-22	1.11516e-21	2.15621e-23
Random599	1.56593e-20	0	0	5.85223e-19	5.93716e-24	4.07637e-24
Random600	3.37352e-53	0	0	7.69401e-14	5.90387e-23	1.54874e-31
Random601	4.71598e-08	0	0	9.74969e-07	1.58051e-24	1.06047e-23
Random602	2.64299e-06	0	0	1.93799e-24	2.91381e-20	8.19845e-24
Random603	2.5538e-07	0	0	0.00049939	1.34243e-27	5.2432e-30
Random604	9.51859e-50	0	0	4.27971e-05	1.77478e-18	1.09796e-27
Random605	7.48723e-13	0	0	3.66815e-13	6.9842e-27	8.97799e-32
Random606	0.0931298	0	0	5.76195e-13	8.49623e-21	1.15706e-23
Random607	1.70428e-12	0	0	6.12226e-20	1.09628e-21	1.03704e-23
Random608	4.33457e-168	0	0	9.81127e-19	2.82136e-21	1.68508e-24
Random609	5.34595e-26	0	0	1.87714e-11	2.9603e-19	1.15584e-23
Random610	2.42644e-08	0	0	4.17163e-20	1.7905e-22	1.76481e-23
Random611	1.39014e-06	0	0	4.13705e-07	2.79245e-17	2.60177e-23
Random612	5.79183e-103	0	0	6.99856e-13	1.62521e-20	7.23268e-30
Random613	1.75047e-09	0	0	1.15508e-26	4.79252e-22	1.14444e-23
Random614	6.15702e-34	0	0	6.0013e-13	2.83265e-23	4.3984e-24
Random615	1.17309e-10	0	0	3.00104e-28	2.73773e-22	6.74916e-24
Random616	0.0371915	0	0	1.42181e-09	2.76062e-18	1.09779e-23
Random617	5.46763e-08	0	0	2.77794e-23	5.89862e-25	7.60064e-24
Random618	2.01471e-07	0	0	3.47271e-10	6.64319e-22	9.58987e-24
Random619	3.23967e-05	0	0	8.08286e-21	5.04725e-18	1.2596e-29
Random620	1.25087e-06	0	0	6.83745e-20	1.25516e-21	7.34594e-24
Random621	1.75039e-118	0	0	8.54491e-17	2.16209e-25	3.69912e-24
Random622	5.06733e-06	0	0	4.63897e-08	2.01669e-19	7.20068e-24
Random623	3.53759e-216	0	0	5.52676e-12	2.08634e-18	9.58987e-24
Random624	2.00534e-14	0	0	1.38164e-15	4.93034e-25	6.0911e-24
Random625	7.3228e-07	0	0	1.20954e-15	2.58349e-21	1.69043e-23
Random626	1.22081e-46	0	0	2.29008e-21	5.70764e-24	6.91949e-25
Random627	2.14563e-14	0	0	3.89361e-15	2.58929e-22	1.22597e-24
Random628	1.59011e-06	0	0	5.06262e-24	9.53276e-26	5.10642e-24
Random629	3.57714e-05	0	0	3.20337e-09	1.32852e-20	7.31768e-24
Random630	6.17835e-16	0	0	7.76591e-09	4.43114e-24	1.03975e-23
Random631	2.30391e-05	0	0	2.62356e-16	5.5854e-21	1.28662e-23
Random632	3.43797e-15	0	0	3.6638e-17	3.26846e-23	5.06262e-24
Random633	1.05578e-07	0	0	2.34328e-15	3.38102e-22	2.18469e-30
Random634	7.70615e-78	0	0	6.22644e-15	3.84074e-23	6.4797e-31
Random635	2.12958e-113	0	0	8.03632e-15	1.3326e-22	1.19448e-23
Random636	3.64858e-08	0	0	6.80495e-19	3.1736e-26	7.36046e-24
Random637	1.07503e-19	0	0	1.97837e-09	2.42599e-24	1.07357e-23
Random638	2.1492e-09	0	0	4.05389e-21	7.31768e-24	6.62361e-32
Random639	1.15283e-09	0	0	5.19915e-18	1.67744e-20	1.39431e-23
Random640	9.99164e-08	0	0	2.43495e-24	2.70913e-25	3.79677e-30
Random641	1.1458e-07	0	0	7.85856e-06	1.08528e-20	1.02209e-23
Random642	2.09929e-30	0	0	2.35218e-07	1.8397e-18	3.46596e-30
Random643	6.08192e-16	0	0	1.58105e-10	2.16402e-20	3.81799e-24
Random644	1.29174e-09	0	0	1.19784e-08	4.43053e-23	4.83153e-24
Random645	1.21693e-116	0	0	1.91302e-18	1.96673e-24	2.60667e-24
Random646	0.268739	0	0	4.92032e-20	4.0648e-19	1.93189e-23
Random647	3.5459e-07	0	0	7.42094e-17	4.91867e-21	8.36689e-24
Random648	1.30766e-07	0	0	7.02302e-13	1.75782e-19	8.0261e-24
Random649	0.155491	3.2346e-264	0	3.154e-12	1.02773e-18	1.11723e-23
Random650	4.53995e-12	0	0	4.53778e-10	1.14503e-22	8.12589e-24
Random651	1.98671e-12	0	0	5.6249e-22	1.47626e-22	6.76491e-24
Random652	7.20616e-09	0	0	1.05226e-18	2.3332e-23	1.02304e-23
Random653	8.8043e-151	0	0	3.94414e-25	1.17433e-20	1.66982e-32
Random654	1.59371e-99	0	0	7.31211e-13	3.8586e-21	6.15472e-30
Random655	3.93936e-11	0	0	6.17051e-25	1.30463e-27	8.93538e-24
Random656	1.58248e-11	0	0	9.34026e-21	3.14141e-19	4.95747e-30
Random657	4.22969e-06	0	0	1.22451e-20	2.01231e-20	9.05285e-24
Random658	1.02217e-15	0	0	5.28314e-14	4.18329e-24	5.00713e-24
Random659	1.24765e-16	0	0	1.74526e-22	7.84869e-23	5.6459e-24
Random660	2.06067e-09	0	0	2.699e-14	1.32588e-27	2.61267e-24
Random661	6.69935e-12	0	0	4.00631e-20	1.26197e-19	3.62501e-30
Random662	0.120115	0	0	5.60288e-19	5.31198e-20	1.41057e-23
Random663	8.48353e-10	0	0	6.7324e-14	2.48777e-30	3.99665e-31
Random664	2.79949e-11	0	0	1.31859e-14	1.08962e-26	4.16187e-24
Random665	1.13139e-07	0	0	2.84017e-18	5.31436e-22	3.50377e-24
Random666	7.44149e-05	0	0	2.01376e-14	2.40327e-17	1.95707e-29
Random667	1.6284e-07	0	0	1.53791e-12	4.28302e-20	8.8599e-24
Random668	0.0112656	0	0	5.27697e-12	1.16401e-18	1.60366e-23
Random669	1.42555e-07	0	0	4.55476e-15	4.55513e-24	6.36135e-24
Random670	7.58158e-06	0	0	2.65171e-10	4.65825e-20	4.08095e-24
Random671	0.000215628	0	0	7.13748e-13	1.03246e-20	3.38257e-24
Random672	8.28247e-05	0	0	9.76076e-22	8.07658e-20	1.36399e-23
Random673	4.60806e-09	0	0	1.68489e-14	1.35429e-26	6.98356e-24
Random674	1.18387e-08	0	0	8.80955e-18	4.50248e-20	5.81971e-24
Random675	1.57259e-06	0	0	6.85415e-12	6.17079e-22	6.87712e-31
Random676	5.62888e-72	0	0	2.14852e-20	4.87715e-17	2.59997e-31
Random677	3.92214e-10	0	0	1.31392e-10	5.1903e-25	2.06616e-31
Random678	1.04506e-10	0	0	8.71347e-12	1.66499e-22	6.58869e-31
Random679	3.17468e-09	0	0	5.10763e-15	2.17679e-22	5.27999e-24
Random680	1.05646e-10	0	0	9.44787e-23	3.37788e-23	1.28216e-23
Random681	4.27775e-13	0	0	1.34316e-15	1.23829e-23	3.09236e-24
Random682	0.0456833	0	0	4.22972e-19	1.26056e-22	3.28487e-30
Random683	1.7432e-08	0	0	8.74402e-21	3.93247e-23	2.5818e-30
Random684	4.65515e-07	0	0	5.74692e-21	1.76481e-23	1.65996e-23
Random685	4.12952e-11	0	0	6.81026e-17	3.9522e-24	4.77363e-24
Random686	4.97755e-10	0	0	2.19458e-10	2.04243e-25	4.14758e-24
Random687	1.06497e-14	0	0	2.49926e-18	3.3555e-21	7.30936e-24
Random688	1.54088e-15	0	0	5.30912e-22	5.32256e-22	1.65465e-31
Random689	8.4147e-06	0	0	0.569483	1.65914e-25	5.92988e-29
Random690	1.2846e-08	0	0	2.59146e-14	2.29245e-17	7.17264e-30
Random691	5.47575e-17	0	0	3.22248e-11	9.56648e-22	1.08311e-30
Random692	1.80219e-08	0	0	1.11094e-07	1.28335e-20	7.2797e-24
Random693	2.2769e-28	0	0	8.89067e-12	3.95226e-27	6.69245e-32
Random694	5.36522e-11	0	0	2.55178e-18	3.32651e-22	5.17207e-32
Random695	1.1681e-12	0	0	1.58289e-28	8.32944e-26	1.55511e-23
Random696	5.65064e-36	0	0	1.24927e-18	2.05178e-22	4.64736e-24
Random697	2.94759e-71	0	0	2.54628e-16	1.26898e-23	3.58867e-24
Random698	4.33281e-10	0	0	5.35768e-25	1.79542e-27	1.84005e-24
Random699	1.33784e-76	0	0	3.94972e-17	1.23905e-29	2.21318e-33
Random700	1.99532e-143	0	0	8.55036e-25	1.75142e-24	1.39908e-24
Random701	1.51624e-12	0	0	1.09529e-07	2.45826e-24	1.80921e-30
Random702	1.25111e-05	0	0	5.01019e-19	5.52988e-21	2.35052e-24
Random703	3.36969e-07	0	0	2.17972e-14	1.1853e-19	9.26767e-24
Random704	0.000201848	0	0	4.45773e-16	5.78167e-19	1.49716e-23
Random705	1.92425e-10	0	0	1.27384e-08	9.31889e-24	5.82641e-24
Random706	8.56716e-08	0	0	7.62748e-23	7.11003e-18	1.23078e-23
Random707	2.61446e-10	0	0	2.90396e-21	1.09398e-25	6.63303e-24
Random708	2.09369e-06	0	0	8.56996e-21	1.3412e-19	1.59471e-23
Random709	1.29165e-44	0	0	8.66723e-14	9.07066e-21	1.2672e-23
Random710	2.63479e-16	0	0	6.3456e-19	7.65769e-22	1.16437e-23
Random711	1.66197e-13	0	0	5.69466e-08	6.59098e-19	7.57622e-24
Random712	1.73398e-11	0	0	3.1802e-15	6.60167e-18	2.17779e-30
Random713	1.12173e-07	0	0	4.80119e-21	1.66709e-22	5.93674e-24
Random714	1.34015e-07	0	0	1.34807e-14	3.27616e-24	1.20797e-23
Random715	6.01972e-176	0	0	4.90862e-19	2.76679e-25	1.47999e-30
Random716	4.77539e-30	0	0	3.10163e-25	4.3268e-23	1.35463e-32
Random717	1.25763e-08	0	0	9.92587e-14	2.66177e-22	6.21213e-31
Random718	1.22961e-12	0	0	7.84631e-21	6.42161e-19	8.35733e-30
Random719	8.98253e-34	0	0	1.30287e-35	4.95041e-20	4.65956e-24
Random720	4.68784e-39	0	0	7.24506e-12	9.94114e-19	6.74186e-24
Random721	1.06059e-07	0	0	7.2532e-25	3.763e-19	1.2246e-23
Random722	9.40382e-08	0	0	2.32778e-12	5.68214e-24	1.45598e-23
Random723	1.98741e-81	0	0	2.69079e-10	6.53217e-18	2.96954e-28
Random724	0.0371532	0	0	1.0204e-12	6.89282e-20	5.67229e-24
Random725	0.000288552	0	0	3.82431e-17	8.99546e-19	1.48418e-23
Random726	2.26426e-14	0	0	1.95725e-20	7.17379e-22	9.3516e-24
Random727	1.63691e-30	0	0	6.9748e-17	1.49984e-24	2.4146e-24
Random728	0.0219658	0	0	7.01898e-15	8.82977e-22	8.93626e-24
Random729	2.98066e-07	0	0	6.22945e-24	7.65745e-23	1.13267e-23
Random730	4.85746e-09	0	0	3.86924e-10	3.88694e-17	1.1347e-23
Random731	1.7038e-06	0	0	1.38612e-14	2.70766e-20	7.13738e-24
Random732	1.84763e-22	0	0	9.15284e-13	8.69625e-25	3.689e-24
Random733	3.02201e-10	0	0	2.01754e-11	2.96774e-20	1.40769e-29
Random734	1.01385e-08	0	0	3.0376e-16	1.97967e-20	1.47795e-30
Random735	5.54754e-08	0	0	1.83415e-12	1.38815e-21	1.23932e-23
Random736	1.03701e-10	0	0	1.28445e-11	5.12195e-22	6.47649e-24
Random737	1.46362e-07	0	0	1.62653e-09	1.91961e-25	6.04146e-30
Random738	6.76239e-06	0	0	3.46345e-16	2.93634e-24	1.34322e-23
Random739	3.44739e-08	0	0	8.3845e-17	1.27245e-19	1.69481e-23
Random740	3.02028e-11	0	0	2.58651e-13	2.1462e-21	1.18717e-30
Random741	1.14027e-11	0	0	6.04227e-18	1.60176e-24	5.66721e-24
Random742	0.000216788	0	0	1.98357e-20	1.51656e-19	9.65051e-24
Random743	1.094e-10	0	0	6.89492e-15	3.08812e-25	9.46311e-33
Random744	1.01542e-06	0	0	3.39607e-15	7.34665e-23	1.31111e-24
Random745	8.53632e-12	0	0	1.68271e-26	1.29056e-24	9.01047e-24
Random746	4.3233e-14	0	0	2.47592e-21	4.45863e-20	2.41321e-29
Random747	3.62132e-23	0	0	3.61456e-21	4.28425e-25	4.9027e-24
Random748	0.00146575	0	0	4.10485e-06	5.58686e-22	5.07058e-24
Random749	3.07276e-07	0	0	7.18212e-13	1.88293e-21	2.65603e-31
Random750	1.06146e-11	0	0	6.15986e-17	1.47392e-23	4.46513e-24
Random751	3.8746e-06	0	0	7.45504e-12	1.00544e-21	8.32404e-24
Random752	1.99104e-10	0	0	1.16066e-16	5.58732e-25	1.01356e-23
Random753	1.11167e-268	0	0	9.42489e-12	2.69266e-21	9.31283e-31
Random754	7.53154e-14	0	0	2.22655e-06	1.40374e-19	1.90508e-29
Random755	3.20719e-105	0	0	1.08489e-16	5.27888e-22	2.52051e-23
Random756	7.36947e-17	0	0	1.70551e-14	3.30277e-21	5.59172e-24
Random757	2.48196e-27	0	0	1.41238e-17	3.7566e-25	9.14995e-24
Random758	0.00334124	0	0	2.99843e-07	2.42793e-19	1.11397e-30
Random759	6.11662e-08	0	0	4.63298e-29	1.29448e-26	3.73658e-24
Random760	6.36409e-11	0	0	5.89959e-24	5.77338e-27	1.23901e-24
Random761	9.76093e-13	0	0	8.88929e-20	1.7858e-20	8.01051e-24
Random762	6.34012e-06	0	0	2.46845e-17	1.13049e-20	1.76879e-23
Random763	9.35749e-06	0	0	3.38652e-24	7.51167e-23	1.0785e-23
Random764	3.43544e-216	0	0	7.5458e-18	2.47849e-23	6.89923e-25
Random765	3.25286e-10	0	0	2.84001e-17	2.0633e-20	1.00737e-23
Random766	1.02512e-09	0	0	3.24596e-19	2.90112e-23	3.76802e-24
Random767	5.46837e-09	0	0	1.67792e-11	7.41908e-20	5.508e-28
Random768	1.99387e-12	0	0	8.15204e-22	4.29181e-26	1.4319e-32
Random769	1.37814e-205	0	0	7.41083e-07	1.65156e-20	8.61371e-24
Random770	4.58292e-11	0	0	2.03686e-25	3.39048e-21	3.689e-24
Random771	1.75479e-05	0	0	4.46783e-16	7.30718e-21	1.11362e-23
Random772	3.81815e-103	0	0	1.57253e-20	1.68911e-20	1.79377e-23
Random773	4.29229e-12	0	0	2.64137e-29	3.14954e-25	3.59375e-24
Random774	3.64412e-49	0	0	2.60984e-08	6.56835e-22	4.41776e-30
Random775	5.02174e-11	0	0	2.07441e-28	6.82879e-23	2.12539e-24
Random776	3.89359e-18	0	0	1.73609e-25	1.80109e-26	5.60913e-24
Random777	3.21422e-18	0	0	0.000127239	5.25032e-22	1.69043e-23
Random778	1.89566e-06	0	0	5.99715e-16	2.98767e-26	8.45325e-24
Random779	5.00583e-10	0	0	1.47805e-17	1.50736e-21	8.1488e-24
Random780	3.51019e-12	0	0	2.55249e-12	1.29012e-19	3.52005e-23
Random781	1.03842e-07	0	0	1.47067e-23	1.89297e-24	4.21721e-24
Random782	3.15339e-16	0	0	1.18175e-19	1.38026e-18	1.117e-29
Random783	6.65612e-13	0	0	4.33403e-19	5.39693e-25	4.19635e-24
Random784	1.06662e-08	0	0	4.01429e-08	4.85651e-24	8.09604e-31
Random785	2.7116e-17	0	0	6.40944e-15	2.90112e-23	6.96068e-24
Random786	2.42945e-19	0	0	1.61058e-25	8.56889e-27	5.12704e-24
Random787	3.92898e-247	0	0	6.34385e-23	5.24298e-23	1.12751e-30
Random788	3.53515e-34	0	0	3.53501e-19	2.01826e-24	3.65321e-24
Random789	2.35279e-37	0	0	1.52996e-16	1.82168e-25	4.69322e-24
Random790	2.91474e-18	0	0	1.29646e-21	8.95012e-23	8.52002e-30
Random791	8.4856e-13	0	0	9.52808e-22	1.4451e-19	1.50741e-23
Random792	1.13272e-05	0	0	4.05141e-24	4.12835e-25	4.84843e-24
Random793	3.7937e-11	0	0	1.45281e-21	1.9001e-24	4.68547e-24
Random794	4.77992e-07	0	0	3.2111e-15	6.41026e-23	1.06298e-23
Random795	3.98963e-12	0	0	1.09718e-20	1.35881e-24	5.56897e-24
Random796	1.79907e-09	0	0	5.64299e-22	2.06133e-26	3.84177e-24
Random797	1.58468e-05	0	0	3.55371e-19	4.86494e-23	5.70584e-24
Random798	3.83855e-11	0	0	1.37943e-13	6.75132e-26	8.86244e-24
Random799	3.13074e-06	0	0	8.03635e-18	1.6646e-28	1.30318e-30
Random800	9.46662e-12	0	0	7.21986e-07	8.73239e-23	2.32206e-29
Random801	3.26393e-41	0	0	3.92109e-25	8.42347e-22	1.74104e-28
Random802	4.92066e-07	0	0	2.16419e-14	2.02056e-20	2.43064e-23
Random803	3.65815e-08	0	0	2.89363e-12	3.64394e-22	8.29064e-30
Random804	2.25897e-10	0	0	4.85736e-14	3.93648e-21	3.79058e-24
Random805	3.51019e-12	0	0	1.17927e-18	1.45427e-20	3.98265e-30
Random806	8.2849e-06	0	0	2.03651e-19	1.0817e-20	1.06266e-23
Random807	2.94723e-12	0	0	3.90875e-14	5.858e-20	4.75779e-24
Random808	6.59478e-06	0	0	1.13889e-22	4.46425e-22	1.36265e-23
Random809	6.68616e-181	0	0	4.18489e-13	7.96789e-19	7.28425e-24
Random810	1.80957e-07	0	0	4.77046e-14	1.87781e-22	1.02196e-23
Random811	2.01593e-08	0	0	4.66267e-19	7.64021e-20	8.69579e-24
Random812	7.9259e-05	0	0	1.57858e-19	3.18759e-24	3.33176e-30
Random813	1.12824e-60	0	0	1.74743e-13	1.94127e-22	2.97806e-24
Random814	4.31176e-10	0	0	9.41913e-14	8.41066e-26	4.03063e-24
Random815	4.01703e-05	0	0	3.18466e-18	1.00367e-23	6.37897e-24
Random816	7.4448e-07	0	0	8.48886e-11	3.78571e-21	1.39431e-23
Random817	7.8686e-07	0	0	3.11765e-19	2.0699e-24	6.25532e-24
Random818	9.99715e-07	0	0	2.76734e-05	8.82748e-25	2.02801e-30
Random819	1.65366e-09	0	0	2.11789e-25	7.86913e-23	1.73288e-32
Random820	4.13193e-09	0	0	4.98949e-19	1.005e-28	2.75138e-24
Random821	7.16548e-10	0	0	1.4788e-10	1.43595e-24	1.16754e-24
Random822	5.38906e-129	0	0	5.4636e-10	3.00647e-22	2.8399e-31
Random823	1.36598e-07	0	0	2.25017e-17	1.94262e-24	1.18557e-23
Random824	8.94903e-11	0	0	1.75786e-12	1.95348e-27	5.31241e-31
Random825	8.27452e-37	0	0	8.84707e-22	9.99334e-24	7.02327e-24
Random826	8.44507e-30	0	0	0.0341422	7.40552e-20	4.70465e-26
Random827	7.06596e-11	0	0	2.92805e-20	5.18018e-23	4.69322e-24
Random828	6.13299e-07	0	0	2.53925e-19	7.3993e-24	6.81521e-24
Random829	1.49222e-08	0	0	1.62635e-15	7.68619e-22	9.36546e-25
Random830	2.53499e-13	0	0	1.27644e-19	5.24735e-17	2.35116e-28
Random831	5.31795e-264	0	0	2.16687e-26	1.62973e-22	5.76887e-29
Random832	1.10683e-11	0	0	4.56159e-12	3.17196e-20	1.96441e-23
Random833	2.47903e-09	0	0	7.55344e-11	2.44202e-25	1.16237e-23
Random834	9.09693e-08	0	0	1.73727e-21	4.91024e-21	7.60064e-24
Random835	2.5401e-08	0	0	3.7715e-27	1.78099e-22	9.9745e-31
Random836	1.61264e-227	0	0	1.25142e-15	6.46282e-21	1.18256e-30
Random837	6.89624e-06	0	0	3.00637e-13	5.84149e-19	2.9357e-23
Random838	2.86278e-28	0	0	1.18055e-15	5.64002e-22	2.56917e-24
Random839	2.32878e-27	0	0	4.81716e-16	5.95691e-19	9.08469e-33
Random840	1.83625e-25	0	0	8.37123e-21	7.26291e-21	5.08503e-24
Random841	1.33081e-32	0	0	3.02269e-21	4.51286e-24	6.2992e-24
Random842	1.01894e-07	0	0	1.61636e-16	8.30109e-22	8.36423e-24
Random843	6.90683e-173	0	0	1.52518e-13	1.62878e-14	7.36216e-29
Random844	2.23485e-240	0	0	6.62572e-13	5.70888e-23	4.7835e-31
Random845	6.81331e-13	0	0	3.75054e-14	9.90913e-23	5.52816e-31
Random846	6.81601e-10	0	0	6.72801e-23	6.36188e-24	1.03178e-23
Random847	3.25991e-08	0	0	2.10174e-13	5.20112e-22	5.72899e-24
Random848	1.04398e-11	0	0	7.70013e-10	2.78199e-17	7.46234e-28
Random849	9.32816e-08	0	0	1.06202e-23	4.30327e-25	3.18759e-24
Random850	1.46625e-09	0	0	6.43594e-17	4.712e-23	7.58958e-24
Random851	2.43503e-17	0	0	2.13253e-20	4.20961e-21	1.22712e-23
Random852	1.80164e-11	0	0	4.11416e-13	1.21469e-30	1.57672e-31
Random853	2.97083e-10	0	0	2.84525e-18	5.22873e-23	2.74939e-24
Random854	5.92135e-09	0	0	4.46243e-17	1.90594e-21	1.12046e-23
Random855	1.09634e-17	0	0	2.01068e-24	2.43696e-26	7.66239e-24
Random856	2.46952e-07	0	0	4.09819e-14	5.45933e-23	2.26599e-23
Random857	1.25868e-15	0	0	3.71785e-25	7.52081e-21	4.73771e-24
Random858	0.00459994	0	0	4.55915e-16	3.06207e-18	1.83166e-23
Random859	1.9619e-07	0	0	4.35664e-20	2.07238e-23	3.39056e-24
Random860	2.5854e-14	0	0	5.19386e-08	3.10092e-28	3.12625e-24
Random861	7.42132e-07	0	0	7.63037e-22	6.08939e-22	1.45815e-23
Random862	5.60123e-07	0	0	9.53455e-12	1.83985e-23	2.59782e-24
Random863	0.00146575	0	0	0.00309929	5.10795e-15	4.26859e-28
Random864	1.08081e-27	0	0	7.18087e-24	1.18521e-22	4.14383e-30
Random865	8.86921e-09	0	0	2.69871e-22	9.51093e-24	5.43963e-24
Random866	1.54476e-09	0	0	9.66092e-22	2.34752e-24	7.89437e-24
Random867	7.57489e-10	0	0	1.19351e-13	3.04321e-27	2.12539e-24
Random868	8.88896e-119	0	0	5.1521e-18	7.1002e-23	4.52045e-24
Random869	2.14306e-24	0	0	1.51675e-17	1.40247e-25	1.0818e-24
Random870	8.24218e-06	0	0	1.78229e-14	1.23752e-18	7.13573e-31
Random871	9.58884e-07	0	0	3.39599e-29	1.0193e-19	1.37392e-23
Random872	1.97844e-07	0	0	4.83421e-17	1.23879e-25	4.29153e-24
Random873	5.14841e-15	0	0	1.37797e-16	5.05293e-30	8.88775e-32
Random874	2.74207e-15	0	0	1.18194e-15	7.05375e-22	4.55925e-24
Random875	1.68573e-29	0	0	2.45566e-14	2.65009e-25	7.77838e-24
Random876	1.09523e-15	0	0	6.41964e-21	1.60898e-15	2.74094e-31
Random877	2.20334e-95	0	0	2.2961e-14	1.64759e-22	3.96899e-25
Random878	3.84992e-08	0	0	1.80001e-20	5.8465e-24	1.02209e-23
Random879	7.96888e-267	0	0	8.64552e-15	1.16801e-21	1.12294e-30
Random880	2.69667e-05	0	0	1.51903e-20	1.28385e-21	4.96801e-24
Random881	8.64396e-07	0	0	6.49135e-12	1.31503e-24	6.67405e-24
Random882	2.06731e-14	0	0	2.61808e-20	1.53915e-25	4.11987e-24
Random883	1.6184e-149	0	0	8.28262e-14	1.19793e-20	1.94705e-30
Random884	3.32956e-06	0	0	2.5675e-12	9.35586e-22	3.9086e-23
Random885	8.13858e-16	0	0	2.32203e-17	2.83755e-29	3.1807e-31
Random886	6.11662e-08	0	0	1.4986e-10	6.45897e-26	1.70808e-30
Random887	2.04388e-17	0	0	4.77363e-24	4.98836e-22	1.06298e-23
Random888	7.16251e-09	0	0	1.5841e-06	1.76262e-20	8.16904e-24
Random889	2.22971e-08	0	0	1.15268e-12	3.95497e-19	1.76462e-23
Random890	0.142155	0	0	5.61669e-14	4.69795e-18	8.86921e-24
Random891	6.31761e-06	0	0	7.31211e-13	2.00331e-20	7.9891e-24
Random892	2.52093e-11	0	0	3.78314e-12	3.31862e-28	3.08997e-24
Random893	1.81867e-05	0	0	6.10671e-24	1.03356e-20	1.13981e-23
Random894	4.14404e-07	0	0	8.40473e-06	4.8596e-23	1.08385e-29
Random895	3.32049e-20	0	0	1.37698e-21	1.37596e-25	1.00777e-23
Random896	1.79294e-12	0	0	1.63379e-14	2.78399e-26	2.55383e-24
Random897	7.7547e-09	0	0	2.68301e-13	1.32097e-24	1.41845e-23
Random898	2.48279e-08	0	0	2.59139e-10	1.81581e-23	3.78573e-24
Random899	2.9151e-22	0	0	2.50104e-23	1.88208e-27	3.50612e-24
Random900	1.86586e-08	0	0	5.94598e-16	8.08576e-27	3.31838e-24
Random901	0.283569	0	0	7.43089e-16	1.21676e-19	1.39864e-23
Random902	3.88515e-12	0	0	2.88869e-15	4.06772e-28	2.11089e-24
Random903	1.37533e-07	0	0	7.61792e-11	7.46261e-22	7.3228e-24
Random904	1.21038e-09	0	0	2.36549e-12	7.49722e-25	3.29398e-24
Random905	3.14379e-05	0	0	2.68776e-06	3.68236e-20	9.86546e-24
Random906	8.65638e-08	0	0	6.04828e-17	5.19883e-24	7.0592e-24
Random907	2.18577e-161	0	0	1.63709e-13	1.32281e-21	1.56631e-23
Random908	0.00174109	0	0	2.93447e-13	1.58672e-21	1.35541e-23
Random909	3.12496e-22	0	0	3.20802e-19	4.83085e-20	1.00777e-23
Random910	8.11419e-13	0	0	2.77735e-23	3.06275e-19	1.15042e-23
Random911	4.05072e-13	0	0	1.30701e-23	8.89414e-23	1.18757e-30
Random912	1.61605e-07	0	0	1.7159e-22	4.38141e-24	1.01815e-30
Random913	6.97725e-30	0	0	2.2144e-18	1.81581e-23	5.95902e-32
Random914	1.20244e-07	0	0	4.35119e-18	7.09846e-21	1.35577e-23
Random915	2.36143e-09	0	0	1.58778e-08	8.26437e-20	1.11717e-23
Random916	3.51019e-12	0	0	3.4096e-16	5.87011e-29	1.65725e-30
Random917	2.02318e-05	0	0	2.36656e-07	8.23802e-24	7.18982e-30
Random918	2.06653e-15	0	0	3.53612e-19	1.86478e-30	6.29389e-25
Random919	4.05834e-10	0	0	9.59012e-17	1.34997e-24	3.057e-24
Random920	6.93532e-07	0	0	3.19722e-15	1.99826e-22	5.05087e-24
Random921	6.21453e-191	0	0	1.5296e-15	1.40522e-22	2.83541e-24
Random922	1.80795e-14	0	0	7.68742e-21	3.76748e-24	1.07083e-29
Random923	5.98991e-10	0	0	9.7666e-23	8.68989e-22	8.66758e-24
Random924	6.31797e-15	0	0	1.64218e-26	1.05714e-26	8.27956e-24
Random925	2.51066e-08	0	0	2.89812e-21	2.09698e-20	4.82807e-24
Random926	1.0671e-08	0	0	1.02632e-22	7.67798e-23	1.46969e-23
Random927	8.36671e-29	0	0	2.57004e-21	3.50632e-27	2.7242e-24
Random928	9.81185e-50	0	0	7.26379e-21	5.86629e-25	4.21721e-24
Random929	3.44318e-14	0	0	7.53839e-21	6.29626e-23	1.46377e-24
Random930	1.27501e-123	0	0	1.72133e-13	9.89654e-21	3.22638e-26
Random931	0.00814194	0	0	1.78577e-10	1.20594e-21	8.29064e-30
Random932	5.78601e-199	0	0	2.61157e-20	4.27768e-22	1.2358e-24
Random933	4.32079e-14	0	0	4.67189e-19	1.15756e-29	3.2265e-24
Random934	1.12894e-08	0	0	4.31588e-12	2.20233e-22	1.26898e-23
Random935	5.33736e-11	0	0	7.96218e-16	1.09799e-23	1.12793e-23
Random936	7.14244e-49	0	0	9.43528e-21	5.12195e-22	3.44218e-24
Random937	1.31138e-07	0	0	1.76198e-13	5.3407e-25	5.76875e-24
Random938	5.87143e-165	0	0	8.75604e-07	2.36705e-18	8.56988e-31
Random939	6.13546e-10	0	0	1.59e-13	2.28291e-25	9.00103e-24
Random940	2.79663e-22	0	0	1.19684e-21	6.79953e-22	1.41581e-31
Random941	0.0160745	0	0	4.60767e-11	4.47168e-18	8.08608e-24
Random942	2.99977e-08	0	0	2.4933e-12	5.01335e-23	5.50475e-30
Random943	8.8062e-09	0	0	8.61222e-23	4.7449e-27	4.58203e-24
Random944	4.86835e-12	0	0	1.42391e-14	2.57917e-23	5.83195e-24
Random945	5.66265e-12	0	0	2.22861e-17	1.97724e-21	5.76875e-24
Random946	1.62592e-243	0	0	1.28928e-12	1.2962e-19	4.11915e-30
Random947	8.86474e-05	0	0	1.8537e-22	2.5571e-23	1.23054e-23
Random948	6.3087e-06	0	0	2.05211e-16	1.54332e-21	1.78424e-24
Random949	2.8095e-06	0	0	9.77366e-15	2.25648e-19	5.02039e-30
Random950	3.41634e-07	0	0	0.0282237	2.29827e-31	5.53933e-29
Random951	0.0668667	0	0	5.36443e-05	9.63455e-21	1.3933e-23
Random952	7.5853e-06	0	0	1.5146e-19	1.84803e-22	4.20085e-24
Random953	2.0286e-21	0	0	1.08231e-14	2.79696e-24	4.43964e-24
Random954	6.81053e-17	0	0	2.76606e-13	2.07485e-19	1.09799e-23
Random955	6.52288e-103	0	0	6.62472e-15	1.60254e-20	1.46451e-23
Random956	6.55152e-06	0	0	1.0096e-11	1.14833e-18	7.10943e-24
Random957	2.6622e-07	0	0	1.04534e-23	7.53358e-24	1.92069e-24
Random958	6.08775e-63	0	0	5.99513e-09	8.81853e-14	8.00875e-29
Random959	9.01116e-76	0	0	9.19245e-11	2.08605e-23	3.47511e-24
Random960	2.29797e-16	0	0	1.50445e-15	2.14629e-19	8.02067e-29
Random961	1.54404e-10	0	0	9.68438e-19	9.76396e-25	3.00374e-24
Random962	7.82245e-09	0	0	2.76877e-16	2.82742e-27	1.04862e-23
Random963	8.1201e-10	0	0	3.41867e-07	4.42132e-28	1.97607e-24
Random964	2.56357e-12	0	0	5.24066e-19	4.34761e-24	4.45027e-24
Random965	6.37031e-19	0	0	4.03232e-20	8.65074e-29	3.87177e-31
Random966	2.40705e-148	0	0	1.96966e-28	1.45534e-23	7.89182e-24
Random967	1.07779e-08	0	0	3.83909e-18	1.10539e-27	4.83513e-24
Random968	1.48679e-09	0	0	3.26642e-18	8.21705e-26	8.02502e-24
Random969	3.01493e-19	0	0	9.02023e-07	9.23429e-27	1.00447e-23
Random970	1.23226e-11	0	0	1.68299e-23	2.70357e-24	8.60868e-24
Random971	1.03837e-07	0	0	1.50403e-23	2.72153e-20	5.10642e-24
Random972	3.19944e-12	0	0	1.33681e-10	2.77095e-19	3.18485e-29
Random973	5.2844e-21	0	0	4.24195e-15	6.18071e-26	3.15301e-24
Random974	0.000154483	0	0	5.84173e-16	3.04725e-21	1.23749e-23
Random975	3.08385e-12	0	0	5.53462e-34	6.73457e-21	9.49275e-24
Random976	1.99735e-12	0	0	9.96669e-18	1.59593e-22	3.70934e-24
Random977	5.67103e-18	0	0	8.78302e-08	2.82e-24	2.06538e-32
Random978	1.97077e-07	0	0	5.09257e-21	3.31635e-21	2.59177e-30
Random979	1.65804e-13	0	0	3.40018e-20	3.06376e-28	4.04364e-25
Random980	2.09726e-10	0	0	2.90175e-15	6.76346e-23	7.93201e-24
Random981	1.30604e-09	0	0	7.32907e-20	9.14623e-24	4.74036e-24
Random982	0.0268047	0	0	1.73811e-14	1.13872e-19	1.01929e-23
Random983	4.79222e-08	0	0	1.73589e-09	8.1058e-23	6.86298e-24
Random984	1.95247e-11	0	0	4.79547e-28	5.433e-24	2.70395e-29
Random985	1.96686e-07	0	0	1.03577e-15	2.65888e-20	1.22764e-23
Random986	2.34708e-11	0	0	1.41568e-20	4.65528e-21	6.10344e-24
Random987	0.000775198	0	0	4.98299e-12	3.32174e-21	1.89536e-23
Random988	2.16262e-12	0	0	7.85406e-22	8.27967e-22	4.83045e-24
Random989	1.50258e-08	0	0	1.01277e-15	1.07476e-23	6.25532e-24
Random990	3.51546e-07	0	0	6.01043e-09	7.38948e-22	7.24149e-24
Random991	1.26524e-05	0	0	2.56525e-09	4.48546e-24	8.40734e-24
Random992	5.96846e-06	0	0	1.90795e-15	6.31761e-24	1.60444e-30
Random993	2.78015e-12	0	0	6.80126e-23	3.04939e-23	4.74784e-24
Random994	2.07898e-59	0	0	2.67717e-22	9.66864e-25	7.0352e-24
Random995	2.48431e-06	0	0	6.35875e-15	6.23865e-22	1.13134e-23
Random996	5.10797e-19	0	0	7.27443e-24	6.81149e-23	9.73026e-32
Random997	0.000668257	0	0	1.70384e-08	2.71591e-19	9.0193e-24
Random998	1.10344e-11	0	0	1.28036e-14	7.85158e-19	5.74632e-28
Random999	1.88473e-22	0	0	3.49526e-12	6.95923e-24	5.50983e-24
