# Supplementary material for: Exploring the omnigenic architecture of selected complex traits
Source: Am J Hum Genet. 2025 Aug 4;112(9):2115–37. doi: 10.1016/j.ajhg.2025.07.006 (PMC12461020; doi:10.1016/j.ajhg.2025.07.006)
Supplement: Table S14. Individual statistics for knockdown perturbagens [file mmc14.xlsx]

## Sheet: Header
Table S14: Individual Statistics for Knockdown Perturbagens
Perturbagen	HGNC symbol of the perturbagen
Core Gene	If the perturbagen belongs to the trait's core genes
HSP	If the perturbagen belongs to the trait's HSPs
Peripheral	If the perturbagen belongs to the trait's peripheral genes
meandiff	difference between means of core genes and peripherals in expression Z-scores after perturbation
statistic	t-statistic of the test core vs peripheral genes
pval	p-value
FDR	false discovery rate adjusted p-value

## Sheet: uc_HT29
Unnamed: 0	Core Gene	HSP	Peripheral	meandiff	statistic	pval	FDR
A2M	FALSE	FALSE	TRUE	0.00777337	0.41889	0.675307	0.792982
AARS	FALSE	FALSE	FALSE	-0.00418532	-0.263693	0.792022	0.873208
AATF	FALSE	FALSE	FALSE	-0.0800829	-3.85068	0.000118649	0.00105035
ABAT	FALSE	FALSE	TRUE	0.028962	2.04767	0.0406229	0.105703
ABCA1	FALSE	FALSE	TRUE	-0.0422642	-1.81616	0.0693803	0.159758
ABCA3	FALSE	FALSE	TRUE	0.0330365	1.72071	0.0853394	0.18637
ABCA5	FALSE	FALSE	TRUE	-0.0285759	-1.49566	0.134779	0.260093
ABCB1	FALSE	FALSE	TRUE	0.0202706	0.902439	0.366849	0.529199
ABCB4	FALSE	FALSE	TRUE	-0.0566174	-3.33867	0.000845416	0.00494958
ABCB5	FALSE	FALSE	TRUE	-0.024708	-1.4564	0.14532	0.275932
ABCB6	FALSE	FALSE	TRUE	-0.0158709	-0.804853	0.420927	0.580735
ABCB7	FALSE	FALSE	FALSE	-0.0137924	-0.784412	0.43282	0.590079
ABCC2	FALSE	FALSE	TRUE	0.00782181	0.413325	0.679379	0.796913
ABCC3	FALSE	FALSE	TRUE	-0.0327956	-1.44911	0.147344	0.278494
ABCC5	FALSE	FALSE	TRUE	-0.0257321	-1.25763	0.208562	0.358305
ABCF1	FALSE	FALSE	TRUE	0.0762567	3.76207	0.000169643	0.00136625
ABCF3	FALSE	FALSE	TRUE	-0.0756534	-3.80886	0.000140589	0.00119338
ABCG5	FALSE	FALSE	TRUE	-0.058597	-2.20434	0.0275271	0.0778874
ABCG8	FALSE	FALSE	TRUE	0.0326659	1.67818	0.0933484	0.198734
ABHD2	FALSE	FALSE	TRUE	0.0469483	2.14834	0.0317147	0.0872684
ABHD6	FALSE	FALSE	TRUE	0.0153583	0.765198	0.444175	0.600753
ABL1	FALSE	FALSE	TRUE	-0.00921456	-0.974528	0.329822	0.49257
ABL2	FALSE	FALSE	TRUE	0.0240596	0.883048	0.377235	0.540169
ACAA1	FALSE	FALSE	TRUE	-0.0120168	-0.717257	0.473235	0.62605
ACACA	FALSE	FALSE	FALSE	-0.0363397	-2.57484	0.0100452	0.0357043
ACACB	FALSE	FALSE	TRUE	-0.0273361	-1.86521	0.0621858	0.14788
ACAD8	FALSE	FALSE	TRUE	-0.0113792	-0.406807	0.68416	0.800223
ACADM	FALSE	FALSE	TRUE	0.0462948	2.91905	0.00352015	0.0153954
ACADS	FALSE	FALSE	TRUE	-0.0328472	-1.5241	0.12752	0.249302
ACADSB	FALSE	FALSE	TRUE	0.00312129	0.149178	0.881417	0.932534
ACAT1	FALSE	FALSE	TRUE	-0.0798477	-4.09143	4.32662e-05	0.000476969
ACAT2	FALSE	FALSE	TRUE	0.049657	2.02358	0.0430442	0.111214
ACBD3	FALSE	FALSE	TRUE	-0.00560999	-0.21789	0.82752	0.897098
ACLY	FALSE	FALSE	TRUE	0.00949117	0.459203	0.6461	0.77046
ACO2	FALSE	FALSE	TRUE	0.0611163	2.07072	0.038415	0.101803
ACSL1	TRUE	FALSE	FALSE	-0.045839	-2.77072	0.00560535	0.0225443
ACSL3	FALSE	FALSE	TRUE	0.0447564	1.92095	0.0547708	0.134164
ACSL4	FALSE	FALSE	FALSE	-0.00973725	-0.347841	0.727968	0.830311
ACTB	FALSE	FALSE	FALSE	0.0211825	0.833196	0.404758	0.567038
ACTN1	FALSE	FALSE	TRUE	-0.0660476	-3.08445	0.00204577	0.0100961
ACTR2	FALSE	FALSE	TRUE	0.0234633	1.32863	0.184005	0.32985
ACTR3	FALSE	FALSE	FALSE	0.0136365	0.697775	0.485337	0.635631
ACY1	FALSE	FALSE	FALSE	0.0612034	1.95777	0.0502899	0.125326
ADA	TRUE	FALSE	FALSE	-0.0274646	-1.48944	0.136409	0.262132
ADAM15	FALSE	FALSE	TRUE	0.0435982	2.27682	0.0228217	0.0674036
ADAM17	TRUE	FALSE	FALSE	-0.0017383	-0.0820423	0.934615	0.967126
ADAR	FALSE	FALSE	TRUE	-0.016824	-0.890114	0.37343	0.537032
ADAT1	FALSE	FALSE	TRUE	0.0963088	4.41758	1.01041e-05	0.000148945
ADC	FALSE	FALSE	FALSE	0.00812522	0.316959	0.751283	0.848242
ADCK3	FALSE	FALSE	FALSE	-0.00314493	-0.18373	0.854229	0.91651
ADCY3	FALSE	FALSE	TRUE	-0.0217554	-0.958279	0.337949	0.501307
ADCY5	FALSE	FALSE	TRUE	-0.0144388	-0.658311	0.510356	0.659826
ADCY9	FALSE	FALSE	TRUE	0.0351043	2.06271	0.0391704	0.103379
ADH5	FALSE	FALSE	TRUE	0.00622044	0.376031	0.706903	0.816151
ADH6	FALSE	FALSE	TRUE	-0.0597341	-2.78898	0.00529916	0.021549
ADI1	FALSE	FALSE	TRUE	-0.0162393	-0.735983	0.461761	0.614317
ADK	FALSE	FALSE	TRUE	-0.0658006	-3.13916	0.00170013	0.00870361
ADO	FALSE	FALSE	TRUE	0.00498679	0.212796	0.831491	0.899601
ADORA2A	FALSE	FALSE	TRUE	-0.0263591	-1.20091	0.229818	0.385795
ADORA2B	FALSE	FALSE	TRUE	-0.00619076	-0.244789	0.806625	0.882531
ADPGK	TRUE	FALSE	FALSE	-0.0194761	-1.68015	0.092965	0.198173
ADRA2A	FALSE	FALSE	TRUE	0.0752738	4.26793	1.99425e-05	0.000258742
ADRA2C	FALSE	FALSE	TRUE	-0.039856	-2.14652	0.0318593	0.0875933
ADRB2	FALSE	FALSE	TRUE	-0.0663254	-3.82935	0.000129402	0.00111327
ADSL	FALSE	FALSE	TRUE	-0.108957	-5.6563	1.59658e-08	7.64044e-07
ADSS	FALSE	FALSE	FALSE	-0.00529683	-0.293449	0.769186	0.858903
AES	FALSE	FALSE	FALSE	0.0182303	1.00071	0.316996	0.480809
AFF1	FALSE	FALSE	TRUE	0.0862074	5.8553	4.93737e-09	2.91129e-07
AFG3L2	FALSE	FALSE	TRUE	-0.0320535	-1.25234	0.210479	0.360666
AGL	FALSE	FALSE	TRUE	0.0114379	0.729666	0.465614	0.618696
AGPAT1	FALSE	FALSE	TRUE	0.0327583	1.80876	0.0705229	0.161825
AGPAT2	FALSE	FALSE	FALSE	0.0294117	1.36507	0.172266	0.314266
AGT	FALSE	FALSE	TRUE	-0.0117098	-0.585851	0.557991	0.699767
AGTR1	TRUE	FALSE	FALSE	0.0552558	2.20451	0.027515	0.0778874
AHCY	FALSE	FALSE	TRUE	-0.00827089	-0.406234	0.684581	0.800223
AHR	FALSE	FALSE	FALSE	0.0339978	1.20761	0.227232	0.383207
AHRR	FALSE	FALSE	TRUE	0.00100622	0.0475377	0.962086	0.982654
AIFM1	FALSE	FALSE	FALSE	0.0224949	1.07448	0.282637	0.444192
AIM2	FALSE	FALSE	TRUE	-0.0280084	-1.36345	0.172777	0.315025
AIMP2	FALSE	FALSE	TRUE	1.22342e-05	0.0005799	0.999537	0.999953
AIRE	TRUE	FALSE	FALSE	0.101772	4.60086	4.2682e-06	7.74373e-05
AK1	FALSE	FALSE	TRUE	0.0144207	0.689541	0.490502	0.641186
AK2	TRUE	FALSE	FALSE	0.0391423	1.62194	0.104853	0.215717
AK3	FALSE	FALSE	TRUE	0.0614183	3.72582	0.000195937	0.00154411
AK4	FALSE	FALSE	TRUE	-0.0708144	-3.65373	0.000260008	0.00194241
AKAP1	FALSE	FALSE	TRUE	0.00460082	0.26133	0.793844	0.874342
AKAP11	FALSE	FALSE	TRUE	0.016339	0.855875	0.392091	0.553521
AKAP17A	FALSE	FALSE	FALSE	0.0263908	1.08411	0.278347	0.438921
AKAP8	FALSE	FALSE	TRUE	0.00961542	0.536724	0.591472	0.7277
AKAP8L	FALSE	FALSE	TRUE	0.015482	0.665252	0.505907	0.655614
AKAP9	FALSE	FALSE	TRUE	0.0840638	3.35125	0.000807953	0.00478111
AKR1A1	FALSE	FALSE	FALSE	-0.00761143	-0.340936	0.733161	0.834504
AKR1B1	FALSE	FALSE	FALSE	0.0370732	1.4471	0.147905	0.27933
AKR1C1	FALSE	FALSE	TRUE	0.0263283	1.21689	0.223681	0.378518
AKR1C2	FALSE	FALSE	TRUE	-0.00266378	-0.180739	0.856576	0.918019
AKR1C3	FALSE	FALSE	TRUE	0.0495484	2.06242	0.0391977	0.103379
AKR7A2	FALSE	FALSE	TRUE	0.0504264	2.88869	0.00387824	0.0167398
AKT1	FALSE	FALSE	TRUE	0.015773	1.09736	0.272515	0.432936
AKT2	FALSE	FALSE	TRUE	0.0018013	0.161558	0.871658	0.926407
AKT3	FALSE	FALSE	TRUE	-0.0153546	-1.24667	0.212552	0.36362
AKTIP	FALSE	FALSE	TRUE	-0.00617589	-0.264845	0.791135	0.872534
ALAD	FALSE	FALSE	TRUE	0.0270175	1.50738	0.131749	0.256354
ALAS1	FALSE	FALSE	FALSE	-0.0973521	-4.43879	9.15999e-06	0.000140029
ALB	FALSE	FALSE	FALSE	0.107795	4.73359	2.24137e-06	4.65472e-05
ALDH18A1	FALSE	FALSE	FALSE	0.0421878	1.82197	0.0684948	0.158262
ALDH1A3	FALSE	FALSE	TRUE	0.0545254	2.54932	0.0108108	0.0379757
ALDH1B1	FALSE	FALSE	TRUE	-0.0546611	-2.1074	0.035112	0.094722
ALDH2	FALSE	FALSE	TRUE	0.0559032	2.46207	0.0138335	0.0460468
ALDH3A1	FALSE	FALSE	FALSE	0.0177826	0.727035	0.467224	0.620087
ALDH3B1	TRUE	FALSE	FALSE	0.0144312	0.746957	0.45511	0.607181
ALDH4A1	FALSE	FALSE	TRUE	0.0607971	2.76611	0.00568515	0.0228097
ALDH5A1	FALSE	FALSE	TRUE	0.0431195	2.31841	0.0204503	0.0620083
ALDH6A1	FALSE	FALSE	TRUE	0.0240555	1.17119	0.241555	0.399139
ALDH7A1	FALSE	FALSE	TRUE	-0.0336037	-2.43563	0.0148862	0.0486677
ALDH9A1	FALSE	FALSE	TRUE	0.000225186	0.0140226	0.988812	0.995093
ALDOA	FALSE	FALSE	FALSE	0.135294	4.96651	6.94907e-07	1.77875e-05
ALDOC	FALSE	FALSE	TRUE	0.0230366	1.39768	0.162246	0.29994
ALG9	FALSE	FALSE	TRUE	-0.00485577	-0.226376	0.820914	0.892918
ALK	FALSE	FALSE	TRUE	-0.00256598	-0.122137	0.902793	0.948552
ALMS1	FALSE	FALSE	TRUE	0.0454945	2.72817	0.00638174	0.0250863
ALX1	FALSE	FALSE	FALSE	0.059128	2.83234	0.00463175	0.0192378
AMBP	FALSE	FALSE	TRUE	0.0331014	1.39498	0.163059	0.300795
AMD1	FALSE	FALSE	TRUE	0.0215022	1.02949	0.303279	0.465131
AMDHD2	FALSE	FALSE	FALSE	-0.0551652	-2.27105	0.0231687	0.0683064
AMIGO3	FALSE	FALSE	TRUE	0.0251819	0.943683	0.345358	0.508187
AMPD2	FALSE	FALSE	TRUE	0.00173261	0.0726265	0.942105	0.971527
AMT	FALSE	FALSE	TRUE	-0.010805	-0.494408	0.621031	0.750173
ANAPC5	FALSE	FALSE	TRUE	-0.0142222	-0.583334	0.559684	0.700825
ANG	FALSE	FALSE	FALSE	0.0170862	0.432798	0.665172	0.786676
ANGPT1	FALSE	FALSE	TRUE	-0.0225949	-1.29899	0.193983	0.341709
ANKRD10	FALSE	FALSE	TRUE	-0.026488	-1.29759	0.194465	0.341918
ANKRD37	FALSE	FALSE	TRUE	-0.0540343	-2.90053	0.00373479	0.0162267
ANKRD49	FALSE	FALSE	TRUE	-0.0738974	-2.924	0.00346476	0.0152136
ANKRD55	FALSE	FALSE	TRUE	-0.0148701	-0.8421	0.399755	0.561479
ANKZF1	FALSE	FALSE	TRUE	0.0994903	4.67027	3.054e-06	5.96705e-05
ANO1	FALSE	FALSE	TRUE	0.018958	0.586775	0.557371	0.699635
ANP32E	FALSE	FALSE	TRUE	-0.021245	-0.95676	0.338715	0.501658
ANPEP	FALSE	FALSE	TRUE	0.108145	3.91461	9.12539e-05	0.000853599
ANXA1	FALSE	FALSE	FALSE	-0.0234203	-0.971689	0.331233	0.493784
ANXA3	FALSE	FALSE	FALSE	-0.0774385	-3.47398	0.000515349	0.00329146
ANXA5	FALSE	FALSE	FALSE	0.106924	4.82799	1.40315e-06	3.16386e-05
ANXA7	FALSE	FALSE	TRUE	-0.00709417	-0.311536	0.755401	0.850498
AOC3	FALSE	FALSE	TRUE	-0.0257449	-0.997383	0.318607	0.482809
AP1S2	FALSE	FALSE	FALSE	-0.103711	-4.49968	6.89546e-06	0.000113844
AP2A1	FALSE	FALSE	TRUE	-0.0266072	-1.31914	0.187157	0.333329
AP2A2	FALSE	FALSE	TRUE	-0.0593738	-2.22403	0.0261726	0.0756097
AP2M1	FALSE	FALSE	TRUE	0.0117854	0.522035	0.601659	0.737172
APBB2	FALSE	FALSE	TRUE	-0.000246685	-0.0134245	0.989289	0.995093
APC	FALSE	FALSE	TRUE	-0.0920244	-3.75457	0.000174794	0.0013956
APEH	FALSE	FALSE	TRUE	0.0886473	3.64785	0.000266017	0.00196913
APEX1	FALSE	FALSE	TRUE	-0.0156004	-0.9229	0.356086	0.517971
APOA1	TRUE	FALSE	FALSE	-0.0725875	-4.00299	6.30761e-05	0.000631143
APOA2	TRUE	FALSE	FALSE	-0.0289045	-1.61773	0.105757	0.217035
APOA5	FALSE	FALSE	TRUE	0.0445834	2.51421	0.011948	0.0410963
APOB	FALSE	FALSE	FALSE	-0.00680802	-0.33161	0.740192	0.839613
APOC2	FALSE	FALSE	TRUE	0.00037731	0.0195129	0.984432	0.994859
APOC3	TRUE	FALSE	FALSE	-0.0214381	-0.948771	0.342764	0.505496
APOE	TRUE	FALSE	FALSE	0.127367	4.36322	1.29668e-05	0.000188618
APOH	FALSE	FALSE	FALSE	0.115113	3.92449	8.7594e-05	0.000826387
APOM	FALSE	FALSE	TRUE	-0.0540039	-2.30418	0.0212362	0.0638052
APP	FALSE	FALSE	TRUE	-0.0726371	-2.72399	0.00646301	0.0253422
APPBP2	FALSE	FALSE	TRUE	0.000437244	0.0193493	0.984563	0.994859
APRT	TRUE	FALSE	FALSE	-0.0717329	-4.13229	3.62599e-05	0.000421585
AQP12A	FALSE	FALSE	TRUE	-0.0107061	-0.502361	0.615427	0.746593
AR	FALSE	FALSE	FALSE	-0.00772691	-0.371372	0.71037	0.819295
ARAF	FALSE	FALSE	FALSE	-0.067284	-3.69843	0.000218299	0.00168024
ARAP1	FALSE	FALSE	FALSE	-0.0846523	-4.23152	2.34547e-05	0.000297218
ARF1	FALSE	FALSE	TRUE	-0.0196013	-1.09836	0.272079	0.432808
ARF4	FALSE	FALSE	TRUE	-0.0449931	-1.17929	0.238315	0.395634
ARF6	FALSE	FALSE	FALSE	0.0161799	0.805821	0.420368	0.580534
ARFIP2	FALSE	FALSE	TRUE	0.0067223	0.367266	0.71343	0.821963
ARFRP1	FALSE	FALSE	TRUE	0.0534425	1.92264	0.0545582	0.133742
ARG1	TRUE	FALSE	FALSE	-0.0018161	-0.0959154	0.92359	0.960411
ARG2	FALSE	FALSE	TRUE	-0.02569	-1.36274	0.173001	0.315259
ARHGAP1	FALSE	FALSE	TRUE	0.0557107	2.67832	0.00741333	0.0282992
ARHGAP35	FALSE	FALSE	TRUE	0.0582205	1.71441	0.0864905	0.188634
ARHGDIB	TRUE	FALSE	FALSE	-0.0510061	-2.97467	0.00294129	0.0134078
ARHGEF11	FALSE	FALSE	TRUE	0.0194308	0.778491	0.436301	0.593844
ARHGEF12	FALSE	FALSE	TRUE	-0.0654737	-3.12596	0.0017782	0.00901938
ARHGEF2	FALSE	FALSE	TRUE	-0.0396141	-2.64972	0.0080708	0.0300449
ARHGEF5	FALSE	FALSE	TRUE	0.0658988	4.12242	3.78453e-05	0.000435419
ARHGEF6	FALSE	FALSE	FALSE	-0.00450142	-0.214338	0.830288	0.898889
ARHGEF7	FALSE	FALSE	TRUE	-0.0382585	-1.7755	0.0758504	0.170148
ARID3A	TRUE	FALSE	FALSE	0.0452721	2.00978	0.0444857	0.113781
ARID5B	FALSE	FALSE	TRUE	0.0496085	2.44456	0.0145231	0.0479075
ARL1	FALSE	FALSE	TRUE	0.0185441	0.629279	0.529183	0.676486
ARL3	FALSE	FALSE	TRUE	-0.0738568	-3.57549	0.000351502	0.00246424
ARNT	TRUE	FALSE	FALSE	0.0216819	1.08364	0.278556	0.439041
ARNT2	FALSE	FALSE	TRUE	0.0215295	1.14737	0.25126	0.410491
ARNTL	FALSE	FALSE	TRUE	0.122621	4.82723	1.4085e-06	3.16386e-05
ARNTL2	FALSE	FALSE	TRUE	0.0311939	1.03297	0.301647	0.463705
ARPC1A	FALSE	FALSE	TRUE	0.0572542	2.60718	0.00914494	0.0331466
ARPC1B	TRUE	FALSE	FALSE	0.0457911	2.21052	0.0270953	0.0773283
ARPC2	TRUE	FALSE	FALSE	0.0886364	4.57422	4.84727e-06	8.46862e-05
ARPC3	FALSE	FALSE	FALSE	0.043402	2.40484	0.0162006	0.0518358
ARPC4	FALSE	FALSE	FALSE	0.0113042	0.529814	0.596254	0.731364
ARPC5	TRUE	FALSE	FALSE	0.117346	5.38677	7.3645e-08	2.76336e-06
ARRB1	FALSE	FALSE	TRUE	-0.0114611	-0.544089	0.586394	0.723841
ARX	FALSE	FALSE	FALSE	0.0745441	3.07593	0.0021051	0.0103438
ASAH1	FALSE	FALSE	FALSE	0.0410123	1.85873	0.0630997	0.149466
ASAP2	FALSE	FALSE	TRUE	0.0908424	3.39868	0.000680213	0.00415169
ASCC3	FALSE	FALSE	TRUE	-0.0101222	-0.611659	0.54078	0.685472
ASCL4	FALSE	FALSE	TRUE	0.0907662	3.35073	0.000809469	0.00478152
ASF1B	FALSE	FALSE	TRUE	0.00510085	0.26162	0.793621	0.874342
ASGR2	FALSE	FALSE	FALSE	0.0025283	0.121669	0.903164	0.948552
ASH2L	FALSE	FALSE	TRUE	-0.0324425	-1.89681	0.0578866	0.139826
ASL	FALSE	FALSE	TRUE	0.139031	8.25069	1.80944e-16	6.63865e-14
ASMTL	FALSE	FALSE	FALSE	0.039389	2.19555	0.0281508	0.0794479
ASNA1	FALSE	FALSE	FALSE	-0.113502	-4.841	1.31451e-06	3.03533e-05
ASNS	FALSE	FALSE	TRUE	-0.0322633	-1.83426	0.0666495	0.154984
ASPH	FALSE	FALSE	TRUE	-0.0880287	-4.46131	8.25033e-06	0.000130974
ASRGL1	FALSE	FALSE	TRUE	0.0202557	0.526271	0.598714	0.734108
ASS1	TRUE	FALSE	FALSE	0.00767248	0.412038	0.680322	0.79751
ATF1	FALSE	FALSE	FALSE	-0.0140383	-0.670251	0.502716	0.652247
ATF2	FALSE	FALSE	TRUE	-0.00306662	-0.14488	0.884809	0.935524
ATF3	FALSE	FALSE	FALSE	-0.0157286	-0.947318	0.343504	0.505967
ATF4	FALSE	FALSE	FALSE	0.0470683	2.27983	0.0226422	0.0669996
ATF5	FALSE	FALSE	FALSE	0.0300838	1.48225	0.138311	0.265065
ATF6	TRUE	FALSE	FALSE	-0.0199146	-0.897382	0.369541	0.532151
ATG12	FALSE	FALSE	TRUE	-0.111456	-4.93845	8.02393e-07	2.02252e-05
ATG16L2	TRUE	FALSE	FALSE	0.101521	4.80053	1.60931e-06	3.5905e-05
ATG3	FALSE	FALSE	TRUE	0.0402273	1.08804	0.276607	0.437221
ATG4A	FALSE	FALSE	FALSE	0.0060584	0.332941	0.739187	0.839613
ATG4B	FALSE	FALSE	TRUE	-0.0135987	-0.889228	0.373906	0.537032
ATG4D	FALSE	FALSE	TRUE	0.00458512	0.227224	0.820255	0.892918
ATG5	FALSE	FALSE	TRUE	0.00590978	0.316471	0.751652	0.848242
ATG7	FALSE	FALSE	TRUE	0.0308275	1.62457	0.104292	0.214829
ATIC	FALSE	FALSE	TRUE	0.039454	2.09973	0.0357816	0.0962142
ATM	TRUE	FALSE	FALSE	0.0239683	2.51309	0.0119863	0.0411849
ATMIN	FALSE	FALSE	TRUE	0.0960215	4.85217	1.2428e-06	2.88994e-05
ATOX1	FALSE	FALSE	TRUE	0.0108838	0.609244	0.542379	0.686995
ATP11B	FALSE	FALSE	TRUE	0.117046	4.28087	1.88196e-05	0.00024857
ATP1A3	FALSE	FALSE	TRUE	-0.0207933	-0.977892	0.328155	0.491255
ATP1B1	FALSE	FALSE	TRUE	0.0698069	3.49748	0.000472066	0.0031051
ATP2A2	FALSE	FALSE	TRUE	-0.0862897	-4.28104	1.88052e-05	0.00024857
ATP2C1	FALSE	FALSE	TRUE	-0.0405201	-1.79485	0.0727134	0.164893
ATP5A1	FALSE	FALSE	FALSE	0.00878936	0.396549	0.69171	0.804424
ATP5B	FALSE	FALSE	FALSE	0.0804091	3.90096	9.65465e-05	0.000888012
ATP5C1	FALSE	FALSE	FALSE	-0.0619195	-2.79786	0.00515573	0.0210696
ATP5D	FALSE	FALSE	FALSE	0.0531058	1.58634	0.112699	0.227603
ATP5F1	FALSE	FALSE	FALSE	-0.0551735	-2.91489	0.00356741	0.0155815
ATP5G1	FALSE	FALSE	FALSE	0.0451731	1.70913	0.0874635	0.189784
ATP5H	FALSE	FALSE	FALSE	-0.00727649	-0.362756	0.716796	0.823256
ATP5L	FALSE	FALSE	FALSE	0.0534495	2.53394	0.0112965	0.0394304
ATP5O	FALSE	FALSE	FALSE	-0.0105709	-0.549127	0.582933	0.721186
ATP5S	FALSE	FALSE	FALSE	-0.0505009	-2.18024	0.0292666	0.0819683
ATP6AP1	FALSE	FALSE	FALSE	0.041158	1.49035	0.136169	0.262022
ATP6V0A1	FALSE	FALSE	TRUE	-0.0317593	-1.53979	0.123649	0.243464
ATP6V0B	FALSE	FALSE	TRUE	-0.0770826	-3.38557	0.000713509	0.00431503
ATP6V0C	FALSE	FALSE	TRUE	0.0582852	1.84001	0.0658018	0.153665
ATP6V1A	FALSE	FALSE	TRUE	-0.0302378	-1.51555	0.129671	0.252909
ATP6V1D	FALSE	FALSE	TRUE	-0.0281213	-1.42823	0.153262	0.287541
ATP6V1F	FALSE	FALSE	TRUE	0.0609108	3.07487	0.00211256	0.0103643
ATP7A	FALSE	FALSE	FALSE	-0.0303608	-1.54542	0.122281	0.241822
ATR	FALSE	FALSE	TRUE	0.057079	4.20386	2.65079e-05	0.000326602
ATRX	FALSE	FALSE	FALSE	0.0302941	1.59344	0.111098	0.225473
ATXN3	FALSE	FALSE	TRUE	-0.0061374	-0.351553	0.725182	0.828278
AURKA	FALSE	FALSE	TRUE	0.0222186	1.53565	0.124661	0.24483
AURKAIP1	FALSE	FALSE	TRUE	0.0143731	0.640808	0.521665	0.669727
AURKB	FALSE	FALSE	FALSE	0.0977103	5.2369	1.67184e-07	5.35962e-06
AXIN2	FALSE	FALSE	TRUE	0.000282249	0.0114457	0.990868	0.995303
AXL	FALSE	FALSE	TRUE	0.0243831	0.953184	0.340524	0.503309
AZGP1	FALSE	FALSE	TRUE	-0.0307332	-1.52307	0.127777	0.249657
B2M	TRUE	FALSE	FALSE	-0.0297241	-1.44358	0.148893	0.280299
B3GNT1	FALSE	FALSE	FALSE	0.0446176	2.78282	0.00540067	0.021881
B4GALNT1	FALSE	FALSE	TRUE	-0.0418466	-2.21394	0.0268593	0.0767211
B4GALT1	TRUE	FALSE	FALSE	0.043189	2.12043	0.0339988	0.0923225
B4GALT4	FALSE	FALSE	TRUE	-0.0120441	-0.513502	0.607614	0.741441
BACE1	FALSE	FALSE	TRUE	0.0259523	1.03196	0.30212	0.463999
BACH1	TRUE	FALSE	FALSE	0.0223214	0.970771	0.33169	0.494242
BACH2	FALSE	FALSE	FALSE	0.0150208	0.927731	0.353573	0.515381
BAD	FALSE	FALSE	TRUE	0.0134184	0.705049	0.480799	0.632006
BAG1	FALSE	FALSE	TRUE	-0.0169642	-0.972784	0.330688	0.493195
BAG3	FALSE	FALSE	TRUE	0.0770199	4.11709	3.87298e-05	0.00043947
BAG6	FALSE	FALSE	TRUE	0.0242271	1.34753	0.177847	0.320902
BAK1	FALSE	FALSE	FALSE	-0.0710751	-2.81028	0.00496111	0.0204514
BARX1	FALSE	FALSE	TRUE	0.0464521	1.65329	0.0983091	0.206229
BATF	FALSE	FALSE	FALSE	-0.0312821	-1.84095	0.0656639	0.153665
BATF3	TRUE	FALSE	FALSE	0.0107501	0.414221	0.678723	0.796426
BAX	TRUE	FALSE	FALSE	0.0877987	3.21455	0.00131136	0.00711021
BAZ1B	FALSE	FALSE	TRUE	0.0900824	4.59671	4.35371e-06	7.81301e-05
BBC3	FALSE	FALSE	TRUE	0.0247802	1.22839	0.219333	0.37304
BBS9	FALSE	FALSE	TRUE	-0.0611939	-3.04432	0.00233913	0.0112592
BCAT1	FALSE	FALSE	TRUE	0.138889	5.71284	1.1483e-08	6.01856e-07
BCCIP	FALSE	FALSE	TRUE	-0.0118891	-0.500461	0.616763	0.747138
BCKDHA	FALSE	FALSE	TRUE	0.0108251	0.638366	0.523253	0.670777
BCKDK	FALSE	FALSE	TRUE	0.0614807	3.28928	0.00100852	0.00568421
BCL10	TRUE	FALSE	FALSE	-0.106301	-5.14944	2.67092e-07	8.1661e-06
BCL2	FALSE	FALSE	FALSE	-0.0417251	-3.28834	0.00101186	0.00568483
BCL2A1	FALSE	FALSE	TRUE	0.0173192	0.752485	0.45178	0.604939
BCL2L1	FALSE	FALSE	TRUE	0.0194369	0.928662	0.35309	0.515358
BCL2L11	FALSE	FALSE	FALSE	0.0344556	1.8048	0.0711419	0.162793
BCL2L13	FALSE	FALSE	TRUE	0.0377212	1.14515	0.252179	0.411207
BCL2L2	FALSE	FALSE	TRUE	0.0116584	0.685273	0.493191	0.643307
BCL3	TRUE	FALSE	FALSE	0.00152101	0.0622637	0.950354	0.975564
BCL6	FALSE	FALSE	FALSE	0.0131611	0.650006	0.515706	0.66492
BCL7B	FALSE	FALSE	TRUE	-0.0426122	-1.58877	0.112149	0.22691
BCL9	FALSE	FALSE	TRUE	0.0524437	2.88578	0.00391422	0.0168511
BCLAF1	TRUE	FALSE	FALSE	-0.0235063	-0.973954	0.330107	0.492773
BCR	FALSE	FALSE	TRUE	0.00311757	0.150948	0.88002	0.931701
BDH1	FALSE	FALSE	TRUE	-0.00712938	-0.546894	0.584466	0.722
BDKRB2	FALSE	FALSE	TRUE	-0.0850629	-3.93731	8.30542e-05	0.00078806
BECN1	FALSE	FALSE	TRUE	-0.0594813	-2.70005	0.00694663	0.0267652
BHMT	FALSE	FALSE	TRUE	-0.0467099	-1.97641	0.0481404	0.121436
BHMT2	FALSE	FALSE	FALSE	0.0119997	0.585895	0.557961	0.699767
BID	FALSE	FALSE	TRUE	0.00509156	0.297719	0.765925	0.856957
BIK	FALSE	FALSE	TRUE	-0.061071	-2.39418	0.0166791	0.0530071
BIRC2	FALSE	FALSE	TRUE	0.00960307	0.352149	0.724735	0.828054
BIRC3	FALSE	FALSE	TRUE	-0.0334737	-1.70388	0.0884407	0.19137
BIRC5	FALSE	FALSE	TRUE	0.101614	5.06037	4.27175e-07	1.16573e-05
BIRC6	FALSE	FALSE	TRUE	0.0879536	2.97137	0.00297296	0.0135216
BLM	FALSE	FALSE	TRUE	0.0466928	1.74723	0.0806341	0.178694
BLMH	FALSE	FALSE	TRUE	-0.00451956	-0.218745	0.826854	0.897098
BLOC1S1	FALSE	FALSE	TRUE	0.0369931	2.05625	0.0397887	0.104482
BLVRA	FALSE	FALSE	TRUE	0.0675578	3.99713	6.46538e-05	0.000641102
BLZF1	FALSE	FALSE	TRUE	0.0325632	1.77734	0.0755484	0.169817
BMI1	FALSE	FALSE	TRUE	0.015613	0.730514	0.465096	0.618255
BMP2	TRUE	FALSE	FALSE	-0.016648	-0.784525	0.432754	0.590079
BMP4	FALSE	FALSE	TRUE	0.0753789	2.37194	0.0177169	0.0555566
BMPR1A	FALSE	FALSE	TRUE	-0.00469171	-0.22635	0.820935	0.892918
BNIP1	FALSE	FALSE	TRUE	-0.0189053	-1.12827	0.259237	0.419403
BNIP2	FALSE	FALSE	TRUE	0.0135454	0.615976	0.537927	0.683693
BNIP3	FALSE	FALSE	TRUE	-0.02998	-1.4334	0.151781	0.285085
BNIP3L	FALSE	FALSE	TRUE	0.147618	6.31253	2.88182e-10	2.50415e-08
BOLA1	FALSE	FALSE	TRUE	-0.0197174	-0.842076	0.399769	0.561479
BPHL	FALSE	FALSE	TRUE	0.0748661	3.80564	0.000142424	0.00120277
BRAF	FALSE	FALSE	TRUE	0.0136607	0.467042	0.640482	0.767091
BRAP	FALSE	FALSE	TRUE	0.0582464	2.30642	0.0211112	0.0635454
BRCA1	FALSE	FALSE	FALSE	0.0236194	1.16214	0.245212	0.403031
BRCA2	FALSE	FALSE	TRUE	0.0430652	2.31624	0.0205689	0.0623104
BRD2	FALSE	FALSE	TRUE	-0.0171356	-0.807587	0.419351	0.579371
BRD3	FALSE	FALSE	TRUE	-0.0590724	-2.62536	0.00867127	0.0316732
BRD4	FALSE	FALSE	TRUE	-0.0258895	-1.05432	0.291766	0.453
BRD8	FALSE	FALSE	TRUE	-0.0356736	-1.65073	0.0988308	0.206713
BRP44	FALSE	FALSE	FALSE	0.0577121	2.60077	0.00931762	0.0337025
BRPF1	FALSE	FALSE	TRUE	-0.0358742	-1.86489	0.0622313	0.14788
BRPF3	FALSE	FALSE	TRUE	-0.0109066	-0.426177	0.669989	0.789263
BTBD3	FALSE	FALSE	TRUE	0.0312305	1.41961	0.155759	0.291067
BTG1	FALSE	FALSE	TRUE	0.00570541	0.335838	0.737001	0.837432
BTG2	FALSE	FALSE	TRUE	0.0265694	1.12649	0.259992	0.420212
BTG3	FALSE	FALSE	TRUE	-0.0344494	-1.52069	0.128375	0.250529
BTK	FALSE	FALSE	FALSE	-0.0515764	-3.47672	0.000510115	0.00327704
BTRC	FALSE	FALSE	TRUE	0.0823744	2.99645	0.00273928	0.012686
BUB1	FALSE	FALSE	FALSE	-0.051344	-2.36679	0.0179653	0.0560693
BUB1B	FALSE	FALSE	FALSE	0.0759132	4.59754	4.33663e-06	7.81301e-05
BUB3	FALSE	FALSE	TRUE	0.0549258	2.65206	0.00801503	0.0299047
BUD13	FALSE	FALSE	TRUE	0.0345691	1.6154	0.106261	0.217933
BUD31	FALSE	FALSE	TRUE	-0.112496	-4.02209	5.81814e-05	0.00058931
BZW2	FALSE	FALSE	TRUE	0.100979	4.70402	2.59097e-06	5.12298e-05
C12ORF51	FALSE	FALSE	FALSE	-0.00115082	-0.0668209	0.946726	0.973859
C14ORF181	FALSE	FALSE	FALSE	-0.0885971	-4.7794	1.78756e-06	3.8328e-05
C16ORF5	FALSE	FALSE	FALSE	0.0156176	0.803633	0.421631	0.580735
C16ORF80	FALSE	FALSE	FALSE	-0.0984077	-4.14567	3.42099e-05	0.000401996
C19ORF10	FALSE	FALSE	FALSE	0.00980017	0.437186	0.661988	0.784314
C19ORF6	FALSE	FALSE	FALSE	-0.0190071	-0.534559	0.592969	0.728414
C1ORF106	FALSE	FALSE	FALSE	0.00996085	0.494557	0.620925	0.750173
C1QBP	FALSE	FALSE	TRUE	-0.0400801	-1.57534	0.115215	0.231271
C1QTNF6	FALSE	FALSE	TRUE	-0.0669966	-3.11158	0.00186701	0.00938334
C1S	TRUE	FALSE	FALSE	0.0241832	1.11747	0.263825	0.42436
C2	FALSE	FALSE	TRUE	-0.0210935	-0.900422	0.367921	0.530513
C2CD2	FALSE	FALSE	TRUE	0.113024	5.36019	8.5306e-08	3.12978e-06
C2CD2L	FALSE	FALSE	TRUE	0.00185756	0.112318	0.910574	0.953
C2ORF3	FALSE	FALSE	FALSE	0.052194	2.36695	0.0179575	0.0560693
C3	TRUE	FALSE	FALSE	0.0388087	2.09607	0.0361057	0.0970066
C5	TRUE	FALSE	FALSE	-0.0235228	-0.913228	0.361148	0.522344
C5ORF62	FALSE	FALSE	FALSE	-0.057063	-2.109	0.0349735	0.0944256
C9ORF96	FALSE	FALSE	FALSE	0.0146894	1.351	0.176731	0.319412
CA12	FALSE	FALSE	TRUE	-0.0348455	-1.83968	0.0658497	0.153665
CA2	FALSE	FALSE	TRUE	-0.106756	-4.6285	3.73754e-06	7.09274e-05
CAB39	FALSE	FALSE	TRUE	0.0653165	3.5691	0.000360181	0.00251974
CABIN1	FALSE	FALSE	TRUE	0.0355305	1.54533	0.122303	0.241822
CACNA1C	FALSE	FALSE	TRUE	0.0525561	2.93185	0.00337846	0.0149741
CACNA1D	FALSE	FALSE	TRUE	-0.0454122	-1.84546	0.0650047	0.152555
CAD	FALSE	FALSE	TRUE	-0.0723386	-3.25882	0.00112315	0.00622255
CALM1	FALSE	FALSE	TRUE	-0.0238086	-1.06431	0.287219	0.450118
CALM2	FALSE	FALSE	TRUE	0.1081	3.29077	0.00100319	0.00567216
CALM3	FALSE	FALSE	TRUE	0.0283478	1.28666	0.198247	0.346539
CALML6	FALSE	FALSE	TRUE	-0.0441915	-2.37322	0.0176558	0.0554177
CALR	TRUE	FALSE	FALSE	-0.00781824	-0.393447	0.693999	0.805478
CALU	FALSE	FALSE	TRUE	0.0350985	1.41149	0.158136	0.29451
CAMK1	FALSE	FALSE	TRUE	0.0341916	3.16875	0.00153634	0.0080524
CAMK2D	FALSE	FALSE	TRUE	-0.0319434	-1.87973	0.0601789	0.143889
CAMK2G	FALSE	FALSE	TRUE	-0.0657512	-2.4689	0.0135724	0.0453605
CAMKK2	FALSE	FALSE	TRUE	0.127118	4.06525	4.84111e-05	0.000515656
CAMLG	FALSE	FALSE	TRUE	-0.00354116	-0.177967	0.858753	0.91886
CAND1	FALSE	FALSE	TRUE	0.0774212	2.48418	0.0130041	0.0436822
CAND2	FALSE	FALSE	TRUE	0.000921664	0.0503526	0.959843	0.981542
CANT1	TRUE	FALSE	FALSE	-0.0297792	-1.6377	0.101521	0.210435
CANX	FALSE	FALSE	TRUE	-0.0288225	-1.69787	0.0895682	0.193177
CAPG	FALSE	FALSE	FALSE	0.0174795	0.91912	0.358059	0.518909
CAPN1	FALSE	FALSE	TRUE	0.0364952	2.26045	0.0238184	0.0698516
CAPNS1	FALSE	FALSE	TRUE	-0.0102843	-0.499119	0.617708	0.747407
CAPNS2	FALSE	FALSE	TRUE	0.0219284	0.871199	0.38367	0.545598
CAPSL	FALSE	FALSE	TRUE	-0.0587668	-2.49713	0.012539	0.0425091
CARD10	FALSE	FALSE	TRUE	-0.068973	-3.29087	0.00100284	0.00567216
CARD11	TRUE	FALSE	FALSE	-0.00530499	-0.22736	0.820149	0.892918
CARD9	TRUE	FALSE	FALSE	0.132178	4.57899	4.73847e-06	8.36631e-05
CARS	FALSE	FALSE	FALSE	0.0299141	1.40393	0.160377	0.298178
CASC3	FALSE	FALSE	TRUE	0.0520638	2.58363	0.00979319	0.0349213
CASD1	FALSE	FALSE	TRUE	-0.0224915	-0.535915	0.592031	0.727806
CASK	FALSE	FALSE	FALSE	0.0154269	0.83206	0.405398	0.567096
CASP10	TRUE	FALSE	FALSE	0.0589204	2.86545	0.00417436	0.0176714
CASP14	FALSE	FALSE	TRUE	0.0183299	0.918949	0.358148	0.518909
CASP2	FALSE	FALSE	FALSE	0.0385392	2.44064	0.0146814	0.0482369
CASP3	FALSE	FALSE	TRUE	-0.0353214	-2.21764	0.0266055	0.0764589
CASP4	FALSE	FALSE	FALSE	0.0165643	0.856509	0.39174	0.553262
CASP6	FALSE	FALSE	TRUE	0.00300397	0.111803	0.910982	0.953125
CASP7	FALSE	FALSE	TRUE	-0.0763883	-3.49789	0.00047135	0.0031051
CASP8	TRUE	FALSE	FALSE	-0.0303619	-1.9418	0.0521946	0.128713
CAST	TRUE	FALSE	FALSE	-0.0405385	-1.79509	0.0726749	0.164893
CAT	FALSE	FALSE	TRUE	-0.0255537	-1.70534	0.088167	0.191029
CBFA2T3	FALSE	FALSE	TRUE	-0.0780807	-2.88955	0.00386769	0.0167161
CBFB	FALSE	FALSE	FALSE	0.0772434	3.99839	6.4313e-05	0.000639643
CBLB	FALSE	FALSE	TRUE	0.040366	1.97517	0.0482806	0.121697
CBR1	FALSE	FALSE	TRUE	0.0110529	0.557233	0.577383	0.717737
CBR3	FALSE	FALSE	TRUE	0.00710123	0.225055	0.821942	0.893368
CBS	FALSE	FALSE	TRUE	-0.0552246	-2.63226	0.00849706	0.0313139
CBX4	FALSE	FALSE	TRUE	0.0741147	2.75204	0.0059351	0.0236117
CBX6	FALSE	FALSE	TRUE	-0.0812434	-3.95935	7.57651e-05	0.000729377
CBX7	FALSE	FALSE	TRUE	-0.0448053	-2.23218	0.0256287	0.0744946
CCBL1	FALSE	FALSE	FALSE	-0.136013	-5.31579	1.08879e-07	3.82465e-06
CCDC85B	FALSE	FALSE	TRUE	-0.0277352	-1.52814	0.126516	0.247632
CCDC86	FALSE	FALSE	TRUE	0.100198	3.11212	0.00186363	0.00938064
CCDC90A	FALSE	FALSE	FALSE	0.0143844	0.587311	0.55701	0.6996
CCL2	TRUE	FALSE	FALSE	0.0215867	1.07669	0.281648	0.443491
CCL20	FALSE	FALSE	TRUE	-0.0490263	-1.72307	0.0849122	0.185682
CCNA1	FALSE	FALSE	TRUE	-0.0570732	-2.42679	0.0152538	0.0494288
CCNA2	FALSE	FALSE	TRUE	0.035109	2.03912	0.0414689	0.10765
CCNB2	FALSE	FALSE	TRUE	0.0113937	0.57023	0.568537	0.710026
CCNC	FALSE	FALSE	TRUE	0.0185833	0.865022	0.387051	0.548752
CCND1	FALSE	FALSE	TRUE	0.0585389	4.0881	4.38907e-05	0.000479891
CCND2	FALSE	FALSE	TRUE	-0.0276948	-1.55048	0.121063	0.239945
CCND3	TRUE	FALSE	FALSE	0.0447746	2.11538	0.0344267	0.0933309
CCNE2	FALSE	FALSE	TRUE	0.0615188	2.2918	0.0219414	0.0654651
CCNF	FALSE	FALSE	TRUE	0.00320232	0.168789	0.865966	0.922692
CCNG1	FALSE	FALSE	TRUE	0.0343582	1.15327	0.248832	0.407157
CCNG2	FALSE	FALSE	TRUE	0.0162707	0.7588	0.447993	0.602164
CCNH	FALSE	FALSE	TRUE	-0.0161011	-0.736579	0.461399	0.614082
CCNL1	FALSE	FALSE	FALSE	-0.0200158	-0.996713	0.318932	0.48308
CCP110	FALSE	FALSE	TRUE	-0.0370422	-1.88245	0.0598095	0.143317
CCRN4L	FALSE	FALSE	FALSE	0.0284619	1.16436	0.24431	0.401949
CCT7	FALSE	FALSE	TRUE	-0.0830336	-3.65227	0.000261488	0.00194467
CCT8	FALSE	FALSE	TRUE	-0.0657894	-2.88272	0.00395238	0.0169271
CD14	TRUE	FALSE	FALSE	0.0844758	3.52576	0.000424486	0.00288406
CD19	TRUE	FALSE	FALSE	0.0202347	1.33101	0.183221	0.329159
CD24	FALSE	FALSE	FALSE	-0.0415755	-1.84416	0.0651942	0.152783
CD2BP2	FALSE	FALSE	TRUE	0.0881903	3.65231	0.000261446	0.00194467
CD320	FALSE	FALSE	TRUE	-0.0113826	-0.500398	0.616808	0.747138
CD44	TRUE	FALSE	FALSE	-0.035791	-1.85509	0.0636182	0.150478
CD46	FALSE	FALSE	TRUE	0.0145895	0.651817	0.514537	0.663672
CD58	FALSE	FALSE	TRUE	0.000770333	0.0546375	0.956429	0.978665
CD59	FALSE	FALSE	FALSE	0.10841	3.4506	0.000562041	0.00354849
CD81	TRUE	FALSE	FALSE	0.0628284	2.30958	0.0209351	0.0632248
CD83	FALSE	FALSE	TRUE	0.160858	5.55649	2.83535e-08	1.21589e-06
CD97	FALSE	FALSE	FALSE	-0.0520395	-2.15431	0.031244	0.0863328
CD99	FALSE	FALSE	FALSE	0.0365121	1.79282	0.0730368	0.165296
CDA	TRUE	FALSE	FALSE	-0.0565671	-3.06739	0.00216616	0.0105341
CDC20	FALSE	FALSE	TRUE	0.00381885	0.136946	0.891077	0.938843
CDC25A	FALSE	FALSE	TRUE	0.101794	4.19356	2.77389e-05	0.000339236
CDC25B	FALSE	FALSE	TRUE	-0.00648466	-0.369779	0.711557	0.820377
CDC25C	FALSE	FALSE	TRUE	-0.00577043	-0.303209	0.761738	0.853865
CDC37	FALSE	FALSE	TRUE	0.0448387	2.05832	0.0395898	0.104164
CDC42	FALSE	FALSE	FALSE	0.00954353	0.429641	0.667468	0.788261
CDC42SE1	FALSE	FALSE	FALSE	0.0313588	1.18401	0.236441	0.394109
CDC7	FALSE	FALSE	FALSE	-0.0565018	-2.79096	0.00526689	0.0214707
CDCA4	FALSE	FALSE	FALSE	0.0602842	3.7144	0.000204983	0.00160013
CDCA7L	FALSE	FALSE	TRUE	0.0296283	1.99686	0.0458718	0.116822
CDCA8	FALSE	FALSE	FALSE	-0.0491827	-2.45052	0.0142849	0.0472632
CDH1	TRUE	FALSE	FALSE	0.0576938	2.85077	0.00437179	0.0183194
CDH11	FALSE	FALSE	TRUE	-0.100553	-3.49213	0.000481603	0.00314279
CDIPT	FALSE	FALSE	TRUE	-0.0383262	-1.424	0.154482	0.289336
CDK1	FALSE	FALSE	FALSE	-0.0112852	-0.598931	0.549235	0.692204
CDK10	FALSE	FALSE	TRUE	0.081042	4.23115	2.3493e-05	0.000297218
CDK11B	FALSE	FALSE	TRUE	0.0379917	1.15835	0.246752	0.404756
CDK16	FALSE	FALSE	FALSE	-0.037742	-1.99484	0.0460916	0.117073
CDK19	FALSE	FALSE	TRUE	-0.0108537	-0.606602	0.544131	0.688135
CDK2	FALSE	FALSE	TRUE	0.0182381	1.25633	0.20903	0.358662
CDK4	FALSE	FALSE	FALSE	0.0769583	3.81455	0.000137395	0.00116928
CDK5	FALSE	FALSE	TRUE	0.0622819	2.58603	0.00972512	0.0347913
CDK6	FALSE	FALSE	TRUE	0.0438758	4.13849	3.52948e-05	0.000413275
CDK7	FALSE	FALSE	TRUE	0.0174201	0.87003	0.384309	0.546271
CDK8	FALSE	FALSE	TRUE	-0.112055	-7.73129	1.1855e-14	2.60968e-12
CDK9	FALSE	FALSE	TRUE	0.00160188	0.0673895	0.946273	0.973697
CDKAL1	FALSE	FALSE	TRUE	-0.0148021	-0.84565	0.397772	0.560103
CDKN1A	FALSE	FALSE	FALSE	0.043372	2.33286	0.0196785	0.0602431
CDKN1B	FALSE	FALSE	TRUE	0.0464337	2.01263	0.0441848	0.113539
CDKN1C	FALSE	FALSE	TRUE	-0.0187933	-0.98587	0.324225	0.48774
CDKN2A	FALSE	FALSE	TRUE	0.0587601	3.19343	0.00141104	0.00753924
CDKN2B	FALSE	FALSE	TRUE	0.0605249	2.96657	0.0030198	0.0136969
CDO1	FALSE	FALSE	TRUE	-0.0121702	-0.551202	0.58151	0.720234
CDT1	FALSE	FALSE	TRUE	0.0299721	1.62617	0.103951	0.214395
CDX1	FALSE	FALSE	FALSE	-0.0401359	-2.22165	0.026333	0.0758079
CDX2	FALSE	FALSE	FALSE	0.00751517	0.470748	0.637833	0.765029
CEACAM1	FALSE	FALSE	TRUE	-4.85999e-06	-0.000220695	0.999824	0.999953
CEACAM6	FALSE	FALSE	TRUE	0.0243177	1.50096	0.133404	0.258509
CEBPA	FALSE	FALSE	TRUE	-0.011128	-0.814351	0.415467	0.576174
CEBPB	FALSE	FALSE	FALSE	-0.00867722	-0.447671	0.654402	0.778118
CEBPD	FALSE	FALSE	FALSE	-0.0152617	-0.833243	0.404731	0.567038
CEBPG	FALSE	FALSE	TRUE	0.111399	5.1453	2.73041e-07	8.27138e-06
CEBPZ	FALSE	FALSE	FALSE	0.0397887	1.84231	0.0654643	0.153307
CELSR2	FALSE	FALSE	TRUE	-0.064336	-2.41758	0.015645	0.0503508
CENPE	FALSE	FALSE	TRUE	0.00218275	0.117416	0.906533	0.950578
CEP55	FALSE	FALSE	FALSE	0.00541237	0.248522	0.803737	0.880537
CEP72	FALSE	FALSE	TRUE	-0.0168772	-0.885159	0.376096	0.539239
CEPT1	FALSE	FALSE	FALSE	0.00182381	0.115443	0.908097	0.951312
CERS2	FALSE	FALSE	TRUE	0.0273903	1.06299	0.287815	0.450345
CERS3	FALSE	FALSE	TRUE	-0.00562127	-0.314293	0.753306	0.849238
CERS4	FALSE	FALSE	TRUE	-0.0441966	-2.50613	0.0122245	0.0416997
CES1	FALSE	FALSE	FALSE	-0.0153847	-0.874953	0.381624	0.543625
CES2	FALSE	FALSE	TRUE	-0.0612259	-3.41516	0.000640414	0.00395261
CETN2	FALSE	FALSE	FALSE	-0.010591	-0.432116	0.665668	0.786698
CETN3	FALSE	FALSE	TRUE	-0.0528314	-2.70194	0.00690734	0.0266761
CFB	TRUE	FALSE	FALSE	-0.0281836	-1.25616	0.209093	0.358662
CFD	TRUE	FALSE	FALSE	-0.00200057	-0.0835958	0.93338	0.966757
CFL1	FALSE	FALSE	TRUE	0.0780306	2.74	0.00615665	0.0243173
CFLAR	FALSE	FALSE	TRUE	0.0203128	1.00556	0.314654	0.478135
CFTR	TRUE	FALSE	FALSE	0.0584315	2.007	0.0447814	0.114406
CGRRF1	FALSE	FALSE	TRUE	0.0637636	3.45529	0.000552365	0.00350078
CHAC1	FALSE	FALSE	TRUE	0.0616844	3.3005	0.000969073	0.00554572
CHAF1B	FALSE	FALSE	TRUE	0.12781	5.18906	2.16221e-07	6.79965e-06
CHD1	FALSE	FALSE	TRUE	0.133297	6.63485	3.44604e-11	3.55588e-09
CHD8	FALSE	FALSE	TRUE	0.128665	5.12281	3.07602e-07	9.06875e-06
CHEK1	FALSE	FALSE	TRUE	-0.0146592	-1.42736	0.153514	0.287849
CHEK2	FALSE	FALSE	TRUE	-0.00208517	-0.193765	0.846364	0.910968
CHERP	FALSE	FALSE	TRUE	0.00726544	0.294883	0.768091	0.858247
CHKA	FALSE	FALSE	TRUE	0.14066	4.7533	2.03399e-06	4.30527e-05
CHKB	FALSE	FALSE	TRUE	-0.13357	-5.48968	4.14203e-08	1.70962e-06
CHMP2A	FALSE	FALSE	TRUE	0.281746	13.9653	7.68963e-44	2.53912e-40
CHMP4A	FALSE	FALSE	TRUE	0.0544884	2.69965	0.006955	0.0267662
CHN1	FALSE	FALSE	TRUE	-0.0107167	-0.615407	0.538302	0.683907
CHRAC1	FALSE	FALSE	TRUE	0.0210411	1.08921	0.276094	0.43662
CHRM1	FALSE	FALSE	TRUE	-0.0718654	-3.57862	0.000347325	0.00244901
CHUK	TRUE	FALSE	FALSE	0.0714788	4.05602	5.03592e-05	0.000532969
CIR1	FALSE	FALSE	TRUE	-0.0575886	-2.9391	0.0033005	0.0147673
CIRBP	FALSE	FALSE	TRUE	-0.0118521	-0.5024	0.615399	0.746593
CISD1	FALSE	FALSE	TRUE	0.00387008	0.189927	0.849371	0.913558
CISH	FALSE	FALSE	TRUE	0.0231806	1.44688	0.147967	0.27933
CIT	FALSE	FALSE	TRUE	0.0138597	0.53745	0.590971	0.7277
CKB	FALSE	FALSE	TRUE	-0.0189289	-1.05065	0.29345	0.454276
CKS1B	FALSE	FALSE	TRUE	1.41197e-06	5.93744e-05	0.999953	0.999953
CLASRP	FALSE	FALSE	TRUE	0.0112956	0.719415	0.471905	0.624541
CLCN3	FALSE	FALSE	TRUE	0.120978	4.85759	1.20939e-06	2.83219e-05
CLCN5	FALSE	FALSE	FALSE	0.119828	5.65037	1.65248e-08	7.68518e-07
CLEC16A	FALSE	FALSE	TRUE	0.0239016	1.26902	0.20447	0.354414
CLIC4	FALSE	FALSE	TRUE	-0.0417655	-1.96071	0.0499449	0.124749
CLK1	FALSE	FALSE	TRUE	-0.0422025	-2.63059	0.00853897	0.0314272
CLK2	FALSE	FALSE	TRUE	-0.0609856	-2.76467	0.00571026	0.0228826
CLK3	FALSE	FALSE	FALSE	-0.0601517	-2.67663	0.00745093	0.0283771
CLK4	FALSE	FALSE	TRUE	0.162828	8.38078	6.09455e-17	2.51553e-14
CLN3	FALSE	FALSE	TRUE	-0.0356223	-1.75092	0.079996	0.177832
CLOCK	FALSE	FALSE	FALSE	-0.0153618	-0.797946	0.424924	0.583166
CLPB	FALSE	FALSE	TRUE	0.101462	4.50035	6.87404e-06	0.000113844
CLPP	FALSE	FALSE	TRUE	0.109784	3.48792	0.000489246	0.00316763
CLPX	FALSE	FALSE	TRUE	0.0170956	0.788033	0.430699	0.589114
CLTA	FALSE	FALSE	TRUE	-0.0194143	-0.883699	0.376883	0.540134
CLTB	FALSE	FALSE	TRUE	-0.00226644	-0.10099	0.91956	0.959244
CLTC	FALSE	FALSE	TRUE	-0.0038314	-0.174153	0.861749	0.921171
CMAS	FALSE	FALSE	TRUE	0.0202813	0.961467	0.336345	0.499599
CMPK1	FALSE	FALSE	TRUE	0.00863231	0.421874	0.673127	0.792076
CNDP2	FALSE	FALSE	TRUE	-0.0744055	-3.88747	0.00010206	0.000925831
CNNM2	FALSE	FALSE	TRUE	-0.052595	-2.83574	0.00458275	0.0190823
CNOT3	FALSE	FALSE	TRUE	0.0499585	2.22773	0.0259246	0.0750247
CNOT4	FALSE	FALSE	TRUE	0.03709	1.59502	0.110744	0.225031
CNOT8	FALSE	FALSE	TRUE	0.068708	2.11337	0.0345984	0.0936426
COASY	FALSE	FALSE	TRUE	-0.0189771	-1.50709	0.131826	0.256354
COBL	FALSE	FALSE	TRUE	-0.0404833	-2.50972	0.0121012	0.0414502
COG2	FALSE	FALSE	TRUE	0.0195006	0.897953	0.369236	0.532151
COG4	FALSE	FALSE	TRUE	-0.0381449	-1.89509	0.0581137	0.140173
COG7	FALSE	FALSE	TRUE	0.0274107	1.49624	0.134629	0.259968
COL13A1	FALSE	FALSE	TRUE	-0.104287	-4.19624	2.74136e-05	0.000336505
COL4A2	FALSE	FALSE	TRUE	-0.023445	-0.926031	0.354456	0.516056
COL4A5	FALSE	FALSE	FALSE	0.0158008	1.23748	0.215945	0.368311
COMT	FALSE	FALSE	TRUE	0.0142222	0.692192	0.488836	0.639261
COPA	TRUE	FALSE	FALSE	0.0264967	1.14422	0.252563	0.411428
COPB2	FALSE	FALSE	TRUE	-0.00650843	-0.319317	0.749494	0.846964
COPS2	FALSE	FALSE	TRUE	-0.121767	-4.72998	2.28147e-06	4.70838e-05
COPS5	FALSE	FALSE	TRUE	-0.00389529	-0.175549	0.860653	0.920595
COPS7A	FALSE	FALSE	TRUE	0.0880558	3.02839	0.00246597	0.011649
COPZ1	FALSE	FALSE	TRUE	0.0226306	0.564851	0.57219	0.713509
COX4I1	FALSE	FALSE	TRUE	-0.0236997	-1.12001	0.262742	0.423619
COX5A	FALSE	FALSE	TRUE	-0.0140572	-0.759918	0.447324	0.601656
COX5B	FALSE	FALSE	TRUE	-0.041838	-2.05264	0.040138	0.105187
COX6C	FALSE	FALSE	TRUE	0.0189935	1.10484	0.269259	0.430136
COX7B	FALSE	FALSE	FALSE	0.0257333	1.347	0.178017	0.321034
CP	FALSE	FALSE	FALSE	0.00203192	0.0953319	0.924053	0.960411
CPD	FALSE	FALSE	TRUE	-0.0419836	-1.30713	0.191204	0.338064
CPE	FALSE	FALSE	TRUE	-0.0247951	-1.29853	0.194139	0.341709
CPNE3	FALSE	FALSE	TRUE	-0.0151835	-0.75744	0.448807	0.602914
CPSF4	FALSE	FALSE	TRUE	-0.00603684	-0.311009	0.755801	0.850498
CPT1A	FALSE	FALSE	TRUE	0.0365924	2.06023	0.0394068	0.103848
CPT2	FALSE	FALSE	TRUE	-0.027309	-0.771105	0.440666	0.597568
CRABP1	FALSE	FALSE	TRUE	0.0266414	1.14607	0.2518	0.410995
CRABP2	FALSE	FALSE	TRUE	-0.00494897	-0.183594	0.854336	0.91651
CRADD	FALSE	FALSE	TRUE	0.0554337	2.5448	0.0109514	0.0383598
CRAT	FALSE	FALSE	FALSE	-0.0185405	-0.952105	0.341071	0.503449
CRCP	FALSE	FALSE	TRUE	0.058291	2.66247	0.00777145	0.0292604
CREB1	TRUE	FALSE	FALSE	-0.0158246	-1.16834	0.2427	0.400498
CREB3	FALSE	FALSE	FALSE	-0.0395197	-1.80963	0.0703876	0.161627
CREB3L1	FALSE	FALSE	FALSE	0.0918374	3.37983	0.000728545	0.00437392
CREB3L2	TRUE	FALSE	FALSE	0.023164	1.29991	0.193666	0.341605
CREB3L4	FALSE	FALSE	FALSE	-0.0237411	-1.26664	0.205318	0.355325
CREBBP	FALSE	FALSE	TRUE	-0.106856	-5.09742	3.51692e-07	9.92557e-06
CREBL2	FALSE	FALSE	TRUE	-0.049254	-2.37117	0.0177537	0.0555666
CREG1	FALSE	FALSE	TRUE	-0.0497946	-2.69538	0.0070446	0.0270359
CREM	TRUE	FALSE	FALSE	0.0228165	1.11889	0.263217	0.423766
CRK	FALSE	FALSE	TRUE	0.0208451	1.06387	0.287419	0.450217
CRKL	FALSE	FALSE	TRUE	0.021991	1.12911	0.258881	0.419032
CROT	FALSE	FALSE	TRUE	0.000989874	0.0444472	0.964549	0.983934
CRTAP	FALSE	FALSE	TRUE	-0.0132448	-1.00357	0.315616	0.479376
CRY1	FALSE	FALSE	TRUE	0.0106981	0.506091	0.612806	0.745298
CRYZ	FALSE	FALSE	TRUE	-0.0999815	-5.39212	7.14921e-08	2.71341e-06
CSDA	FALSE	FALSE	FALSE	-0.0114015	-0.562193	0.574	0.715495
CSF3	FALSE	FALSE	TRUE	0.0313413	1.72181	0.0851397	0.186057
CSK	TRUE	FALSE	FALSE	0.0194934	1.48923	0.136464	0.262132
CSNK1A1	FALSE	FALSE	TRUE	-0.0346036	-1.41333	0.157596	0.293834
CSNK1A1L	FALSE	FALSE	TRUE	-0.00757918	-0.376594	0.706485	0.816151
CSNK1D	FALSE	FALSE	TRUE	-0.0223264	-1.03411	0.301112	0.463314
CSNK1E	FALSE	FALSE	TRUE	0.0654993	4.29794	1.74305e-05	0.00023492
CSNK1G2	FALSE	FALSE	TRUE	0.0718753	2.04836	0.0405549	0.105693
CSNK1G3	FALSE	FALSE	TRUE	0.116729	5.47497	4.50004e-08	1.83446e-06
CSNK2A2	FALSE	FALSE	TRUE	0.014347	0.983654	0.325314	0.488512
CSNK2B	FALSE	FALSE	TRUE	-0.0598673	-2.95128	0.00317321	0.0142751
CTBP2	FALSE	FALSE	TRUE	0.00924259	0.45097	0.652022	0.775848
CTCF	FALSE	FALSE	FALSE	-0.0300465	-1.84803	0.0646327	0.152223
CTCFL	FALSE	FALSE	FALSE	-0.0292475	-1.33742	0.181121	0.326275
CTDSP1	FALSE	FALSE	FALSE	-0.0333426	-2.01032	0.0444284	0.113723
CTH	FALSE	FALSE	TRUE	0.031902	1.54365	0.12271	0.242048
CTLA4	TRUE	FALSE	FALSE	-0.0221029	-1.05067	0.293442	0.454276
CTNNA1	FALSE	FALSE	TRUE	-0.0417528	-2.36514	0.0180457	0.056267
CTNNAL1	FALSE	FALSE	TRUE	0.00305784	0.155916	0.876103	0.928995
CTNNB1	FALSE	FALSE	TRUE	0.102845	5.93463	3.05983e-09	1.98109e-07
CTNNBIP1	FALSE	FALSE	TRUE	0.0596004	1.58128	0.11385	0.229368
CTNND1	FALSE	FALSE	TRUE	-0.0703462	-3.17801	0.0014882	0.00786247
CTNS	FALSE	FALSE	TRUE	-0.0312943	-1.5219	0.128071	0.250084
CTRB1	FALSE	FALSE	TRUE	-0.0411926	-2.01288	0.0441588	0.113539
CTRB2	FALSE	FALSE	TRUE	0.0387458	1.7192	0.0856144	0.186847
CTSB	FALSE	FALSE	FALSE	0.0668562	3.67845	0.000236102	0.001784
CTSD	FALSE	FALSE	FALSE	0.0415232	2.39799	0.0165067	0.0526113
CTSH	TRUE	FALSE	FALSE	-0.0472712	-2.54659	0.0108956	0.038233
CTSL1	FALSE	FALSE	FALSE	0.00459698	0.253236	0.800092	0.878292
CTSL2	FALSE	FALSE	FALSE	-0.0347473	-1.91623	0.0553695	0.135346
CTTN	FALSE	FALSE	TRUE	0.0181294	0.983435	0.325421	0.488512
CUL2	FALSE	FALSE	TRUE	0.0596914	2.69377	0.00707878	0.0271162
CXADR	FALSE	FALSE	TRUE	-0.0202402	-0.774919	0.438409	0.595253
CXCL1	TRUE	FALSE	FALSE	-0.0662821	-2.99213	0.00277826	0.0128305
CXCL12	TRUE	FALSE	FALSE	0.0455545	1.82809	0.0675702	0.156354
CXCL2	FALSE	FALSE	TRUE	-0.0201064	-1.35456	0.175594	0.317706
CXCR2	FALSE	FALSE	TRUE	0.0731373	3.19468	0.00140496	0.00753115
CXCR4	TRUE	FALSE	FALSE	-0.0698542	-4.96381	7.04621e-07	1.78974e-05
CYB561	FALSE	FALSE	TRUE	-0.0359016	-1.75041	0.0800836	0.177832
CYB5A	FALSE	FALSE	FALSE	-0.000222223	-0.0120427	0.990392	0.995214
CYB5B	FALSE	FALSE	TRUE	0.0138544	0.401373	0.688156	0.802362
CYB5R3	FALSE	FALSE	TRUE	-0.00329472	-0.209812	0.833819	0.90094
CYC1	FALSE	FALSE	TRUE	0.0161874	0.815631	0.414734	0.575641
CYCS	FALSE	FALSE	TRUE	-0.0200394	-0.876441	0.380815	0.542802
CYP1A1	FALSE	FALSE	TRUE	0.00151057	0.039043	0.968857	0.986788
CYP20A1	FALSE	FALSE	TRUE	0.00185508	0.0644996	0.948574	0.974849
CYP24A1	FALSE	FALSE	TRUE	-0.00671518	-0.314366	0.753251	0.849238
CYP27B1	FALSE	FALSE	TRUE	0.0537058	2.88318	0.00394659	0.0169242
CYP3A5	FALSE	FALSE	FALSE	-0.0162939	-0.419811	0.674634	0.792755
CYP51A1	FALSE	FALSE	TRUE	0.0504358	2.4295	0.0151402	0.0492135
CYTH1	TRUE	FALSE	FALSE	-0.00325484	-0.151751	0.879387	0.931701
DAG1	FALSE	FALSE	TRUE	-0.0735706	-3.55095	0.000385909	0.00267239
DAP	FALSE	TRUE	FALSE	-0.0577214	-2.28387	0.0224037	0.0665262
DAPK1	FALSE	FALSE	TRUE	0.0225506	1.14374	0.252763	0.41155
DAPK3	FALSE	FALSE	TRUE	-0.0152322	-0.950898	0.341683	0.504128
DAXX	FALSE	FALSE	TRUE	-0.0140976	-0.72907	0.465979	0.618931
DBI	FALSE	FALSE	TRUE	-0.089672	-4.65733	3.25177e-06	6.27914e-05
DCK	FALSE	FALSE	TRUE	-0.0558707	-3.36739	0.00076218	0.00453463
DCLRE1B	FALSE	FALSE	TRUE	-0.0181701	-0.493307	0.621809	0.750717
DCP1A	FALSE	FALSE	FALSE	0.0868427	4.28285	1.86537e-05	0.00024857
DCPS	FALSE	FALSE	TRUE	0.0804833	1.66194	0.0965615	0.203897
DCTD	FALSE	FALSE	TRUE	0.0227522	1.29359	0.195841	0.343376
DCTN6	FALSE	FALSE	TRUE	-0.0780445	-2.98128	0.0028786	0.0131614
DCUN1D4	FALSE	FALSE	TRUE	0.00940301	0.48701	0.626264	0.754441
DDAH1	FALSE	FALSE	TRUE	-0.0409976	-2.12546	0.0335769	0.0913268
DDAH2	FALSE	FALSE	FALSE	0.0505106	2.49059	0.0127719	0.0431656
DDB1	FALSE	FALSE	TRUE	-0.00437047	-0.200092	0.841413	0.9073
DDB2	FALSE	FALSE	FALSE	0.0846282	5.37682	7.78156e-08	2.88705e-06
DDC	FALSE	FALSE	TRUE	-0.0410687	-2.15	0.0315836	0.08698
DDIT3	FALSE	FALSE	FALSE	0.0606221	3.36948	0.000756431	0.00452488
DDIT4	FALSE	FALSE	TRUE	-0.00371109	-0.217588	0.827755	0.897098
DDR1	FALSE	FALSE	TRUE	0.0245725	1.0305	0.302807	0.464623
DDX10	FALSE	FALSE	TRUE	-0.0431533	-1.88806	0.0590521	0.142121
DDX39B	FALSE	FALSE	TRUE	0.0971938	3.58885	0.000334007	0.00238205
DDX42	FALSE	FALSE	TRUE	0.0573972	3.16459	0.00155847	0.00814972
DDX49	FALSE	FALSE	TRUE	-0.0262847	-0.909463	0.363132	0.524523
DDX5	FALSE	FALSE	TRUE	-0.0255926	-1.14568	0.251959	0.411052
DECR1	FALSE	FALSE	TRUE	0.073978	3.44158	0.000581099	0.00364097
DEK	FALSE	FALSE	TRUE	0.017257	0.803906	0.421474	0.580735
DENND1B	FALSE	FALSE	TRUE	0.00113819	0.0620375	0.950534	0.975564
DENND2D	FALSE	FALSE	FALSE	0.0156471	0.928798	0.35302	0.515358
DERA	FALSE	FALSE	TRUE	0.0655828	4.00529	6.24674e-05	0.000626952
DERL1	FALSE	FALSE	TRUE	0.0706444	3.28921	0.00100877	0.00568421
DFFB	FALSE	FALSE	TRUE	-0.044968	-2.5104	0.0120779	0.0414135
DFNB31	FALSE	FALSE	FALSE	-0.0921959	-4.35571	1.34188e-05	0.000193489
DGCR14	FALSE	FALSE	FALSE	0.0223668	1.10349	0.269844	0.430655
DGKA	FALSE	FALSE	TRUE	-0.00511465	-0.308175	0.757957	0.851573
DGKD	FALSE	FALSE	TRUE	-0.0020214	-0.099518	0.920729	0.959244
DGKH	FALSE	FALSE	TRUE	-0.0702029	-3.58295	0.000341632	0.00242075
DGKZ	FALSE	FALSE	TRUE	0.038516	1.3184	0.187404	0.33359
DHCR24	FALSE	FALSE	FALSE	-0.089114	-4.00786	6.1793e-05	0.000622075
DHCR7	FALSE	FALSE	TRUE	-0.0598436	-2.23739	0.0252863	0.0736941
DHDDS	FALSE	FALSE	TRUE	-0.0711913	-3.18789	0.00143833	0.00767262
DHFR	FALSE	FALSE	TRUE	0.00749212	0.357282	0.720889	0.825529
DHH	FALSE	FALSE	TRUE	-0.0161053	-0.746615	0.455317	0.607211
DHPS	FALSE	FALSE	TRUE	0.00885405	0.358068	0.720301	0.825529
DHRS2	FALSE	FALSE	TRUE	-0.0224953	-1.17836	0.238684	0.395849
DHRS3	FALSE	FALSE	TRUE	0.0246918	1.28188	0.19992	0.348407
DHRS7	FALSE	FALSE	TRUE	-0.041513	-2.67728	0.00743648	0.0283548
DHX29	FALSE	FALSE	TRUE	-0.112351	-4.09027	4.3483e-05	0.000477012
DHX8	FALSE	FALSE	TRUE	-0.0866375	-3.0931	0.00198714	0.00985215
DICER1	FALSE	FALSE	TRUE	0.021597	0.984153	0.325068	0.488512
DIDO1	FALSE	FALSE	TRUE	-0.0614058	-3.77709	0.000159751	0.00131065
DIS3	FALSE	FALSE	TRUE	-0.0397279	-1.18309	0.236806	0.394471
DKC1	FALSE	FALSE	FALSE	-0.0525144	-3.57629	0.000350426	0.00246193
DLD	FALSE	FALSE	TRUE	-0.0759196	-5.49775	3.95764e-08	1.65419e-06
DLG5	FALSE	FALSE	TRUE	0.0237019	0.844235	0.398562	0.560738
DLGAP5	FALSE	FALSE	TRUE	-0.0233651	-1.21161	0.225696	0.381201
DLX2	FALSE	FALSE	FALSE	0.0701654	4.23599	2.2994e-05	0.000293151
DMD	FALSE	FALSE	FALSE	0.0774759	3.34277	0.000833024	0.00490311
DMTF1	FALSE	FALSE	TRUE	0.0119107	0.744321	0.456703	0.608814
DNA2	FALSE	FALSE	TRUE	0.0700578	3.49491	0.000476627	0.00312407
DNAJA3	FALSE	FALSE	TRUE	-0.045667	-2.39478	0.0166519	0.0529716
DNAJB1	FALSE	FALSE	TRUE	0.00928384	0.473875	0.635601	0.762861
DNAJB12	FALSE	FALSE	TRUE	-0.0277385	-1.05424	0.291802	0.453
DNAJB2	FALSE	FALSE	TRUE	-0.0290119	-1.55967	0.118874	0.236887
DNAJB6	FALSE	FALSE	TRUE	0.00795709	0.383058	0.701686	0.812124
DNAJB9	FALSE	FALSE	TRUE	0.0575034	2.29638	0.0216785	0.0649569
DNAJC1	FALSE	FALSE	TRUE	-0.0225036	-0.970121	0.332014	0.494501
DNAJC12	FALSE	FALSE	TRUE	-0.0747518	-4.108	4.0283e-05	0.000450897
DNAJC15	FALSE	FALSE	TRUE	-0.0211286	-1.2933	0.195941	0.343376
DNM1	FALSE	FALSE	TRUE	0.00293988	0.199659	0.841752	0.9073
DNM1L	FALSE	FALSE	TRUE	0.0654911	3.03236	0.00243378	0.0115631
DNMT1	FALSE	FALSE	TRUE	-0.0477692	-3.19367	0.00140986	0.00753924
DNMT3L	FALSE	FALSE	TRUE	-0.0132811	-0.723002	0.469698	0.622869
DNPEP	FALSE	FALSE	TRUE	0.0461633	2.58788	0.00967315	0.0347182
DNTTIP2	FALSE	FALSE	TRUE	-0.0460787	-2.62772	0.00861118	0.0315654
DPF1	FALSE	FALSE	TRUE	0.064878	3.02537	0.00249072	0.0117491
DPP4	FALSE	FALSE	TRUE	0.0828944	3.55086	0.000386048	0.00267239
DPYD	FALSE	FALSE	TRUE	-0.0329334	-1.35793	0.174521	0.316457
DR1	FALSE	FALSE	TRUE	0.0557513	3.06933	0.0021521	0.0104967
DSE	FALSE	FALSE	TRUE	0.0288317	1.5788	0.114419	0.230092
DSG2	FALSE	FALSE	TRUE	-0.000308041	-0.0168001	0.986597	0.995043
DTNA	FALSE	FALSE	TRUE	-0.0580446	-3.19549	0.00140103	0.00752228
DTX2	FALSE	FALSE	TRUE	-0.00433039	-0.172019	0.863426	0.921472
DTX3L	FALSE	FALSE	TRUE	-0.0489822	-2.2281	0.0259001	0.0750247
DTYMK	FALSE	FALSE	FALSE	-0.0338505	-1.56419	0.11781	0.235194
DUSP1	FALSE	FALSE	TRUE	-0.0111938	-0.507563	0.611773	0.744316
DUSP11	FALSE	FALSE	TRUE	0.0712307	2.93675	0.00332557	0.014819
DUSP14	FALSE	FALSE	FALSE	-0.0261302	-1.17993	0.238063	0.395613
DUSP2	TRUE	FALSE	FALSE	0.0102551	0.536848	0.591387	0.7277
DUSP22	FALSE	FALSE	TRUE	0.0150194	0.78624	0.431749	0.589536
DUSP3	FALSE	FALSE	TRUE	0.0150743	0.725167	0.46837	0.621357
DUSP6	FALSE	FALSE	FALSE	0.117241	4.32306	1.55627e-05	0.000217571
DUSP7	FALSE	FALSE	TRUE	-0.022532	-0.996382	0.319093	0.483102
DUSP9	FALSE	FALSE	FALSE	0.165833	6.34617	2.31981e-10	2.07027e-08
DUT	FALSE	FALSE	TRUE	0.0362512	1.71371	0.086618	0.188663
DVL1	FALSE	FALSE	TRUE	0.00525996	0.357465	0.720752	0.825529
DVL2	FALSE	FALSE	TRUE	-0.0164193	-0.758676	0.448067	0.602164
DYNLL1	FALSE	FALSE	TRUE	0.0447765	1.35911	0.174147	0.316457
DYNLL2	FALSE	FALSE	TRUE	-0.0155465	-0.788004	0.430716	0.589114
DYRK1A	FALSE	FALSE	TRUE	-0.0803212	-4.24351	2.22378e-05	0.000284609
DYRK3	FALSE	FALSE	TRUE	0.026945	1.69123	0.0908287	0.195121
E2F1	FALSE	FALSE	FALSE	-0.00593367	-0.584173	0.55912	0.700473
E2F5	FALSE	FALSE	FALSE	-0.127893	-2.8347	0.00459765	0.0191202
E2F8	FALSE	FALSE	FALSE	-0.0730179	-3.33298	0.000862868	0.00504282
EAPP	FALSE	FALSE	TRUE	0.00559826	0.301903	0.762733	0.854323
EBF1	FALSE	FALSE	TRUE	0.00197873	0.0989412	0.921187	0.959244
EBNA1BP2	FALSE	FALSE	TRUE	0.0656307	3.03037	0.00244986	0.0116061
EBP	FALSE	FALSE	FALSE	0.0719303	4.60746	4.13521e-06	7.70858e-05
ECD	FALSE	FALSE	TRUE	-0.0463795	-2.19249	0.028371	0.0798645
ECH1	FALSE	FALSE	TRUE	-0.00612678	-0.332558	0.739476	0.839613
ECI1	FALSE	FALSE	TRUE	-0.0357847	-1.45919	0.144549	0.274944
ECSIT	FALSE	FALSE	TRUE	0.0399583	1.57391	0.115546	0.231513
EDEM1	FALSE	FALSE	TRUE	0.0207023	1.0742	0.282765	0.444192
EDN1	FALSE	FALSE	TRUE	0.0190544	0.977806	0.328198	0.491255
EDNRB	FALSE	FALSE	TRUE	-0.0011565	-0.041028	0.967275	0.985784
EED	TRUE	FALSE	FALSE	0.00418053	0.210557	0.833238	0.900606
EEF1D	FALSE	FALSE	TRUE	-0.0546952	-2.98259	0.00286628	0.0131269
EFNB3	FALSE	FALSE	TRUE	-0.00250367	-0.120919	0.903758	0.948874
EGF	FALSE	FALSE	TRUE	0.0634267	3.14427	0.00167072	0.008593
EGFR	FALSE	FALSE	TRUE	0.00848324	0.712391	0.476242	0.628016
EGLN1	FALSE	FALSE	TRUE	0.0377121	1.37093	0.170432	0.31174
EGLN2	FALSE	FALSE	TRUE	-0.00302004	-0.173093	0.862582	0.921464
EGR1	FALSE	FALSE	FALSE	0.00381783	0.188507	0.850484	0.914457
EGR2	TRUE	FALSE	FALSE	0.0657029	3.91863	8.97495e-05	0.000841912
EHF	FALSE	FALSE	TRUE	-0.0136137	-0.54151	0.58817	0.725491
EHHADH	FALSE	FALSE	FALSE	-0.00544584	-0.150891	0.880065	0.931701
EIF1B	FALSE	FALSE	TRUE	-0.0262519	-1.60368	0.108822	0.221808
EIF2AK1	FALSE	FALSE	TRUE	0.021478	0.851904	0.394291	0.556389
EIF2AK2	FALSE	FALSE	FALSE	0.0248905	1.29677	0.194745	0.342047
EIF2AK3	FALSE	FALSE	TRUE	0.0319279	1.96363	0.0496052	0.123994
EIF2B2	FALSE	FALSE	TRUE	-0.0192414	-0.919158	0.358039	0.518909
EIF2B3	FALSE	FALSE	TRUE	0.00963366	0.494267	0.62113	0.750173
EIF2B5	FALSE	FALSE	TRUE	-0.0429949	-1.89104	0.0586524	0.141262
EIF2C1	FALSE	FALSE	FALSE	0.00233713	0.116134	0.907549	0.951312
EIF2C2	FALSE	FALSE	FALSE	0.0580793	2.39901	0.0164608	0.0526029
EIF2C3	FALSE	FALSE	FALSE	-0.0476888	-1.99551	0.0460191	0.116978
EIF2S2	FALSE	FALSE	TRUE	-0.0222817	-1.10264	0.270216	0.43104
EIF3H	FALSE	FALSE	TRUE	0.0221076	0.930442	0.352169	0.514768
EIF3J	FALSE	FALSE	TRUE	0.0206463	0.969705	0.332221	0.494587
EIF4A2	FALSE	FALSE	TRUE	-0.0346391	-2.01153	0.044301	0.113648
EIF4B	FALSE	FALSE	TRUE	-0.00663117	-0.340964	0.733139	0.834504
EIF4E	FALSE	FALSE	TRUE	0.00172511	0.0890767	0.929023	0.963019
EIF4EBP1	FALSE	FALSE	FALSE	0.0223316	1.28756	0.197933	0.346172
EIF4G1	FALSE	FALSE	TRUE	-0.0165941	-0.882302	0.377638	0.540512
EIF5A	FALSE	FALSE	TRUE	0.0368762	1.48224	0.138312	0.265065
EIF6	FALSE	FALSE	TRUE	-0.050534	-1.72983	0.0836976	0.183634
ELAC2	FALSE	FALSE	TRUE	0.0126693	0.798929	0.424354	0.582869
ELAVL1	FALSE	FALSE	TRUE	0.0100627	0.557961	0.576885	0.717737
ELF3	FALSE	FALSE	TRUE	0.0201888	0.641613	0.521141	0.669315
ELF4	FALSE	FALSE	FALSE	0.0009906	0.0590737	0.952895	0.976858
ELK1	FALSE	FALSE	FALSE	0.0321485	2.12885	0.0332954	0.0908606
ELK3	FALSE	FALSE	FALSE	-0.0744586	-3.33937	0.000843288	0.00494589
ELL3	FALSE	FALSE	TRUE	0.0314311	1.7505	0.0800681	0.177832
ELOVL6	FALSE	FALSE	TRUE	-0.0731683	-5.10699	3.34408e-07	9.68611e-06
ELTD1	FALSE	FALSE	FALSE	-0.0553889	-2.96565	0.00302884	0.0137191
EMD	FALSE	FALSE	FALSE	0.10898	5.45335	5.08111e-08	2.02143e-06
EML3	FALSE	FALSE	FALSE	-0.0412337	-2.28929	0.0220866	0.065762
EMR1	FALSE	FALSE	FALSE	0.0446917	1.73496	0.0827844	0.182479
ENDOG	FALSE	FALSE	TRUE	0.0746907	2.9744	0.00294386	0.0134078
ENO1	FALSE	FALSE	FALSE	-0.0034399	-0.139723	0.888882	0.937728
ENOSF1	FALSE	FALSE	TRUE	-0.0408823	-1.35871	0.174273	0.316457
ENPP1	FALSE	FALSE	TRUE	-0.00109115	-0.0380045	0.969685	0.98719
ENTPD6	FALSE	FALSE	TRUE	-0.0260534	-1.38993	0.164586	0.303057
EP300	FALSE	FALSE	FALSE	0.0106285	0.753483	0.45118	0.604939
EPAS1	FALSE	FALSE	TRUE	0.0988062	3.65508	0.000258646	0.00193662
EPB41L2	FALSE	FALSE	TRUE	-0.0219238	-0.715144	0.474539	0.627174
EPC1	FALSE	FALSE	TRUE	-0.0391297	-1.9964	0.0459222	0.116822
EPCAM	TRUE	FALSE	FALSE	-0.0365144	-1.93647	0.0528432	0.130118
EPDR1	FALSE	FALSE	TRUE	-0.0993477	-4.17136	3.05782e-05	0.000369851
EPHA2	FALSE	FALSE	FALSE	-0.0397816	-2.44176	0.0146362	0.0482117
EPHA3	FALSE	FALSE	TRUE	0.0462666	2.26726	0.023399	0.0688623
EPHA6	FALSE	FALSE	TRUE	0.0562949	4.7172	2.42914e-06	4.87166e-05
EPHB2	FALSE	FALSE	TRUE	0.00601428	0.343843	0.730972	0.832875
EPHB4	FALSE	FALSE	FALSE	-0.0405944	-2.61085	0.00904758	0.0328659
EPHX1	FALSE	FALSE	FALSE	-0.110054	-5.24298	1.61782e-07	5.28913e-06
EPO	TRUE	FALSE	FALSE	0.0454207	1.7494	0.0802584	0.177981
EPOR	FALSE	FALSE	TRUE	0.0125038	0.602926	0.546574	0.690167
EPRS	FALSE	FALSE	FALSE	-0.0664458	-3.1446	0.00166885	0.008593
EPS8	FALSE	FALSE	TRUE	-0.0905605	-4.89407	1.0058e-06	2.44202e-05
ERAP1	FALSE	FALSE	TRUE	0.0399418	1.85466	0.0636799	0.150516
ERAP2	FALSE	FALSE	TRUE	0.0130083	0.572827	0.566777	0.708096
ERBB2	FALSE	FALSE	TRUE	0.054188	2.88459	0.00392902	0.0168841
ERBB3	FALSE	FALSE	TRUE	0.00466023	0.509728	0.610255	0.742889
ERBB4	FALSE	FALSE	TRUE	-0.00334659	-0.301429	0.763095	0.854438
ERCC1	FALSE	FALSE	TRUE	-0.0306327	-1.73799	0.0822483	0.181419
ERCC2	TRUE	FALSE	FALSE	0.019645	1.06132	0.288575	0.450487
ERCC3	TRUE	FALSE	FALSE	-0.0348813	-1.70968	0.0873614	0.189784
ERCC4	FALSE	FALSE	TRUE	-0.0412787	-1.68777	0.0914926	0.195586
ERCC5	FALSE	FALSE	TRUE	0.0341305	2.31475	0.0206501	0.0624992
ERCC6L	FALSE	FALSE	FALSE	-0.00371732	-0.172177	0.863303	0.921472
ERG	FALSE	FALSE	FALSE	-0.0244826	-1.37391	0.169505	0.310591
ERGIC1	FALSE	FALSE	FALSE	0.0274644	1.268	0.204833	0.354671
ERH	FALSE	FALSE	TRUE	0.185522	4.8849	1.05362e-06	2.53946e-05
ERO1L	FALSE	FALSE	FALSE	-0.0755515	-2.69514	0.00704965	0.0270359
ESD	FALSE	FALSE	TRUE	-0.000403355	-0.0229877	0.981661	0.994308
ESPL1	FALSE	FALSE	TRUE	-0.0423954	-1.62162	0.104923	0.215725
ESR1	TRUE	FALSE	FALSE	0.0475699	3.90457	9.51199e-05	0.000881022
ESR2	FALSE	FALSE	TRUE	-0.0196197	-0.68715	0.492007	0.642137
ESRRA	FALSE	FALSE	FALSE	0.0278193	1.58054	0.114021	0.229432
ESYT1	FALSE	FALSE	TRUE	0.0267209	0.990142	0.322133	0.485348
ETNK1	FALSE	FALSE	TRUE	0.00830496	0.515928	0.605918	0.740467
ETS1	TRUE	FALSE	FALSE	-0.0121518	-0.720844	0.471025	0.624054
ETS2	FALSE	FALSE	FALSE	0.00269868	0.172733	0.862866	0.921469
ETV1	FALSE	FALSE	TRUE	0.0334576	1.38683	0.16553	0.304331
ETV4	FALSE	FALSE	FALSE	-0.0335779	-1.53775	0.124147	0.244007
ETV5	FALSE	FALSE	TRUE	0.0845695	3.81833	0.000135306	0.00115746
EVL	FALSE	FALSE	TRUE	0.0347343	2.18038	0.0292566	0.0819683
EWSR1	FALSE	FALSE	TRUE	0.102405	5.39562	7.01168e-08	2.69216e-06
EXO1	FALSE	FALSE	TRUE	0.0455042	3.83073	0.000128676	0.00111227
EXOC3	FALSE	FALSE	TRUE	-0.0206035	-1.02781	0.304069	0.465909
EXOC6	FALSE	FALSE	TRUE	0.031428	1.3709	0.170442	0.31174
EXOSC4	FALSE	FALSE	TRUE	1.93598e-05	0.00090143	0.999281	0.999953
EXOSC8	FALSE	FALSE	TRUE	0.0441839	2.28612	0.0222715	0.0662526
EXT1	FALSE	FALSE	TRUE	0.00416296	0.421259	0.673577	0.792076
EYA1	FALSE	FALSE	TRUE	-0.0332501	-2.2141	0.0268479	0.0767211
EZH1	FALSE	FALSE	TRUE	0.0168068	0.812458	0.416551	0.57671
EZH2	FALSE	FALSE	FALSE	0.0411145	2.33272	0.0196857	0.0602431
F10	FALSE	FALSE	TRUE	-0.0560207	-2.49137	0.0127441	0.0431157
F11	FALSE	FALSE	TRUE	0.108678	4.10146	4.14356e-05	0.000460675
F12	FALSE	FALSE	FALSE	0.0990925	6.41946	1.4405e-10	1.32126e-08
F2	FALSE	FALSE	FALSE	0.088556	5.02149	5.23088e-07	1.39293e-05
F2R	FALSE	FALSE	TRUE	0.0345136	2.00421	0.045079	0.115032
F2RL1	FALSE	FALSE	TRUE	0.056564	2.4518	0.0142341	0.0471425
F3	FALSE	FALSE	TRUE	-0.0908826	-3.75441	0.000174901	0.0013956
F5	FALSE	FALSE	TRUE	0.0135077	0.798505	0.4246	0.582964
F7	FALSE	FALSE	TRUE	-0.0519165	-2.71991	0.00654322	0.0255387
FAAH	FALSE	FALSE	TRUE	-0.0933689	-4.02842	5.66401e-05	0.000582026
FABP1	FALSE	FALSE	FALSE	0.0254262	1.11401	0.265306	0.425608
FABP4	FALSE	FALSE	FALSE	0.0642755	3.5236	0.00042795	0.00289568
FABP5	FALSE	FALSE	TRUE	-0.0449516	-1.56297	0.118098	0.235483
FABP6	FALSE	FALSE	TRUE	0.106046	4.22166	2.45024e-05	0.000307631
FADD	TRUE	FALSE	FALSE	-0.0220855	-1.50499	0.132364	0.256946
FADS1	FALSE	FALSE	TRUE	-0.023037	-0.585331	0.558341	0.69994
FADS2	FALSE	FALSE	TRUE	0.00139527	0.0688816	0.945085	0.973587
FADS3	FALSE	FALSE	TRUE	-0.0517443	-2.29111	0.0219814	0.0655078
FAF1	FALSE	FALSE	TRUE	0.155075	5.50264	3.84969e-08	1.6297e-06
FAH	FALSE	FALSE	TRUE	0.0179792	0.993416	0.320535	0.484221
FAM104A	FALSE	FALSE	TRUE	0.00632862	0.465314	0.641719	0.767737
FAM114A2	FALSE	FALSE	TRUE	-0.069181	-4.44414	8.93576e-06	0.000137878
FAM120A	FALSE	FALSE	TRUE	-0.0690015	-2.65449	0.00795751	0.0297911
FAM3C	FALSE	FALSE	TRUE	-0.0114012	-0.593883	0.552606	0.695921
FANCA	FALSE	FALSE	TRUE	-0.00599156	-0.303118	0.761807	0.853865
FANCF	FALSE	FALSE	TRUE	-0.0364742	-1.64003	0.101036	0.209824
FANCG	FALSE	FALSE	TRUE	-0.0194059	-0.795152	0.426547	0.584908
FANCL	FALSE	FALSE	TRUE	0.0629729	2.44867	0.0143586	0.0474596
FAS	TRUE	FALSE	FALSE	0.0712042	3.49216	0.000481555	0.00314279
FASLG	TRUE	FALSE	FALSE	-0.0106316	-0.382718	0.701939	0.812124
FASN	FALSE	FALSE	FALSE	0.0398072	1.80709	0.0707828	0.162224
FAT1	FALSE	FALSE	TRUE	0.0323314	1.65906	0.0971398	0.204784
FAU	FALSE	FALSE	TRUE	-0.0326373	-1.79456	0.0727586	0.164893
FBP1	TRUE	FALSE	FALSE	0.0842679	3.77592	0.000160502	0.00131065
FBRS	FALSE	FALSE	TRUE	0.0426799	1.89359	0.0583137	0.140549
FBXL12	FALSE	FALSE	TRUE	-0.00740916	-0.17801	0.858719	0.91886
FBXL19	FALSE	FALSE	TRUE	-0.0721664	-3.00309	0.00268023	0.012465
FBXL20	FALSE	FALSE	TRUE	-0.00500062	-0.242828	0.808145	0.883022
FBXO11	FALSE	FALSE	TRUE	-0.0844357	-4.71676	2.43436e-06	4.87166e-05
FBXO21	FALSE	FALSE	TRUE	0.00581344	0.32426	0.745749	0.844756
FBXO5	FALSE	FALSE	TRUE	0.0322032	2.12375	0.03372	0.0916406
FBXO7	FALSE	FALSE	FALSE	-0.0367975	-1.96638	0.0492872	0.12348
FBXW11	FALSE	FALSE	TRUE	0.0244735	0.943152	0.34563	0.508361
FCGR2A	TRUE	FALSE	FALSE	0.0452383	2.28012	0.0226252	0.0669996
FDFT1	FALSE	FALSE	TRUE	0.0962198	3.53482	0.000410215	0.00280441
FDPS	FALSE	FALSE	FALSE	0.0684622	3.18357	0.00145994	0.00776283
FDX1	FALSE	FALSE	TRUE	0.0475448	1.97114	0.0487405	0.12249
FDX1L	FALSE	FALSE	FALSE	0.022406	0.797034	0.425454	0.583651
FDXR	FALSE	FALSE	TRUE	-0.0358519	-1.77102	0.0765924	0.171463
FECH	FALSE	FALSE	TRUE	0.0257061	0.657135	0.511112	0.660545
FEN1	FALSE	FALSE	TRUE	0.0102802	0.433443	0.664704	0.786404
FER	FALSE	FALSE	TRUE	0.0210541	0.976599	0.328795	0.491693
FERD3L	FALSE	FALSE	FALSE	0.0195045	1.16684	0.243308	0.4011
FERMT1	FALSE	FALSE	TRUE	0.0825797	4.02793	5.67573e-05	0.000582026
FES	FALSE	FALSE	TRUE	0.0414104	2.24253	0.0249524	0.072914
FEZ2	FALSE	FALSE	TRUE	-0.0403635	-2.33752	0.0194352	0.0596976
FFAR1	FALSE	FALSE	TRUE	0.105843	4.99834	5.89736e-07	1.53331e-05
FGA	FALSE	FALSE	FALSE	-0.0805275	-3.40622	0.000661731	0.00404636
FGB	FALSE	FALSE	FALSE	-0.0426137	-1.96898	0.0489872	0.123008
FGF2	FALSE	FALSE	TRUE	-0.0383853	-2.0478	0.0406105	0.105703
FGF9	FALSE	FALSE	TRUE	-0.00329368	-0.164824	0.869086	0.924253
FGFR1	FALSE	FALSE	TRUE	-0.0608565	-2.87282	0.00407831	0.0173315
FGFR1OP	FALSE	FALSE	FALSE	-0.0153682	-0.772905	0.4396	0.596368
FGFR2	FALSE	FALSE	TRUE	0.0247941	1.68765	0.0915143	0.195586
FGFR3	FALSE	FALSE	TRUE	0.0310881	1.70874	0.087535	0.189784
FGFR4	FALSE	FALSE	FALSE	0.0836293	4.21492	2.52443e-05	0.000312198
FGFRL1	FALSE	FALSE	TRUE	-0.0363978	-2.12614	0.0335202	0.091248
FGG	FALSE	FALSE	FALSE	0.0914555	3.84193	0.000122955	0.00107692
FHL2	FALSE	FALSE	TRUE	0.0082552	0.33956	0.734196	0.8351
FIBP	FALSE	FALSE	TRUE	0.0126508	0.675442	0.499413	0.649237
FIGF	FALSE	FALSE	FALSE	-0.0256082	-1.30518	0.191868	0.338796
FIS1	FALSE	FALSE	TRUE	0.0857808	3.26837	0.00108596	0.00603674
FKBP1A	FALSE	FALSE	TRUE	0.0291462	1.61095	0.107228	0.219508
FKBP3	FALSE	FALSE	TRUE	-0.0822039	-4.47098	7.88664e-06	0.000125805
FKBP5	FALSE	FALSE	FALSE	0.0214851	1.04657	0.295328	0.456114
FKBP8	FALSE	FALSE	FALSE	-0.103935	-3.83875	0.000124557	0.00108233
FLI1	TRUE	FALSE	FALSE	0.0614288	2.99038	0.00279427	0.0128813
FLT1	FALSE	FALSE	TRUE	0.0395794	2.12651	0.0334896	0.091248
FLT3	TRUE	FALSE	FALSE	0.076911	4.72207	2.37173e-06	4.80457e-05
FLT4	FALSE	FALSE	TRUE	-0.0925289	-4.49621	7.00866e-06	0.000115137
FN1	FALSE	FALSE	FALSE	0.131758	7.2038	6.35294e-13	9.98924e-11
FOLR1	FALSE	FALSE	TRUE	-0.0696031	-2.4936	0.0126643	0.0428898
FOS	FALSE	FALSE	FALSE	-0.0396784	-2.08886	0.0367502	0.0982585
FOSL1	TRUE	FALSE	FALSE	0.0182513	0.920943	0.357106	0.518909
FOSL2	FALSE	FALSE	FALSE	-0.010314	-0.597409	0.55025	0.693219
FOXA1	FALSE	FALSE	FALSE	-0.00749692	-0.393815	0.693727	0.805478
FOXA2	FALSE	FALSE	FALSE	-0.0140092	-0.886404	0.375425	0.538745
FOXA3	FALSE	FALSE	FALSE	0.0518705	2.39734	0.0165361	0.0526542
FOXD4L3	FALSE	FALSE	TRUE	-0.00285662	-0.161151	0.871978	0.926407
FOXF2	FALSE	FALSE	FALSE	-0.00761808	-0.481787	0.62997	0.757799
FOXJ2	FALSE	FALSE	FALSE	0.0210458	1.17199	0.241233	0.39898
FOXJ3	FALSE	FALSE	FALSE	-0.0176805	-0.927525	0.35368	0.515381
FOXN3	FALSE	FALSE	FALSE	0.00124628	0.0598554	0.952272	0.976523
FOXO1	FALSE	FALSE	FALSE	-0.0571714	-2.68699	0.00722379	0.0276396
FOXO4	FALSE	FALSE	FALSE	-0.00649434	-0.311374	0.755524	0.850498
FOXP3	FALSE	FALSE	FALSE	-0.039398	-2.25094	0.0244147	0.0714693
FOXP4	FALSE	FALSE	TRUE	0.137113	5.686	1.34328e-08	6.62077e-07
FOXQ1	FALSE	FALSE	TRUE	-0.0686004	-2.34655	0.0189708	0.0587632
FOXR1	FALSE	FALSE	TRUE	0.140162	5.42683	5.89338e-08	2.31666e-06
FPGS	FALSE	FALSE	TRUE	-0.00746424	-0.432119	0.665666	0.786698
FRAT1	FALSE	FALSE	TRUE	0.107963	4.73755	2.19804e-06	4.59363e-05
FRAT2	TRUE	FALSE	FALSE	-0.00208981	-0.0793879	0.936726	0.968097
FSD1	FALSE	FALSE	TRUE	-0.0715878	-3.2808	0.00103929	0.00581118
FTCD	TRUE	FALSE	FALSE	-0.0389748	-1.86475	0.0622511	0.14788
FTH1	FALSE	FALSE	FALSE	0.00343299	0.182346	0.855316	0.917263
FTSJ1	FALSE	FALSE	FALSE	-0.00483526	-0.285878	0.774979	0.861837
FURIN	FALSE	FALSE	FALSE	-0.00615015	-0.344221	0.730688	0.832839
FUS	FALSE	FALSE	TRUE	0.0101166	0.660724	0.508807	0.658081
FUT1	FALSE	FALSE	TRUE	0.0529123	3.78874	0.000152452	0.0012712
FXYD2	FALSE	FALSE	TRUE	0.0334122	1.7768	0.0756361	0.169898
FYN	FALSE	FALSE	TRUE	-0.0242665	-1.39742	0.162323	0.29994
FZD1	FALSE	FALSE	TRUE	-0.0829568	-3.44768	0.000568159	0.00358027
FZD2	FALSE	FALSE	TRUE	-0.0715159	-2.89858	0.00375807	0.0163064
FZD3	FALSE	FALSE	TRUE	0.00203718	0.11787	0.906173	0.950578
FZD4	FALSE	FALSE	TRUE	-0.032193	-1.91322	0.0557538	0.136168
FZD5	FALSE	FALSE	TRUE	-0.0227186	-1.06916	0.28503	0.447111
FZD6	FALSE	FALSE	TRUE	0.0577303	2.4333	0.0149823	0.0488367
FZD7	FALSE	FALSE	TRUE	0.0114133	0.46208	0.644036	0.76904
FZD8	FALSE	FALSE	TRUE	-0.077248	-4.08295	4.4874e-05	0.000489023
G3BP1	FALSE	FALSE	TRUE	-0.0332755	-1.57455	0.115398	0.231356
G3BP2	FALSE	FALSE	TRUE	-0.051139	-2.64468	0.00819174	0.0303582
G6PC	FALSE	FALSE	FALSE	0.0177108	0.609216	0.542397	0.686995
G6PD	FALSE	FALSE	FALSE	-0.0252379	-1.21667	0.223764	0.378518
GABARAPL1	FALSE	FALSE	TRUE	-0.0120376	-0.517436	0.604865	0.740052
GABBR1	FALSE	FALSE	TRUE	0.000436334	0.020869	0.983351	0.994859
GABBR2	FALSE	FALSE	TRUE	0.0822441	2.64309	0.00823029	0.0304669
GABPB1	TRUE	FALSE	FALSE	0.0289962	0.848611	0.396121	0.558478
GABPB2	FALSE	FALSE	TRUE	0.0163546	0.593115	0.55312	0.696302
GABRA5	FALSE	FALSE	TRUE	-0.00883535	-0.406175	0.684624	0.800223
GABRB3	FALSE	FALSE	TRUE	-0.0426415	-1.85557	0.0635495	0.150423
GABRG1	FALSE	FALSE	TRUE	0.0246176	1.37651	0.1687	0.309298
GABRP	FALSE	FALSE	TRUE	-0.0272847	-0.873218	0.382569	0.544665
GADD45A	FALSE	FALSE	TRUE	-0.00322465	-0.202107	0.839838	0.906256
GADD45B	FALSE	FALSE	FALSE	-0.0390048	-3.06261	0.00220101	0.0106409
GAK	FALSE	FALSE	TRUE	-0.0394586	-2.2626	0.0236856	0.0695816
GALC	FALSE	TRUE	FALSE	0.0341912	1.3672	0.171598	0.313221
GALE	FALSE	FALSE	TRUE	0.00119091	0.065804	0.947535	0.974389
GALNS	FALSE	FALSE	TRUE	-0.053325	-1.82336	0.0682837	0.157894
GALNT1	FALSE	FALSE	TRUE	0.0163276	1.06089	0.288771	0.450487
GALT	FALSE	FALSE	TRUE	-0.0813878	-3.42745	0.000612162	0.0038067
GAMT	FALSE	FALSE	TRUE	0.00843867	0.397538	0.690981	0.804263
GAPDH	FALSE	FALSE	FALSE	-0.0133247	-0.631461	0.527756	0.675446
GARS	FALSE	FALSE	FALSE	0.0215446	1.2245	0.220799	0.374991
GART	FALSE	FALSE	TRUE	-0.0736573	-3.27933	0.00104469	0.00581715
GAS6	FALSE	FALSE	TRUE	0.000331097	0.0111764	0.991083	0.995303
GAS7	FALSE	FALSE	TRUE	0.100159	4.56841	4.98324e-06	8.66035e-05
GATA1	FALSE	FALSE	FALSE	-0.0229556	-1.27758	0.201431	0.350619
GATA2	TRUE	FALSE	FALSE	0.00375193	0.199492	0.841883	0.9073
GATA3	FALSE	FALSE	FALSE	0.0162656	0.706287	0.480029	0.631621
GATA6	FALSE	FALSE	FALSE	0.128307	5.70549	1.19877e-08	6.18489e-07
GATAD1	FALSE	FALSE	TRUE	-0.0084947	-0.40778	0.683445	0.799978
GATAD2A	FALSE	FALSE	TRUE	0.0530288	2.07516	0.0380011	0.100868
GATAD2B	FALSE	FALSE	TRUE	-0.0248561	-1.15361	0.248692	0.407129
GBA	FALSE	FALSE	TRUE	0.0481465	1.94799	0.0514487	0.12754
GBP2	FALSE	FALSE	FALSE	-0.00656478	-0.233273	0.815555	0.888766
GCA	TRUE	FALSE	FALSE	0.0459314	1.60886	0.107685	0.220034
GCAT	FALSE	FALSE	TRUE	0.0557228	2.8677	0.00414486	0.0175691
GCDH	FALSE	FALSE	TRUE	0.0151094	0.687198	0.491977	0.642137
GCH1	FALSE	FALSE	TRUE	-0.0371967	-1.48428	0.137773	0.264492
GCK	FALSE	FALSE	TRUE	0.0604047	2.98446	0.00284882	0.013065
GCLC	FALSE	FALSE	TRUE	0.0465316	2.2307	0.0257272	0.0747152
GCLM	FALSE	FALSE	TRUE	-0.0312785	-1.41924	0.155867	0.291104
GDPD5	FALSE	FALSE	TRUE	-0.0746205	-2.43005	0.0151173	0.0492135
GFOD1	FALSE	FALSE	TRUE	0.0652114	2.80202	0.00508985	0.0209038
GFOD2	FALSE	FALSE	TRUE	0.0363625	1.88455	0.0595249	0.142739
GFPT1	TRUE	FALSE	FALSE	0.0226678	1.19151	0.233486	0.390167
GFPT2	FALSE	FALSE	TRUE	-0.000728714	-0.0290094	0.976858	0.991877
GFRA1	FALSE	FALSE	TRUE	0.00762913	0.452299	0.651065	0.775268
GGCX	FALSE	FALSE	TRUE	-0.0318342	-1.40057	0.16138	0.29896
GGH	FALSE	FALSE	TRUE	0.0352107	1.58434	0.113153	0.228241
GGPS1	FALSE	FALSE	TRUE	0.0745946	3.90024	9.6833e-05	0.000888173
GGT1	FALSE	FALSE	TRUE	0.0794966	2.99693	0.00273497	0.0126838
GIT2	FALSE	FALSE	TRUE	-0.0374182	-1.66272	0.0964049	0.203897
GK	FALSE	FALSE	FALSE	0.0178763	1.05659	0.29073	0.452186
GLA	FALSE	FALSE	FALSE	0.0411144	2.04654	0.0407334	0.105907
GLDC	FALSE	FALSE	TRUE	0.0940611	4.34698	1.39624e-05	0.000198724
GLI1	TRUE	FALSE	FALSE	-0.0156285	-0.57598	0.564644	0.705965
GLI3	FALSE	FALSE	TRUE	-0.0480019	-2.0191	0.0435085	0.112238
GLIS3	FALSE	FALSE	TRUE	-0.00246666	-0.144031	0.885479	0.935633
GLOD4	FALSE	FALSE	TRUE	0.0985922	5.77631	7.90333e-09	4.42318e-07
GLRX	FALSE	FALSE	TRUE	0.0274754	1.40087	0.161289	0.29896
GLRX2	FALSE	FALSE	TRUE	0.0325907	1.26859	0.204623	0.354493
GLS	FALSE	FALSE	TRUE	-0.102365	-4.47832	7.62094e-06	0.000122157
GLUD1	FALSE	FALSE	TRUE	0.0563377	2.95675	0.00311754	0.0140438
GLUL	FALSE	FALSE	TRUE	0.00892373	0.285813	0.775028	0.861837
GM2A	FALSE	FALSE	FALSE	-0.00521938	-0.287676	0.773602	0.861238
GMDS	FALSE	FALSE	TRUE	-0.0211717	-1.36744	0.171524	0.313221
GMEB1	FALSE	FALSE	FALSE	-0.040911	-1.78523	0.0742589	0.167488
GMNN	FALSE	FALSE	TRUE	0.0691927	3.72191	0.000198988	0.00155701
GMPS	FALSE	FALSE	TRUE	-0.032288	-1.15681	0.247384	0.405415
GNA11	FALSE	FALSE	TRUE	0.00520124	0.290447	0.771481	0.859846
GNA12	FALSE	FALSE	TRUE	0.0383603	1.94548	0.0517503	0.12808
GNA13	FALSE	FALSE	TRUE	-0.0402746	-1.54207	0.123093	0.242513
GNA15	FALSE	FALSE	TRUE	0.0614787	2.60006	0.00933689	0.0337313
GNAI1	FALSE	FALSE	TRUE	-0.0575875	-3.23803	0.00120817	0.00664897
GNAI2	FALSE	FALSE	FALSE	-0.00240621	-0.0904307	0.927947	0.962942
GNAI3	FALSE	FALSE	FALSE	0.0439636	1.70898	0.0874904	0.189784
GNAS	FALSE	FALSE	TRUE	-0.0470274	-2.75795	0.00582893	0.0233016
GNAZ	FALSE	FALSE	TRUE	-0.0852063	-3.29515	0.000987687	0.00561333
GNB1	FALSE	FALSE	TRUE	0.0339886	1.69367	0.0903654	0.194515
GNB1L	FALSE	FALSE	TRUE	-0.0527016	-2.64838	0.00810266	0.0300956
GNB5	FALSE	FALSE	TRUE	-0.0145242	-0.749278	0.45371	0.606048
GNE	FALSE	FALSE	TRUE	0.0256228	2.22826	0.025889	0.0750247
GNG4	FALSE	FALSE	TRUE	0.00195538	0.0939901	0.925119	0.960963
GNG5	FALSE	FALSE	FALSE	-0.083834	-3.84572	0.00012107	0.00106891
GNG8	FALSE	FALSE	TRUE	0.0742039	3.55133	0.000385347	0.00267239
GNGT2	FALSE	FALSE	TRUE	-0.00596558	-0.372347	0.709643	0.818743
GNPDA1	FALSE	FALSE	TRUE	-0.00693786	-0.347874	0.727943	0.830311
GOT1	FALSE	FALSE	TRUE	0.0147429	0.779353	0.435793	0.593398
GOT2	FALSE	FALSE	TRUE	0.0220671	1.11894	0.263199	0.423766
GPATCH8	FALSE	FALSE	TRUE	0.0458887	1.96469	0.0494821	0.12378
GPBAR1	FALSE	FALSE	TRUE	-0.00419969	-0.170362	0.86473	0.921935
GPC1	FALSE	FALSE	TRUE	0.0756675	3.99989	6.39053e-05	0.000637508
GPER	FALSE	FALSE	FALSE	0.107093	4.48382	7.42763e-06	0.000120226
GPI	TRUE	FALSE	FALSE	-0.111431	-3.12775	0.00176743	0.00897856
GPR101	FALSE	FALSE	FALSE	-0.0281742	-1.31923	0.187127	0.333329
GPR107	FALSE	FALSE	TRUE	0.0136277	0.763498	0.445187	0.600753
GPR110	FALSE	FALSE	FALSE	-0.0211471	-0.831759	0.405568	0.567096
GPR111	FALSE	FALSE	FALSE	-0.0295621	-1.2596	0.207849	0.358305
GPR112	FALSE	FALSE	FALSE	-0.0386903	-1.27085	0.203817	0.354233
GPR113	FALSE	FALSE	FALSE	-0.0540595	-3.3047	0.00095468	0.00550149
GPR114	FALSE	FALSE	FALSE	-0.0193545	-0.99063	0.321895	0.485348
GPR115	FALSE	FALSE	FALSE	-0.0364766	-1.58098	0.11392	0.229368
GPR119	FALSE	FALSE	FALSE	0.0349496	1.53467	0.124902	0.245055
GPR123	FALSE	FALSE	FALSE	0.0074811	0.362762	0.716792	0.823256
GPR125	FALSE	FALSE	FALSE	-0.116893	-5.73085	1.03319e-08	5.50255e-07
GPR126	FALSE	FALSE	FALSE	-0.0335551	-1.5064	0.132002	0.256546
GPR128	FALSE	FALSE	FALSE	-0.0162071	-0.623608	0.532902	0.678612
GPR133	FALSE	FALSE	FALSE	-0.0344771	-1.71385	0.086592	0.188663
GPR139	FALSE	FALSE	TRUE	0.126937	4.56472	5.07158e-06	8.76773e-05
GPR141	FALSE	FALSE	TRUE	0.0400795	1.79851	0.0721315	0.164261
GPR142	FALSE	FALSE	TRUE	0.021158	0.811205	0.417271	0.577221
GPR146	FALSE	FALSE	TRUE	-0.00514018	-0.179634	0.857444	0.918223
GPR148	FALSE	FALSE	TRUE	0.0376551	1.62519	0.104159	0.21469
GPR151	FALSE	FALSE	TRUE	-0.0270754	-0.968181	0.332981	0.495495
GPR152	FALSE	FALSE	FALSE	0.0195628	1.16703	0.243232	0.4011
GPR153	FALSE	FALSE	TRUE	0.010978	0.663635	0.506942	0.656697
GPR156	FALSE	FALSE	TRUE	-0.0336086	-1.43663	0.15086	0.283678
GPR158	FALSE	FALSE	TRUE	-0.0271513	-1.34161	0.179759	0.323998
GPR160	FALSE	FALSE	TRUE	0.0586404	3.30893	0.000940398	0.00543817
GPR172A	FALSE	FALSE	FALSE	0.095762	3.94125	8.17051e-05	0.00077974
GPR174	FALSE	FALSE	FALSE	-0.0514007	-2.501	0.012403	0.0421777
GPR176	FALSE	FALSE	TRUE	0.0690545	2.67294	0.00753318	0.0285915
GPR19	FALSE	FALSE	TRUE	0.0321443	1.9337	0.0531833	0.130761
GPR26	FALSE	FALSE	TRUE	-0.0217829	-0.750165	0.453176	0.605825
GPR31	FALSE	FALSE	TRUE	-0.0132871	-0.934351	0.350149	0.512724
GPR34	FALSE	FALSE	FALSE	-0.112874	-5.81981	6.10397e-09	3.53602e-07
GPR35	FALSE	FALSE	TRUE	0.0105379	0.60307	0.546478	0.690167
GPR37	FALSE	FALSE	TRUE	-0.0252387	-1.2197	0.222613	0.377057
GPR39	FALSE	FALSE	TRUE	0.00669972	0.276648	0.782057	0.867434
GPR55	FALSE	FALSE	TRUE	0.0265406	1.36015	0.173818	0.316294
GPR56	FALSE	FALSE	FALSE	-0.00555738	-0.293139	0.769423	0.858903
GPR61	FALSE	FALSE	TRUE	-0.0172024	-0.879269	0.37928	0.541689
GPR62	FALSE	FALSE	TRUE	0.0235795	1.0972	0.272585	0.432936
GPR64	FALSE	FALSE	FALSE	-0.0226576	-1.11512	0.26483	0.425608
GPR65	FALSE	TRUE	FALSE	0.105243	5.24583	1.59315e-07	5.26059e-06
GPR78	FALSE	FALSE	TRUE	0.050641	2.13756	0.0325807	0.0892051
GPR82	FALSE	FALSE	FALSE	-0.0455593	-2.05001	0.0403937	0.105469
GPR83	FALSE	FALSE	TRUE	0.000118822	0.00570531	0.995448	0.998169
GPR84	FALSE	FALSE	TRUE	0.0993799	3.7469	0.000180211	0.001427
GPR87	FALSE	FALSE	TRUE	0.0189676	0.881285	0.378188	0.540645
GPRC5B	FALSE	FALSE	TRUE	-0.0819527	-4.30514	1.68743e-05	0.000228356
GPRC5C	FALSE	FALSE	TRUE	0.00113233	0.0685226	0.945371	0.973587
GPRC6A	FALSE	FALSE	TRUE	-0.0123238	-0.662929	0.507394	0.657026
GPSM1	FALSE	FALSE	TRUE	0.0993964	5.09742	3.51693e-07	9.92557e-06
GPX1	FALSE	FALSE	FALSE	0.0135982	0.560785	0.574959	0.71615
GPX3	FALSE	FALSE	FALSE	-0.0247671	-1.28928	0.197336	0.345311
GPX7	FALSE	FALSE	TRUE	0.0248125	1.3092	0.190503	0.337288
GRB2	FALSE	FALSE	FALSE	-0.0518022	-2.12896	0.0332864	0.0908606
GRB7	FALSE	FALSE	TRUE	-0.031886	-1.7043	0.0883623	0.191326
GREB1	FALSE	FALSE	TRUE	0.0215116	1.00894	0.313032	0.476799
GRHPR	FALSE	FALSE	TRUE	-0.0254032	-1.53795	0.124099	0.244007
GRIN3A	FALSE	FALSE	TRUE	-0.0219495	-0.804485	0.421139	0.580735
GRK5	FALSE	FALSE	TRUE	0.0190319	1.02012	0.307702	0.470385
GRK6	TRUE	FALSE	FALSE	-0.0030134	-0.146552	0.883489	0.934427
GRN	TRUE	FALSE	FALSE	-0.0811963	-3.94199	8.14533e-05	0.000779591
GRPR	FALSE	FALSE	FALSE	0.0105902	0.463546	0.642985	0.768774
GSK3A	FALSE	FALSE	TRUE	0.000309811	0.0371318	0.970381	0.987426
GSK3B	FALSE	FALSE	TRUE	0.008083	0.533055	0.594009	0.729152
GSS	FALSE	FALSE	TRUE	0.0583843	3.11703	0.00183292	0.0092543
GSTM1	FALSE	FALSE	FALSE	-0.0579262	-3.67568	0.000238669	0.00179928
GSTP1	FALSE	FALSE	TRUE	-0.010047	-0.422709	0.672518	0.791678
GSTT1	FALSE	FALSE	FALSE	0.0104113	0.630837	0.528164	0.675706
GSTZ1	FALSE	FALSE	TRUE	0.0140502	0.738394	0.460295	0.612861
GTF2A1	FALSE	FALSE	TRUE	-0.0249601	-1.1443	0.252533	0.411428
GTF2A2	FALSE	FALSE	TRUE	-0.0314004	-1.4971	0.134403	0.259684
GTF2B	FALSE	FALSE	FALSE	0.0218198	1.20374	0.228724	0.384937
GTF2E2	FALSE	FALSE	TRUE	0.0459424	2.81717	0.00485602	0.0200935
GTF2F2	FALSE	FALSE	TRUE	0.00806307	0.339233	0.734442	0.8351
GTF2H2	FALSE	FALSE	TRUE	-0.0381946	-1.48248	0.13825	0.265065
GTF2H3	FALSE	FALSE	TRUE	-0.0076409	-0.405613	0.685037	0.800422
GTF2I	FALSE	FALSE	FALSE	0.00726544	0.309362	0.757054	0.851357
GTF3C2	TRUE	FALSE	FALSE	-0.00761711	-0.49944	0.617482	0.747407
GTPBP8	FALSE	FALSE	TRUE	0.00474432	0.283617	0.776711	0.862511
GUK1	FALSE	FALSE	TRUE	0.00264605	0.129346	0.897087	0.944272
GUSB	TRUE	FALSE	FALSE	0.0577675	2.7386	0.00618298	0.024363
GYG1	FALSE	FALSE	TRUE	-0.0135193	-0.626305	0.531132	0.677927
GYS1	FALSE	FALSE	TRUE	-0.0531399	-2.77321	0.00556274	0.0224276
H2AFV	FALSE	FALSE	FALSE	0.0498935	2.01125	0.0443301	0.113648
HADH	FALSE	FALSE	TRUE	-0.0426659	-2.1799	0.0292921	0.0819683
HADHA	FALSE	FALSE	TRUE	-0.0450555	-2.58952	0.00962738	0.0345915
HADHB	FALSE	FALSE	TRUE	-0.0416448	-2.55497	0.010637	0.0375249
HAGH	FALSE	FALSE	TRUE	-0.027443	-1.30629	0.19149	0.33831
HAL	FALSE	FALSE	FALSE	0.0974543	4.04085	5.37258e-05	0.00055787
HAVCR1	FALSE	FALSE	TRUE	-0.00771289	-0.274543	0.783674	0.86878
HBE1	FALSE	FALSE	TRUE	-0.0681889	-2.65832	0.00786785	0.0295655
HBP1	FALSE	FALSE	FALSE	0.132031	5.94258	2.91559e-09	1.96475e-07
HCAR1	FALSE	FALSE	TRUE	-0.0347415	-1.6713	0.0946983	0.20096
HCFC1	FALSE	FALSE	FALSE	0.0694653	3.23695	0.00121275	0.00666306
HCFC2	FALSE	FALSE	TRUE	0.0294379	1.0487	0.294345	0.455158
HCN3	FALSE	FALSE	TRUE	-0.0236266	-1.24743	0.212276	0.363555
HDAC1	FALSE	FALSE	FALSE	0.0228131	1.44632	0.148125	0.27933
HDAC10	FALSE	FALSE	TRUE	0.0312424	1.14996	0.250192	0.409179
HDAC11	FALSE	FALSE	TRUE	0.00559851	0.217632	0.827721	0.897098
HDAC2	FALSE	FALSE	FALSE	0.0732126	2.62914	0.00857536	0.031497
HDAC3	FALSE	FALSE	TRUE	0.0990524	4.37783	1.21292e-05	0.000177215
HDAC4	FALSE	FALSE	TRUE	-0.00980342	-0.672619	0.501208	0.651058
HDAC5	FALSE	FALSE	TRUE	0.0434781	1.94687	0.0515836	0.127779
HDAC6	FALSE	FALSE	FALSE	0.0596087	3.42481	0.000618119	0.00383652
HDAC7	FALSE	FALSE	TRUE	0.0929495	5.78823	7.36448e-09	4.19267e-07
HDAC8	FALSE	FALSE	FALSE	-0.0457739	-2.2046	0.0275086	0.0778874
HDGFRP3	FALSE	FALSE	FALSE	-0.0108755	-0.491525	0.623068	0.751688
HDHD1	FALSE	FALSE	FALSE	0.0455378	4.07012	4.74134e-05	0.000509964
HEBP1	FALSE	FALSE	TRUE	-0.0813176	-3.87874	0.000105787	0.000951796
HERPUD1	FALSE	FALSE	TRUE	0.0502323	2.37653	0.0174984	0.0550284
HES1	FALSE	FALSE	FALSE	-0.0292209	-1.83855	0.0660154	0.153834
HES5	FALSE	FALSE	TRUE	-0.000904276	-0.0367268	0.970704	0.98745
HEXB	FALSE	FALSE	TRUE	-0.0187908	-0.777794	0.436712	0.594158
HEY1	FALSE	FALSE	TRUE	-0.0215678	-0.96214	0.336007	0.499322
HFE	TRUE	FALSE	FALSE	-0.00078358	-0.046465	0.962941	0.983188
HGS	FALSE	FALSE	TRUE	0.105824	5.95281	2.73981e-09	1.88476e-07
HHEX	FALSE	FALSE	TRUE	0.0332636	1.72932	0.0837878	0.18371
HIBADH	FALSE	FALSE	TRUE	-0.0330322	-1.62799	0.103563	0.213728
HIC2	FALSE	FALSE	TRUE	0.0110421	0.483333	0.628872	0.756754
HIF1A	FALSE	FALSE	FALSE	-0.00561223	-0.360371	0.718579	0.824729
HIF1AN	FALSE	FALSE	TRUE	-0.0302906	-1.53001	0.126052	0.246871
HINT1	FALSE	FALSE	TRUE	0.0365507	1.69285	0.090521	0.19468
HIST1H2AC	FALSE	FALSE	FALSE	0.080311	3.87274	0.000108424	0.000967607
HIST1H2BD	FALSE	FALSE	FALSE	-0.0248225	-1.23839	0.215605	0.368111
HIST1H2BK	FALSE	FALSE	FALSE	0.121156	3.18063	0.00147478	0.00780963
HIST2H2BE	FALSE	FALSE	FALSE	0.0053462	0.255666	0.798215	0.877984
HK1	FALSE	FALSE	TRUE	-0.00600514	-0.395678	0.692353	0.804699
HLA-A	TRUE	FALSE	FALSE	-0.0585928	-3.36813	0.000760136	0.00453205
HLA-DMA	FALSE	FALSE	TRUE	0.0749428	3.39451	0.000690648	0.0042076
HLA-DMB	TRUE	FALSE	FALSE	0.060026	2.001	0.0454238	0.115822
HLA-DPA1	TRUE	FALSE	FALSE	0.0110552	0.427969	0.668684	0.788852
HLA-DPB1	TRUE	FALSE	FALSE	-0.00449929	-0.216051	0.828953	0.897738
HLA-DQA1	TRUE	FALSE	FALSE	-0.0407888	-1.56599	0.117387	0.234775
HLA-DQB1	TRUE	FALSE	FALSE	0.0489032	2.20604	0.0274078	0.0778874
HLA-DRA	TRUE	FALSE	FALSE	0.0932705	3.97574	7.0739e-05	0.000691066
HLA-DRB1	TRUE	FALSE	FALSE	0.0171057	0.95251	0.340865	0.503371
HLA-DRB3	FALSE	FALSE	FALSE	0.053186	1.45467	0.145798	0.276523
HLA-DRB4	FALSE	FALSE	FALSE	-0.0284648	-0.954098	0.340061	0.503083
HLA-DRB5	TRUE	FALSE	FALSE	0.103361	5.003	5.75705e-07	1.50871e-05
HLF	FALSE	FALSE	TRUE	-0.016461	-1.17778	0.238918	0.396037
HMBOX1	FALSE	FALSE	TRUE	0.0106665	0.557525	0.577184	0.717737
HMGA1	TRUE	FALSE	FALSE	0.0229086	1.19399	0.232516	0.38973
HMGA2	FALSE	FALSE	TRUE	-0.0196104	-1.18286	0.236898	0.394471
HMGB1	FALSE	FALSE	TRUE	-0.0286944	-0.952893	0.340671	0.503309
HMGB2	FALSE	FALSE	FALSE	-0.0216847	-1.05982	0.289259	0.450959
HMGB3	FALSE	FALSE	FALSE	0.110181	4.75901	1.97744e-06	4.21257e-05
HMGB4	FALSE	FALSE	TRUE	0.00853137	0.271361	0.78612	0.869313
HMGCL	FALSE	FALSE	TRUE	0.0301168	2.50654	0.0122104	0.0416997
HMGCR	FALSE	FALSE	TRUE	0.0422109	2.48795	0.0128672	0.0433545
HMGCS1	FALSE	FALSE	TRUE	0.0428965	1.47253	0.140914	0.269114
HMGN3	FALSE	FALSE	TRUE	0.00196913	0.0930709	0.925849	0.961369
HMGN4	FALSE	FALSE	TRUE	0.0523256	1.8332	0.0668071	0.155241
HMGN5	FALSE	FALSE	FALSE	-0.00349263	-0.154645	0.877105	0.929759
HMMR	FALSE	FALSE	FALSE	0.0286344	1.29873	0.194073	0.341709
HMOX1	TRUE	FALSE	FALSE	-0.0424017	-1.94521	0.0517827	0.12808
HMOX2	FALSE	FALSE	TRUE	0.0194572	1.22077	0.222208	0.376851
HN1L	FALSE	FALSE	FALSE	-0.013711	-0.628285	0.529834	0.677056
HNF1A	TRUE	FALSE	FALSE	0.012909	0.68233	0.495049	0.644579
HNF1B	FALSE	FALSE	FALSE	0.00595807	0.304476	0.760772	0.853575
HNF4A	FALSE	FALSE	FALSE	-0.013761	-0.626383	0.531081	0.677927
HNF4G	FALSE	FALSE	FALSE	0.0343867	1.51405	0.13005	0.253497
HNMT	FALSE	FALSE	TRUE	-0.0473569	-1.83197	0.0669914	0.155403
HOMER2	TRUE	FALSE	FALSE	0.0682404	3.47023	0.000522582	0.00333121
HOMEZ	FALSE	FALSE	TRUE	0.0392423	1.82168	0.0685387	0.158262
HOOK2	FALSE	FALSE	TRUE	-0.0314686	-1.07423	0.282749	0.444192
HORMAD2	FALSE	FALSE	TRUE	-0.00189364	-0.0925564	0.926258	0.961491
HOXA1	TRUE	FALSE	FALSE	-0.0449231	-1.49767	0.134255	0.259684
HOXA10	FALSE	FALSE	FALSE	-0.0480287	-3.12234	0.00180019	0.00910295
HOXA5	TRUE	FALSE	FALSE	0.00535171	0.38808	0.697967	0.809514
HOXA6	FALSE	FALSE	FALSE	0.00940214	0.451103	0.651927	0.775848
HOXA9	FALSE	FALSE	FALSE	0.079882	4.02513	5.74369e-05	0.000587172
HOXB13	FALSE	FALSE	FALSE	-0.0189655	-0.876318	0.380882	0.542802
HOXB2	FALSE	FALSE	FALSE	0.0215315	1.10609	0.268719	0.429482
HOXB4	FALSE	FALSE	TRUE	0.0350264	1.55278	0.120512	0.239285
HOXB5	FALSE	FALSE	FALSE	0.0181345	0.871493	0.383509	0.545598
HOXB7	FALSE	FALSE	FALSE	0.0772315	4.42765	9.6449e-06	0.000145138
HOXC10	FALSE	FALSE	FALSE	0.0207124	0.818093	0.413327	0.574655
HOXC4	FALSE	FALSE	FALSE	0.0541937	1.83179	0.067018	0.155403
HOXC9	FALSE	FALSE	FALSE	0.0839359	5.30858	1.13258e-07	3.93659e-06
HPD	FALSE	FALSE	FALSE	0.0852576	2.51891	0.0117901	0.0407228
HPGD	FALSE	FALSE	TRUE	-0.062508	-2.15686	0.0310441	0.0859242
HPN	FALSE	FALSE	TRUE	0.0354981	1.57463	0.115378	0.231356
HPRT1	FALSE	FALSE	FALSE	0.0336176	2.09526	0.0361772	0.0971197
HRAS	FALSE	FALSE	TRUE	0.0181313	1.16381	0.244534	0.402117
HRH1	FALSE	FALSE	TRUE	-0.0268854	-1.4897	0.136339	0.262132
HRSP12	FALSE	FALSE	FALSE	0.091097	4.87001	1.13597e-06	2.69853e-05
HS2ST1	FALSE	FALSE	TRUE	0.0286706	1.63332	0.102438	0.21207
HS3ST3A1	FALSE	FALSE	TRUE	-0.0199613	-0.999725	0.317472	0.481309
HSBP1	FALSE	FALSE	TRUE	0.027528	1.26415	0.20621	0.356121
HSD17B10	FALSE	FALSE	FALSE	-0.0247371	-1.59822	0.110032	0.22386
HSD17B11	TRUE	FALSE	FALSE	0.00852093	0.363186	0.716475	0.823256
HSD17B2	FALSE	FALSE	TRUE	-0.00911671	-0.513652	0.607508	0.741441
HSD17B4	FALSE	FALSE	TRUE	0.0136226	0.613363	0.539652	0.684306
HSD17B8	FALSE	FALSE	TRUE	-0.0826923	-3.31304	0.000926711	0.00536842
HSF1	FALSE	FALSE	FALSE	-0.0587381	-3.13944	0.00169847	0.00870361
HSF2	FALSE	FALSE	TRUE	-0.0732486	-3.25077	0.00115541	0.00637986
HSF5	FALSE	FALSE	FALSE	0.0734149	4.04752	5.22192e-05	0.000550888
HSP90AA1	FALSE	FALSE	TRUE	0.0321708	2.21497	0.0267887	0.0767211
HSP90AB1	FALSE	FALSE	TRUE	-0.0790426	-3.93095	8.52772e-05	0.000806835
HSP90B1	FALSE	FALSE	FALSE	0.0216596	1.22823	0.219396	0.37304
HSPA14	FALSE	FALSE	TRUE	0.0294345	1.83969	0.065848	0.153665
HSPA1A	FALSE	FALSE	TRUE	-0.0394645	-1.95723	0.0503533	0.12539
HSPA1B	FALSE	FALSE	TRUE	-0.0585805	-2.70258	0.00689403	0.0266558
HSPA2	FALSE	FALSE	TRUE	-0.020179	-1.02098	0.307292	0.469977
HSPA4	FALSE	FALSE	TRUE	-0.0601225	-3.40712	0.00065954	0.00404444
HSPA5	FALSE	FALSE	TRUE	0.0169626	0.393634	0.693861	0.805478
HSPA8	FALSE	FALSE	TRUE	0.0290353	1.31807	0.187516	0.333608
HSPA9	FALSE	FALSE	TRUE	-0.0722118	-3.76573	0.000167178	0.001353
HSPB1	FALSE	FALSE	TRUE	-0.0241236	-1.20455	0.228412	0.384607
HSPB8	FALSE	FALSE	TRUE	0.0229151	1.05789	0.290134	0.451774
HSPD1	FALSE	FALSE	TRUE	0.0692674	3.40685	0.000660192	0.00404444
HSPE1	FALSE	FALSE	TRUE	-0.00152246	-0.0789995	0.937035	0.968113
HSPG2	FALSE	FALSE	TRUE	-0.0164855	-0.705827	0.480315	0.631621
HTATIP2	FALSE	FALSE	TRUE	0.0228683	1.1144	0.265139	0.425608
HTATSF1	FALSE	FALSE	FALSE	0.012426	0.588645	0.556115	0.699273
HTRA1	FALSE	FALSE	TRUE	0.0112857	0.624891	0.532059	0.678117
HUS1	FALSE	FALSE	TRUE	0.0376565	1.68918	0.0912213	0.195339
HYAL1	FALSE	FALSE	TRUE	0.0344127	1.72785	0.0840515	0.184044
HYAL2	TRUE	FALSE	FALSE	0.00184464	0.100221	0.920172	0.959244
HYOU1	FALSE	FALSE	TRUE	0.110936	5.0481	4.55438e-07	1.22265e-05
IARS	FALSE	FALSE	FALSE	-0.00312327	-0.141113	0.887784	0.936904
IARS2	FALSE	FALSE	TRUE	-0.0398035	-1.7861	0.0741186	0.167286
ICAM1	TRUE	FALSE	FALSE	0.00924013	0.449362	0.653182	0.776948
ICAM3	TRUE	FALSE	FALSE	-0.0244542	-1.50513	0.132327	0.256946
ID2	FALSE	FALSE	TRUE	0.0640931	2.92169	0.00349047	0.0153061
ID3	FALSE	FALSE	TRUE	-0.00194818	-0.0939303	0.925167	0.960963
ID4	FALSE	FALSE	TRUE	-0.0070533	-0.428658	0.668183	0.788542
IDE	FALSE	FALSE	TRUE	-0.0615153	-3.07245	0.00212981	0.0104187
IDH1	FALSE	FALSE	TRUE	0.062768	3.41642	0.000637461	0.00394176
IDH2	FALSE	FALSE	TRUE	0.019462	1.11381	0.265393	0.425608
IDH3A	FALSE	FALSE	TRUE	0.0608863	2.62625	0.00864856	0.0316603
IDH3B	FALSE	FALSE	TRUE	0.00409887	0.144098	0.885427	0.935633
IDH3G	FALSE	FALSE	FALSE	0.0472917	2.47723	0.01326	0.0444063
IER3	FALSE	FALSE	TRUE	0.0430044	2.17705	0.0295045	0.0824228
IFI16	TRUE	FALSE	FALSE	0.00535769	0.320874	0.748314	0.846505
IFI30	TRUE	FALSE	FALSE	0.0343618	1.4934	0.135371	0.26079
IFIH1	TRUE	FALSE	FALSE	-0.104346	-4.90802	9.37015e-07	2.30897e-05
IFNAR2	TRUE	FALSE	FALSE	0.0306274	1.35823	0.174426	0.316457
IFNB1	FALSE	FALSE	TRUE	-0.154438	-7.02287	2.33998e-12	3.21943e-10
IFNG	TRUE	FALSE	FALSE	0.0696261	3.78181	0.000156757	0.00129956
IFNGR1	TRUE	FALSE	FALSE	-0.0239651	-1.35881	0.174242	0.316457
IFNGR2	TRUE	FALSE	FALSE	-0.0142702	-0.76934	0.441713	0.598251
IFRD2	FALSE	FALSE	TRUE	0.0271797	1.37935	0.167822	0.308031
IGBP1	FALSE	FALSE	FALSE	0.0740376	4.06541	4.83792e-05	0.000515656
IGF1	FALSE	FALSE	TRUE	0.025539	1.75778	0.0788203	0.175854
IGF1R	FALSE	FALSE	TRUE	-0.0153585	-0.832238	0.405298	0.567096
IGF2	FALSE	FALSE	TRUE	0.0456036	1.77152	0.0765093	0.171463
IGF2R	FALSE	FALSE	FALSE	-0.0694431	-2.93544	0.00333962	0.0148418
IGFBP2	FALSE	FALSE	TRUE	0.0696745	2.41567	0.0157273	0.0505171
IGFBP3	FALSE	FALSE	TRUE	0.0200749	1.11408	0.265276	0.425608
IGFBP4	FALSE	FALSE	FALSE	-0.0651029	-3.96841	7.2947e-05	0.000706367
IGFBP6	FALSE	FALSE	TRUE	-0.0527169	-1.98452	0.0472296	0.119503
IGFBP7	FALSE	FALSE	TRUE	0.0559401	2.75409	0.00589805	0.0234926
IGHMBP2	FALSE	FALSE	TRUE	0.027352	1.5564	0.11965	0.237858
IGSF8	FALSE	FALSE	TRUE	0.0469996	2.61768	0.00886864	0.0323226
IKBKAP	FALSE	FALSE	FALSE	0.0613237	3.0129	0.00259527	0.012145
IKBKB	TRUE	FALSE	FALSE	0.0281584	1.64179	0.10067	0.209328
IKBKE	FALSE	FALSE	FALSE	0.0131595	0.714445	0.474972	0.627174
IKBKG	FALSE	FALSE	FALSE	-0.00260215	-0.15703	0.875225	0.928508
IKZF1	TRUE	FALSE	FALSE	0.0925095	4.03063	5.61115e-05	0.000579001
IKZF5	FALSE	FALSE	TRUE	0.0662097	3.71015	0.000208448	0.00161571
IL10	TRUE	FALSE	FALSE	-0.0173656	-0.912381	0.361594	0.522531
IL10RB	FALSE	FALSE	FALSE	-0.0479985	-2.08128	0.037438	0.0996781
IL11	FALSE	FALSE	TRUE	-0.0705309	-3.61383	0.00030344	0.00220696
IL11RA	FALSE	FALSE	TRUE	-0.000806032	-0.0327662	0.973862	0.990358
IL12A	FALSE	FALSE	TRUE	0.07006	2.69545	0.00704318	0.0270359
IL12B	TRUE	FALSE	FALSE	-0.0536952	-2.71207	0.00669986	0.0259964
IL13	FALSE	FALSE	TRUE	-0.085898	-4.11202	3.95879e-05	0.000444624
IL13RA1	FALSE	FALSE	FALSE	0.0412002	2.79927	0.00513339	0.0210303
IL13RA2	FALSE	FALSE	FALSE	0.0170693	0.536359	0.591724	0.7277
IL15	FALSE	FALSE	TRUE	-0.00674134	-0.259665	0.795129	0.874989
IL15RA	FALSE	FALSE	TRUE	-0.000981997	-0.0488391	0.961049	0.982471
IL18	FALSE	FALSE	FALSE	-0.0597323	-2.22192	0.0263149	0.0758079
IL18RAP	FALSE	FALSE	FALSE	0.0193398	1.00829	0.313342	0.476799
IL1B	TRUE	FALSE	FALSE	-0.0180907	-0.665411	0.505806	0.655614
IL1R1	FALSE	FALSE	TRUE	-0.0138317	-0.591646	0.554103	0.697275
IL1R2	TRUE	FALSE	FALSE	-0.0157763	-0.785011	0.432469	0.590079
IL1RAP	FALSE	FALSE	TRUE	-0.0107686	-0.514314	0.607046	0.741296
IL2	FALSE	FALSE	TRUE	-0.0228169	-1.40878	0.158938	0.295669
IL20	FALSE	FALSE	TRUE	0.0531072	2.32647	0.020017	0.0609182
IL23R	TRUE	FALSE	FALSE	0.024645	0.918655	0.358302	0.518909
IL27	FALSE	FALSE	TRUE	0.0246338	1.54477	0.122439	0.24194
IL2RA	TRUE	FALSE	FALSE	-0.159379	-6.64563	3.20421e-11	3.413e-09
IL2RB	FALSE	FALSE	TRUE	0.1196	3.11635	0.00183715	0.00926148
IL4	FALSE	FALSE	TRUE	-0.0708375	-4.41836	1.00679e-05	0.000148945
IL4R	TRUE	FALSE	FALSE	-0.0228584	-2.16391	0.0304992	0.0847
IL6	TRUE	FALSE	FALSE	0.00160794	0.0811688	0.93531	0.967541
IL6ST	FALSE	FALSE	TRUE	-0.0399837	-2.41694	0.0156723	0.0503894
IL7R	TRUE	FALSE	FALSE	-0.00213442	-0.127679	0.898406	0.945309
ILF2	FALSE	FALSE	TRUE	0.0238029	1.10888	0.267511	0.428039
ILF3	FALSE	FALSE	TRUE	0.0446427	2.27155	0.0231383	0.0682777
ILK	FALSE	FALSE	TRUE	0.0610846	3.49755	0.000471942	0.0031051
IMPA1	FALSE	FALSE	TRUE	0.113295	6.15157	8.01705e-10	6.15635e-08
IMPA2	FALSE	FALSE	TRUE	0.00975103	0.709091	0.478287	0.630209
IMPDH2	FALSE	FALSE	TRUE	0.0588102	3.29525	0.000987349	0.00561333
ING2	FALSE	FALSE	TRUE	0.000609126	0.0239159	0.98092	0.993863
ING3	FALSE	FALSE	TRUE	-0.0134987	-0.714455	0.474965	0.627174
INHBE	FALSE	FALSE	TRUE	0.00790728	0.420437	0.674177	0.7925
INPP1	FALSE	FALSE	TRUE	0.0121846	0.873006	0.382684	0.544665
INPP4B	FALSE	FALSE	TRUE	0.0100875	0.720319	0.471348	0.624054
INPP5D	FALSE	FALSE	FALSE	0.0358168	1.65493	0.0979745	0.205838
INPPL1	FALSE	FALSE	TRUE	0.0519043	2.43423	0.0149438	0.0488076
INSIG1	FALSE	FALSE	TRUE	0.0138925	0.601315	0.547646	0.690823
INSR	FALSE	FALSE	TRUE	0.000204124	0.0190155	0.984829	0.994859
INTS12	FALSE	FALSE	TRUE	0.0451999	1.75103	0.0799775	0.177832
INTS3	FALSE	FALSE	TRUE	-0.0890093	-4.11998	3.82486e-05	0.000437013
IP6K1	FALSE	FALSE	TRUE	0.0203675	1.04736	0.294963	0.455764
IP6K2	FALSE	FALSE	TRUE	-0.0708965	-3.59711	0.000323586	0.00231273
IPMK	FALSE	TRUE	FALSE	-0.00221261	-0.105659	0.915855	0.956708
IPO4	FALSE	FALSE	TRUE	0.0102967	0.497726	0.61869	0.74832
IQGAP1	FALSE	FALSE	FALSE	-0.0695893	-2.8492	0.00439346	0.0183513
IRAK1	FALSE	FALSE	FALSE	0.0961011	5.65257	1.63147e-08	7.68518e-07
IRAK2	FALSE	FALSE	TRUE	-0.0142776	-0.587623	0.556801	0.6996
IRAK4	TRUE	FALSE	FALSE	-0.0601932	-2.67026	0.00759367	0.0287879
IRF2	TRUE	FALSE	FALSE	0.0601097	3.204	0.00136032	0.00732755
IRF3	TRUE	FALSE	FALSE	-0.0383458	-1.95157	0.0510215	0.126767
IRF5	TRUE	FALSE	FALSE	-0.0556055	-2.77929	0.00545967	0.0220929
IRF6	FALSE	FALSE	TRUE	-0.0100912	-0.440056	0.659908	0.783255
IRF7	TRUE	FALSE	FALSE	-0.0180057	-0.708665	0.478552	0.630307
IRF9	FALSE	FALSE	FALSE	-0.0281833	-1.57612	0.115036	0.231051
IRGM	TRUE	FALSE	FALSE	0.00977723	0.607652	0.543434	0.687781
IRS1	FALSE	FALSE	TRUE	0.000192924	0.0146123	0.988342	0.995093
ISG20	FALSE	FALSE	TRUE	0.0552105	2.65821	0.0078704	0.0295655
ISL1	FALSE	FALSE	TRUE	-0.0306342	-0.721574	0.470576	0.623783
ISX	FALSE	FALSE	FALSE	0.0823803	2.21965	0.0264688	0.0761323
ITCH	TRUE	FALSE	FALSE	0.0757426	3.80775	0.000141221	0.00119567
ITFG1	FALSE	FALSE	TRUE	-0.00755651	-0.407782	0.683444	0.799978
ITGA1	FALSE	FALSE	TRUE	-0.0279784	-1.08558	0.277695	0.438312
ITGA2	FALSE	FALSE	TRUE	-0.0647537	-2.15084	0.0315165	0.0868678
ITGA3	FALSE	FALSE	TRUE	-0.0853419	-4.51793	6.32875e-06	0.000107167
ITGA4	FALSE	TRUE	FALSE	0.0168038	0.810688	0.417568	0.57739
ITGAE	FALSE	FALSE	TRUE	-0.072815	-3.78137	0.000157034	0.00129956
ITGAV	FALSE	FALSE	TRUE	0.0258179	0.864223	0.38749	0.548902
ITGB1	FALSE	FALSE	TRUE	-0.00117562	-0.0526621	0.958002	0.979964
ITGB1BP1	FALSE	FALSE	TRUE	0.0187792	0.742577	0.457758	0.609975
ITGB2	TRUE	FALSE	FALSE	0.0145278	0.863139	0.388085	0.54951
ITGB3	TRUE	FALSE	FALSE	0.038558	1.88712	0.0591786	0.142322
ITGB4	FALSE	FALSE	TRUE	-0.0358936	-2.01688	0.0437388	0.112744
ITGB5	FALSE	FALSE	TRUE	0.0503812	2.98922	0.00280487	0.0128813
ITPK1	FALSE	FALSE	TRUE	-0.0444297	-2.17526	0.0296378	0.0827253
ITPKA	FALSE	FALSE	TRUE	0.0254688	1.12751	0.259559	0.419718
ITPR1	FALSE	FALSE	TRUE	0.0214722	0.842126	0.399741	0.561479
ITPR2	FALSE	FALSE	TRUE	0.0178605	0.587864	0.556639	0.6996
ITPR3	FALSE	FALSE	TRUE	-0.0186476	-1.10136	0.270769	0.431714
ITSN1	FALSE	FALSE	TRUE	0.000871023	0.0418188	0.966644	0.98575
JAG1	FALSE	FALSE	TRUE	0.120108	5.1276	2.99902e-07	8.9214e-06
JAK1	FALSE	FALSE	FALSE	0.0996604	4.41899	1.00387e-05	0.000148945
JAK2	FALSE	FALSE	TRUE	0.0142624	0.759927	0.447319	0.601656
JAK3	TRUE	FALSE	FALSE	-0.0710773	-2.96877	0.00299823	0.0136178
JAZF1	FALSE	FALSE	TRUE	0.0808743	3.49479	0.000476841	0.00312407
JMJD6	FALSE	FALSE	TRUE	0.0541982	2.20449	0.0275168	0.0778874
JMJD7-PLA2G4B	FALSE	FALSE	FALSE	-0.0513843	-2.61565	0.00892142	0.0324791
JOSD1	FALSE	FALSE	TRUE	-0.0402794	-1.2828	0.199598	0.348347
JUN	FALSE	FALSE	FALSE	-0.0311258	-3.08418	0.00204765	0.0100961
JUNB	FALSE	FALSE	FALSE	0.0318529	1.06143	0.288525	0.450487
KARS	FALSE	FALSE	FALSE	-0.0559709	-2.85938	0.00425493	0.0179126
KAT2B	FALSE	FALSE	TRUE	-0.0151252	-0.712994	0.475869	0.627775
KAT5	FALSE	FALSE	TRUE	0.0450254	2.34425	0.0190881	0.0590158
KAT6A	FALSE	FALSE	TRUE	-0.0346183	-2.43857	0.0147656	0.0484172
KAT6B	FALSE	FALSE	TRUE	0.0587778	3.34141	0.000837126	0.00491849
KAT7	FALSE	FALSE	TRUE	-0.0349177	-1.23668	0.21624	0.368433
KCNG1	FALSE	FALSE	TRUE	0.00251029	0.133205	0.894035	0.941659
KCNJ11	TRUE	FALSE	FALSE	-0.00438042	-0.185209	0.85307	0.916044
KCNK1	FALSE	FALSE	TRUE	-0.0230946	-0.934918	0.349857	0.512673
KCNK2	FALSE	FALSE	TRUE	-0.0162922	-0.881273	0.378195	0.540645
KCNMA1	FALSE	FALSE	TRUE	0.00267662	0.138669	0.889715	0.938007
KCNN4	FALSE	FALSE	TRUE	-0.0644138	-3.5198	0.000434119	0.00292777
KCNQ1	FALSE	FALSE	TRUE	0.0188103	1.11425	0.265202	0.425608
KDELR2	FALSE	FALSE	TRUE	-0.0055587	-0.252295	0.800819	0.878507
KDELR3	FALSE	FALSE	TRUE	0.00389924	0.216819	0.828355	0.897384
KDM1A	FALSE	FALSE	TRUE	0.0104672	0.463375	0.643108	0.768774
KDM3A	FALSE	FALSE	TRUE	0.0598964	2.26305	0.0236573	0.0695605
KDM4B	FALSE	FALSE	FALSE	-0.0209626	-0.786006	0.431886	0.589536
KDM4C	FALSE	FALSE	TRUE	-0.0574673	-2.22774	0.0259236	0.0750247
KDM5A	TRUE	FALSE	FALSE	-0.00486948	-0.213746	0.83075	0.899094
KDM5B	FALSE	FALSE	FALSE	0.0209037	1.42167	0.155158	0.290288
KDR	FALSE	FALSE	TRUE	0.0552505	3.20203	0.00136963	0.00736565
KEAP1	FALSE	FALSE	TRUE	0.0264852	1.25846	0.20826	0.358305
KHDRBS1	FALSE	FALSE	TRUE	-0.0315516	-1.81867	0.0689975	0.159099
KIAA0317	FALSE	FALSE	FALSE	-0.0574407	-3.03764	0.00239157	0.0114378
KIAA0355	FALSE	FALSE	FALSE	-0.0279406	-1.45391	0.146009	0.276763
KIAA0494	FALSE	FALSE	FALSE	0.0857273	3.34817	0.000816989	0.00481731
KIAA0528	FALSE	FALSE	FALSE	0.121061	5.64466	1.70803e-08	7.72593e-07
KIAA0753	FALSE	FALSE	TRUE	0.0454479	2.33964	0.0193251	0.05947
KIAA0907	FALSE	FALSE	FALSE	0.0699667	3.14537	0.00166446	0.00858755
KIAA1009	FALSE	FALSE	FALSE	0.0164607	0.499371	0.617531	0.747407
KIAA1033	FALSE	FALSE	FALSE	-0.0566822	-1.84561	0.0649837	0.152555
KIAA1279	FALSE	FALSE	FALSE	-0.0790796	-4.17664	2.98789e-05	0.000362721
KIF11	FALSE	FALSE	TRUE	-0.0310285	-1.87239	0.0611861	0.145875
KIF20A	FALSE	FALSE	TRUE	-0.0359985	-1.60325	0.108917	0.221865
KIF21B	FALSE	FALSE	TRUE	0.0163487	0.791671	0.428574	0.5872
KIF2C	FALSE	FALSE	TRUE	0.0208971	0.989027	0.322678	0.485634
KIF5B	FALSE	FALSE	TRUE	-0.0548258	-2.78944	0.00529168	0.0215452
KIF9	FALSE	FALSE	TRUE	0.0563333	3.36507	0.000768624	0.00456474
KIN	FALSE	FALSE	TRUE	0.0477278	2.3984	0.0164882	0.0526029
KISS1R	FALSE	FALSE	TRUE	0.0133224	0.396468	0.691769	0.804424
KIT	FALSE	FALSE	TRUE	0.0137026	1.12917	0.258856	0.419032
KLF10	FALSE	FALSE	TRUE	0.0147917	0.617325	0.537037	0.682968
KLF11	FALSE	FALSE	TRUE	0.0743619	3.5608	0.000371742	0.00259512
KLF14	FALSE	FALSE	FALSE	0.0387907	1.39892	0.161872	0.299609
KLF3	FALSE	FALSE	FALSE	0.115816	4.90646	9.44468e-07	2.3101e-05
KLF4	FALSE	FALSE	TRUE	0.0526059	2.67531	0.00748016	0.0284229
KLF5	FALSE	FALSE	FALSE	0.00928496	0.402323	0.687456	0.80183
KLF6	FALSE	FALSE	TRUE	0.05488	2.98094	0.00288179	0.0131614
KLF7	FALSE	FALSE	TRUE	0.0778553	2.70991	0.00674364	0.0261356
KLHDC2	FALSE	FALSE	TRUE	0.0626589	3.13392	0.0017307	0.00880551
KLHDC9	FALSE	FALSE	TRUE	-0.03368	-1.49756	0.134286	0.259684
KLHL9	FALSE	FALSE	TRUE	-0.00891317	-0.463129	0.643284	0.768774
KLK6	FALSE	FALSE	TRUE	-0.0152885	-0.817201	0.413837	0.574912
KLRC1	FALSE	FALSE	TRUE	0.0187518	0.838584	0.401726	0.563269
KNDC1	FALSE	FALSE	TRUE	-0.00962016	-0.404702	0.685706	0.800921
KNG1	FALSE	FALSE	FALSE	0.00919509	0.487508	0.625911	0.754291
KRAS	TRUE	FALSE	FALSE	0.0275843	3.04326	0.00234745	0.0112828
KREMEN1	FALSE	FALSE	TRUE	0.0791981	4.21669	2.50466e-05	0.000310917
KRT19	FALSE	FALSE	TRUE	-0.0545032	-2.3615	0.0182233	0.0567672
KRT25	FALSE	FALSE	TRUE	-0.0139589	-0.627659	0.530244	0.677318
KRT26	FALSE	FALSE	TRUE	-0.0571466	-2.43336	0.0149798	0.0488367
KRT8	FALSE	FALSE	TRUE	0.0564411	2.52565	0.0115664	0.0400757
KSR2	FALSE	FALSE	TRUE	0.0493544	2.45633	0.014056	0.0466931
KTN1	FALSE	FALSE	TRUE	0.0173115	1.27046	0.203957	0.354269
KYNU	TRUE	FALSE	FALSE	-0.0163725	-0.614368	0.538988	0.683989
L3MBTL4	FALSE	FALSE	TRUE	0.0263956	1.47887	0.139212	0.266634
LACC1	FALSE	FALSE	TRUE	-0.00555327	-0.208204	0.835075	0.902001
LAMA3	TRUE	FALSE	FALSE	-0.00756743	-0.644548	0.519238	0.667783
LAMB1	FALSE	FALSE	FALSE	-0.0832965	-4.35307	1.35809e-05	0.000194974
LAMTOR3	FALSE	FALSE	TRUE	-0.00672085	-0.328631	0.742443	0.841588
LANCL1	FALSE	FALSE	TRUE	0.00756161	0.438149	0.661289	0.784049
LAP3	FALSE	FALSE	FALSE	-0.0499957	-3.69019	0.000225479	0.00172346
LARS	FALSE	FALSE	FALSE	-0.0180076	-0.914539	0.360459	0.521805
LARS2	FALSE	FALSE	TRUE	0.041626	1.8613	0.062736	0.148818
LASP1	FALSE	FALSE	FALSE	-0.0297549	-1.76917	0.0769014	0.171805
LBR	TRUE	FALSE	FALSE	-0.0207956	-1.21197	0.225556	0.381159
LCK	TRUE	FALSE	FALSE	-0.0016751	-0.141071	0.887817	0.936904
LCMT1	FALSE	FALSE	TRUE	-0.00792379	-0.383273	0.701527	0.812124
LCN2	FALSE	FALSE	FALSE	-0.049963	-2.72494	0.00644445	0.0253027
LDHA	TRUE	FALSE	FALSE	-0.0521731	-3.0243	0.00249946	0.0117735
LDHB	FALSE	FALSE	FALSE	-0.0603784	-2.85995	0.00424731	0.0179114
LDLR	TRUE	FALSE	FALSE	0.0261087	1.2861	0.198444	0.3467
LEPRE1	FALSE	FALSE	FALSE	0.0037466	0.183955	0.854053	0.91651
LEPREL1	FALSE	FALSE	FALSE	0.00931616	0.40083	0.688555	0.802544
LGALS1	FALSE	FALSE	TRUE	-0.0594203	-2.21628	0.0266983	0.076659
LGALS2	FALSE	FALSE	TRUE	0.0661478	3.45183	0.000559489	0.00353914
LGALS3	FALSE	FALSE	TRUE	-0.0177091	-0.677906	0.49785	0.647715
LGALS8	FALSE	FALSE	TRUE	0.0440157	1.85279	0.0639468	0.150823
LGR4	FALSE	FALSE	TRUE	0.0167649	0.684693	0.493557	0.643307
LGR5	FALSE	FALSE	TRUE	-0.00410438	-0.193705	0.846411	0.910968
LGR6	FALSE	FALSE	TRUE	-0.0891213	-4.3223	1.56161e-05	0.000217571
LHPP	FALSE	FALSE	TRUE	-0.0575961	-3.9035	9.55405e-05	0.000881215
LHX2	FALSE	FALSE	FALSE	-0.0518304	-2.08976	0.036669	0.0982005
LHX3	TRUE	FALSE	FALSE	0.00322327	0.190118	0.849221	0.913558
LHX4	FALSE	FALSE	FALSE	0.011725	0.484118	0.628315	0.756636
LHX8	TRUE	FALSE	FALSE	-0.0326296	-2.58462	0.0097651	0.0348965
LHX9	FALSE	FALSE	TRUE	0.0136283	0.66178	0.50813	0.657463
LIF	FALSE	FALSE	TRUE	0.0376487	1.87559	0.0607454	0.145034
LIG1	TRUE	FALSE	FALSE	-0.0459732	-2.05558	0.0398529	0.104523
LIMK2	TRUE	FALSE	FALSE	-0.0888128	-5.93684	3.0192e-09	1.98109e-07
LIPA	FALSE	FALSE	FALSE	0.0738778	5.11383	3.22544e-07	9.42513e-06
LIPH	FALSE	FALSE	TRUE	0.0286399	1.75549	0.0792116	0.176489
LIPT1	FALSE	FALSE	TRUE	-0.0660044	-2.59872	0.00937338	0.0337892
LMAN1	FALSE	FALSE	TRUE	-0.0669471	-3.38689	0.000710084	0.0043022
LMNA	TRUE	FALSE	FALSE	0.020471	0.861563	0.388952	0.55003
LMNB2	FALSE	FALSE	FALSE	0.0430361	3.65076	0.000263026	0.00195171
LMO4	FALSE	FALSE	TRUE	-0.0726861	-2.8949	0.00380245	0.0164557
LNPEP	FALSE	FALSE	FALSE	-0.0320264	-1.15677	0.247399	0.405415
LONRF2	FALSE	FALSE	TRUE	0.0815848	4.31377	1.62298e-05	0.000223295
LOXL1	FALSE	FALSE	TRUE	-0.0201361	-1.20195	0.229417	0.385513
LPAR1	FALSE	FALSE	TRUE	0.100207	3.52998	0.00041778	0.00284931
LPAR3	FALSE	FALSE	TRUE	-0.0113753	-0.365205	0.714967	0.822541
LPAR5	FALSE	FALSE	TRUE	0.00592282	0.428908	0.668001	0.788542
LPAR6	FALSE	FALSE	TRUE	0.0674553	2.52687	0.0115263	0.039979
LPHN2	FALSE	FALSE	FALSE	-0.00019855	-0.00781843	0.993762	0.997084
LPL	TRUE	FALSE	FALSE	-0.0161902	-0.866424	0.386282	0.548488
LPXN	TRUE	FALSE	FALSE	0.0139127	0.542743	0.587321	0.724714
LRP10	FALSE	FALSE	FALSE	0.00664792	0.267995	0.78871	0.870904
LRP4	TRUE	FALSE	FALSE	0.0435221	2.06328	0.0391164	0.10333
LRPAP1	FALSE	FALSE	TRUE	-0.00786349	-0.380424	0.70364	0.813522
LRPPRC	FALSE	FALSE	TRUE	0.0286271	1.54664	0.121988	0.241633
LRRC18	FALSE	FALSE	TRUE	-0.00906075	-0.467583	0.640095	0.766906
LRRC32	FALSE	FALSE	TRUE	-0.00546937	-0.376542	0.706524	0.816151
LRRC40	FALSE	FALSE	TRUE	0.00537397	0.27377	0.784268	0.86878
LRRC41	FALSE	FALSE	TRUE	0.00568215	0.3319	0.739973	0.839613
LRRC59	FALSE	FALSE	TRUE	-0.00612704	-0.243854	0.80735	0.882738
LRRK2	FALSE	FALSE	TRUE	-0.0631714	-2.92642	0.00343789	0.0151359
LRSAM1	FALSE	FALSE	TRUE	0.0132964	0.516531	0.605497	0.740467
LSM5	FALSE	FALSE	TRUE	-0.0429318	-2.3088	0.0209785	0.0632612
LSM6	FALSE	FALSE	TRUE	0.0238484	1.18986	0.234136	0.391056
LSP1	TRUE	FALSE	FALSE	0.0483869	2.41892	0.0155876	0.050264
LSR	FALSE	FALSE	TRUE	0.025897	0.996051	0.319254	0.483123
LSS	FALSE	FALSE	TRUE	-0.00203005	-0.105744	0.915788	0.956708
LTA4H	FALSE	FALSE	TRUE	0.0506613	2.04989	0.0404052	0.105469
LTBR	FALSE	FALSE	FALSE	-0.011472	-0.535043	0.592634	0.728276
LYN	TRUE	FALSE	FALSE	0.00131221	0.0993421	0.920869	0.959244
LYPD3	FALSE	FALSE	TRUE	0.0472009	2.22453	0.0261386	0.0755776
LYPLA1	FALSE	FALSE	FALSE	-0.0589414	-3.68834	0.000227125	0.00173018
LYRM1	FALSE	FALSE	TRUE	0.0146816	0.684106	0.493927	0.643371
LYZ	FALSE	FALSE	TRUE	-0.000999719	-0.0456629	0.96358	0.983537
LZIC	FALSE	FALSE	TRUE	-0.0242721	-1.08606	0.277481	0.438312
M6PR	FALSE	FALSE	TRUE	0.0264449	1.05563	0.291169	0.452443
MACF1	FALSE	FALSE	TRUE	0.0839338	2.85321	0.00433835	0.0182023
MAD2L1BP	FALSE	FALSE	TRUE	-0.00610288	-0.261211	0.793936	0.874342
MAF	FALSE	FALSE	FALSE	-0.021631	-1.38944	0.164734	0.303057
MAFG	FALSE	FALSE	FALSE	-0.0405808	-1.47206	0.141042	0.269203
MAGED1	FALSE	FALSE	FALSE	-0.0224466	-1.01739	0.308999	0.471712
MALT1	TRUE	FALSE	FALSE	0.0131311	0.62544	0.531699	0.678117
MAMLD1	FALSE	FALSE	FALSE	0.056451	1.59551	0.110635	0.224949
MAN1A1	FALSE	FALSE	FALSE	0.0924337	5.06185	4.23882e-07	1.16573e-05
MAN2A2	FALSE	FALSE	TRUE	-0.00739256	-0.359367	0.719329	0.825304
MAN2B1	TRUE	FALSE	FALSE	-0.0699487	-4.16058	3.20548e-05	0.000382112
MAP2K1	FALSE	FALSE	TRUE	-0.0253643	-1.13005	0.258487	0.418804
MAP2K2	FALSE	FALSE	TRUE	-0.0366817	-1.86477	0.0622485	0.14788
MAP2K3	TRUE	FALSE	FALSE	-0.00799052	-0.381709	0.702687	0.812705
MAP2K4	FALSE	FALSE	TRUE	-0.0139617	-1.00134	0.316692	0.480569
MAP2K5	FALSE	FALSE	TRUE	-0.01012	-0.584067	0.559191	0.700473
MAP2K6	FALSE	FALSE	FALSE	-0.0131338	-0.433785	0.664456	0.786404
MAP3K1	FALSE	FALSE	TRUE	0.0903522	3.51603	0.00044033	0.00296124
MAP3K14	FALSE	FALSE	TRUE	0.0741023	2.74695	0.00602786	0.0238944
MAP3K4	FALSE	FALSE	TRUE	-0.016308	-0.857797	0.391029	0.552688
MAP3K5	FALSE	FALSE	TRUE	-0.0212656	-0.776973	0.437196	0.594327
MAP3K7	FALSE	FALSE	TRUE	0.0198605	0.93472	0.349959	0.512673
MAP3K8	FALSE	FALSE	TRUE	-0.000469303	-0.0256323	0.979551	0.993085
MAP4K3	FALSE	FALSE	TRUE	0.00382933	0.235944	0.813481	0.887679
MAP4K4	FALSE	FALSE	TRUE	-0.0330268	-2.2917	0.0219472	0.0654651
MAPK1	FALSE	FALSE	TRUE	-0.0519042	-2.30563	0.021155	0.063619
MAPK12	FALSE	FALSE	TRUE	-0.0242434	-1.29869	0.194085	0.341709
MAPK13	FALSE	FALSE	FALSE	0.0118895	0.964201	0.334972	0.498009
MAPK14	TRUE	FALSE	FALSE	-0.059247	-2.77444	0.00554171	0.0223701
MAPK1IP1L	FALSE	FALSE	TRUE	0.0566142	3.07677	0.00209916	0.01033
MAPK3	FALSE	FALSE	TRUE	0.0518478	2.96083	0.00307656	0.0138781
MAPK8	FALSE	FALSE	TRUE	-0.000574708	-0.0315739	0.974813	0.990636
MAPK9	FALSE	FALSE	TRUE	-0.0138037	-1.32358	0.185679	0.332096
MAPKAP1	FALSE	FALSE	TRUE	0.0151787	0.684492	0.493683	0.643307
MAPKAPK2	FALSE	FALSE	FALSE	0.0204909	1.15925	0.246388	0.404561
MAPKAPK3	FALSE	FALSE	TRUE	-0.0520672	-2.85517	0.0043118	0.018114
MAPKAPK5	FALSE	FALSE	TRUE	0.0191315	0.940798	0.346835	0.509453
MARK4	FALSE	FALSE	TRUE	0.0840812	4.16089	3.20112e-05	0.000382112
MARS	FALSE	FALSE	FALSE	0.0981225	3.79428	0.000149096	0.00124953
MAS1L	FALSE	FALSE	TRUE	0.0332314	1.70004	0.0891598	0.192674
MAST2	FALSE	FALSE	TRUE	-0.00747297	-0.418129	0.675863	0.793353
MASTL	FALSE	FALSE	TRUE	0.0286691	1.64422	0.100167	0.208676
MAT1A	TRUE	FALSE	FALSE	0.0541558	1.90629	0.0566456	0.137431
MAT2A	FALSE	FALSE	TRUE	0.00189734	0.0793916	0.936723	0.968097
MAT2B	FALSE	FALSE	TRUE	-0.0908236	-3.41975	0.000629709	0.00390112
MAX	TRUE	FALSE	FALSE	0.0812653	4.91545	9.02281e-07	2.2409e-05
MB	FALSE	FALSE	TRUE	-0.0025225	-0.149273	0.881342	0.932534
MBD6	FALSE	FALSE	TRUE	-0.0429194	-1.47594	0.139996	0.267825
MBNL1	FALSE	FALSE	TRUE	-0.035212	-1.26903	0.204465	0.354414
MBNL2	FALSE	FALSE	TRUE	-0.00708539	-0.305233	0.760196	0.853218
MBOAT7	FALSE	FALSE	FALSE	0.0225354	1.05738	0.290368	0.451836
MBTPS1	FALSE	FALSE	TRUE	0.0774919	4.27444	1.937e-05	0.000254819
MCCC1	FALSE	FALSE	TRUE	0.0536973	2.59394	0.00950451	0.0341872
MCCC2	FALSE	FALSE	TRUE	-0.00535415	-0.28999	0.771831	0.859846
MCHR2	FALSE	FALSE	TRUE	-0.0453858	-1.73136	0.0834238	0.183277
MCL1	TRUE	FALSE	FALSE	0.000399055	0.018529	0.985217	0.994859
MCM2	FALSE	FALSE	FALSE	0.122687	5.26703	1.42031e-07	4.78557e-06
MCM3	FALSE	FALSE	TRUE	0.00227886	0.117483	0.90648	0.950578
MCM4	TRUE	FALSE	FALSE	0.0432055	2.37747	0.0174537	0.0549402
MCM5	FALSE	FALSE	TRUE	0.0303071	1.56999	0.116454	0.233189
MCM6	FALSE	FALSE	TRUE	-0.0559095	-2.98926	0.00280449	0.0128813
MCM7	FALSE	FALSE	TRUE	0.00983698	0.297459	0.766123	0.856957
MCM8	FALSE	FALSE	TRUE	-0.125707	-4.79394	1.663e-06	3.6607e-05
MCTS1	FALSE	FALSE	FALSE	-0.026127	-1.43616	0.150992	0.283766
MDH1	FALSE	FALSE	TRUE	0.0122426	0.699825	0.484056	0.635023
MDH2	FALSE	FALSE	TRUE	0.123506	5.09764	3.51298e-07	9.92557e-06
MDM2	FALSE	FALSE	TRUE	-0.000539972	-0.0402759	0.967874	0.986091
MDM4	FALSE	FALSE	TRUE	-0.000244525	-0.00912033	0.992723	0.996344
ME2	FALSE	FALSE	TRUE	0.0903408	4.56345	5.10233e-06	8.77494e-05
ME3	FALSE	FALSE	TRUE	-0.0117176	-0.438919	0.660731	0.783669
MECOM	FALSE	FALSE	FALSE	0.0669468	4.71502	2.45516e-06	4.8837e-05
MECP2	FALSE	FALSE	FALSE	0.00040256	0.0193935	0.984528	0.994859
MED1	FALSE	FALSE	TRUE	0.0340599	1.68979	0.091105	0.195217
MED12L	FALSE	FALSE	TRUE	0.0160768	0.705916	0.48026	0.631621
MED15	FALSE	FALSE	TRUE	0.115744	4.54105	5.67418e-06	9.6578e-05
MED21	FALSE	FALSE	TRUE	-0.00152543	-0.0612959	0.951125	0.975649
MED26	FALSE	FALSE	TRUE	0.00328727	0.156857	0.875362	0.928508
MED28	FALSE	FALSE	TRUE	0.0479289	2.409	0.0160174	0.0513491
MED4	FALSE	FALSE	TRUE	0.077297	3.06462	0.0021863	0.0105853
MED6	FALSE	FALSE	TRUE	0.0518856	2.62257	0.00874252	0.0318981
MED7	FALSE	FALSE	TRUE	0.00852229	0.397507	0.691004	0.804263
MEF2A	FALSE	FALSE	FALSE	0.0403091	2.28052	0.0226017	0.0669996
MEF2C	FALSE	FALSE	FALSE	-0.0369334	-2.7166	0.00660893	0.025704
MEGF9	FALSE	FALSE	TRUE	0.0184061	1.14769	0.251127	0.410491
MEIS2	FALSE	FALSE	TRUE	-0.0319358	-1.5383	0.124012	0.244007
MELK	FALSE	FALSE	FALSE	0.0443227	3.76253	0.000169331	0.00136625
MEN1	FALSE	FALSE	TRUE	0.0634349	3.4771	0.000509388	0.00327704
MEOX2	FALSE	FALSE	TRUE	0.15605	8.03408	1.0685e-15	2.70734e-13
MERTK	TRUE	FALSE	FALSE	0.0270288	1.24157	0.214431	0.366297
MESP1	FALSE	FALSE	TRUE	-0.0518442	-2.11756	0.0342408	0.0929032
MEST	FALSE	FALSE	TRUE	0.0154616	0.776394	0.437538	0.594547
MET	FALSE	FALSE	TRUE	0.0293068	2.56806	0.0102438	0.0363318
METAP2	FALSE	FALSE	TRUE	0.00820881	0.403498	0.686592	0.801388
METRN	FALSE	FALSE	TRUE	-0.0483579	-2.93634	0.00333001	0.014819
METTL1	FALSE	FALSE	TRUE	0.0748448	2.80544	0.00503622	0.0207093
METTL14	FALSE	FALSE	TRUE	0.0310536	1.04982	0.29383	0.454652
METTL4	FALSE	FALSE	TRUE	0.0318242	1.46128	0.143976	0.274011
MFHAS1	FALSE	FALSE	TRUE	-0.0191699	-0.98183	0.326212	0.489169
MFSD10	FALSE	FALSE	TRUE	0.0721781	3.77552	0.000160755	0.00131065
MGAT1	TRUE	FALSE	FALSE	-0.0174356	-0.885343	0.375997	0.539239
MGLL	FALSE	FALSE	TRUE	-0.00553057	-0.291907	0.770365	0.859373
MGMT	FALSE	FALSE	TRUE	-0.0791289	-3.88673	0.000102374	0.000926136
MGST2	FALSE	FALSE	TRUE	-0.00115819	-0.0484569	0.961353	0.982479
MIF	FALSE	FALSE	TRUE	-0.0645644	-2.08101	0.0374623	0.0996781
MITF	FALSE	FALSE	TRUE	-0.0551084	-3.01909	0.00254285	0.0119554
MKI67IP	FALSE	FALSE	FALSE	0.0903549	4.02378	5.77648e-05	0.000588702
MKNK1	TRUE	FALSE	FALSE	0.0332671	1.49508	0.13493	0.260093
MKNK2	FALSE	FALSE	TRUE	-0.0642675	-3.68802	0.000227407	0.00173018
MLEC	FALSE	FALSE	TRUE	0.00340516	0.170985	0.86424	0.921935
MLH1	FALSE	FALSE	TRUE	-0.00321587	-0.29265	0.769797	0.85903
MLL	FALSE	FALSE	FALSE	-0.0349362	-1.87435	0.0609166	0.145337
MLL3	FALSE	FALSE	FALSE	-0.0451652	-1.64223	0.100579	0.209269
MLLT10	FALSE	FALSE	TRUE	0.016878	0.799692	0.423911	0.582503
MLLT3	FALSE	FALSE	TRUE	0.0225434	1.31173	0.189645	0.33631
MLLT6	FALSE	FALSE	FALSE	-0.0613234	-2.57049	0.0101723	0.0361172
MLST8	FALSE	FALSE	TRUE	0.060818	3.06846	0.00215837	0.0105117
MLXIP	FALSE	FALSE	TRUE	-0.0685867	-3.30549	0.000952012	0.00549571
MMEL1	FALSE	FALSE	TRUE	0.0547459	2.03804	0.0415763	0.107844
MMP14	FALSE	FALSE	FALSE	0.0389698	1.6821	0.0925859	0.197579
MMP2	FALSE	FALSE	FALSE	0.00578959	0.311701	0.755275	0.850498
MMP7	FALSE	FALSE	TRUE	-0.0843806	-3.28055	0.00104019	0.00581118
MNAT1	FALSE	FALSE	TRUE	0.0131391	0.763176	0.445379	0.600753
MOK	FALSE	FALSE	TRUE	-0.0252202	-1.47816	0.139401	0.266842
MORF4L1	FALSE	FALSE	TRUE	0.0203591	1.07557	0.28215	0.443858
MORF4L2	FALSE	FALSE	FALSE	-0.000326647	-0.0139874	0.98884	0.995093
MPDZ	FALSE	FALSE	TRUE	0.0165392	0.959229	0.337471	0.500822
MPHOSPH9	FALSE	FALSE	TRUE	0.032811	1.653	0.0983679	0.206229
MPI	FALSE	FALSE	TRUE	0.0286879	2.19147	0.028445	0.0800046
MPL	FALSE	FALSE	TRUE	0.0538455	2.64777	0.00811725	0.0301159
MPZL1	FALSE	FALSE	TRUE	-0.0298776	-1.0217	0.30695	0.469755
MRGPRD	FALSE	FALSE	TRUE	0.00249229	0.0617707	0.950747	0.975564
MRGPRF	FALSE	FALSE	TRUE	0.0588245	2.9377	0.00331541	0.0148139
MRGPRX2	FALSE	FALSE	TRUE	-0.0282328	-1.09267	0.274571	0.435006
MRGPRX4	FALSE	FALSE	TRUE	-0.0341215	-1.38258	0.16683	0.306552
MRPL18	FALSE	FALSE	TRUE	-0.00706621	-0.301922	0.762719	0.854323
MRPL19	FALSE	FALSE	TRUE	0.0317876	1.31264	0.189341	0.335951
MRPS16	FALSE	FALSE	TRUE	0.026826	0.995714	0.319417	0.48315
MRPS2	FALSE	FALSE	TRUE	0.0379795	1.90984	0.0561868	0.136767
MSH2	TRUE	FALSE	FALSE	-0.01579	-1.2248	0.220684	0.374991
MSH5	FALSE	FALSE	TRUE	0.03929	2.93014	0.00339703	0.0150111
MSH6	FALSE	FALSE	TRUE	-0.0587341	-2.29806	0.0215823	0.0647862
MSL3	FALSE	FALSE	FALSE	0.0298008	1.7095	0.0873946	0.189784
MSMO1	TRUE	FALSE	FALSE	0.0689456	2.32362	0.0201692	0.0612683
MSRA	FALSE	FALSE	TRUE	0.0538703	2.08477	0.0371202	0.0990072
MSRB2	FALSE	FALSE	TRUE	-0.0281628	-1.79783	0.0722396	0.16428
MST1	FALSE	FALSE	TRUE	0.0827292	3.54575	0.000393592	0.00270196
MST1R	FALSE	FALSE	TRUE	-0.0178352	-1.82825	0.0675473	0.156354
MSX1	FALSE	FALSE	TRUE	-0.0227743	-1.23627	0.216392	0.368503
MSX2	FALSE	FALSE	FALSE	0.0061306	0.234646	0.814489	0.887898
MTA1	FALSE	FALSE	TRUE	0.0212594	1.35176	0.176489	0.31915
MTA3	FALSE	FALSE	TRUE	0.0113917	0.519872	0.603166	0.738471
MTAP	FALSE	FALSE	TRUE	0.061108	2.42408	0.0153679	0.0497011
MTERFD1	FALSE	FALSE	FALSE	0.0306269	1.64248	0.100527	0.209269
MTF2	FALSE	FALSE	TRUE	0.111804	3.38822	0.00070666	0.00428932
MTHFD1	FALSE	FALSE	FALSE	-0.0384158	-1.8067	0.0708441	0.162224
MTHFD2	FALSE	FALSE	FALSE	0.0381767	1.91256	0.0558376	0.136171
MTOR	TRUE	FALSE	FALSE	-0.0234959	-2.33001	0.0198287	0.0605682
MTR	FALSE	FALSE	TRUE	-0.0342272	-1.83671	0.0662881	0.154354
MTRR	FALSE	FALSE	TRUE	-0.0181295	-0.989178	0.322604	0.485634
MTSS1	FALSE	FALSE	TRUE	-0.0591253	-2.38038	0.0173165	0.0546124
MTTP	FALSE	FALSE	TRUE	0.0185363	0.838647	0.401691	0.563269
MTX2	FALSE	FALSE	TRUE	0.0571023	1.95402	0.0507317	0.126237
MUT	FALSE	FALSE	FALSE	-0.0521811	-2.50642	0.0122145	0.0416997
MVP	TRUE	FALSE	FALSE	-0.0312344	-1.41341	0.157571	0.293834
MXD3	FALSE	FALSE	FALSE	0.133973	4.799	1.62163e-06	3.5937e-05
MXD4	FALSE	FALSE	TRUE	-0.0238826	-1.03734	0.299606	0.461643
MXI1	FALSE	FALSE	FALSE	0.0381721	2.0293	0.0424592	0.109961
MYB	FALSE	FALSE	FALSE	0.0493457	3.74761	0.000179702	0.00142639
MYBL2	TRUE	FALSE	FALSE	0.0060577	0.317115	0.751164	0.848242
MYC	TRUE	FALSE	FALSE	0.132275	6.79934	1.12161e-11	1.32269e-09
MYCBP	FALSE	FALSE	TRUE	0.0366373	2.12966	0.0332279	0.0908588
MYCL1	FALSE	FALSE	FALSE	0.0289448	1.19349	0.23271	0.389842
MYCN	FALSE	FALSE	TRUE	0.0318505	1.17713	0.239178	0.39627
MYL6	FALSE	FALSE	TRUE	-0.00141366	-0.0474943	0.96212	0.982654
MYL9	FALSE	FALSE	TRUE	-0.0616283	-2.65402	0.00796868	0.0297991
MYLIP	FALSE	FALSE	TRUE	-0.0486673	-1.99656	0.0459046	0.116822
MYLK	FALSE	FALSE	TRUE	0.0218586	1.0535	0.29214	0.453248
MYLK2	FALSE	FALSE	TRUE	-0.0735181	-3.14553	0.00166357	0.00858755
MYNN	FALSE	FALSE	TRUE	0.0676734	3.77897	0.000158549	0.00130882
MYO10	FALSE	FALSE	TRUE	-0.0217659	-1.20473	0.228341	0.384607
NAA25	FALSE	FALSE	TRUE	-0.0444576	-2.14455	0.032017	0.0878804
NAA50	FALSE	FALSE	TRUE	-0.06279	-2.72364	0.00646985	0.0253422
NAB1	FALSE	FALSE	TRUE	0.00815351	0.316671	0.751501	0.848242
NADSYN1	TRUE	FALSE	FALSE	-0.09686	-4.91538	9.02602e-07	2.2409e-05
NAE1	FALSE	FALSE	TRUE	-0.0898091	-4.04341	5.31417e-05	0.000555685
NAGA	FALSE	FALSE	FALSE	0.0873539	3.91361	9.16329e-05	0.000854722
NAGK	FALSE	FALSE	FALSE	-0.0402978	-1.63463	0.102163	0.211632
NAGPA	FALSE	FALSE	TRUE	0.0155181	0.848328	0.396279	0.558478
NAIP	FALSE	FALSE	TRUE	-0.059165	-1.55694	0.119521	0.237746
NAMPT	TRUE	FALSE	FALSE	-0.00737562	-0.402324	0.687455	0.80183
NARS	FALSE	FALSE	FALSE	0.00589388	0.260985	0.79411	0.874342
NASP	FALSE	FALSE	TRUE	-0.0346722	-1.08587	0.277566	0.438312
NAT1	FALSE	FALSE	TRUE	-0.00549018	-0.270471	0.786805	0.869779
NAT10	FALSE	FALSE	TRUE	-0.03541	-1.61178	0.107046	0.219281
NBN	TRUE	FALSE	FALSE	-0.0596367	-3.22151	0.00127997	0.00697435
NBR1	FALSE	FALSE	TRUE	0.00145532	0.0546628	0.956408	0.978665
NCF2	TRUE	FALSE	FALSE	-0.0274926	-1.37363	0.169593	0.310591
NCL	FALSE	FALSE	TRUE	0.0480118	1.64007	0.101027	0.209824
NCOA3	FALSE	FALSE	TRUE	0.0595608	4.11447	3.91709e-05	0.000442953
NCOA4	FALSE	FALSE	FALSE	0.0252229	1.45549	0.145571	0.276251
NCOR2	FALSE	FALSE	TRUE	-0.0776681	-3.47404	0.000515224	0.00329146
NDFIP1	FALSE	FALSE	TRUE	-0.0298343	-1.56378	0.117907	0.235243
NDRG1	FALSE	FALSE	TRUE	-0.132346	-6.70323	2.16786e-11	2.38609e-09
NDUFA1	FALSE	FALSE	FALSE	-0.00984996	-0.446437	0.655293	0.778617
NDUFA13	FALSE	FALSE	TRUE	0.00246333	0.127378	0.898644	0.945309
NDUFA2	FALSE	FALSE	TRUE	-0.0108903	-0.489948	0.624183	0.752758
NDUFA3	FALSE	FALSE	TRUE	0.00661673	0.271645	0.785902	0.869313
NDUFA4	FALSE	FALSE	TRUE	0.0913839	3.09591	0.00196848	0.0098038
NDUFA5	FALSE	FALSE	TRUE	-0.00260983	-0.0954874	0.92393	0.960411
NDUFA6	FALSE	FALSE	TRUE	0.0231809	1.26089	0.207384	0.357962
NDUFA7	FALSE	FALSE	TRUE	0.018123	0.811885	0.41688	0.576923
NDUFA8	FALSE	FALSE	TRUE	0.0187911	0.8893	0.373867	0.537032
NDUFA9	FALSE	FALSE	TRUE	0.0624014	3.14982	0.00163933	0.00849773
NDUFAF4	FALSE	FALSE	TRUE	0.0280456	2.00683	0.0447991	0.114406
NDUFB1	FALSE	FALSE	TRUE	-0.0145501	-0.781645	0.434445	0.591806
NDUFB2	FALSE	FALSE	TRUE	0.0311527	1.17183	0.241297	0.39898
NDUFB3	FALSE	FALSE	TRUE	0.123225	4.49378	7.08902e-06	0.000115881
NDUFB4	FALSE	FALSE	TRUE	-0.0174354	-0.63853	0.523146	0.670777
NDUFB5	FALSE	FALSE	TRUE	0.026764	1.58899	0.1121	0.22691
NDUFB6	FALSE	FALSE	TRUE	0.0255833	1.44057	0.149743	0.281739
NDUFB7	FALSE	FALSE	TRUE	-0.0634192	-2.66456	0.00772345	0.0291128
NDUFC1	FALSE	FALSE	TRUE	-0.0187665	-0.739589	0.45957	0.612142
NDUFC2	FALSE	FALSE	TRUE	-0.00558502	-0.219722	0.826093	0.897098
NDUFS1	FALSE	FALSE	TRUE	0.0340796	1.73229	0.0832585	0.183036
NDUFS2	FALSE	FALSE	TRUE	-0.0209314	-0.980717	0.32676	0.489769
NDUFS3	FALSE	FALSE	TRUE	-0.0115388	-0.536435	0.591672	0.7277
NDUFS4	FALSE	FALSE	TRUE	-0.000562361	-0.0264087	0.978932	0.992762
NDUFS6	FALSE	FALSE	TRUE	0.0288265	1.32199	0.186208	0.332715
NDUFS7	FALSE	FALSE	TRUE	0.0438494	2.30936	0.0209473	0.0632248
NDUFV1	FALSE	FALSE	TRUE	0.0261894	1.4004	0.161431	0.29896
NDUFV2	FALSE	FALSE	TRUE	0.0884422	3.47543	0.000512576	0.00328646
NEK2	FALSE	FALSE	TRUE	-0.0242948	-0.94255	0.345938	0.508587
NEK4	FALSE	FALSE	TRUE	0.0978773	5.67222	1.45558e-08	7.06813e-07
NEK7	FALSE	FALSE	TRUE	0.0485072	1.81127	0.0701341	0.161157
NENF	FALSE	FALSE	TRUE	0.0135061	0.630393	0.528454	0.675815
NF1	FALSE	FALSE	TRUE	0.0396344	1.79472	0.0727341	0.164893
NF2	FALSE	FALSE	TRUE	-0.0525659	-3.10043	0.00193868	0.0096846
NFAT5	FALSE	FALSE	TRUE	-0.0913196	-4.26749	1.99816e-05	0.000258742
NFATC2	FALSE	FALSE	FALSE	0.0268699	1.17682	0.239302	0.396277
NFATC3	FALSE	FALSE	TRUE	-0.0462021	-1.74075	0.0817626	0.180831
NFE2L1	FALSE	FALSE	FALSE	-0.0310232	-1.3963	0.162661	0.300395
NFE2L2	FALSE	FALSE	FALSE	0.0466674	2.37927	0.0173689	0.0547252
NFIB	FALSE	FALSE	TRUE	0.0161269	0.947241	0.343543	0.505967
NFIC	FALSE	FALSE	FALSE	0.0686305	3.4995	0.000468513	0.0031051
NFKB1	TRUE	FALSE	FALSE	0.0614708	4.57789	4.76337e-06	8.36631e-05
NFKB2	TRUE	FALSE	FALSE	-0.0556712	-2.63586	0.00840756	0.0310187
NFKBIA	TRUE	FALSE	FALSE	0.0759277	4.42709	9.66997e-06	0.000145138
NFKBIB	FALSE	FALSE	TRUE	-0.0218483	-0.906848	0.364513	0.526288
NFKBIE	FALSE	FALSE	FALSE	-0.0531548	-1.64449	0.100112	0.208676
NFKBIL1	FALSE	FALSE	TRUE	0.0286721	1.06754	0.285758	0.44804
NFRKB	FALSE	FALSE	TRUE	-0.0879191	-4.10558	4.07056e-05	0.000454087
NFYB	FALSE	FALSE	FALSE	0.0680238	2.75571	0.00586889	0.0234047
NGFR	FALSE	FALSE	TRUE	-0.00839427	-0.4835	0.628753	0.756754
NGRN	FALSE	FALSE	TRUE	-0.082427	-3.82923	0.000129465	0.00111327
NID1	FALSE	FALSE	TRUE	0.0313069	1.09183	0.27494	0.435213
NIPSNAP1	FALSE	FALSE	TRUE	-0.0235931	-0.933431	0.350624	0.512964
NKIRAS1	FALSE	FALSE	TRUE	-0.0348492	-1.41221	0.157923	0.294279
NKIRAS2	FALSE	FALSE	TRUE	-0.059984	-3.80399	0.000143378	0.00120508
NKX2-1	TRUE	FALSE	FALSE	-0.0280965	-1.30982	0.190291	0.337093
NKX2-3	FALSE	FALSE	TRUE	0.33553	8.12934	4.92068e-16	1.62481e-13
NKX2-5	TRUE	FALSE	FALSE	0.0026429	0.0697182	0.94442	0.973306
NME1	FALSE	FALSE	TRUE	0.100367	3.81486	0.000137222	0.00116928
NME4	FALSE	FALSE	TRUE	0.0574288	2.7062	0.0068193	0.0263978
NME9	FALSE	FALSE	TRUE	0.130188	5.29312	1.23231e-07	4.19494e-06
NMI	TRUE	FALSE	FALSE	0.0487109	2.72239	0.00649437	0.0254081
NMNAT2	FALSE	FALSE	TRUE	0.0124029	0.763552	0.445156	0.600753
NMRAL1	FALSE	FALSE	TRUE	0.0943987	4.33773	1.45619e-05	0.000204666
NMT1	FALSE	FALSE	TRUE	-0.00405308	-0.226067	0.821155	0.892918
NMUR2	FALSE	FALSE	TRUE	0.0439625	1.89508	0.0581154	0.140173
NNMT	FALSE	FALSE	TRUE	-0.0235719	-1.16624	0.243552	0.401187
NNT	FALSE	FALSE	TRUE	0.0459849	2.68407	0.00728712	0.0278496
NOD1	FALSE	FALSE	TRUE	0.0439204	2.47913	0.0131894	0.0442146
NOD2	TRUE	FALSE	FALSE	0.0548025	2.96243	0.00306067	0.0138443
NOL3	FALSE	FALSE	TRUE	0.00925358	0.505682	0.613093	0.745373
NOLC1	FALSE	FALSE	TRUE	0.0319343	1.63809	0.101439	0.210435
NONO	FALSE	FALSE	FALSE	-0.0212727	-1.06078	0.288819	0.450487
NOS3	FALSE	FALSE	TRUE	0.0678909	3.28822	0.00101232	0.00568483
NOSIP	FALSE	FALSE	TRUE	-0.0115983	-0.614803	0.538701	0.683989
NOTCH1	FALSE	FALSE	TRUE	-0.0481535	-2.88434	0.00393213	0.0168841
NOTCH2	FALSE	FALSE	TRUE	0.0316789	1.6097	0.107501	0.219795
NOTCH2NL	FALSE	FALSE	FALSE	0.000879738	0.0275438	0.978027	0.992287
NOV	FALSE	FALSE	FALSE	-0.00911786	-0.501656	0.615922	0.746614
NOX1	FALSE	FALSE	FALSE	0.0436069	1.88581	0.0593549	0.142538
NPBWR1	FALSE	FALSE	FALSE	0.0519516	2.45811	0.0139867	0.0465097
NPDC1	FALSE	FALSE	TRUE	0.098296	2.34263	0.0191714	0.0592178
NPEPL1	FALSE	FALSE	TRUE	0.0178182	0.567183	0.570605	0.71207
NPEPPS	FALSE	FALSE	TRUE	-0.0214756	-0.960345	0.336909	0.500213
NPFFR2	FALSE	FALSE	TRUE	-0.0362394	-1.89722	0.0578332	0.139799
NPM1	FALSE	FALSE	FALSE	0.0101392	0.58	0.56193	0.703105
NPRL2	FALSE	FALSE	TRUE	0.0598023	2.64842	0.00810189	0.0300956
NPSR1	FALSE	FALSE	TRUE	0.0612249	2.86282	0.00420907	0.0177761
NPTN	FALSE	FALSE	TRUE	-0.0251368	-1.64664	0.0996681	0.20803
NPY1R	FALSE	FALSE	TRUE	0.0715675	3.00842	0.00263374	0.012266
NQO1	FALSE	FALSE	TRUE	0.0511966	2.0117	0.0442828	0.113648
NQO2	FALSE	FALSE	TRUE	-0.035464	-1.74307	0.0813574	0.180055
NR0B1	FALSE	FALSE	FALSE	-0.0184373	-0.975081	0.329548	0.492383
NR0B2	FALSE	FALSE	TRUE	0.0320938	0.925176	0.354901	0.516475
NR1H2	FALSE	FALSE	TRUE	0.0166939	0.913265	0.361129	0.522344
NR1H3	TRUE	FALSE	FALSE	0.0412829	1.62113	0.105027	0.215806
NR1H4	FALSE	FALSE	FALSE	0.022647	1.07247	0.283539	0.444983
NR2C1	FALSE	FALSE	FALSE	0.0219889	1.18548	0.235863	0.393343
NR2F1	FALSE	FALSE	FALSE	0.021505	1.21091	0.225962	0.381456
NR2F2	FALSE	FALSE	FALSE	-0.0790118	-2.73459	0.00625873	0.0246321
NR2F6	FALSE	FALSE	FALSE	0.0777099	3.50932	0.000451569	0.00303065
NR3C1	FALSE	FALSE	FALSE	0.0112559	0.700138	0.48386	0.635023
NR4A2	FALSE	FALSE	TRUE	-0.0104412	-0.460868	0.644905	0.769597
NR5A2	FALSE	FALSE	FALSE	0.0581707	2.29307	0.0218679	0.0653465
NRAS	TRUE	FALSE	FALSE	-0.00503372	-0.421392	0.67348	0.792076
NRBF2	FALSE	FALSE	FALSE	0.0635009	2.93367	0.00335876	0.0149068
NRBP1	FALSE	FALSE	TRUE	0.11751	6.28099	3.52867e-10	2.91292e-08
NRBP2	FALSE	FALSE	TRUE	-0.0646247	-1.84646	0.0648593	0.15254
NRIP1	FALSE	FALSE	TRUE	0.0381836	2.49745	0.0125275	0.0425091
NRIP3	FALSE	FALSE	TRUE	0.0657469	2.85912	0.00425844	0.0179126
NRP1	FALSE	FALSE	TRUE	-0.0618105	-3.00878	0.00263067	0.012266
NSA2	FALSE	FALSE	TRUE	-0.0821342	-3.83927	0.000124291	0.00108233
NSD1	FALSE	FALSE	TRUE	-0.00857796	-0.419149	0.675118	0.792982
NSDHL	FALSE	FALSE	FALSE	0.0201323	0.992713	0.320878	0.484471
NSF	FALSE	FALSE	TRUE	0.0807117	4.22844	2.37774e-05	0.000299668
NT5C2	FALSE	FALSE	TRUE	0.0392281	2.08653	0.0369604	0.0987406
NT5DC2	FALSE	FALSE	TRUE	0.0146053	0.809545	0.418224	0.578056
NT5E	TRUE	FALSE	FALSE	-0.0157248	-0.502324	0.615453	0.746593
NTAN1	FALSE	FALSE	TRUE	-0.0253058	-1.60781	0.107913	0.220249
NTRK1	TRUE	FALSE	FALSE	-0.0330152	-1.94475	0.0518383	0.128121
NTRK3	FALSE	FALSE	TRUE	-0.0243077	-1.47156	0.141176	0.269302
NTSR1	FALSE	FALSE	TRUE	-0.0226856	-0.840137	0.400855	0.562526
NUAK1	FALSE	FALSE	TRUE	0.00147914	0.0820458	0.934612	0.967126
NUCKS1	FALSE	FALSE	TRUE	-0.0347701	-1.65791	0.0973722	0.205053
NUDCD3	FALSE	FALSE	TRUE	-0.0483526	-2.741	0.00613792	0.0243014
NUDT14	FALSE	FALSE	TRUE	0.0196642	1.26033	0.207585	0.358122
NUDT5	FALSE	FALSE	TRUE	0.0123104	0.764657	0.444497	0.600753
NUDT6	FALSE	FALSE	TRUE	0.14485	7.26489	4.06174e-13	6.70594e-11
NUDT9	FALSE	FALSE	TRUE	0.015437	0.993354	0.320566	0.484221
NUMA1	FALSE	FALSE	TRUE	-0.0139649	-0.865312	0.386892	0.548752
NUMB	FALSE	FALSE	FALSE	-0.0574174	-2.08906	0.036732	0.0982585
NUP133	FALSE	FALSE	TRUE	0.0129675	0.546445	0.584774	0.722111
NUP85	FALSE	FALSE	TRUE	-0.0329799	-1.67763	0.0934565	0.198836
NUP88	FALSE	FALSE	TRUE	-0.0383937	-1.58953	0.111977	0.226839
NUP93	FALSE	FALSE	TRUE	0.0306162	0.941934	0.346253	0.508824
NUSAP1	FALSE	FALSE	TRUE	0.0494805	2.21475	0.0268038	0.0767211
NVL	FALSE	FALSE	TRUE	-0.050432	-2.55786	0.0105491	0.0372547
NXF1	FALSE	FALSE	TRUE	0.147525	4.31955	1.58116e-05	0.000219369
O3FAR1	FALSE	FALSE	FALSE	-0.0341061	-1.54418	0.122582	0.24194
OAS1	FALSE	FALSE	TRUE	0.0704936	2.32545	0.0200711	0.0610264
OAT	FALSE	FALSE	TRUE	-0.0866826	-4.35959	1.31836e-05	0.000190931
OAZ1	FALSE	FALSE	TRUE	0.00649691	0.28561	0.775184	0.861837
OAZ2	FALSE	FALSE	TRUE	0.0152123	0.646768	0.517799	0.666318
ODC1	FALSE	FALSE	FALSE	-0.0459448	-2.19438	0.0282351	0.0795497
OGDH	FALSE	FALSE	TRUE	0.00298927	0.126546	0.899303	0.9457
OGFOD1	FALSE	FALSE	TRUE	0.0347862	1.59259	0.111288	0.225721
OGG1	FALSE	FALSE	TRUE	-0.0679718	-3.09471	0.0019764	0.00981366
OLIG3	FALSE	FALSE	TRUE	-0.122651	-6.18876	6.34307e-10	5.10849e-08
OPA1	FALSE	FALSE	TRUE	0.110416	5.4571	4.97534e-08	2.00348e-06
OPN4	FALSE	FALSE	TRUE	-0.0391488	-1.97416	0.0483958	0.121894
OPN5	FALSE	FALSE	TRUE	-0.0438315	-2.42908	0.0151575	0.0492135
OR10Z1	FALSE	FALSE	TRUE	-0.0908843	-4.60772	4.13018e-06	7.70858e-05
OR52B2	FALSE	FALSE	TRUE	0.048391	1.95994	0.0500351	0.12488
OR5W2	FALSE	FALSE	TRUE	-0.0160681	-0.647164	0.517544	0.666318
ORM1	FALSE	FALSE	FALSE	0.00949396	0.426905	0.669459	0.789202
ORMDL3	FALSE	FALSE	TRUE	-0.0372048	-2.38907	0.0169127	0.0534922
OSMR	FALSE	TRUE	FALSE	0.0746875	3.64633	0.000267592	0.00197229
OSR1	FALSE	FALSE	TRUE	-0.0587139	-2.36073	0.0182611	0.0568315
OSR2	FALSE	FALSE	TRUE	0.00417374	0.174224	0.861694	0.921171
OTUD7A	FALSE	FALSE	TRUE	-0.105642	-3.90423	9.52528e-05	0.000881022
OTX2	FALSE	FALSE	FALSE	-0.0277139	-1.09925	0.271688	0.432553
OVCA2	FALSE	FALSE	FALSE	0.00329507	0.15973	0.873098	0.927298
OVOL2	FALSE	FALSE	FALSE	-0.0513423	-2.01085	0.0443725	0.113668
OXA1L	FALSE	FALSE	TRUE	0.0832089	3.03042	0.00244945	0.0116061
OXCT1	FALSE	FALSE	TRUE	-0.0159557	-1.20288	0.229055	0.385298
OXER1	FALSE	FALSE	TRUE	0.0896067	3.85286	0.0001176	0.00104667
OXGR1	FALSE	FALSE	TRUE	0.00297676	0.166219	0.867988	0.923654
OXSR1	FALSE	FALSE	FALSE	-0.0240825	-1.31943	0.18706	0.333329
OXTR	FALSE	FALSE	TRUE	0.0708326	4.07362	4.67065e-05	0.000504003
P2RX4	FALSE	FALSE	TRUE	0.0871015	4.33859	1.45046e-05	0.000204666
P2RY6	FALSE	FALSE	TRUE	-0.0326346	-1.79815	0.0721887	0.164278
P2RY8	FALSE	FALSE	FALSE	-0.0577698	-2.54469	0.010955	0.0383598
P4HA1	FALSE	FALSE	FALSE	-0.0163946	-0.639609	0.522444	0.670466
P4HA2	FALSE	FALSE	TRUE	0.000986709	0.0747903	0.940383	0.970055
P4HB	FALSE	FALSE	FALSE	0.133222	4.51134	6.52793e-06	0.000109417
P4HTM	FALSE	FALSE	TRUE	0.00781905	0.218383	0.827136	0.897098
PABPC1	FALSE	FALSE	FALSE	-0.0154209	-0.756713	0.449243	0.603253
PACSIN3	FALSE	FALSE	TRUE	0.151827	7.16533	8.40498e-13	1.21213e-10
PAF1	FALSE	FALSE	TRUE	0.0304938	1.2818	0.199949	0.348407
PAFAH1B1	FALSE	FALSE	TRUE	-0.0151633	-0.918806	0.358223	0.518909
PAFAH1B2	FALSE	FALSE	TRUE	0.008977	0.383045	0.701696	0.812124
PAFAH1B3	FALSE	FALSE	TRUE	0.0186737	1.29237	0.196265	0.343619
PAH	FALSE	FALSE	TRUE	-0.0157633	-0.674135	0.500244	0.650061
PAK1	FALSE	FALSE	TRUE	0.03053	0.821616	0.411319	0.573553
PAK2	FALSE	FALSE	FALSE	0.0602016	3.70754	0.000210611	0.00162866
PAK3	FALSE	FALSE	FALSE	0.0612731	2.33299	0.019672	0.0602431
PAK4	FALSE	FALSE	TRUE	0.0467608	1.77037	0.0767007	0.171589
PAM	FALSE	FALSE	TRUE	-0.0438061	-2.0818	0.0373902	0.0996467
PAN2	FALSE	FALSE	TRUE	0.0446303	1.93441	0.0530955	0.130642
PANK2	FALSE	FALSE	TRUE	7.86912e-05	0.00408283	0.996742	0.99886
PAPD7	FALSE	FALSE	FALSE	0.0481475	1.4951	0.134925	0.260093
PAPOLA	FALSE	FALSE	TRUE	-0.0163848	-0.692337	0.488745	0.639261
PAPSS1	FALSE	FALSE	TRUE	0.0261053	1.24642	0.212644	0.36362
PAQR7	FALSE	FALSE	TRUE	0.0345915	1.958	0.0502631	0.125326
PAQR8	FALSE	FALSE	TRUE	-0.0444082	-1.401	0.16125	0.29896
PARG	FALSE	FALSE	TRUE	0.00741527	0.607876	0.543286	0.687781
PARK7	FALSE	TRUE	FALSE	0.111002	4.69216	2.74536e-06	5.39594e-05
PARL	FALSE	FALSE	TRUE	0.0755858	3.17206	0.001519	0.00798684
PARN	FALSE	FALSE	TRUE	-0.0445725	-1.78161	0.0748477	0.168586
PARP1	FALSE	FALSE	TRUE	0.0314983	1.03344	0.301428	0.463584
PARP10	FALSE	FALSE	TRUE	-0.0202854	-0.922408	0.356342	0.518115
PARP2	FALSE	FALSE	TRUE	0.0109758	0.927572	0.353656	0.515381
PARP4	FALSE	FALSE	FALSE	0.0495267	2.19485	0.0282013	0.0795225
PASD1	FALSE	FALSE	FALSE	-0.0535501	-2.55069	0.0107683	0.0378667
[truncated: 1,303 more rows]

## Sheet: uc_HT29_ftest
Unnamed: 0	Core Gene	HSP	Peripheral	meandiff	statistic	pval	FDR
A2M	FALSE	FALSE	TRUE	0.00777337	1.0226	0.352746	0.698303
AARS	FALSE	FALSE	FALSE	-0.00418532	0.986083	0.581769	0.895288
AATF	FALSE	FALSE	FALSE	-0.0800829	0.976686	0.640306	0.937185
ABAT	FALSE	FALSE	TRUE	0.028962	1.03197	0.299587	0.636164
ABCA1	FALSE	FALSE	TRUE	-0.0422642	0.920583	0.902226	1
ABCA3	FALSE	FALSE	TRUE	0.0330365	1.03347	0.291483	0.629481
ABCA5	FALSE	FALSE	TRUE	-0.0285759	1.13807	0.0164351	0.104758
ABCB1	FALSE	FALSE	TRUE	0.0202706	1.11586	0.0354528	0.166475
ABCB4	FALSE	FALSE	TRUE	-0.0566174	1.03079	0.306067	0.64392
ABCB5	FALSE	FALSE	TRUE	-0.024708	1.06121	0.163542	0.445558
ABCB6	FALSE	FALSE	TRUE	-0.0158709	0.86233	0.989532	1
ABCB7	FALSE	FALSE	FALSE	-0.0137924	1.10794	0.0456868	0.196404
ABCC2	FALSE	FALSE	TRUE	0.00782181	0.97653	0.64126	0.937751
ABCC3	FALSE	FALSE	TRUE	-0.0327956	1.20742	0.000879893	0.0130874
ABCC5	FALSE	FALSE	TRUE	-0.0257321	0.934542	0.854968	1
ABCF1	FALSE	FALSE	TRUE	0.0762567	0.909827	0.930325	1
ABCF3	FALSE	FALSE	TRUE	-0.0756534	0.901434	0.947681	1
ABCG5	FALSE	FALSE	TRUE	-0.058597	1.00961	0.431808	0.777019
ABCG8	FALSE	FALSE	TRUE	0.0326659	0.931593	0.866008	1
ABHD2	FALSE	FALSE	TRUE	0.0469483	1.11688	0.0342849	0.164071
ABHD6	FALSE	FALSE	TRUE	0.0153583	0.958423	0.745176	1
ABL1	FALSE	FALSE	TRUE	-0.00921456	0.9555	0.760464	1
ABL2	FALSE	FALSE	TRUE	0.0240596	1.21852	0.00051268	0.00859324
ACAA1	FALSE	FALSE	TRUE	-0.0120168	0.967644	0.694049	0.97714
ACACA	FALSE	FALSE	FALSE	-0.0363397	1.01696	0.386379	0.73155
ACACB	FALSE	FALSE	TRUE	-0.0273361	1.17982	0.00309781	0.033211
ACAD8	FALSE	FALSE	TRUE	-0.0113792	1.04071	0.253895	0.582599
ACADM	FALSE	FALSE	TRUE	0.0462948	0.989418	0.560567	0.877317
ACADS	FALSE	FALSE	TRUE	-0.0328472	0.962763	0.721633	0.989548
ACADSB	FALSE	FALSE	TRUE	0.00312129	1.09491	0.0677359	0.257974
ACAT1	FALSE	FALSE	TRUE	-0.0798477	1.07276	0.12363	0.376245
ACAT2	FALSE	FALSE	TRUE	0.049657	1.02543	0.336251	0.678667
ACBD3	FALSE	FALSE	TRUE	-0.00560999	1.20338	0.00106584	0.0149761
ACLY	FALSE	FALSE	TRUE	0.00949117	1.1021	0.0547097	0.223026
ACO2	FALSE	FALSE	TRUE	0.0611163	1.02402	0.344435	0.689703
ACSL1	TRUE	FALSE	FALSE	-0.045839	0.999066	0.498769	0.827606
ACSL3	FALSE	FALSE	TRUE	0.0447564	1.04704	0.223363	0.538354
ACSL4	FALSE	FALSE	FALSE	-0.00973725	0.964936	0.709492	0.984408
ACTB	FALSE	FALSE	FALSE	0.0211825	1.08187	0.097522	0.326628
ACTN1	FALSE	FALSE	TRUE	-0.0660476	1.03182	0.300449	0.637584
ACTR2	FALSE	FALSE	TRUE	0.0234633	1.26856	3.56701e-05	0.00108058
ACTR3	FALSE	FALSE	FALSE	0.0136365	1.10746	0.0463805	0.198379
ACY1	FALSE	FALSE	FALSE	0.0612034	0.822898	0.998753	1
ADA	TRUE	FALSE	FALSE	-0.0274646	0.995365	0.522505	0.84824
ADAM15	FALSE	FALSE	TRUE	0.0435982	1.06886	0.136234	0.402727
ADAM17	TRUE	FALSE	FALSE	-0.0017383	1.21487	0.000613548	0.00970076
ADAR	FALSE	FALSE	TRUE	-0.016824	1.21642	0.000568564	0.00924304
ADAT1	FALSE	FALSE	TRUE	0.0963088	0.980721	0.615436	0.920367
ADC	FALSE	FALSE	FALSE	0.00812522	0.94217	0.823785	1
ADCK3	FALSE	FALSE	FALSE	-0.00314493	0.878898	0.978084	1
ADCY3	FALSE	FALSE	TRUE	-0.0217554	0.873228	0.982814	1
ADCY5	FALSE	FALSE	TRUE	-0.0144388	1.0231	0.349776	0.69576
ADCY9	FALSE	FALSE	TRUE	0.0351043	1.03197	0.299582	0.636164
ADH5	FALSE	FALSE	TRUE	0.00622044	0.983247	0.599652	0.906617
ADH6	FALSE	FALSE	TRUE	-0.0597341	1.04363	0.239542	0.562566
ADI1	FALSE	FALSE	TRUE	-0.0162393	1.03441	0.286467	0.621904
ADK	FALSE	FALSE	TRUE	-0.0658006	1.11636	0.0348738	0.16545
ADO	FALSE	FALSE	TRUE	0.00498679	1.15759	0.00780712	0.0634953
ADORA2A	FALSE	FALSE	TRUE	-0.0263591	0.970631	0.676643	0.96388
ADORA2B	FALSE	FALSE	TRUE	-0.00619076	0.943923	0.816088	1
ADPGK	TRUE	FALSE	FALSE	-0.0194761	1.01564	0.394424	0.739785
ADRA2A	FALSE	FALSE	TRUE	0.0752738	1.0068	0.449458	0.791525
ADRA2C	FALSE	FALSE	TRUE	-0.039856	1.11489	0.0365958	0.170196
ADRB2	FALSE	FALSE	TRUE	-0.0663254	1.34337	3.42069e-07	2.35315e-05
ADSL	FALSE	FALSE	TRUE	-0.108957	1.13802	0.0164656	0.104758
ADSS	FALSE	FALSE	FALSE	-0.00529683	0.945473	0.809119	1
AES	FALSE	FALSE	FALSE	0.0182303	0.999354	0.49692	0.827449
AFF1	FALSE	FALSE	TRUE	0.0862074	1.36693	6.7933e-08	6.409e-06
AFG3L2	FALSE	FALSE	TRUE	-0.0320535	1.02778	0.32285	0.662967
AGL	FALSE	FALSE	TRUE	0.0114379	0.990983	0.550579	0.874044
AGPAT1	FALSE	FALSE	TRUE	0.0327583	0.987669	0.571707	0.887948
AGPAT2	FALSE	FALSE	FALSE	0.0294117	0.943328	0.818721	1
AGT	FALSE	FALSE	TRUE	-0.0117098	1.15922	0.00731466	0.0605339
AGTR1	TRUE	FALSE	FALSE	0.0552558	1.11849	0.0325122	0.158809
AHCY	FALSE	FALSE	TRUE	-0.00827089	1.01105	0.422778	0.768496
AHR	FALSE	FALSE	FALSE	0.0339978	1.01617	0.391209	0.736904
AHRR	FALSE	FALSE	TRUE	0.00100622	0.974691	0.652421	0.946942
AIFM1	FALSE	FALSE	FALSE	0.0224949	0.926318	0.884332	1
AIM2	FALSE	FALSE	TRUE	-0.0280084	0.955158	0.762219	1
AIMP2	FALSE	FALSE	TRUE	1.22342e-05	0.875114	0.981346	1
AIRE	TRUE	FALSE	FALSE	0.101772	0.976272	0.642831	0.938443
AK1	FALSE	FALSE	TRUE	0.0144207	1.0545	0.190391	0.486963
AK2	TRUE	FALSE	FALSE	0.0391423	1.01562	0.394537	0.739785
AK3	FALSE	FALSE	TRUE	0.0614183	1.00346	0.470694	0.808278
AK4	FALSE	FALSE	TRUE	-0.0708144	0.958602	0.744222	1
AKAP11	FALSE	FALSE	TRUE	0.016339	1.08242	0.0960984	0.324455
AKAP17A	FALSE	FALSE	FALSE	0.0263908	0.921617	0.899155	1
AKAP1	FALSE	FALSE	TRUE	0.00460082	0.920568	0.90227	1
AKAP8	FALSE	FALSE	TRUE	0.00961542	0.978493	0.629227	0.927963
AKAP8L	FALSE	FALSE	TRUE	0.015482	0.828673	0.998238	1
AKAP9	FALSE	FALSE	TRUE	0.0840638	0.996461	0.51547	0.842199
AKR1A1	FALSE	FALSE	FALSE	-0.00761143	1.37904	2.88235e-08	2.97422e-06
AKR1B1	FALSE	FALSE	FALSE	0.0370732	0.895761	0.957375	1
AKR1C1	FALSE	FALSE	TRUE	0.0263283	0.971878	0.669272	0.959881
AKR1C2	FALSE	FALSE	TRUE	-0.00266378	0.891416	0.963798	1
AKR1C3	FALSE	FALSE	TRUE	0.0495484	1.31412	2.30285e-06	0.000113493
AKR7A2	FALSE	FALSE	TRUE	0.0504264	0.974116	0.655888	0.94947
AKT1	FALSE	FALSE	TRUE	0.015773	0.97106	0.67411	0.962115
AKT2	FALSE	FALSE	TRUE	0.0018013	0.904202	0.94237	1
AKT3	FALSE	FALSE	TRUE	-0.0153546	1.013	0.410693	0.756815
AKTIP	FALSE	FALSE	TRUE	-0.00617589	0.948983	0.792776	1
ALAD	FALSE	FALSE	TRUE	0.0270175	1.16194	0.00655753	0.0559508
ALAS1	FALSE	FALSE	FALSE	-0.0973521	1.05214	0.200443	0.506117
ALB	FALSE	FALSE	FALSE	0.107795	1.22336	0.000402671	0.00726569
ALDH18A1	FALSE	FALSE	FALSE	0.0421878	1.02148	0.359307	0.707051
ALDH1A3	FALSE	FALSE	TRUE	0.0545254	1.15563	0.00843632	0.0668027
ALDH1B1	FALSE	FALSE	TRUE	-0.0546611	1.03551	0.280605	0.615688
ALDH2	FALSE	FALSE	TRUE	0.0559032	0.925383	0.887393	1
ALDH3A1	FALSE	FALSE	FALSE	0.0177826	1.00909	0.435041	0.779862
ALDH3B1	TRUE	FALSE	FALSE	0.0144312	1.10873	0.044572	0.193909
ALDH4A1	FALSE	FALSE	TRUE	0.0607971	1.03146	0.30241	0.63969
ALDH5A1	FALSE	FALSE	TRUE	0.0431195	1.01791	0.380628	0.726494
ALDH6A1	FALSE	FALSE	TRUE	0.0240555	1.182	0.00281684	0.030901
ALDH7A1	FALSE	FALSE	TRUE	-0.0336037	1.28142	1.69527e-05	0.000583102
ALDH9A1	FALSE	FALSE	TRUE	0.000225186	0.878224	0.978697	1
ALDOA	FALSE	FALSE	FALSE	0.135294	1.36546	7.52995e-08	6.54313e-06
ALDOC	FALSE	FALSE	TRUE	0.0230366	1.00916	0.434611	0.779515
ALG9	FALSE	FALSE	TRUE	-0.00485577	0.964946	0.709435	0.984408
ALK	FALSE	FALSE	TRUE	-0.00256598	0.95989	0.737329	0.997693
ALMS1	FALSE	FALSE	TRUE	0.0454945	0.855052	0.992643	1
ALX1	FALSE	FALSE	FALSE	0.059128	0.93161	0.865946	1
AMBP	FALSE	FALSE	TRUE	0.0331014	0.941009	0.828775	1
AMD1	FALSE	FALSE	TRUE	0.0215022	0.896214	0.956658	1
AMDHD2	FALSE	FALSE	FALSE	-0.0551652	0.902461	0.945755	1
AMIGO3	FALSE	FALSE	TRUE	0.0251819	1.21583	0.000585248	0.00942678
AMPD2	FALSE	FALSE	TRUE	0.00173261	1.05766	0.177424	0.467935
AMT	FALSE	FALSE	TRUE	-0.010805	1.021	0.362189	0.709762
ANAPC5	FALSE	FALSE	TRUE	-0.0142222	1.13865	0.0160902	0.103972
ANG	FALSE	FALSE	FALSE	0.0170862	0.955256	0.761716	1
ANGPT1	FALSE	FALSE	TRUE	-0.0225949	1.05685	0.180672	0.473099
ANKRD10	FALSE	FALSE	TRUE	-0.026488	1.1412	0.0146511	0.0971448
ANKRD37	FALSE	FALSE	TRUE	-0.0540343	1.0526	0.198468	0.503356
ANKRD49	FALSE	FALSE	TRUE	-0.0738974	1.10044	0.05751	0.23102
ANKRD55	FALSE	FALSE	TRUE	-0.0148701	0.965867	0.704221	0.984408
ANKZF1	FALSE	FALSE	TRUE	0.0994903	1.23865	0.00018355	0.004123
ANO1	FALSE	FALSE	TRUE	0.018958	0.874234	0.982043	1
ANP32E	FALSE	FALSE	TRUE	-0.021245	0.973869	0.657373	0.950063
ANPEP	FALSE	FALSE	TRUE	0.108145	1.07563	0.114899	0.360986
ANXA1	FALSE	FALSE	FALSE	-0.0234203	1.02877	0.317322	0.655693
ANXA3	FALSE	FALSE	FALSE	-0.0774385	1.10051	0.0573993	0.230856
ANXA5	FALSE	FALSE	FALSE	0.106924	1.18479	0.0024916	0.0281756
ANXA7	FALSE	FALSE	TRUE	-0.00709417	0.970217	0.679077	0.965681
AOC3	FALSE	FALSE	TRUE	-0.0257449	1.02268	0.352257	0.697825
AP1S2	FALSE	FALSE	FALSE	-0.103711	1.23573	0.000213821	0.00455508
AP2A1	FALSE	FALSE	TRUE	-0.0266072	0.948527	0.794942	1
AP2A2	FALSE	FALSE	TRUE	-0.0593738	1.25576	7.30637e-05	0.00196547
AP2M1	FALSE	FALSE	TRUE	0.0117854	1.02903	0.31582	0.654227
APBB2	FALSE	FALSE	TRUE	-0.000246685	0.967522	0.694748	0.97714
APC	FALSE	FALSE	TRUE	-0.0920244	1.05416	0.191799	0.48905
APEH	FALSE	FALSE	TRUE	0.0886473	1.14975	0.0106097	0.0783938
APEX1	FALSE	FALSE	TRUE	-0.0156004	0.865353	0.987943	1
APOA1	TRUE	FALSE	FALSE	-0.0725875	0.917608	0.910694	1
APOA2	TRUE	FALSE	FALSE	-0.0289045	1.01519	0.397199	0.74251
APOA5	FALSE	FALSE	TRUE	0.0445834	1.15141	0.00995144	0.0752698
APOB	FALSE	FALSE	FALSE	-0.00680802	1.04691	0.223953	0.539383
APOC2	FALSE	FALSE	TRUE	0.00037731	0.997343	0.509814	0.835853
APOC3	TRUE	FALSE	FALSE	-0.0214381	0.969453	0.683549	0.969535
APOE	TRUE	FALSE	FALSE	0.127367	1.1778	0.00338039	0.0355479
APOH	FALSE	FALSE	FALSE	0.115113	0.896863	0.955612	1
APOM	FALSE	FALSE	TRUE	-0.0540039	0.971854	0.669412	0.959881
APP	FALSE	FALSE	TRUE	-0.0726371	0.954028	0.767976	1
APPBP2	FALSE	FALSE	TRUE	0.000437244	0.89379	0.960392	1
APRT	TRUE	FALSE	FALSE	-0.0717329	1.07488	0.117139	0.36562
AQP12A	FALSE	FALSE	TRUE	-0.0107061	1.06209	0.160212	0.441414
AR	FALSE	FALSE	FALSE	-0.00772691	1.29168	9.20789e-06	0.000345505
ARAF	FALSE	FALSE	FALSE	-0.067284	1.04539	0.231093	0.552948
ARAP1	FALSE	FALSE	FALSE	-0.0846523	1.00128	0.484627	0.819375
ARF1	FALSE	FALSE	TRUE	-0.0196013	1.00929	0.433778	0.778793
ARF4	FALSE	FALSE	TRUE	-0.0449931	0.863152	0.989119	1
ARF6	FALSE	FALSE	FALSE	0.0161799	1.13331	0.0195201	0.117192
ARFIP2	FALSE	FALSE	TRUE	0.0067223	1.14974	0.0106131	0.0783938
ARFRP1	FALSE	FALSE	TRUE	0.0534425	0.985532	0.585253	0.89922
ARG1	TRUE	FALSE	FALSE	-0.0018161	1.05589	0.184593	0.479318
ARG2	FALSE	FALSE	TRUE	-0.02569	1.04187	0.248141	0.574254
ARHGAP1	FALSE	FALSE	TRUE	0.0557107	1.13838	0.0162529	0.104614
ARHGAP35	FALSE	FALSE	TRUE	0.0582205	0.904616	0.941542	1
ARHGDIB	TRUE	FALSE	FALSE	-0.0510061	1.12761	0.0238538	0.133174
ARHGEF11	FALSE	FALSE	TRUE	0.0194308	1.06574	0.146936	0.422187
ARHGEF12	FALSE	FALSE	TRUE	-0.0654737	1.13481	0.0184991	0.112701
ARHGEF2	FALSE	FALSE	TRUE	-0.0396141	1.05332	0.195385	0.497042
ARHGEF5	FALSE	FALSE	TRUE	0.0658988	1.08736	0.0839657	0.299735
ARHGEF6	FALSE	FALSE	FALSE	-0.00450142	0.930352	0.870483	1
ARHGEF7	FALSE	FALSE	TRUE	-0.0382585	0.94962	0.78973	1
ARID3A	TRUE	FALSE	FALSE	0.0452721	1.11852	0.0324814	0.158809
ARID5B	FALSE	FALSE	TRUE	0.0496085	0.983827	0.596005	0.904831
ARL1	FALSE	FALSE	TRUE	0.0185441	1.05913	0.17156	0.458696
ARL3	FALSE	FALSE	TRUE	-0.0738568	1.03574	0.279375	0.61377
ARNT2	FALSE	FALSE	TRUE	0.0215295	1.25641	7.04956e-05	0.00192377
ARNT	TRUE	FALSE	FALSE	0.0216819	1.02552	0.335756	0.678084
ARNTL2	FALSE	FALSE	TRUE	0.0311939	1.02578	0.33429	0.675955
ARNTL	FALSE	FALSE	TRUE	0.122621	0.93886	0.837784	1
ARPC1A	FALSE	FALSE	TRUE	0.0572542	1.18399	0.00258063	0.0290827
ARPC1B	TRUE	FALSE	FALSE	0.0457911	1.01822	0.378778	0.724219
ARPC2	TRUE	FALSE	FALSE	0.0886364	1.13738	0.0168579	0.105626
ARPC3	FALSE	FALSE	FALSE	0.043402	0.993391	0.535163	0.857331
ARPC4	FALSE	FALSE	FALSE	0.0113042	1.05882	0.172803	0.460158
ARPC5	TRUE	FALSE	FALSE	0.117346	1.08911	0.0799495	0.290422
ARRB1	FALSE	FALSE	TRUE	-0.0114611	1.00312	0.472831	0.810131
ARX	FALSE	FALSE	FALSE	0.0745441	0.999008	0.499137	0.8278
ASAH1	FALSE	FALSE	FALSE	0.0410123	1.02115	0.3613	0.708861
ASAP2	FALSE	FALSE	TRUE	0.0908424	1.04452	0.235258	0.55632
ASCC3	FALSE	FALSE	TRUE	-0.0101222	0.923483	0.893442	1
ASCL4	FALSE	FALSE	TRUE	0.0907662	1.1665	0.00544201	0.0492316
ASF1B	FALSE	FALSE	TRUE	0.00510085	1.08407	0.0919068	0.315253
ASGR2	FALSE	FALSE	FALSE	0.0025283	1.12941	0.0224043	0.128716
ASH2L	FALSE	FALSE	TRUE	-0.0324425	1.13113	0.0210904	0.123258
ASL	FALSE	FALSE	TRUE	0.139031	1.30671	3.66674e-06	0.000152789
ASMTL	FALSE	FALSE	FALSE	0.039389	0.972925	0.66303	0.954371
ASNA1	FALSE	FALSE	FALSE	-0.113502	1.00814	0.441043	0.784658
ASNS	FALSE	FALSE	TRUE	-0.0322633	1.01954	0.370854	0.718217
ASPH	FALSE	FALSE	TRUE	-0.0880287	0.958961	0.74231	1
ASRGL1	FALSE	FALSE	TRUE	0.0202557	0.887844	0.968476	1
ASS1	TRUE	FALSE	FALSE	0.00767248	1.14926	0.0108096	0.0786194
ATF1	FALSE	FALSE	FALSE	-0.0140383	0.886389	0.970238	1
ATF2	FALSE	FALSE	TRUE	-0.00306662	0.994772	0.526305	0.849874
ATF3	FALSE	FALSE	FALSE	-0.0157286	0.981495	0.610613	0.917726
ATF4	FALSE	FALSE	FALSE	0.0470683	1.00746	0.445331	0.788886
ATF5	FALSE	FALSE	FALSE	0.0300838	1.13926	0.0157368	0.102897
ATF6	TRUE	FALSE	FALSE	-0.0199146	1.41096	2.75928e-09	4.14144e-07
ATG12	FALSE	FALSE	TRUE	-0.111456	1.11788	0.0331741	0.160382
ATG16L2	TRUE	FALSE	FALSE	0.101521	0.882936	0.974098	1
ATG3	FALSE	FALSE	TRUE	0.0402273	0.945101	0.810805	1
ATG4A	FALSE	FALSE	FALSE	0.0060584	1.01058	0.425729	0.770701
ATG4B	FALSE	FALSE	TRUE	-0.0135987	1.06143	0.162708	0.443653
ATG4D	FALSE	FALSE	TRUE	0.00458512	0.799992	0.99972	1
ATG5	FALSE	FALSE	TRUE	0.00590978	1.03222	0.298247	0.636164
ATG7	FALSE	FALSE	TRUE	0.0308275	1.04916	0.213636	0.526891
ATIC	FALSE	FALSE	TRUE	0.039454	0.994961	0.525093	0.849098
ATM	TRUE	FALSE	FALSE	0.0239683	0.851552	0.993829	1
ATMIN	FALSE	FALSE	TRUE	0.0960215	1.07854	0.106524	0.346061
ATOX1	FALSE	FALSE	TRUE	0.0108838	1.02748	0.32458	0.665324
ATP11B	FALSE	FALSE	TRUE	0.117046	0.915555	0.916223	1
ATP1A3	FALSE	FALSE	TRUE	-0.0207933	0.905938	0.938837	1
ATP1B1	FALSE	FALSE	TRUE	0.0698069	0.992815	0.538852	0.860807
ATP2A2	FALSE	FALSE	TRUE	-0.0862897	0.998449	0.502723	0.830411
ATP2C1	FALSE	FALSE	TRUE	-0.0405201	1.30994	2.99691e-06	0.000131944
ATP5A1	FALSE	FALSE	FALSE	0.00878936	0.877171	0.979627	1
ATP5B	FALSE	FALSE	FALSE	0.0804091	1.05587	0.184688	0.479318
ATP5C1	FALSE	FALSE	FALSE	-0.0619195	0.963168	0.719389	0.988113
ATP5D	FALSE	FALSE	FALSE	0.0531058	1.12682	0.0245177	0.135207
ATP5F1	FALSE	FALSE	FALSE	-0.0551735	1.04468	0.234487	0.55632
ATP5G1	FALSE	FALSE	FALSE	0.0451731	0.942004	0.824504	1
ATP5H	FALSE	FALSE	FALSE	-0.00727649	0.946637	0.803783	1
ATP5L	FALSE	FALSE	FALSE	0.0534495	1.03473	0.284722	0.618929
ATP5O	FALSE	FALSE	FALSE	-0.0105709	1.16663	0.00541356	0.0491087
ATP5S	FALSE	FALSE	FALSE	-0.0505009	1.0039	0.467894	0.804681
ATP6AP1	FALSE	FALSE	FALSE	0.041158	0.963735	0.716228	0.985528
ATP6V0A1	FALSE	FALSE	TRUE	-0.0317593	1.06576	0.146887	0.422187
ATP6V0B	FALSE	FALSE	TRUE	-0.0770826	0.943859	0.816372	1
ATP6V0C	FALSE	FALSE	TRUE	0.0582852	1.09768	0.0624515	0.243849
ATP6V1A	FALSE	FALSE	TRUE	-0.0302378	1.05994	0.168408	0.453715
ATP6V1D	FALSE	FALSE	TRUE	-0.0281213	1.06726	0.141658	0.411032
ATP6V1F	FALSE	FALSE	TRUE	0.0609108	1.10672	0.0474679	0.201138
ATP7A	FALSE	FALSE	FALSE	-0.0303608	0.946197	0.805808	1
ATR	FALSE	FALSE	TRUE	0.057079	1.21307	0.000669956	0.0103374
ATRX	FALSE	FALSE	FALSE	0.0302941	1.84778	1.11022e-16	7.33191e-14
ATXN3	FALSE	FALSE	TRUE	-0.0061374	1.04844	0.216938	0.530614
AURKA	FALSE	FALSE	TRUE	0.0222186	1.00001	0.492746	0.824656
AURKAIP1	FALSE	FALSE	TRUE	0.0143731	1.03782	0.26856	0.598859
AURKB	FALSE	FALSE	FALSE	0.0977103	1.14522	0.0126058	0.0876302
AXIN2	FALSE	FALSE	TRUE	0.000282249	0.922938	0.895133	1
AXL	FALSE	FALSE	TRUE	0.0243831	1.09632	0.0649999	0.250667
AZGP1	FALSE	FALSE	TRUE	-0.0307332	1.01432	0.402513	0.746799
B2M	TRUE	FALSE	FALSE	-0.0297241	0.796353	0.999784	1
B3GNT1	FALSE	FALSE	FALSE	0.0446176	0.892449	0.962346	1
B4GALNT1	FALSE	FALSE	TRUE	-0.0418466	1.03305	0.293755	0.632117
B4GALT1	TRUE	FALSE	FALSE	0.043189	1.0118	0.418148	0.764521
B4GALT4	FALSE	FALSE	TRUE	-0.0120441	0.979464	0.623229	0.925136
BACE1	FALSE	FALSE	TRUE	0.0259523	0.917933	0.909797	1
BACH1	TRUE	FALSE	FALSE	0.0223214	1.06185	0.161109	0.442214
BACH2	FALSE	FALSE	FALSE	0.0150208	1.15967	0.00718564	0.059661
BAD	FALSE	FALSE	TRUE	0.0134184	1.08267	0.0954506	0.323259
BAG1	FALSE	FALSE	TRUE	-0.0169642	0.915094	0.917429	1
BAG3	FALSE	FALSE	TRUE	0.0770199	0.999227	0.497735	0.827553
BAG6	FALSE	FALSE	TRUE	0.0242271	1.14296	0.0137219	0.092848
BAK1	FALSE	FALSE	FALSE	-0.0710751	1.45538	8.66718e-11	1.43095e-08
BARX1	FALSE	FALSE	TRUE	0.0464521	0.984771	0.590061	0.901797
BATF3	TRUE	FALSE	FALSE	0.0107501	0.891351	0.963888	1
BATF	FALSE	FALSE	FALSE	-0.0312821	1.08952	0.0790266	0.287702
BAX	TRUE	FALSE	FALSE	0.0877987	1.04605	0.227993	0.545928
BAZ1B	FALSE	FALSE	TRUE	0.0900824	0.962027	0.725693	0.993021
BBC3	FALSE	FALSE	TRUE	0.0247802	1.05592	0.184488	0.479318
BBS9	FALSE	FALSE	TRUE	-0.0611939	1.07781	0.108601	0.3499
BCAT1	FALSE	FALSE	TRUE	0.138889	1.03273	0.295451	0.632173
BCCIP	FALSE	FALSE	TRUE	-0.0118891	0.9071	0.93638	1
BCKDHA	FALSE	FALSE	TRUE	0.0108251	1.35078	2.07368e-07	1.5562e-05
BCKDK	FALSE	FALSE	TRUE	0.0614807	1.2294	0.000296533	0.00565984
BCL10	TRUE	FALSE	FALSE	-0.106301	1.02196	0.356477	0.703493
BCL2	FALSE	FALSE	FALSE	-0.0417251	0.894254	0.959698	1
BCL2A1	FALSE	FALSE	TRUE	0.0173192	1.1405	0.0150325	0.0988959
BCL2L11	FALSE	FALSE	FALSE	0.0344556	0.871606	0.983998	1
BCL2L13	FALSE	FALSE	TRUE	0.0377212	0.945048	0.811043	1
BCL2L1	FALSE	FALSE	TRUE	0.0194369	0.840735	0.99651	1
BCL2L2	FALSE	FALSE	TRUE	0.0116584	0.882558	0.974495	1
BCL3	TRUE	FALSE	FALSE	0.00152101	0.980988	0.613774	0.919269
BCL6	FALSE	FALSE	FALSE	0.0131611	1.15039	0.0103519	0.0768132
BCL7B	FALSE	FALSE	TRUE	-0.0426122	0.974117	0.65588	0.94947
BCL9	FALSE	FALSE	TRUE	0.0524437	1.02182	0.357299	0.703938
BCLAF1	TRUE	FALSE	FALSE	-0.0235063	0.97013	0.679589	0.965757
BCR	FALSE	FALSE	TRUE	0.00311757	1.15621	0.00824575	0.0657775
BDH1	FALSE	FALSE	TRUE	-0.00712938	1.11405	0.0375991	0.173155
BDKRB2	FALSE	FALSE	TRUE	-0.0850629	0.860513	0.990399	1
BECN1	FALSE	FALSE	TRUE	-0.0594813	0.987201	0.574677	0.890048
BHMT2	FALSE	FALSE	FALSE	0.0119997	1.09154	0.0746378	0.276604
BHMT	FALSE	FALSE	TRUE	-0.0467099	1.03277	0.295256	0.632173
BID	FALSE	FALSE	TRUE	0.00509156	1.10636	0.0479961	0.202923
BIK	FALSE	FALSE	TRUE	-0.061071	0.857058	0.991878	1
BIRC2	FALSE	FALSE	TRUE	0.00960307	0.911846	0.925571	1
BIRC3	FALSE	FALSE	TRUE	-0.0334737	0.974576	0.653119	0.947539
BIRC5	FALSE	FALSE	TRUE	0.101614	1.2144	0.000627833	0.00982101
BIRC6	FALSE	FALSE	TRUE	0.0879536	1.03032	0.308682	0.645106
BLM	FALSE	FALSE	TRUE	0.0466928	1.07764	0.109062	0.349974
BLMH	FALSE	FALSE	TRUE	-0.00451956	0.999863	0.493661	0.825769
BLOC1S1	FALSE	FALSE	TRUE	0.0369931	1.06745	0.141004	0.410217
BLVRA	FALSE	FALSE	TRUE	0.0675578	0.955029	0.762879	1
BLZF1	FALSE	FALSE	TRUE	0.0325632	1.05625	0.183138	0.477238
BMI1	FALSE	FALSE	TRUE	0.015613	1.1379	0.0165387	0.104819
BMP2	TRUE	FALSE	FALSE	-0.016648	0.993651	0.533492	0.855141
BMP4	FALSE	FALSE	TRUE	0.0753789	0.923609	0.893047	1
BMPR1A	FALSE	FALSE	TRUE	-0.00469171	1.04135	0.250712	0.577578
BNIP1	FALSE	FALSE	TRUE	-0.0189053	0.997829	0.506697	0.833324
BNIP2	FALSE	FALSE	TRUE	0.0135454	0.893598	0.960676	1
BNIP3	FALSE	FALSE	TRUE	-0.02998	0.892347	0.962491	1
BNIP3L	FALSE	FALSE	TRUE	0.147618	0.994384	0.528792	0.852574
BOLA1	FALSE	FALSE	TRUE	-0.0197174	0.98801	0.569541	0.884999
BPHL	FALSE	FALSE	TRUE	0.0748661	1.23665	0.000203748	0.0044061
BRAF	FALSE	FALSE	TRUE	0.0136607	0.839651	0.996711	1
BRAP	FALSE	FALSE	TRUE	0.0582464	1.11902	0.0319393	0.158022
BRCA1	FALSE	FALSE	FALSE	0.0236194	0.936778	0.84622	1
BRCA2	FALSE	FALSE	TRUE	0.0430652	1.34724	2.63529e-07	1.93372e-05
BRD2	FALSE	FALSE	TRUE	-0.0171356	1.14372	0.0133398	0.0911965
BRD3	FALSE	FALSE	TRUE	-0.0590724	0.962417	0.723543	0.991344
BRD4	FALSE	FALSE	TRUE	-0.0258895	0.880523	0.976545	1
BRD8	FALSE	FALSE	TRUE	-0.0356736	1.35438	1.62124e-07	1.2746e-05
BRP44	FALSE	FALSE	FALSE	0.0577121	0.917606	0.910701	1
BRPF1	FALSE	FALSE	TRUE	-0.0358742	0.91157	0.926237	1
BRPF3	FALSE	FALSE	TRUE	-0.0109066	0.900044	0.9502	1
BTBD3	FALSE	FALSE	TRUE	0.0312305	0.989637	0.559174	0.877177
BTG1	FALSE	FALSE	TRUE	0.00570541	1.09266	0.0722898	0.270024
BTG2	FALSE	FALSE	TRUE	0.0265694	1.0269	0.327874	0.668882
BTG3	FALSE	FALSE	TRUE	-0.0344494	1.1512	0.0100302	0.0753064
BTK	FALSE	FALSE	FALSE	-0.0515764	0.934455	0.855305	1
BTRC	FALSE	FALSE	TRUE	0.0823744	1.14323	0.0135836	0.0922635
BUB1	FALSE	FALSE	FALSE	-0.051344	0.87661	0.980108	1
BUB1B	FALSE	FALSE	FALSE	0.0759132	1.13667	0.0172978	0.107364
BUB3	FALSE	FALSE	TRUE	0.0549258	1.11662	0.034578	0.164757
BUD13	FALSE	FALSE	TRUE	0.0345691	1.00796	0.442189	0.786272
BUD31	FALSE	FALSE	TRUE	-0.112496	1.07815	0.107622	0.347717
BZW2	FALSE	FALSE	TRUE	0.100979	1.08739	0.0838791	0.299735
C12ORF51	FALSE	FALSE	FALSE	-0.00115082	1.01866	0.376138	0.723088
C14ORF181	FALSE	FALSE	FALSE	-0.0885971	1.02058	0.364668	0.712505
C16ORF5	FALSE	FALSE	FALSE	0.0156176	1.01872	0.375778	0.723088
C16ORF80	FALSE	FALSE	FALSE	-0.0984077	1.07372	0.120668	0.371339
C19ORF10	FALSE	FALSE	FALSE	0.00980017	1.03834	0.265898	0.595655
C19ORF6	FALSE	FALSE	FALSE	-0.0190071	1.00133	0.484288	0.819375
C1ORF106	FALSE	FALSE	FALSE	0.00996085	1.16938	0.00483016	0.044801
C1QBP	FALSE	FALSE	TRUE	-0.0400801	0.858362	0.991345	1
C1QTNF6	FALSE	FALSE	TRUE	-0.0669966	1.08846	0.0814127	0.294119
C1S	TRUE	FALSE	FALSE	0.0241832	1.04734	0.221982	0.537378
C2	FALSE	FALSE	TRUE	-0.0210935	0.965517	0.706207	0.984408
C2CD2	FALSE	FALSE	TRUE	0.113024	0.983525	0.597902	0.905739
C2CD2L	FALSE	FALSE	TRUE	0.00185756	1.0414	0.250461	0.577578
C2ORF3	FALSE	FALSE	FALSE	0.052194	1.00999	0.429431	0.774007
C3	TRUE	FALSE	FALSE	0.0388087	0.875399	0.981115	1
C5	TRUE	FALSE	FALSE	-0.0235228	0.908333	0.933692	1
C5ORF62	FALSE	FALSE	FALSE	-0.057063	1.02747	0.324602	0.665324
C9ORF96	FALSE	FALSE	FALSE	0.0146894	1.45935	6.29399e-11	1.14441e-08
CA12	FALSE	FALSE	TRUE	-0.0348455	1.09871	0.0605728	0.239822
CA2	FALSE	FALSE	TRUE	-0.106756	1.17139	0.00444061	0.0425011
CAB39	FALSE	FALSE	TRUE	0.0653165	0.947892	0.797937	1
CABIN1	FALSE	FALSE	TRUE	0.0355305	0.974469	0.653761	0.948054
CACNA1C	FALSE	FALSE	TRUE	0.0525561	0.893207	0.96125	1
CACNA1D	FALSE	FALSE	TRUE	-0.0454122	0.991811	0.545279	0.868135
CAD	FALSE	FALSE	TRUE	-0.0723386	0.948602	0.79459	1
CALM1	FALSE	FALSE	TRUE	-0.0238086	0.936169	0.848636	1
CALM2	FALSE	FALSE	TRUE	0.1081	1.12987	0.022042	0.127465
CALM3	FALSE	FALSE	TRUE	0.0283478	1.04025	0.256178	0.585282
CALML6	FALSE	FALSE	TRUE	-0.0441915	0.942843	0.820851	1
CALR	TRUE	FALSE	FALSE	-0.00781824	1.17669	0.0035456	0.0365029
CALU	FALSE	FALSE	TRUE	0.0350985	1.08871	0.080854	0.292741
CAMK1	FALSE	FALSE	TRUE	0.0341916	0.930333	0.870549	1
CAMK2D	FALSE	FALSE	TRUE	-0.0319434	1.09031	0.0772973	0.282966
CAMK2G	FALSE	FALSE	TRUE	-0.0657512	1.00684	0.449238	0.791525
CAMKK2	FALSE	FALSE	TRUE	0.127118	0.989724	0.558617	0.877177
CAMLG	FALSE	FALSE	TRUE	-0.00354116	1.0447	0.234393	0.55632
CAND1	FALSE	FALSE	TRUE	0.0774212	0.920533	0.902374	1
CAND2	FALSE	FALSE	TRUE	0.000921664	0.948128	0.796826	1
CANT1	TRUE	FALSE	FALSE	-0.0297792	1.12228	0.0286382	0.149625
CANX	FALSE	FALSE	TRUE	-0.0288225	0.971134	0.673678	0.962115
CAPG	FALSE	FALSE	FALSE	0.0174795	0.996834	0.513077	0.839919
CAPN1	FALSE	FALSE	TRUE	0.0364952	0.877915	0.978973	1
CAPNS1	FALSE	FALSE	TRUE	-0.0102843	1.20435	0.00101786	0.0145497
CAPNS2	FALSE	FALSE	TRUE	0.0219284	1.26683	3.9353e-05	0.00116649
CAPSL	FALSE	FALSE	TRUE	-0.0587668	1.0678	0.139809	0.407834
CARD10	FALSE	FALSE	TRUE	-0.068973	1.13436	0.0187986	0.114105
CARD11	TRUE	FALSE	FALSE	-0.00530499	0.924955	0.888776	1
CARD9	TRUE	FALSE	FALSE	0.132178	1.02313	0.34959	0.69576
CARS	FALSE	FALSE	FALSE	0.0299141	1.14286	0.0137718	0.0929945
CASC3	FALSE	FALSE	TRUE	0.0520638	1.27954	1.89201e-05	0.000637492
CASD1	FALSE	FALSE	TRUE	-0.0224915	0.808245	0.99951	1
CASK	FALSE	FALSE	FALSE	0.0154269	0.891626	0.963506	1
CASP10	TRUE	FALSE	FALSE	0.0589204	1.1104	0.0422737	0.187066
CASP14	FALSE	FALSE	TRUE	0.0183299	1.18314	0.00267967	0.0298928
CASP2	FALSE	FALSE	FALSE	0.0385392	1.03908	0.262104	0.591975
CASP3	FALSE	FALSE	TRUE	-0.0353214	1.03976	0.258638	0.587764
CASP4	FALSE	FALSE	FALSE	0.0165643	1.0907	0.0764343	0.281586
CASP6	FALSE	FALSE	TRUE	0.00300397	0.994246	0.529681	0.853175
CASP7	FALSE	FALSE	TRUE	-0.0763883	1.17476	0.00385044	0.0384113
CASP8	TRUE	FALSE	FALSE	-0.0303619	0.976833	0.639409	0.936703
CAST	TRUE	FALSE	FALSE	-0.0405385	0.997197	0.510749	0.836775
CAT	FALSE	FALSE	TRUE	-0.0255537	0.929829	0.872336	1
CBFA2T3	FALSE	FALSE	TRUE	-0.0780807	1.10097	0.0565997	0.229035
CBFB	FALSE	FALSE	FALSE	0.0772434	0.88326	0.973754	1
CBLB	FALSE	FALSE	TRUE	0.040366	1.01617	0.391215	0.736904
CBR1	FALSE	FALSE	TRUE	0.0110529	0.840033	0.996641	1
CBR3	FALSE	FALSE	TRUE	0.00710123	0.944881	0.811797	1
CBS	FALSE	FALSE	TRUE	-0.0552246	1.13741	0.0168339	0.105626
CBX4	FALSE	FALSE	TRUE	0.0741147	1.07028	0.131523	0.392667
CBX6	FALSE	FALSE	TRUE	-0.0812434	1.07214	0.125581	0.379733
CBX7	FALSE	FALSE	TRUE	-0.0448053	0.977469	0.63552	0.933491
CCBL1	FALSE	FALSE	FALSE	-0.136013	1.01782	0.381185	0.727136
CCDC85B	FALSE	FALSE	TRUE	-0.0277352	0.992125	0.543271	0.866609
CCDC86	FALSE	FALSE	TRUE	0.100198	1.0174	0.383713	0.728591
CCDC90A	FALSE	FALSE	FALSE	0.0143844	1.00165	0.482261	0.819149
CCL20	FALSE	FALSE	TRUE	-0.0490263	0.976912	0.638923	0.936412
CCL2	TRUE	FALSE	FALSE	0.0215867	0.960437	0.734374	0.99573
CCNA1	FALSE	FALSE	TRUE	-0.0570732	0.865633	0.987786	1
CCNA2	FALSE	FALSE	TRUE	0.035109	1.08553	0.0883164	0.307942
CCNB2	FALSE	FALSE	TRUE	0.0113937	1.12541	0.0257404	0.139565
CCNC	FALSE	FALSE	TRUE	0.0185833	1.19453	0.00160732	0.0200231
CCND1	FALSE	FALSE	TRUE	0.0585389	1.07744	0.109635	0.350789
CCND2	FALSE	FALSE	TRUE	-0.0276948	0.926533	0.883623	1
CCND3	TRUE	FALSE	FALSE	0.0447746	1.40353	4.81458e-09	5.97224e-07
CCNE2	FALSE	FALSE	TRUE	0.0615188	1.05892	0.172392	0.459806
CCNF	FALSE	FALSE	TRUE	0.00320232	0.965157	0.708245	0.984408
CCNG1	FALSE	FALSE	TRUE	0.0343582	1.04107	0.252069	0.580022
CCNG2	FALSE	FALSE	TRUE	0.0162707	1.06568	0.147154	0.422187
CCNH	FALSE	FALSE	TRUE	-0.0161011	0.959421	0.739849	0.998346
CCNL1	FALSE	FALSE	FALSE	-0.0200158	0.936168	0.84864	1
CCP110	FALSE	FALSE	TRUE	-0.0370422	1.15809	0.0076538	0.0626696
CCRN4L	FALSE	FALSE	FALSE	0.0284619	1.33089	7.82349e-07	4.454e-05
CCT7	FALSE	FALSE	TRUE	-0.0830336	1.01365	0.406648	0.752242
CCT8	FALSE	FALSE	TRUE	-0.0657894	1.2321	0.000258149	0.00507764
CD14	TRUE	FALSE	FALSE	0.0844758	0.860712	0.990307	1
CD19	TRUE	FALSE	FALSE	0.0202347	0.728479	0.999999	1
CD24	FALSE	FALSE	FALSE	-0.0415755	0.904761	0.94125	1
CD2BP2	FALSE	FALSE	TRUE	0.0881903	1.18009	0.0030618	0.0329715
CD320	FALSE	FALSE	TRUE	-0.0113826	0.926903	0.882391	1
CD44	TRUE	FALSE	FALSE	-0.035791	1.13818	0.0163725	0.104758
CD46	FALSE	FALSE	TRUE	0.0145895	0.982013	0.607383	0.913667
CD58	FALSE	FALSE	TRUE	0.000770333	1.04302	0.242472	0.565425
CD59	FALSE	FALSE	FALSE	0.10841	0.998365	0.50326	0.830883
CD81	TRUE	FALSE	FALSE	0.0628284	0.861188	0.990085	1
CD83	FALSE	FALSE	TRUE	0.160858	1.41762	1.66539e-09	2.61863e-07
CD97	FALSE	FALSE	FALSE	-0.0520395	0.84275	0.996107	1
CD99	FALSE	FALSE	FALSE	0.0365121	0.976407	0.642008	0.938132
CDA	TRUE	FALSE	FALSE	-0.0565671	0.946155	0.806003	1
CDC20	FALSE	FALSE	TRUE	0.00381885	1.083	0.0946063	0.321481
CDC25A	FALSE	FALSE	TRUE	0.101794	1.17211	0.00430675	0.0416347
CDC25B	FALSE	FALSE	TRUE	-0.00648466	0.945526	0.808878	1
CDC25C	FALSE	FALSE	TRUE	-0.00577043	0.891965	0.963032	1
CDC37	FALSE	FALSE	TRUE	0.0448387	0.977852	0.63317	0.930867
CDC42	FALSE	FALSE	FALSE	0.00954353	1.02966	0.312357	0.648274
CDC42SE1	FALSE	FALSE	FALSE	0.0313588	0.953438	0.770957	1
CDC7	FALSE	FALSE	FALSE	-0.0565018	1.06288	0.157285	0.438346
CDCA4	FALSE	FALSE	FALSE	0.0602842	0.916707	0.913152	1
CDCA7L	FALSE	FALSE	TRUE	0.0296283	0.999649	0.495031	0.826386
CDCA8	FALSE	FALSE	FALSE	-0.0491827	0.97356	0.659227	0.951205
CDH11	FALSE	FALSE	TRUE	-0.100553	0.901229	0.948058	1
CDH1	TRUE	FALSE	FALSE	0.0576938	0.970826	0.675495	0.963076
CDIPT	FALSE	FALSE	TRUE	-0.0383262	0.896333	0.956468	1
CDK10	FALSE	FALSE	TRUE	0.081042	0.997567	0.508377	0.834324
CDK11B	FALSE	FALSE	TRUE	0.0379917	1.12029	0.0306168	0.156255
CDK16	FALSE	FALSE	FALSE	-0.037742	1.11188	0.0403285	0.182298
CDK19	FALSE	FALSE	TRUE	-0.0108537	1.38412	1.99987e-08	2.20119e-06
CDK1	FALSE	FALSE	FALSE	-0.0112852	0.887824	0.968502	1
CDK2	FALSE	FALSE	TRUE	0.0182381	1.09747	0.0628396	0.244554
CDK4	FALSE	FALSE	FALSE	0.0769583	0.936641	0.846768	1
CDK5	FALSE	FALSE	TRUE	0.0622819	1.06804	0.139006	0.407582
CDK6	FALSE	FALSE	TRUE	0.0438758	1.10338	0.0526118	0.216614
CDK7	FALSE	FALSE	TRUE	0.0174201	1.07571	0.114677	0.36063
CDK8	FALSE	FALSE	TRUE	-0.112055	1.33107	7.73207e-07	4.454e-05
CDK9	FALSE	FALSE	TRUE	0.00160188	0.85644	0.992121	1
CDKAL1	FALSE	FALSE	TRUE	-0.0148021	1.15499	0.00865326	0.0681934
CDKN1A	FALSE	FALSE	FALSE	0.043372	1.2196	0.000486073	0.00827325
CDKN1B	FALSE	FALSE	TRUE	0.0464337	1.19895	0.00131128	0.0176729
CDKN1C	FALSE	FALSE	TRUE	-0.0187933	1.10496	0.0501301	0.209962
CDKN2A	FALSE	FALSE	TRUE	0.0587601	0.847224	0.995064	1
CDKN2B	FALSE	FALSE	TRUE	0.0605249	0.905306	0.940142	1
CDO1	FALSE	FALSE	TRUE	-0.0121702	1.17534	0.00375688	0.0379365
CDT1	FALSE	FALSE	TRUE	0.0299721	1.0637	0.154256	0.432388
CDX1	FALSE	FALSE	FALSE	-0.0401359	1.11582	0.0354931	0.166475
CDX2	FALSE	FALSE	FALSE	0.00751517	1.12131	0.0295834	0.153351
CEACAM1	FALSE	FALSE	TRUE	-4.85999e-06	0.945967	0.806862	1
CEACAM6	FALSE	FALSE	TRUE	0.0243177	1.13383	0.0191547	0.115418
CEBPA	FALSE	FALSE	TRUE	-0.011128	1.0792	0.104694	0.341711
CEBPB	FALSE	FALSE	FALSE	-0.00867722	1.01038	0.426974	0.77175
CEBPD	FALSE	FALSE	FALSE	-0.0152617	1.07057	0.130591	0.390945
CEBPG	FALSE	FALSE	TRUE	0.111399	1.00559	0.457115	0.797377
CEBPZ	FALSE	FALSE	FALSE	0.0397887	1.12014	0.030776	0.156611
CELSR2	FALSE	FALSE	TRUE	-0.064336	0.877594	0.979257	1
CENPE	FALSE	FALSE	TRUE	0.00218275	1.12709	0.0242858	0.134776
CEP55	FALSE	FALSE	FALSE	0.00541237	1.07525	0.116027	0.363838
CEP72	FALSE	FALSE	TRUE	-0.0168772	1.0134	0.408236	0.754334
CEPT1	FALSE	FALSE	FALSE	0.00182381	1.00089	0.487066	0.820342
CERS2	FALSE	FALSE	TRUE	0.0273903	1.14889	0.0109643	0.0792213
CERS3	FALSE	FALSE	TRUE	-0.00562127	0.883876	0.973091	1
CERS4	FALSE	FALSE	TRUE	-0.0441966	1.07376	0.120532	0.371339
CES1	FALSE	FALSE	FALSE	-0.0153847	1.10611	0.0483786	0.204018
CES2	FALSE	FALSE	TRUE	-0.0612259	1.06271	0.157925	0.438996
CETN2	FALSE	FALSE	FALSE	-0.010591	0.974702	0.652355	0.946942
CETN3	FALSE	FALSE	TRUE	-0.0528314	1.06706	0.142359	0.412341
CFB	TRUE	FALSE	FALSE	-0.0281836	1.01812	0.379379	0.724948
CFD	TRUE	FALSE	FALSE	-0.00200057	0.854906	0.992696	1
CFL1	FALSE	FALSE	TRUE	0.0780306	1.11324	0.038599	0.177019
CFLAR	FALSE	FALSE	TRUE	0.0203128	1.1625	0.00641051	0.0548381
CFTR	TRUE	FALSE	FALSE	0.0584315	0.938459	0.839431	1
CGRRF1	FALSE	FALSE	TRUE	0.0637636	0.923801	0.892444	1
CHAC1	FALSE	FALSE	TRUE	0.0616844	0.939359	0.835718	1
CHAF1B	FALSE	FALSE	TRUE	0.12781	1.12262	0.028306	0.148359
CHD1	FALSE	FALSE	TRUE	0.133297	0.879085	0.977911	1
CHD8	FALSE	FALSE	TRUE	0.128665	1.32569	1.09836e-06	6.14711e-05
CHEK1	FALSE	FALSE	TRUE	-0.0146592	0.996409	0.515804	0.842327
CHEK2	FALSE	FALSE	TRUE	-0.00208517	0.857779	0.991587	1
CHERP	FALSE	FALSE	TRUE	0.00726544	1.08807	0.0823137	0.295756
CHKA	FALSE	FALSE	TRUE	0.14066	1.0072	0.446982	0.790322
CHKB	FALSE	FALSE	TRUE	-0.13357	1.06876	0.136555	0.402954
CHMP2A	FALSE	FALSE	TRUE	0.281746	1.87115	1.11022e-16	7.33191e-14
CHMP4A	FALSE	FALSE	TRUE	0.0544884	0.858941	0.991098	1
CHN1	FALSE	FALSE	TRUE	-0.0107167	0.949809	0.788822	1
CHRAC1	FALSE	FALSE	TRUE	0.0210411	1.22655	0.00034283	0.00635968
CHRM1	FALSE	FALSE	TRUE	-0.0718654	1.25558	7.38091e-05	0.00196547
CHUK	TRUE	FALSE	FALSE	0.0714788	1.16566	0.00563325	0.0501375
CIR1	FALSE	FALSE	TRUE	-0.0575886	1.19162	0.00183518	0.0220355
CIRBP	FALSE	FALSE	TRUE	-0.0118521	0.943052	0.819937	1
CISD1	FALSE	FALSE	TRUE	0.00387008	0.939825	0.833776	1
CISH	FALSE	FALSE	TRUE	0.0231806	0.955465	0.760644	1
CIT	FALSE	FALSE	TRUE	0.0138597	1.15539	0.00851935	0.0672988
CKB	FALSE	FALSE	TRUE	-0.0189289	1.10421	0.051288	0.212355
CKS1B	FALSE	FALSE	TRUE	1.41197e-06	0.964814	0.710178	0.984408
CLASRP	FALSE	FALSE	TRUE	0.0112956	1.11944	0.0315046	0.157618
CLCN3	FALSE	FALSE	TRUE	0.120978	1.09814	0.0616095	0.242942
CLCN5	FALSE	FALSE	FALSE	0.119828	1.20987	0.000782347	0.0117959
CLEC16A	FALSE	FALSE	TRUE	0.0239016	1.15257	0.00951223	0.0728756
CLIC4	FALSE	FALSE	TRUE	-0.0417655	1.03315	0.293192	0.63152
CLK1	FALSE	FALSE	TRUE	-0.0422025	1.01882	0.375201	0.723088
CLK2	FALSE	FALSE	TRUE	-0.0609856	0.953048	0.772912	1
CLK3	FALSE	FALSE	FALSE	-0.0601517	1.2692	3.44001e-05	0.00105175
CLK4	FALSE	FALSE	TRUE	0.162828	1.05431	0.191186	0.488475
CLN3	FALSE	FALSE	TRUE	-0.0356223	0.940114	0.832562	1
CLOCK	FALSE	FALSE	FALSE	-0.0153618	1.07434	0.118758	0.3689
CLPB	FALSE	FALSE	TRUE	0.101462	1.0555	0.186198	0.481806
CLPP	FALSE	FALSE	TRUE	0.109784	1.12665	0.024664	0.135508
CLPX	FALSE	FALSE	TRUE	0.0170956	0.945871	0.807302	1
CLTA	FALSE	FALSE	TRUE	-0.0194143	0.946877	0.802671	1
CLTB	FALSE	FALSE	TRUE	-0.00226644	0.935927	0.849591	1
CLTC	FALSE	FALSE	TRUE	-0.0038314	1.06888	0.136152	0.402727
CMAS	FALSE	FALSE	TRUE	0.0202813	1.09964	0.0589203	0.235254
CMPK1	FALSE	FALSE	TRUE	0.00863231	1.0408	0.253455	0.582401
CNDP2	FALSE	FALSE	TRUE	-0.0744055	1.09305	0.0714854	0.267928
CNNM2	FALSE	FALSE	TRUE	-0.052595	0.920612	0.902142	1
CNOT3	FALSE	FALSE	TRUE	0.0499585	0.983062	0.600808	0.907118
CNOT4	FALSE	FALSE	TRUE	0.03709	0.842491	0.996161	1
CNOT8	FALSE	FALSE	TRUE	0.068708	1.02854	0.318567	0.657339
COASY	FALSE	FALSE	TRUE	-0.0189771	0.989373	0.560855	0.877317
COBL	FALSE	FALSE	TRUE	-0.0404833	1.32034	1.55013e-06	8.53086e-05
COG2	FALSE	FALSE	TRUE	0.0195006	0.798782	0.999743	1
COG4	FALSE	FALSE	TRUE	-0.0381449	1.0493	0.21301	0.526628
COG7	FALSE	FALSE	TRUE	0.0274107	1.12936	0.0224394	0.128716
COL13A1	FALSE	FALSE	TRUE	-0.104287	0.891585	0.963563	1
COL4A2	FALSE	FALSE	TRUE	-0.023445	0.865868	0.987653	1
COL4A5	FALSE	FALSE	FALSE	0.0158008	0.982318	0.605472	0.912076
COMT	FALSE	FALSE	TRUE	0.0142222	0.98854	0.566166	0.882776
COPA	TRUE	FALSE	FALSE	0.0264967	1.01832	0.378155	0.724107
COPB2	FALSE	FALSE	TRUE	-0.00650843	1.09506	0.0674402	0.257145
COPS2	FALSE	FALSE	TRUE	-0.121767	0.964754	0.710517	0.984408
COPS5	FALSE	FALSE	TRUE	-0.00389529	1.0085	0.438789	0.782756
COPS7A	FALSE	FALSE	TRUE	0.0880558	1.16758	0.0052044	0.0476036
COPZ1	FALSE	FALSE	TRUE	0.0226306	0.864378	0.988477	1
COX4I1	FALSE	FALSE	TRUE	-0.0236997	0.994052	0.530924	0.853926
COX5A	FALSE	FALSE	TRUE	-0.0140572	0.993829	0.532354	0.854668
COX5B	FALSE	FALSE	TRUE	-0.041838	1.04085	0.253158	0.582123
COX6C	FALSE	FALSE	TRUE	0.0189935	1.11706	0.0340859	0.163582
COX7B	FALSE	FALSE	FALSE	0.0257333	1.04238	0.245588	0.570656
CP	FALSE	FALSE	FALSE	0.00203192	0.965895	0.704059	0.984408
CPD	FALSE	FALSE	TRUE	-0.0419836	1.0013	0.484452	0.819375
CPE	FALSE	FALSE	TRUE	-0.0247951	0.998102	0.504946	0.832834
CPNE3	FALSE	FALSE	TRUE	-0.0151835	1.07582	0.114347	0.360004
CPSF4	FALSE	FALSE	TRUE	-0.00603684	1.0816	0.0982487	0.32869
CPT1A	FALSE	FALSE	TRUE	0.0365924	0.890468	0.965091	1
CPT2	FALSE	FALSE	TRUE	-0.027309	1.07592	0.114039	0.360004
CRABP1	FALSE	FALSE	TRUE	0.0266414	0.973919	0.657073	0.950063
CRABP2	FALSE	FALSE	TRUE	-0.00494897	0.883655	0.97333	1
CRADD	FALSE	FALSE	TRUE	0.0554337	1.40249	5.20253e-09	6.13527e-07
CRAT	FALSE	FALSE	FALSE	-0.0185405	1.08741	0.0838401	0.299735
CRCP	FALSE	FALSE	TRUE	0.058291	1.08454	0.0907397	0.312758
CREB1	TRUE	FALSE	FALSE	-0.0158246	1.06421	0.152412	0.430878
CREB3	FALSE	FALSE	FALSE	-0.0395197	1.00889	0.436308	0.78067
CREB3L1	FALSE	FALSE	FALSE	0.0918374	1.31278	2.5074e-06	0.000121541
CREB3L2	TRUE	FALSE	FALSE	0.023164	1.06753	0.140717	0.409743
CREB3L4	FALSE	FALSE	FALSE	-0.0237411	0.899305	0.951501	1
CREBBP	FALSE	FALSE	TRUE	-0.106856	1.05803	0.175921	0.464712
CREBL2	FALSE	FALSE	TRUE	-0.049254	0.99265	0.53991	0.862081
CREG1	FALSE	FALSE	TRUE	-0.0497946	1.13214	0.020347	0.120621
CREM	TRUE	FALSE	FALSE	0.0228165	1.06176	0.161479	0.442492
CRK	FALSE	FALSE	TRUE	0.0208451	0.874467	0.981861	1
CRKL	FALSE	FALSE	TRUE	0.021991	0.910829	0.927994	1
CROT	FALSE	FALSE	TRUE	0.000989874	1.08815	0.0821329	0.295733
CRTAP	FALSE	FALSE	TRUE	-0.0132448	1.06562	0.147363	0.422187
CRY1	FALSE	FALSE	TRUE	0.0106981	1.06311	0.156447	0.437046
CRYZ	FALSE	FALSE	TRUE	-0.0999815	0.88181	0.975265	1
CSDA	FALSE	FALSE	FALSE	-0.0114015	0.829229	0.99818	1
CSF3	FALSE	FALSE	TRUE	0.0313413	1.19446	0.00161301	0.0200231
CSK	TRUE	FALSE	FALSE	0.0194934	1.36566	7.42491e-08	6.54313e-06
CSNK1A1	FALSE	FALSE	TRUE	-0.0346036	0.83692	0.997172	1
CSNK1A1L	FALSE	FALSE	TRUE	-0.00757918	1.0041	0.46658	0.803311
CSNK1D	FALSE	FALSE	TRUE	-0.0223264	0.891123	0.964201	1
CSNK1E	FALSE	FALSE	TRUE	0.0654993	1.17423	0.00393814	0.0388171
CSNK1G2	FALSE	FALSE	TRUE	0.0718753	0.916641	0.913332	1
CSNK1G3	FALSE	FALSE	TRUE	0.116729	1.16611	0.00553186	0.0495116
CSNK2A2	FALSE	FALSE	TRUE	0.014347	1.23704	0.000199686	0.00439574
CSNK2B	FALSE	FALSE	TRUE	-0.0598673	1.0973	0.0631538	0.245046
CTBP2	FALSE	FALSE	TRUE	0.00924259	0.963507	0.717499	0.985926
CTCF	FALSE	FALSE	FALSE	-0.0300465	0.891757	0.963323	1
CTCFL	FALSE	FALSE	FALSE	-0.0292475	1.02807	0.321238	0.660889
CTDSP1	FALSE	FALSE	FALSE	-0.0333426	1.14649	0.0120153	0.0851384
CTH	FALSE	FALSE	TRUE	0.031902	1.06402	0.153123	0.431656
CTLA4	TRUE	FALSE	FALSE	-0.0221029	1.05991	0.168529	0.453715
CTNNA1	FALSE	FALSE	TRUE	-0.0417528	1.06153	0.162325	0.443339
CTNNAL1	FALSE	FALSE	TRUE	0.00305784	0.959813	0.737741	0.997693
CTNNB1	FALSE	FALSE	TRUE	0.102845	1.06431	0.152066	0.430636
CTNNBIP1	FALSE	FALSE	TRUE	0.0596004	1.08812	0.0822082	0.295733
CTNND1	FALSE	FALSE	TRUE	-0.0703462	1.04857	0.216319	0.529491
CTNS	FALSE	FALSE	TRUE	-0.0312943	0.94078	0.829748	1
CTRB1	FALSE	FALSE	TRUE	-0.0411926	1.038	0.267612	0.597872
CTRB2	FALSE	FALSE	TRUE	0.0387458	0.922716	0.895817	1
CTSB	FALSE	FALSE	FALSE	0.0668562	1.11908	0.0318767	0.158022
CTSD	FALSE	FALSE	FALSE	0.0415232	0.875997	0.980623	1
CTSH	TRUE	FALSE	FALSE	-0.0472712	0.986911	0.576518	0.892234
CTSL1	FALSE	FALSE	FALSE	0.00459698	1.08405	0.091941	0.315253
CTSL2	FALSE	FALSE	FALSE	-0.0347473	1.14159	0.0144411	0.096504
CTTN	FALSE	FALSE	TRUE	0.0181294	1.01022	0.427978	0.773077
CUL2	FALSE	FALSE	TRUE	0.0596914	0.909366	0.931378	1
CXADR	FALSE	FALSE	TRUE	-0.0202402	0.878331	0.978601	1
CXCL12	TRUE	FALSE	FALSE	0.0455545	0.92251	0.896448	1
CXCL1	TRUE	FALSE	FALSE	-0.0662821	1.0335	0.291331	0.629481
CXCL2	FALSE	FALSE	TRUE	-0.0201064	1.00833	0.439821	0.78375
CXCR2	FALSE	FALSE	TRUE	0.0731373	1.35392	1.67291e-07	1.28464e-05
CXCR4	TRUE	FALSE	FALSE	-0.0698542	0.85326	0.993273	1
CYB561	FALSE	FALSE	TRUE	-0.0359016	0.959014	0.742026	1
CYB5A	FALSE	FALSE	FALSE	-0.000222223	1.11741	0.0336926	0.162413
CYB5B	FALSE	FALSE	TRUE	0.0138544	1.01306	0.410327	0.756815
CYB5R3	FALSE	FALSE	TRUE	-0.00329472	1.07179	0.126693	0.382395
CYC1	FALSE	FALSE	TRUE	0.0161874	0.956333	0.756155	1
CYCS	FALSE	FALSE	TRUE	-0.0200394	0.949427	0.790656	1
CYP1A1	FALSE	FALSE	TRUE	0.00151057	1.15744	0.00785565	0.0637331
CYP20A1	FALSE	FALSE	TRUE	0.00185508	0.861369	0.989999	1
CYP24A1	FALSE	FALSE	TRUE	-0.00671518	0.910385	0.929036	1
CYP27B1	FALSE	FALSE	TRUE	0.0537058	1.2827	1.57194e-05	0.000558125
CYP3A5	FALSE	FALSE	FALSE	-0.0162939	0.857346	0.991763	1
CYP51A1	FALSE	FALSE	TRUE	0.0504358	1.03752	0.270088	0.600155
CYTH1	TRUE	FALSE	FALSE	-0.00325484	1.03545	0.280948	0.615995
DAG1	FALSE	FALSE	TRUE	-0.0735706	1.22612	0.000350456	0.00646483
DAP	FALSE	TRUE	FALSE	-0.0577214	1.12386	0.0271386	0.143404
DAPK1	FALSE	FALSE	TRUE	0.0225506	0.86965	0.985334	1
DAPK3	FALSE	FALSE	TRUE	-0.0152322	1.29775	6.37027e-06	0.000247466
DAXX	FALSE	FALSE	TRUE	-0.0140976	1.08905	0.0800951	0.290631
DBI	FALSE	FALSE	TRUE	-0.089672	0.986271	0.580579	0.894156
DCK	FALSE	FALSE	TRUE	-0.0558707	0.989329	0.561137	0.877317
DCLRE1B	FALSE	FALSE	TRUE	-0.0181701	0.937782	0.842188	1
DCP1A	FALSE	FALSE	FALSE	0.0868427	1.13946	0.0156215	0.102346
DCPS	FALSE	FALSE	TRUE	0.0804833	1.01897	0.374247	0.722286
DCTD	FALSE	FALSE	TRUE	0.0227522	1.1405	0.015035	0.0988959
DCTN6	FALSE	FALSE	TRUE	-0.0780445	1.04649	0.225944	0.542201
DCUN1D4	FALSE	FALSE	TRUE	0.00940301	1.13572	0.0178995	0.110415
DDAH1	FALSE	FALSE	TRUE	-0.0409976	1.05617	0.183464	0.477383
DDAH2	FALSE	FALSE	FALSE	0.0505106	0.980263	0.618279	0.921809
DDB1	FALSE	FALSE	TRUE	-0.00437047	1.01575	0.393773	0.739613
DDB2	FALSE	FALSE	FALSE	0.0846282	1.02274	0.351888	0.697825
DDC	FALSE	FALSE	TRUE	-0.0410687	0.912027	0.925134	1
DDIT3	FALSE	FALSE	FALSE	0.0606221	0.978102	0.631631	0.929432
DDIT4	FALSE	FALSE	TRUE	-0.00371109	0.996758	0.513566	0.839919
DDR1	FALSE	FALSE	TRUE	0.0245725	1.20394	0.0010378	0.0147074
DDX10	FALSE	FALSE	TRUE	-0.0431533	0.942704	0.821462	1
DDX39B	FALSE	FALSE	TRUE	0.0971938	0.959411	0.739903	0.998346
DDX42	FALSE	FALSE	TRUE	0.0573972	1.04919	0.213509	0.526891
DDX49	FALSE	FALSE	TRUE	-0.0262847	1.00116	0.485358	0.819546
DDX5	FALSE	FALSE	TRUE	-0.0255926	1.07975	0.103184	0.339356
DECR1	FALSE	FALSE	TRUE	0.073978	0.826021	0.998495	1
DEK	FALSE	FALSE	TRUE	0.017257	1.05905	0.171884	0.459191
DENND1B	FALSE	FALSE	TRUE	0.00113819	1.19204	0.00180069	0.0217003
DENND2D	FALSE	FALSE	FALSE	0.0156471	1.15103	0.0100968	0.0754294
DERA	FALSE	FALSE	TRUE	0.0655828	0.915261	0.916994	1
DERL1	FALSE	FALSE	TRUE	0.0706444	1.06375	0.154083	0.43227
DFFB	FALSE	FALSE	TRUE	-0.044968	1.07877	0.105895	0.344837
DFNB31	FALSE	FALSE	FALSE	-0.0921959	1.13742	0.0168307	0.105626
DGCR14	FALSE	FALSE	FALSE	0.0223668	1.22926	0.000298603	0.0056666
DGKA	FALSE	FALSE	TRUE	-0.00511465	1.03092	0.305351	0.643439
DGKD	FALSE	FALSE	TRUE	-0.0020214	1.06695	0.142742	0.413089
DGKH	FALSE	FALSE	TRUE	-0.0702029	0.919629	0.905003	1
DGKZ	FALSE	FALSE	TRUE	0.038516	1.09428	0.0689816	0.261813
DHCR24	FALSE	FALSE	FALSE	-0.089114	0.927358	0.880865	1
DHCR7	FALSE	FALSE	TRUE	-0.0598436	1.08037	0.101527	0.335913
DHDDS	FALSE	FALSE	TRUE	-0.0711913	0.882492	0.974563	1
DHFR	FALSE	FALSE	TRUE	0.00749212	0.999382	0.496741	0.827449
DHH	FALSE	FALSE	TRUE	-0.0161053	0.826413	0.998459	1
DHPS	FALSE	FALSE	TRUE	0.00885405	1.0726	0.124121	0.377045
DHRS2	FALSE	FALSE	TRUE	-0.0224953	1.0201	0.367531	0.715494
DHRS3	FALSE	FALSE	TRUE	0.0246918	0.943408	0.818369	1
DHRS7	FALSE	FALSE	TRUE	-0.041513	1.01897	0.374268	0.722286
DHX29	FALSE	FALSE	TRUE	-0.112351	0.877631	0.979225	1
DHX8	FALSE	FALSE	TRUE	-0.0866375	0.893399	0.960969	1
DICER1	FALSE	FALSE	TRUE	0.021597	0.952943	0.773441	1
DIDO1	FALSE	FALSE	TRUE	-0.0614058	1.07768	0.108973	0.349974
DIS3	FALSE	FALSE	TRUE	-0.0397279	0.918063	0.909436	1
DKC1	FALSE	FALSE	FALSE	-0.0525144	1.06521	0.148835	0.42447
DLD	FALSE	FALSE	TRUE	-0.0759196	1.03003	0.310303	0.646856
DLG5	FALSE	FALSE	TRUE	0.0237019	1.10237	0.0542558	0.221724
DLGAP5	FALSE	FALSE	TRUE	-0.0233651	0.872246	0.983539	1
DLX2	FALSE	FALSE	FALSE	0.0701654	1.17613	0.00363156	0.036942
DMD	FALSE	FALSE	FALSE	0.0774759	0.955696	0.759452	1
DMTF1	FALSE	FALSE	TRUE	0.0119107	1.03689	0.273391	0.605051
DNA2	FALSE	FALSE	TRUE	0.0700578	1.26658	3.99192e-05	0.00116649
DNAJA3	FALSE	FALSE	TRUE	-0.045667	0.919313	0.905909	1
DNAJB12	FALSE	FALSE	TRUE	-0.0277385	0.934407	0.855488	1
DNAJB1	FALSE	FALSE	TRUE	0.00928384	0.989328	0.561143	0.877317
DNAJB2	FALSE	FALSE	TRUE	-0.0290119	1.05832	0.174776	0.462799
DNAJB6	FALSE	FALSE	TRUE	0.00795709	0.850121	0.994264	1
DNAJB9	FALSE	FALSE	TRUE	0.0575034	1.13795	0.0165105	0.104819
DNAJC12	FALSE	FALSE	TRUE	-0.0747518	1.0071	0.447572	0.790322
DNAJC15	FALSE	FALSE	TRUE	-0.0211286	1.01761	0.382445	0.727887
DNAJC1	FALSE	FALSE	TRUE	-0.0225036	0.961381	0.729237	0.993112
DNM1	FALSE	FALSE	TRUE	0.00293988	0.943324	0.818739	1
DNM1L	FALSE	FALSE	TRUE	0.0654911	1.18276	0.00272413	0.0302864
DNMT1	FALSE	FALSE	TRUE	-0.0477692	1.23488	0.000223507	0.00469619
DNMT3L	FALSE	FALSE	TRUE	-0.0132811	0.964192	0.713673	0.985528
DNPEP	FALSE	FALSE	TRUE	0.0461633	1.07339	0.121685	0.372272
DNTTIP2	FALSE	FALSE	TRUE	-0.0460787	1.07391	0.12008	0.37126
DPF1	FALSE	FALSE	TRUE	0.064878	1.26524	4.30694e-05	0.00123665
DPP4	FALSE	FALSE	TRUE	0.0828944	1.03118	0.303956	0.641317
DPYD	FALSE	FALSE	TRUE	-0.0329334	0.923008	0.894916	1
DR1	FALSE	FALSE	TRUE	0.0557513	1.09583	0.0659416	0.253775
DSE	FALSE	FALSE	TRUE	0.0288317	0.939775	0.833983	1
DSG2	FALSE	FALSE	TRUE	-0.000308041	1.04468	0.234465	0.55632
DTNA	FALSE	FALSE	TRUE	-0.0580446	1.15401	0.00899191	0.0693722
DTX2	FALSE	FALSE	TRUE	-0.00433039	0.843932	0.995852	1
DTX3L	FALSE	FALSE	TRUE	-0.0489822	0.836302	0.997269	1
DTYMK	FALSE	FALSE	FALSE	-0.0338505	1.04885	0.215053	0.528016
DUSP11	FALSE	FALSE	TRUE	0.0712307	1.24638	0.000121671	0.00295411
DUSP14	FALSE	FALSE	FALSE	-0.0261302	0.970108	0.679715	0.965757
DUSP1	FALSE	FALSE	TRUE	-0.0111938	1.08811	0.0822178	0.295733
DUSP22	FALSE	FALSE	TRUE	0.0150194	1.08649	0.0860043	0.304706
DUSP2	TRUE	FALSE	FALSE	0.0102551	1.10462	0.0506496	0.211168
DUSP3	FALSE	FALSE	TRUE	0.0150743	1.11818	0.0328452	0.159414
DUSP6	FALSE	FALSE	FALSE	0.117241	0.958303	0.745812	1
DUSP7	FALSE	FALSE	TRUE	-0.022532	0.907875	0.934701	1
DUSP9	FALSE	FALSE	FALSE	0.165833	1.10851	0.0448851	0.194555
DUT	FALSE	FALSE	TRUE	0.0362512	1.10468	0.0505622	0.21107
DVL1	FALSE	FALSE	TRUE	0.00525996	1.1014	0.0558796	0.226955
DVL2	FALSE	FALSE	TRUE	-0.0164193	1.09414	0.0692616	0.262531
DYNLL1	FALSE	FALSE	TRUE	0.0447765	1.01623	0.390826	0.736904
DYNLL2	FALSE	FALSE	TRUE	-0.0155465	1.24477	0.000132645	0.00317386
DYRK1A	FALSE	FALSE	TRUE	-0.0803212	1.11923	0.0317182	0.157969
DYRK3	FALSE	FALSE	TRUE	0.026945	1.11666	0.0345305	0.164757
E2F1	FALSE	FALSE	FALSE	-0.00593367	0.922143	0.897566	1
E2F5	FALSE	FALSE	FALSE	-0.127893	1.04507	0.232604	0.554555
E2F8	FALSE	FALSE	FALSE	-0.0730179	1.17179	0.0043656	0.0419047
EAPP	FALSE	FALSE	TRUE	0.00559826	1.10434	0.0510894	0.212355
EBF1	FALSE	FALSE	TRUE	0.00197873	0.927878	0.879103	1
EBNA1BP2	FALSE	FALSE	TRUE	0.0656307	1.00398	0.467347	0.804158
EBP	FALSE	FALSE	FALSE	0.0719303	1.15132	0.00998431	0.0752698
ECD	FALSE	FALSE	TRUE	-0.0463795	0.81864	0.999041	1
ECH1	FALSE	FALSE	TRUE	-0.00612678	1.02974	0.311873	0.647675
ECI1	FALSE	FALSE	TRUE	-0.0357847	1.29945	5.7422e-06	0.000228443
ECSIT	FALSE	FALSE	TRUE	0.0399583	0.952348	0.776407	1
EDEM1	FALSE	FALSE	TRUE	0.0207023	1.13606	0.0176841	0.10935
EDN1	FALSE	FALSE	TRUE	0.0190544	1.03874	0.263852	0.594183
EDNRB	FALSE	FALSE	TRUE	-0.0011565	0.93267	0.862043	1
EED	TRUE	FALSE	FALSE	0.00418053	1.04958	0.211785	0.524224
EEF1D	FALSE	FALSE	TRUE	-0.0546952	0.922981	0.895	1
EFNB3	FALSE	FALSE	TRUE	-0.00250367	1.12073	0.0301668	0.154834
EGF	FALSE	FALSE	TRUE	0.0634267	1.06609	0.145706	0.420193
EGFR	FALSE	FALSE	TRUE	0.00848324	1.02382	0.345605	0.69121
EGLN1	FALSE	FALSE	TRUE	0.0377121	1.03172	0.300989	0.63832
EGLN2	FALSE	FALSE	TRUE	-0.00302004	1.02449	0.341714	0.685119
EGR1	FALSE	FALSE	FALSE	0.00381783	0.945643	0.808343	1
EGR2	TRUE	FALSE	FALSE	0.0657029	0.91189	0.925467	1
EHF	FALSE	FALSE	TRUE	-0.0136137	0.99562	0.520867	0.84822
EHHADH	FALSE	FALSE	FALSE	-0.00544584	0.934233	0.856152	1
EIF1B	FALSE	FALSE	TRUE	-0.0262519	1.02178	0.357541	0.703995
EIF2AK1	FALSE	FALSE	TRUE	0.021478	1.22679	0.000338633	0.00631733
EIF2AK2	FALSE	FALSE	FALSE	0.0248905	1.04674	0.224781	0.540376
EIF2AK3	FALSE	FALSE	TRUE	0.0319279	0.991864	0.54494	0.868135
EIF2B2	FALSE	FALSE	TRUE	-0.0192414	0.954919	0.763442	1
EIF2B3	FALSE	FALSE	TRUE	0.00963366	0.942666	0.821629	1
EIF2B5	FALSE	FALSE	TRUE	-0.0429949	1.11541	0.0359801	0.16781
EIF2C1	FALSE	FALSE	FALSE	0.00233713	1.14954	0.0106935	0.0786194
EIF2C2	FALSE	FALSE	FALSE	0.0580793	1.09003	0.0778975	0.283905
EIF2C3	FALSE	FALSE	FALSE	-0.0476888	1.01116	0.422084	0.768092
EIF2S2	FALSE	FALSE	TRUE	-0.0222817	1.24411	0.000137417	0.00325414
EIF3H	FALSE	FALSE	TRUE	0.0221076	1.01194	0.417224	0.764101
EIF3J	FALSE	FALSE	TRUE	0.0206463	1.17679	0.00352997	0.0365029
EIF4A2	FALSE	FALSE	TRUE	-0.0346391	1.02468	0.340602	0.684712
EIF4B	FALSE	FALSE	TRUE	-0.00663117	0.98538	0.586215	0.899898
EIF4E	FALSE	FALSE	TRUE	0.00172511	0.96235	0.723915	0.991442
EIF4EBP1	FALSE	FALSE	FALSE	0.0223316	1.00003	0.49259	0.824656
EIF4G1	FALSE	FALSE	TRUE	-0.0165941	0.943267	0.818992	1
EIF5A	FALSE	FALSE	TRUE	0.0368762	0.949215	0.79167	1
EIF6	FALSE	FALSE	TRUE	-0.050534	0.949418	0.790698	1
ELAC2	FALSE	FALSE	TRUE	0.0126693	0.987379	0.573551	0.889557
ELAVL1	FALSE	FALSE	TRUE	0.0100627	0.984452	0.592071	0.902177
ELF3	FALSE	FALSE	TRUE	0.0201888	1.06526	0.148668	0.42447
ELF4	FALSE	FALSE	FALSE	0.0009906	0.9026	0.945491	1
ELK1	FALSE	FALSE	FALSE	0.0321485	1.02319	0.349274	0.69576
ELK3	FALSE	FALSE	FALSE	-0.0744586	1.19536	0.00154747	0.0195776
ELL3	FALSE	FALSE	TRUE	0.0314311	1.08065	0.100772	0.33442
ELOVL6	FALSE	FALSE	TRUE	-0.0731683	1.03324	0.292734	0.630944
ELTD1	FALSE	FALSE	FALSE	-0.0553889	1.13888	0.015957	0.103881
EMD	FALSE	FALSE	FALSE	0.10898	0.895807	0.957303	1
EML3	FALSE	FALSE	FALSE	-0.0412337	0.906952	0.936697	1
EMR1	FALSE	FALSE	FALSE	0.0446917	0.91853	0.908129	1
ENDOG	FALSE	FALSE	TRUE	0.0746907	1.019	0.374081	0.722286
ENO1	FALSE	FALSE	FALSE	-0.0034399	0.971421	0.671979	0.961095
ENOSF1	FALSE	FALSE	TRUE	-0.0408823	0.984872	0.589424	0.901797
ENPP1	FALSE	FALSE	TRUE	-0.00109115	1.18871	0.00209224	0.0244119
ENTPD6	FALSE	FALSE	TRUE	-0.0260534	1.13009	0.021879	0.126967
EP300	FALSE	FALSE	FALSE	0.0106285	1.22312	0.000407559	0.00727437
EPAS1	FALSE	FALSE	TRUE	0.0988062	1.03917	0.261629	0.591711
EPB41L2	FALSE	FALSE	TRUE	-0.0219238	0.984839	0.58963	0.901797
EPC1	FALSE	FALSE	TRUE	-0.0391297	0.973487	0.659666	0.951205
EPCAM	TRUE	FALSE	FALSE	-0.0365144	1.02593	0.333419	0.675015
EPDR1	FALSE	FALSE	TRUE	-0.0993477	1.01617	0.3912	0.736904
EPHA2	FALSE	FALSE	FALSE	-0.0397816	1.08187	0.0975333	0.326628
EPHA3	FALSE	FALSE	TRUE	0.0462666	1.2256	0.000359808	0.00653186
EPHA6	FALSE	FALSE	TRUE	0.0562949	1.19598	0.00150438	0.0192538
EPHB2	FALSE	FALSE	TRUE	0.00601428	0.986673	0.578029	0.893145
EPHB4	FALSE	FALSE	FALSE	-0.0405944	1.16095	0.00682384	0.0574804
EPHX1	FALSE	FALSE	FALSE	-0.110054	0.872821	0.983117	1
EPO	TRUE	FALSE	FALSE	0.0454207	1.04298	0.242695	0.565546
EPOR	FALSE	FALSE	TRUE	0.0125038	1.00651	0.451332	0.792711
EPRS	FALSE	FALSE	FALSE	-0.0664458	1.08144	0.098658	0.329392
EPS8	FALSE	FALSE	TRUE	-0.0905605	1.1535	0.0091725	0.0706005
ERAP1	FALSE	FALSE	TRUE	0.0399418	0.978949	0.626415	0.925468
ERAP2	FALSE	FALSE	TRUE	0.0130083	1.12901	0.022718	0.129784
ERBB2	FALSE	FALSE	TRUE	0.054188	0.928778	0.876011	1
ERBB3	FALSE	FALSE	TRUE	0.00466023	1.18265	0.00273824	0.0303412
ERBB4	FALSE	FALSE	TRUE	-0.00334659	0.944401	0.813953	1
ERCC1	FALSE	FALSE	TRUE	-0.0306327	1.01037	0.42701	0.77175
ERCC2	TRUE	FALSE	FALSE	0.019645	1.12935	0.0224532	0.128716
ERCC3	TRUE	FALSE	FALSE	-0.0348813	1.23208	0.000258341	0.00507764
ERCC4	FALSE	FALSE	TRUE	-0.0412787	0.980026	0.619749	0.923054
ERCC5	FALSE	FALSE	TRUE	0.0341305	1.08862	0.0810503	0.29313
ERCC6L	FALSE	FALSE	FALSE	-0.00371732	1.02325	0.348935	0.69576
ERG	FALSE	FALSE	FALSE	-0.0244826	1.04186	0.248171	0.574254
ERGIC1	FALSE	FALSE	FALSE	0.0274644	1.21536	0.000599053	0.00955592
ERH	FALSE	FALSE	TRUE	0.185522	1.13138	0.0209034	0.122636
ERO1L	FALSE	FALSE	FALSE	-0.0755515	0.947444	0.800035	1
ESD	FALSE	FALSE	TRUE	-0.000403355	1.1148	0.0366945	0.170415
ESPL1	FALSE	FALSE	TRUE	-0.0423954	1.12386	0.0271433	0.143404
ESR1	TRUE	FALSE	FALSE	0.0475699	1.18614	0.00234733	0.0268834
ESR2	FALSE	FALSE	TRUE	-0.0196197	0.86776	0.986535	1
ESRRA	FALSE	FALSE	FALSE	0.0278193	1.22234	0.00042378	0.00752324
ESYT1	FALSE	FALSE	TRUE	0.0267209	0.816787	0.999147	1
ETNK1	FALSE	FALSE	TRUE	0.00830496	1.10916	0.0439663	0.192542
ETS1	TRUE	FALSE	FALSE	-0.0121518	1.0859	0.0874074	0.306847
ETS2	FALSE	FALSE	FALSE	0.00269868	1.11938	0.0315603	0.157658
ETV1	FALSE	FALSE	TRUE	0.0334576	0.895397	0.957946	1
ETV4	FALSE	FALSE	FALSE	-0.0335779	1.03041	0.308196	0.645106
ETV5	FALSE	FALSE	TRUE	0.0845695	1.07837	0.107019	0.34615
EVL	FALSE	FALSE	TRUE	0.0347343	1.10889	0.0443482	0.193909
EWSR1	FALSE	FALSE	TRUE	0.102405	0.933509	0.858901	1
EXO1	FALSE	FALSE	TRUE	0.0455042	1.11037	0.0423192	0.187066
EXOC3	FALSE	FALSE	TRUE	-0.0206035	0.878877	0.978103	1
EXOC6	FALSE	FALSE	TRUE	0.031428	1.02053	0.364949	0.712633
EXOSC4	FALSE	FALSE	TRUE	1.93598e-05	1.30656	3.70173e-06	0.000152789
EXOSC8	FALSE	FALSE	TRUE	0.0441839	0.957459	0.75027	1
EXT1	FALSE	FALSE	TRUE	0.00416296	0.961577	0.728164	0.993112
EYA1	FALSE	FALSE	TRUE	-0.0332501	1.06561	0.14742	0.422187
EZH1	FALSE	FALSE	TRUE	0.0168068	0.921935	0.898197	1
EZH2	FALSE	FALSE	FALSE	0.0411145	1.03036	0.308439	0.645106
F10	FALSE	FALSE	TRUE	-0.0560207	1.03381	0.289643	0.627148
F11	FALSE	FALSE	TRUE	0.108678	0.962869	0.721049	0.989548
F12	FALSE	FALSE	FALSE	0.0990925	1.27259	2.83145e-05	0.000898986
F2	FALSE	FALSE	FALSE	0.088556	1.10955	0.0434239	0.190419
F2R	FALSE	FALSE	TRUE	0.0345136	0.80147	0.99969	1
F2RL1	FALSE	FALSE	TRUE	0.056564	1.05032	0.208463	0.518722
F3	FALSE	FALSE	TRUE	-0.0908826	1.00309	0.473026	0.810131
F5	FALSE	FALSE	TRUE	0.0135077	1.2789	1.96413e-05	0.000655108
F7	FALSE	FALSE	TRUE	-0.0519165	1.07358	0.121097	0.371965
FAAH	FALSE	FALSE	TRUE	-0.0933689	0.999819	0.493945	0.825826
FABP1	FALSE	FALSE	FALSE	0.0254262	1.31751	1.85687e-06	9.88933e-05
FABP4	FALSE	FALSE	FALSE	0.0642755	0.955179	0.76211	1
FABP5	FALSE	FALSE	TRUE	-0.0449516	1.03877	0.26366	0.594183
FABP6	FALSE	FALSE	TRUE	0.106046	0.99133	0.548356	0.871353
FADD	TRUE	FALSE	FALSE	-0.0220855	1.07115	0.128736	0.386794
FADS1	FALSE	FALSE	TRUE	-0.023037	0.901162	0.948182	1
FADS2	FALSE	FALSE	TRUE	0.00139527	1.12489	0.0262003	0.140902
FADS3	FALSE	FALSE	TRUE	-0.0517443	1.01229	0.415061	0.762678
FAF1	FALSE	FALSE	TRUE	0.155075	0.99952	0.495857	0.827347
FAH	FALSE	FALSE	TRUE	0.0179792	1.08432	0.0912861	0.314313
FAM104A	FALSE	FALSE	TRUE	0.00632862	1.17605	0.00364412	0.036942
FAM114A2	FALSE	FALSE	TRUE	-0.069181	0.965361	0.707089	0.984408
FAM120A	FALSE	FALSE	TRUE	-0.0690015	0.85163	0.993805	1
FAM3C	FALSE	FALSE	TRUE	-0.0114012	1.17368	0.00403109	0.0394975
FANCA	FALSE	FALSE	TRUE	-0.00599156	0.902311	0.946041	1
FANCF	FALSE	FALSE	TRUE	-0.0364742	1.07046	0.130954	0.391674
FANCG	FALSE	FALSE	TRUE	-0.0194059	0.896132	0.956788	1
FANCL	FALSE	FALSE	TRUE	0.0629729	0.954439	0.765892	1
FAS	TRUE	FALSE	FALSE	0.0712042	1.05061	0.20715	0.517172
FASLG	TRUE	FALSE	FALSE	-0.0106316	0.833775	0.997632	1
FASN	FALSE	FALSE	FALSE	0.0398072	1.02984	0.311344	0.647675
FAT1	FALSE	FALSE	TRUE	0.0323314	1.036	0.278047	0.611259
FAU	FALSE	FALSE	TRUE	-0.0326373	1.07715	0.110477	0.351439
FBP1	TRUE	FALSE	FALSE	0.0842679	1.07664	0.111957	0.354782
FBRS	FALSE	FALSE	TRUE	0.0426799	1.08271	0.0953551	0.323259
FBXL12	FALSE	FALSE	TRUE	-0.00740916	0.898223	0.953358	1
FBXL19	FALSE	FALSE	TRUE	-0.0721664	1.18933	0.00203542	0.023918
FBXL20	FALSE	FALSE	TRUE	-0.00500062	1.16418	0.00598741	0.0524415
FBXO11	FALSE	FALSE	TRUE	-0.0844357	1.03339	0.291914	0.630001
FBXO21	FALSE	FALSE	TRUE	0.00581344	0.873993	0.98223	1
FBXO5	FALSE	FALSE	TRUE	0.0322032	0.965622	0.705612	0.984408
FBXO7	FALSE	FALSE	FALSE	-0.0367975	1.03331	0.292355	0.630541
FBXW11	FALSE	FALSE	TRUE	0.0244735	1.15837	0.00756863	0.0621682
FCGR2A	TRUE	FALSE	FALSE	0.0452383	0.910616	0.928494	1
FDFT1	FALSE	FALSE	TRUE	0.0962198	1.04462	0.234742	0.55632
FDPS	FALSE	FALSE	FALSE	0.0684622	0.863167	0.989111	1
FDX1	FALSE	FALSE	TRUE	0.0475448	0.918418	0.908443	1
FDX1L	FALSE	FALSE	FALSE	0.022406	1.05846	0.174216	0.462174
FDXR	FALSE	FALSE	TRUE	-0.0358519	0.940774	0.829777	1
FECH	FALSE	FALSE	TRUE	0.0257061	0.979291	0.6243	0.925136
FEN1	FALSE	FALSE	TRUE	0.0102802	0.787278	0.999888	1
FER	FALSE	FALSE	TRUE	0.0210541	0.849935	0.994319	1
FERD3L	FALSE	FALSE	FALSE	0.0195045	1.23393	0.000234786	0.00478724
FERMT1	FALSE	FALSE	TRUE	0.0825797	0.960975	0.731448	0.994335
FES	FALSE	FALSE	TRUE	0.0414104	1.15856	0.0075126	0.0618619
FEZ2	FALSE	FALSE	TRUE	-0.0403635	1.03361	0.290711	0.628637
FFAR1	FALSE	FALSE	TRUE	0.105843	1.07264	0.124002	0.377029
FGA	FALSE	FALSE	FALSE	-0.0805275	0.894224	0.959742	1
FGB	FALSE	FALSE	FALSE	-0.0426137	0.822925	0.998751	1
FGF2	FALSE	FALSE	TRUE	-0.0383853	1.1071	0.0469077	0.199857
FGF9	FALSE	FALSE	TRUE	-0.00329368	0.989898	0.557507	0.877177
FGFR1	FALSE	FALSE	TRUE	-0.0608565	1.04679	0.224503	0.540313
FGFR1OP	FALSE	FALSE	FALSE	-0.0153682	1.12837	0.0232312	0.131115
FGFR2	FALSE	FALSE	TRUE	0.0247941	0.931427	0.866613	1
FGFR3	FALSE	FALSE	TRUE	0.0310881	1.04929	0.213075	0.526628
FGFR4	FALSE	FALSE	FALSE	0.0836293	1.03263	0.296008	0.632633
FGFRL1	FALSE	FALSE	TRUE	-0.0363978	1.01211	0.416223	0.763538
FGG	FALSE	FALSE	FALSE	0.0914555	1.19725	0.0014186	0.018551
FHL2	FALSE	FALSE	TRUE	0.0082552	1.1655	0.0056702	0.0503307
FIBP	FALSE	FALSE	TRUE	0.0126508	0.932607	0.862276	1
FIGF	FALSE	FALSE	FALSE	-0.0256082	1.03918	0.261575	0.591711
FIS1	FALSE	FALSE	TRUE	0.0857808	0.963684	0.716512	0.985528
FKBP1A	FALSE	FALSE	TRUE	0.0291462	1.07675	0.111644	0.35413
FKBP3	FALSE	FALSE	TRUE	-0.0822039	1.02007	0.367715	0.715494
FKBP5	FALSE	FALSE	FALSE	0.0214851	1.12803	0.0235065	0.132229
FKBP8	FALSE	FALSE	FALSE	-0.103935	1.13808	0.0164282	0.104758
FLI1	TRUE	FALSE	FALSE	0.0614288	1.05189	0.201536	0.507789
FLT1	FALSE	FALSE	TRUE	0.0395794	0.884577	0.972318	1
FLT3	TRUE	FALSE	FALSE	0.076911	1.03205	0.299174	0.636164
FLT4	FALSE	FALSE	TRUE	-0.0925289	1.23456	0.000227262	0.00469619
FN1	FALSE	FALSE	FALSE	0.131758	1.0143	0.402634	0.746799
FOLR1	FALSE	FALSE	TRUE	-0.0696031	1.09527	0.067038	0.255907
FOS	FALSE	FALSE	FALSE	-0.0396784	0.927839	0.879234	1
FOSL1	TRUE	FALSE	FALSE	0.0182513	1.15111	0.0100658	0.0753679
FOSL2	FALSE	FALSE	FALSE	-0.010314	1.03739	0.270802	0.600932
FOXA1	FALSE	FALSE	FALSE	-0.00749692	0.949923	0.78827	1
FOXA2	FALSE	FALSE	FALSE	-0.0140092	0.98119	0.612513	0.918491
FOXA3	FALSE	FALSE	FALSE	0.0518705	1.03491	0.283806	0.618566
FOXD4L3	FALSE	FALSE	TRUE	-0.00285662	0.933397	0.859322	1
FOXF2	FALSE	FALSE	FALSE	-0.00761808	0.963666	0.716612	0.985528
FOXJ2	FALSE	FALSE	FALSE	0.0210458	1.02642	0.330625	0.671004
FOXJ3	FALSE	FALSE	FALSE	-0.0176805	1.26661	3.98517e-05	0.00116649
FOXN3	FALSE	FALSE	FALSE	0.00124628	0.904234	0.942307	1
FOXO1	FALSE	FALSE	FALSE	-0.0571714	0.909604	0.930835	1
FOXO4	FALSE	FALSE	FALSE	-0.00649434	1.02233	0.354328	0.70054
FOXP3	FALSE	FALSE	FALSE	-0.039398	1.11962	0.0313132	0.157227
FOXP4	FALSE	FALSE	TRUE	0.137113	1.02063	0.364361	0.712327
FOXQ1	FALSE	FALSE	TRUE	-0.0686004	1.03527	0.281855	0.617164
FOXR1	FALSE	FALSE	TRUE	0.140162	1.20357	0.00105635	0.0149062
FPGS	FALSE	FALSE	TRUE	-0.00746424	0.848978	0.994592	1
FRAT1	FALSE	FALSE	TRUE	0.107963	1.34117	3.96479e-07	2.61835e-05
FRAT2	TRUE	FALSE	FALSE	-0.00208981	0.925386	0.887385	1
FSD1	FALSE	FALSE	TRUE	-0.0715878	0.882734	0.974311	1
FTCD	TRUE	FALSE	FALSE	-0.0389748	1.00574	0.456197	0.796912
FTH1	FALSE	FALSE	FALSE	0.00343299	1.00605	0.454195	0.795138
FTSJ1	FALSE	FALSE	FALSE	-0.00483526	0.935111	0.852773	1
FURIN	FALSE	FALSE	FALSE	-0.00615015	1.03614	0.277288	0.610055
FUS	FALSE	FALSE	TRUE	0.0101166	0.899214	0.951659	1
FUT1	FALSE	FALSE	TRUE	0.0529123	0.961596	0.728059	0.993112
FXYD2	FALSE	FALSE	TRUE	0.0334122	1.07921	0.104671	0.341711
FYN	FALSE	FALSE	TRUE	-0.0242665	0.975734	0.646102	0.941352
FZD1	FALSE	FALSE	TRUE	-0.0829568	1.00001	0.492733	0.824656
FZD2	FALSE	FALSE	TRUE	-0.0715159	1.0354	0.281193	0.616124
FZD3	FALSE	FALSE	TRUE	0.00203718	0.967457	0.695125	0.97714
FZD4	FALSE	FALSE	TRUE	-0.032193	0.884466	0.972441	1
FZD5	FALSE	FALSE	TRUE	-0.0227186	1.01754	0.382906	0.728211
FZD6	FALSE	FALSE	TRUE	0.0577303	0.825614	0.998531	1
FZD7	FALSE	FALSE	TRUE	0.0114133	0.874312	0.981982	1
FZD8	FALSE	FALSE	TRUE	-0.077248	1.08725	0.0842039	0.300261
G3BP1	FALSE	FALSE	TRUE	-0.0332755	1.06208	0.160281	0.441414
G3BP2	FALSE	FALSE	TRUE	-0.051139	1.00136	0.484062	0.819375
G6PC	FALSE	FALSE	FALSE	0.0177108	1.20458	0.00100683	0.0144546
G6PD	FALSE	FALSE	FALSE	-0.0252379	1.14968	0.0106361	0.0783938
GABARAPL1	FALSE	FALSE	TRUE	-0.0120376	0.945012	0.811204	1
GABBR1	FALSE	FALSE	TRUE	0.000436334	0.897013	0.955368	1
GABBR2	FALSE	FALSE	TRUE	0.0822441	1.038	0.267608	0.597872
GABPB1	TRUE	FALSE	FALSE	0.0289962	0.918914	0.907045	1
GABPB2	FALSE	FALSE	TRUE	0.0163546	0.964419	0.712399	0.985528
GABRA5	FALSE	FALSE	TRUE	-0.00883535	0.963752	0.716133	0.985528
GABRB3	FALSE	FALSE	TRUE	-0.0426415	1.15488	0.00869099	0.0683277
GABRG1	FALSE	FALSE	TRUE	0.0246176	0.95746	0.750264	1
GABRP	FALSE	FALSE	TRUE	-0.0272847	0.984708	0.590456	0.901797
GADD45A	FALSE	FALSE	TRUE	-0.00322465	1.04615	0.22753	0.545214
GADD45B	FALSE	FALSE	FALSE	-0.0390048	1.12622	0.0250325	0.137077
GAK	FALSE	FALSE	TRUE	-0.0394586	0.961987	0.725913	0.993021
GALC	FALSE	TRUE	FALSE	0.0341912	0.916668	0.913257	1
GALE	FALSE	FALSE	TRUE	0.00119091	0.953286	0.77172	1
GALNS	FALSE	FALSE	TRUE	-0.053325	0.928561	0.876763	1
GALNT1	FALSE	FALSE	TRUE	0.0163276	1.00476	0.462386	0.800992
GALT	FALSE	FALSE	TRUE	-0.0813878	1.21636	0.000570384	0.00924304
GAMT	FALSE	FALSE	TRUE	0.00843867	1.03129	0.303311	0.640365
GAPDH	FALSE	FALSE	FALSE	-0.0133247	1.09888	0.0602713	0.239202
GARS	FALSE	FALSE	FALSE	0.0215446	0.950181	0.787026	1
GART	FALSE	FALSE	TRUE	-0.0736573	0.910038	0.929839	1
GAS6	FALSE	FALSE	TRUE	0.000331097	0.852431	0.993548	1
GAS7	FALSE	FALSE	TRUE	0.100159	0.913689	0.921027	1
GATA1	FALSE	FALSE	FALSE	-0.0229556	0.947173	0.8013	1
GATA2	TRUE	FALSE	FALSE	0.00375193	1.07887	0.105607	0.34424
GATA3	FALSE	FALSE	FALSE	0.0162656	0.933316	0.859629	1
GATA6	FALSE	FALSE	FALSE	0.128307	1.04874	0.215556	0.528016
GATAD1	FALSE	FALSE	TRUE	-0.0084947	0.975792	0.645753	0.941352
GATAD2A	FALSE	FALSE	TRUE	0.0530288	0.990224	0.555428	0.877177
GATAD2B	FALSE	FALSE	TRUE	-0.0248561	1.23754	0.000194475	0.00430978
GBA	FALSE	FALSE	TRUE	0.0481465	0.868951	0.985788	1
GBP2	FALSE	FALSE	FALSE	-0.00656478	1.0183	0.378281	0.724107
GCA	TRUE	FALSE	FALSE	0.0459314	1.12139	0.029509	0.153206
GCAT	FALSE	FALSE	TRUE	0.0557228	1.00655	0.451036	0.792711
GCDH	FALSE	FALSE	TRUE	0.0151094	1.01719	0.385036	0.729845
GCH1	FALSE	FALSE	TRUE	-0.0371967	0.985095	0.588014	0.901797
GCK	FALSE	FALSE	TRUE	0.0604047	1.2472	0.000116424	0.0028689
GCLC	FALSE	FALSE	TRUE	0.0465316	1.05812	0.17556	0.464132
GCLM	FALSE	FALSE	TRUE	-0.0312785	0.988201	0.568325	0.883943
GDPD5	FALSE	FALSE	TRUE	-0.0746205	1.13297	0.0197523	0.118058
GFOD1	FALSE	FALSE	TRUE	0.0652114	0.920122	0.903574	1
GFOD2	FALSE	FALSE	TRUE	0.0363625	0.836158	0.997291	1
GFPT1	TRUE	FALSE	FALSE	0.0226678	1.54321	4.9738e-14	1.81098e-11
GFPT2	FALSE	FALSE	TRUE	-0.000728714	1.31697	1.92218e-06	0.000100747
GFRA1	FALSE	FALSE	TRUE	0.00762913	0.982189	0.606277	0.912871
GGCX	FALSE	FALSE	TRUE	-0.0318342	0.932631	0.862187	1
GGH	FALSE	FALSE	TRUE	0.0352107	0.947967	0.797587	1
GGPS1	FALSE	FALSE	TRUE	0.0745946	0.907551	0.935408	1
GGT1	FALSE	FALSE	TRUE	0.0794966	0.962533	0.722903	0.990879
GIT2	FALSE	FALSE	TRUE	-0.0374182	1.13001	0.0219338	0.127062
GK	FALSE	FALSE	FALSE	0.0178763	0.929899	0.872091	1
GLA	FALSE	FALSE	FALSE	0.0411144	0.966209	0.702271	0.984254
GLDC	FALSE	FALSE	TRUE	0.0940611	1.06234	0.159311	0.441414
GLI1	TRUE	FALSE	FALSE	-0.0156285	1.10859	0.044761	0.194475
GLI3	FALSE	FALSE	TRUE	-0.0480019	1.15469	0.00875683	0.0685123
GLIS3	FALSE	FALSE	TRUE	-0.00246666	1.00058	0.489068	0.820997
GLOD4	FALSE	FALSE	TRUE	0.0985922	0.998728	0.500935	0.828701
GLRX2	FALSE	FALSE	TRUE	0.0325907	1.4089	3.22249e-09	4.43361e-07
GLRX	FALSE	FALSE	TRUE	0.0274754	1.0041	0.466611	0.803311
GLS	FALSE	FALSE	TRUE	-0.102365	1.12893	0.0227836	0.129933
GLUD1	FALSE	FALSE	TRUE	0.0563377	1.12323	0.0277242	0.146005
GLUL	FALSE	FALSE	TRUE	0.00892373	0.889712	0.966095	1
GM2A	FALSE	FALSE	FALSE	-0.00521938	1.03035	0.308508	0.645106
GMDS	FALSE	FALSE	TRUE	-0.0211717	0.936215	0.848455	1
GMEB1	FALSE	FALSE	FALSE	-0.040911	0.910878	0.927879	1
GMNN	FALSE	FALSE	TRUE	0.0691927	0.893292	0.961127	1
GMPS	FALSE	FALSE	TRUE	-0.032288	1.11291	0.0390105	0.177918
GNA11	FALSE	FALSE	TRUE	0.00520124	1.05984	0.168798	0.453886
GNA12	FALSE	FALSE	TRUE	0.0383603	1.03059	0.307185	0.644853
GNA13	FALSE	FALSE	TRUE	-0.0402746	1.16778	0.00516262	0.0474334
GNA15	FALSE	FALSE	TRUE	0.0614787	0.878974	0.978014	1
GNAI1	FALSE	FALSE	TRUE	-0.0575875	0.854911	0.992694	1
GNAI2	FALSE	FALSE	FALSE	-0.00240621	1.06202	0.160493	0.441622
GNAI3	FALSE	FALSE	FALSE	0.0439636	0.941344	0.827346	1
GNAS	FALSE	FALSE	TRUE	-0.0470274	0.957832	0.748303	1
GNAZ	FALSE	FALSE	TRUE	-0.0852063	1.03909	0.262077	0.591975
GNB1	FALSE	FALSE	TRUE	0.0339886	1.06879	0.136454	0.402954
GNB1L	FALSE	FALSE	TRUE	-0.0527016	1.09367	0.070216	0.264672
GNB5	FALSE	FALSE	TRUE	-0.0145242	0.994436	0.528461	0.852457
GNE	FALSE	FALSE	TRUE	0.0256228	1.21447	0.00062584	0.00982101
GNG4	FALSE	FALSE	TRUE	0.00195538	1.15785	0.00772588	0.0629898
GNG5	FALSE	FALSE	FALSE	-0.083834	1.00309	0.473014	0.810131
GNG8	FALSE	FALSE	TRUE	0.0742039	1.06105	0.164142	0.446089
GNGT2	FALSE	FALSE	TRUE	-0.00596558	1.00604	0.454283	0.795138
GNPDA1	FALSE	FALSE	TRUE	-0.00693786	0.899302	0.951506	1
GOT1	FALSE	FALSE	TRUE	0.0147429	0.874289	0.982	1
GOT2	FALSE	FALSE	TRUE	0.0220671	1.18231	0.00277852	0.0306846
GPATCH8	FALSE	FALSE	TRUE	0.0458887	1.0386	0.264554	0.594661
GPBAR1	FALSE	FALSE	TRUE	-0.00419969	1.02143	0.359615	0.707236
GPC1	FALSE	FALSE	TRUE	0.0756675	1.06989	0.132817	0.394861
GPER	FALSE	FALSE	FALSE	0.107093	1.12758	0.0238762	0.133174
GPI	TRUE	FALSE	FALSE	-0.111431	1.03771	0.269103	0.599175
GPR101	FALSE	FALSE	FALSE	-0.0281742	1.14635	0.0120795	0.0854041
GPR107	FALSE	FALSE	TRUE	0.0136277	1.12739	0.0240382	0.133852
GPR110	FALSE	FALSE	FALSE	-0.0211471	1.00204	0.479758	0.816998
GPR111	FALSE	FALSE	FALSE	-0.0295621	0.96929	0.684502	0.97047
GPR112	FALSE	FALSE	FALSE	-0.0386903	0.871861	0.983816	1
GPR113	FALSE	FALSE	FALSE	-0.0540595	1.13493	0.0184159	0.11261
GPR114	FALSE	FALSE	FALSE	-0.0193545	1.21949	0.000488649	0.00827446
GPR115	FALSE	FALSE	FALSE	-0.0364766	0.964663	0.711027	0.984408
GPR119	FALSE	FALSE	FALSE	0.0349496	1.00602	0.45443	0.795138
GPR123	FALSE	FALSE	FALSE	0.0074811	1.06811	0.138771	0.40731
GPR125	FALSE	FALSE	FALSE	-0.116893	1.19721	0.00142138	0.018551
GPR126	FALSE	FALSE	FALSE	-0.0335551	0.846244	0.995311	1
GPR128	FALSE	FALSE	FALSE	-0.0162071	1.07399	0.119839	0.371208
GPR133	FALSE	FALSE	FALSE	-0.0344771	0.882489	0.974567	1
GPR139	FALSE	FALSE	TRUE	0.126937	1.09786	0.0621119	0.24354
GPR141	FALSE	FALSE	TRUE	0.0400795	1.06005	0.167974	0.453516
GPR142	FALSE	FALSE	TRUE	0.021158	1.07488	0.117148	0.36562
GPR146	FALSE	FALSE	TRUE	-0.00514018	0.857386	0.991746	1
GPR148	FALSE	FALSE	TRUE	0.0376551	1.20006	0.00124499	0.0169874
GPR151	FALSE	FALSE	TRUE	-0.0270754	1.00455	0.463736	0.80141
GPR152	FALSE	FALSE	FALSE	0.0195628	1.05037	0.208257	0.518722
GPR153	FALSE	FALSE	TRUE	0.010978	0.989392	0.560733	0.877317
GPR156	FALSE	FALSE	TRUE	-0.0336086	1.03371	0.29017	0.627878
GPR158	FALSE	FALSE	TRUE	-0.0271513	1.11853	0.0324651	0.158809
GPR160	FALSE	FALSE	TRUE	0.0586404	0.993048	0.537358	0.859252
GPR172A	FALSE	FALSE	FALSE	0.095762	0.947825	0.798253	1
GPR174	FALSE	FALSE	FALSE	-0.0514007	1.08309	0.0943791	0.321481
GPR176	FALSE	FALSE	TRUE	0.0690545	1.22091	0.000455223	0.00782889
GPR19	FALSE	FALSE	TRUE	0.0321443	0.913791	0.920771	1
GPR26	FALSE	FALSE	TRUE	-0.0217829	1.15466	0.00876612	0.0685123
GPR31	FALSE	FALSE	TRUE	-0.0132871	0.920235	0.903246	1
GPR34	FALSE	FALSE	FALSE	-0.112874	0.873153	0.98287	1
GPR35	FALSE	FALSE	TRUE	0.0105379	0.920998	0.901003	1
GPR37	FALSE	FALSE	TRUE	-0.0252387	1.0955	0.0665828	0.254758
GPR39	FALSE	FALSE	TRUE	0.00669972	1.07215	0.125554	0.379733
GPR55	FALSE	FALSE	TRUE	0.0265406	1.02375	0.345994	0.691569
GPR56	FALSE	FALSE	FALSE	-0.00555738	0.913746	0.920884	1
GPR61	FALSE	FALSE	TRUE	-0.0172024	1.02042	0.365595	0.713473
GPR62	FALSE	FALSE	TRUE	0.0235795	0.889706	0.966103	1
GPR64	FALSE	FALSE	FALSE	-0.0226576	1.00498	0.461025	0.799949
GPR65	FALSE	TRUE	FALSE	0.105243	1.05188	0.201609	0.507789
GPR78	FALSE	FALSE	TRUE	0.050641	1.03822	0.266483	0.596561
GPR82	FALSE	FALSE	FALSE	-0.0455593	1.03077	0.306164	0.64392
GPR83	FALSE	FALSE	TRUE	0.000118822	0.935035	0.853069	1
GPR84	FALSE	FALSE	TRUE	0.0993799	1.33158	7.47758e-07	4.4091e-05
GPR87	FALSE	FALSE	TRUE	0.0189676	0.923176	0.894397	1
GPRC5B	FALSE	FALSE	TRUE	-0.0819527	0.809205	0.999477	1
GPRC5C	FALSE	FALSE	TRUE	0.00113233	0.857209	0.991817	1
GPRC6A	FALSE	FALSE	TRUE	-0.0123238	0.995558	0.521264	0.84822
GPSM1	FALSE	FALSE	TRUE	0.0993964	1.17609	0.00363787	0.036942
GPX1	FALSE	FALSE	FALSE	0.0135982	0.881331	0.975748	1
GPX3	FALSE	FALSE	FALSE	-0.0247671	1.08919	0.0797792	0.290122
GPX7	FALSE	FALSE	TRUE	0.0248125	0.950135	0.787248	1
GRB2	FALSE	FALSE	FALSE	-0.0518022	1.03279	0.295165	0.632173
GRB7	FALSE	FALSE	TRUE	-0.031886	0.930915	0.868466	1
GREB1	FALSE	FALSE	TRUE	0.0215116	1.05429	0.191277	0.488475
GRHPR	FALSE	FALSE	TRUE	-0.0254032	1.06177	0.161447	0.442492
GRIN3A	FALSE	FALSE	TRUE	-0.0219495	1.07765	0.109045	0.349974
GRK5	FALSE	FALSE	TRUE	0.0190319	1.11171	0.0405456	0.1824
GRK6	TRUE	FALSE	FALSE	-0.0030134	1.10669	0.0475128	0.201138
GRN	TRUE	FALSE	FALSE	-0.0811963	1.58583	9.99201e-16	5.49893e-13
GRPR	FALSE	FALSE	FALSE	0.0105902	0.90997	0.929997	1
GSK3A	FALSE	FALSE	TRUE	0.000309811	1.40334	4.88342e-09	5.97224e-07
GSK3B	FALSE	FALSE	TRUE	0.008083	1.1006	0.0572466	0.230804
GSS	FALSE	FALSE	TRUE	0.0583843	1.1662	0.00551092	0.0495116
GSTM1	FALSE	FALSE	FALSE	-0.0579262	1.08749	0.0836431	0.299555
GSTP1	FALSE	FALSE	TRUE	-0.010047	1.085	0.0896113	0.31049
GSTT1	FALSE	FALSE	FALSE	0.0104113	0.977668	0.634294	0.932105
GSTZ1	FALSE	FALSE	TRUE	0.0140502	1.05211	0.200581	0.506117
GTF2A1	FALSE	FALSE	TRUE	-0.0249601	1.15119	0.0100348	0.0753064
GTF2A2	FALSE	FALSE	TRUE	-0.0314004	1.03445	0.286202	0.621736
GTF2B	FALSE	FALSE	FALSE	0.0218198	1.47693	1.49499e-11	3.29098e-09
GTF2E2	FALSE	FALSE	TRUE	0.0459424	1.08486	0.0899457	0.310995
GTF2F2	FALSE	FALSE	TRUE	0.00806307	0.874393	0.981919	1
GTF2H2	FALSE	FALSE	TRUE	-0.0381946	0.915527	0.916296	1
GTF2H3	FALSE	FALSE	TRUE	-0.0076409	1.16282	0.00632821	0.0542747
GTF2I	FALSE	FALSE	FALSE	0.00726544	0.913317	0.92196	1
GTF3C2	TRUE	FALSE	FALSE	-0.00761711	1.06562	0.147371	0.422187
GTPBP8	FALSE	FALSE	TRUE	0.00474432	0.904051	0.94267	1
GUK1	FALSE	FALSE	TRUE	0.00264605	1.1708	0.00455194	0.0429443
GUSB	TRUE	FALSE	FALSE	0.0577675	0.95731	0.751048	1
GYG1	FALSE	FALSE	TRUE	-0.0135193	0.912763	0.923336	1
GYS1	FALSE	FALSE	TRUE	-0.0531399	0.926259	0.884527	1
H2AFV	FALSE	FALSE	FALSE	0.0498935	0.946583	0.804031	1
HADH	FALSE	FALSE	TRUE	-0.0426659	0.868623	0.985998	1
HADHA	FALSE	FALSE	TRUE	-0.0450555	0.991481	0.547392	0.87024
HADHB	FALSE	FALSE	TRUE	-0.0416448	1.05264	0.198307	0.503356
HAGH	FALSE	FALSE	TRUE	-0.027443	1.05696	0.180234	0.472675
HAL	FALSE	FALSE	FALSE	0.0974543	0.979133	0.625275	0.925426
HAVCR1	FALSE	FALSE	TRUE	-0.00771289	0.908494	0.933337	1
HBE1	FALSE	FALSE	TRUE	-0.0681889	1.10498	0.0500885	0.209962
HBP1	FALSE	FALSE	FALSE	0.132031	1.05493	0.18857	0.48408
HCAR1	FALSE	FALSE	TRUE	-0.0347415	0.842601	0.996138	1
HCFC1	FALSE	FALSE	FALSE	0.0694653	1.05931	0.170878	0.457684
HCFC2	FALSE	FALSE	TRUE	0.0294379	1.02294	0.350724	0.697224
HCN3	FALSE	FALSE	TRUE	-0.0236266	1.21431	0.000630544	0.00982101
HDAC10	FALSE	FALSE	TRUE	0.0312424	0.824201	0.998651	1
HDAC11	FALSE	FALSE	TRUE	0.00559851	0.900487	0.949407	1
HDAC1	FALSE	FALSE	FALSE	0.0228131	1.04055	0.254703	0.584047
HDAC2	FALSE	FALSE	FALSE	0.0732126	1.11218	0.0399441	0.180926
HDAC3	FALSE	FALSE	TRUE	0.0990524	1.15456	0.00879896	0.0685123
HDAC4	FALSE	FALSE	TRUE	-0.00980342	1.00828	0.440161	0.783934
HDAC5	FALSE	FALSE	TRUE	0.0434781	1.02615	0.332124	0.673632
HDAC6	FALSE	FALSE	FALSE	0.0596087	1.0452	0.231977	0.553859
HDAC7	FALSE	FALSE	TRUE	0.0929495	1.14131	0.0145882	0.0969223
HDAC8	FALSE	FALSE	FALSE	-0.0457739	0.929645	0.872986	1
HDGFRP3	FALSE	FALSE	FALSE	-0.0108755	1.12061	0.0302916	0.154834
HDHD1	FALSE	FALSE	FALSE	0.0455378	1.14402	0.0131882	0.0905351
HEBP1	FALSE	FALSE	TRUE	-0.0813176	0.950157	0.78714	1
HERPUD1	FALSE	FALSE	TRUE	0.0502323	1.11552	0.0358524	0.167683
HES1	FALSE	FALSE	FALSE	-0.0292209	1.23825	0.000187367	0.00418032
HES5	FALSE	FALSE	TRUE	-0.000904276	1.0869	0.0850268	0.302056
HEXB	FALSE	FALSE	TRUE	-0.0187908	1.0488	0.215268	0.528016
HEY1	FALSE	FALSE	TRUE	-0.0215678	1.06731	0.141478	0.411032
HFE	TRUE	FALSE	FALSE	-0.00078358	0.901113	0.948271	1
HGS	FALSE	FALSE	TRUE	0.105824	1.34073	4.08191e-07	2.64284e-05
HHEX	FALSE	FALSE	TRUE	0.0332636	0.983274	0.599479	0.906617
HIBADH	FALSE	FALSE	TRUE	-0.0330322	0.968557	0.688767	0.973556
HIC2	FALSE	FALSE	TRUE	0.0110421	1.22558	0.000360024	0.00653186
HIF1A	FALSE	FALSE	FALSE	-0.00561223	1.06687	0.143004	0.413485
HIF1AN	FALSE	FALSE	TRUE	-0.0302906	1.03625	0.276734	0.610055
HINT1	FALSE	FALSE	TRUE	0.0365507	0.909018	0.932163	1
HIST1H2AC	FALSE	FALSE	FALSE	0.080311	1.12065	0.0302553	0.154834
HIST1H2BD	FALSE	FALSE	FALSE	-0.0248225	1.10729	0.0466278	0.198921
HIST1H2BK	FALSE	FALSE	FALSE	0.121156	1.00712	0.447465	0.790322
HIST2H2BE	FALSE	FALSE	FALSE	0.0053462	0.888728	0.967366	1
HK1	FALSE	FALSE	TRUE	-0.00600514	1.08526	0.0889761	0.308937
HLA-A	TRUE	FALSE	FALSE	-0.0585928	1.31181	2.66456e-06	0.0001222
HLA-DMA	FALSE	FALSE	TRUE	0.0749428	1.11912	0.0318405	0.158022
HLA-DMB	TRUE	FALSE	FALSE	0.060026	0.953358	0.77136	1
HLA-DPA1	TRUE	FALSE	FALSE	0.0110552	1.01315	0.409722	0.756234
HLA-DPB1	TRUE	FALSE	FALSE	-0.00449929	0.950089	0.787469	1
HLA-DQA1	TRUE	FALSE	FALSE	-0.0407888	0.936175	0.848614	1
HLA-DQB1	TRUE	FALSE	FALSE	0.0489032	0.880586	0.976484	1
HLA-DRA	TRUE	FALSE	FALSE	0.0932705	0.940131	0.832491	1
HLA-DRB1	TRUE	FALSE	FALSE	0.0171057	1.0352	0.282237	0.617183
HLA-DRB3	FALSE	FALSE	FALSE	0.053186	1.17689	0.00351507	0.0364993
HLA-DRB4	FALSE	FALSE	FALSE	-0.0284648	0.875694	0.980874	1
HLA-DRB5	TRUE	FALSE	FALSE	0.103361	1.18127	0.0029081	0.0315874
HLF	FALSE	FALSE	TRUE	-0.016461	1.12068	0.0302196	0.154834
HMBOX1	FALSE	FALSE	TRUE	0.0106665	1.00086	0.487309	0.820342
HMGA1	TRUE	FALSE	FALSE	0.0229086	0.785635	0.999901	1
HMGA2	FALSE	FALSE	TRUE	-0.0196104	1.11074	0.041824	0.186199
HMGB1	FALSE	FALSE	TRUE	-0.0286944	1.14729	0.0116543	0.0831408
HMGB2	FALSE	FALSE	FALSE	-0.0216847	1.10493	0.0501697	0.209962
HMGB3	FALSE	FALSE	FALSE	0.110181	0.969086	0.685694	0.970956
HMGB4	FALSE	FALSE	TRUE	0.00853137	0.898959	0.9521	1
HMGCL	FALSE	FALSE	TRUE	0.0301168	1.09435	0.068848	0.261606
HMGCR	FALSE	FALSE	TRUE	0.0422109	0.944639	0.812888	1
HMGCS1	FALSE	FALSE	TRUE	0.0428965	0.908484	0.933359	1
HMGN3	FALSE	FALSE	TRUE	0.00196913	0.815301	0.999224	1
HMGN4	FALSE	FALSE	TRUE	0.0523256	1.09337	0.0708264	0.266062
HMGN5	FALSE	FALSE	FALSE	-0.00349263	1.05697	0.180177	0.472675
HMMR	FALSE	FALSE	FALSE	0.0286344	0.941821	0.825297	1
HMOX1	TRUE	FALSE	FALSE	-0.0424017	0.886919	0.969605	1
HMOX2	FALSE	FALSE	TRUE	0.0194572	0.985279	0.58685	0.900455
HN1L	FALSE	FALSE	FALSE	-0.013711	0.989694	0.558808	0.877177
HNF1A	TRUE	FALSE	FALSE	0.012909	1.03083	0.30588	0.64392
HNF1B	FALSE	FALSE	FALSE	0.00595807	1.09407	0.0694094	0.262531
HNF4A	FALSE	FALSE	FALSE	-0.013761	0.998734	0.500898	0.828701
HNF4G	FALSE	FALSE	FALSE	0.0343867	1.11181	0.0404125	0.182298
HNMT	FALSE	FALSE	TRUE	-0.0473569	0.958721	0.743588	1
HOMER2	TRUE	FALSE	FALSE	0.0682404	1.38237	2.26867e-08	2.4165e-06
HOMEZ	FALSE	FALSE	TRUE	0.0392423	0.998054	0.505256	0.832929
HOOK2	FALSE	FALSE	TRUE	-0.0314686	0.983861	0.595793	0.904831
HORMAD2	FALSE	FALSE	TRUE	-0.00189364	1.01199	0.416963	0.764046
HOXA10	FALSE	FALSE	FALSE	-0.0480287	1.17039	0.00463075	0.0435634
HOXA1	TRUE	FALSE	FALSE	-0.0449231	1.13091	0.0212504	0.123755
HOXA5	TRUE	FALSE	FALSE	0.00535171	0.960321	0.735	0.99573
HOXA6	FALSE	FALSE	FALSE	0.00940214	1.08531	0.0888439	0.308803
HOXA9	FALSE	FALSE	FALSE	0.079882	1.24404	0.000137971	0.00325414
HOXB13	FALSE	FALSE	FALSE	-0.0189655	1.00073	0.488101	0.820413
HOXB2	FALSE	FALSE	FALSE	0.0215315	0.85373	0.993112	1
HOXB4	FALSE	FALSE	TRUE	0.0350264	1.0909	0.0760149	0.280762
HOXB5	FALSE	FALSE	FALSE	0.0181345	1.01861	0.376435	0.723088
HOXB7	FALSE	FALSE	FALSE	0.0772315	1.07305	0.122738	0.374567
HOXC10	FALSE	FALSE	FALSE	0.0207124	0.956914	0.753127	1
HOXC4	FALSE	FALSE	FALSE	0.0541937	0.961547	0.728328	0.993112
HOXC9	FALSE	FALSE	FALSE	0.0839359	1.13874	0.0160376	0.103881
HPD	FALSE	FALSE	FALSE	0.0852576	1.16523	0.00573398	0.0506246
HPGD	FALSE	FALSE	TRUE	-0.062508	1.02981	0.311502	0.647675
HPN	FALSE	FALSE	TRUE	0.0354981	1.12913	0.0226248	0.129475
HPRT1	FALSE	FALSE	FALSE	0.0336176	1.12791	0.0236054	0.132281
HRAS	FALSE	FALSE	TRUE	0.0181313	0.964021	0.714633	0.985528
HRH1	FALSE	FALSE	TRUE	-0.0268854	1.10407	0.0515131	0.212886
HRSP12	FALSE	FALSE	FALSE	0.091097	1.05521	0.187421	0.481806
HS2ST1	FALSE	FALSE	TRUE	0.0286706	0.888411	0.967769	1
HS3ST3A1	FALSE	FALSE	TRUE	-0.0199613	1.25958	5.91411e-05	0.00164104
HSBP1	FALSE	FALSE	TRUE	0.027528	0.9899	0.557497	0.877177
HSD17B10	FALSE	FALSE	FALSE	-0.0247371	1.07162	0.12723	0.383316
HSD17B11	TRUE	FALSE	FALSE	0.00852093	1.26612	4.09702e-05	0.0011867
HSD17B2	FALSE	FALSE	TRUE	-0.00911671	0.847333	0.995035	1
HSD17B4	FALSE	FALSE	TRUE	0.0136226	1.07238	0.124802	0.378446
HSD17B8	FALSE	FALSE	TRUE	-0.0826923	0.929758	0.872588	1
HSF1	FALSE	FALSE	FALSE	-0.0587381	0.815705	0.999203	1
HSF2	FALSE	FALSE	TRUE	-0.0732486	1.05464	0.189804	0.486216
HSF5	FALSE	FALSE	FALSE	0.0734149	1.14241	0.0140047	0.0938002
HSP90AA1	FALSE	FALSE	TRUE	0.0321708	0.859667	0.990781	1
HSP90AB1	FALSE	FALSE	TRUE	-0.0790426	0.868764	0.985908	1
HSP90B1	FALSE	FALSE	FALSE	0.0216596	1.14479	0.0128107	0.0884649
HSPA14	FALSE	FALSE	TRUE	0.0294345	0.929773	0.872534	1
HSPA1A	FALSE	FALSE	TRUE	-0.0394645	0.922412	0.896746	1
HSPA1B	FALSE	FALSE	TRUE	-0.0585805	0.925246	0.887837	1
HSPA2	FALSE	FALSE	TRUE	-0.020179	1.40512	4.27723e-09	5.64937e-07
HSPA4	FALSE	FALSE	TRUE	-0.0601225	0.919148	0.906381	1
HSPA5	FALSE	FALSE	TRUE	0.0169626	1.0921	0.0734623	0.273475
HSPA8	FALSE	FALSE	TRUE	0.0290353	1.06053	0.166156	0.45008
HSPA9	FALSE	FALSE	TRUE	-0.0722118	1.19703	0.0014332	0.0186317
HSPB1	FALSE	FALSE	TRUE	-0.0241236	1.09568	0.066224	0.253923
HSPB8	FALSE	FALSE	TRUE	0.0229151	1.00764	0.444174	0.787681
HSPD1	FALSE	FALSE	TRUE	0.0692674	0.915644	0.915988	1
HSPE1	FALSE	FALSE	TRUE	-0.00152246	0.93715	0.844733	1
HSPG2	FALSE	FALSE	TRUE	-0.0164855	1.09771	0.0623999	0.243849
HTATIP2	FALSE	FALSE	TRUE	0.0228683	0.93707	0.845055	1
HTATSF1	FALSE	FALSE	FALSE	0.012426	1.05528	0.187112	0.481806
HTRA1	FALSE	FALSE	TRUE	0.0112857	1.08025	0.101831	0.336584
HUS1	FALSE	FALSE	TRUE	0.0376565	1.06286	0.157351	0.438346
HYAL1	FALSE	FALSE	TRUE	0.0344127	1.12669	0.0246255	0.135508
HYAL2	TRUE	FALSE	FALSE	0.00184464	0.96908	0.685726	0.970956
HYOU1	FALSE	FALSE	TRUE	0.110936	1.12788	0.023636	0.132281
IARS2	FALSE	FALSE	TRUE	-0.0398035	1.25045	9.76592e-05	0.00246161
IARS	FALSE	FALSE	FALSE	-0.00312327	1.11986	0.0310605	0.156611
ICAM1	TRUE	FALSE	FALSE	0.00924013	1.05043	0.207971	0.518672
ICAM3	TRUE	FALSE	FALSE	-0.0244542	0.918883	0.907134	1
ID2	FALSE	FALSE	TRUE	0.0640931	0.968704	0.687915	0.97322
ID3	FALSE	FALSE	TRUE	-0.00194818	1.02133	0.360197	0.70796
ID4	FALSE	FALSE	TRUE	-0.0070533	0.964019	0.714644	0.985528
IDE	FALSE	FALSE	TRUE	-0.0615153	1.00022	0.491349	0.823977
IDH1	FALSE	FALSE	TRUE	0.062768	1.0047	0.462809	0.800992
IDH2	FALSE	FALSE	TRUE	0.019462	1.05844	0.174282	0.462174
IDH3A	FALSE	FALSE	TRUE	0.0608863	1.18217	0.00279586	0.0307731
IDH3B	FALSE	FALSE	TRUE	0.00409887	0.868034	0.986366	1
IDH3G	FALSE	FALSE	FALSE	0.0472917	1.03713	0.272108	0.602617
IER3	FALSE	FALSE	TRUE	0.0430044	1.18609	0.00235164	0.0268834
IFI16	TRUE	FALSE	FALSE	0.00535769	1.11389	0.0377946	0.173813
IFI30	TRUE	FALSE	FALSE	0.0343618	1.02672	0.328911	0.669644
IFIH1	TRUE	FALSE	FALSE	-0.104346	0.795867	0.999791	1
IFNAR2	TRUE	FALSE	FALSE	0.0306274	0.982822	0.602318	0.908568
IFNB1	FALSE	FALSE	TRUE	-0.154438	1.00174	0.481654	0.818539
IFNG	TRUE	FALSE	FALSE	0.0696261	1.00888	0.436367	0.78067
IFNGR1	TRUE	FALSE	FALSE	-0.0239651	1.18757	0.00220208	0.025441
IFNGR2	TRUE	FALSE	FALSE	-0.0142702	0.808966	0.999486	1
IFRD2	FALSE	FALSE	TRUE	0.0271797	0.997688	0.507605	0.833886
IGBP1	FALSE	FALSE	FALSE	0.0740376	1.20161	0.00115838	0.0160713
IGF1	FALSE	FALSE	TRUE	0.025539	1.06846	0.137575	0.404895
IGF1R	FALSE	FALSE	TRUE	-0.0153585	0.976266	0.642871	0.938443
IGF2	FALSE	FALSE	TRUE	0.0456036	1.28436	1.4255e-05	0.000511631
IGF2R	FALSE	FALSE	FALSE	-0.0694431	0.921958	0.898127	1
IGFBP2	FALSE	FALSE	TRUE	0.0696745	1.17483	0.00383826	0.0384058
IGFBP3	FALSE	FALSE	TRUE	0.0200749	0.934628	0.854641	1
IGFBP4	FALSE	FALSE	FALSE	-0.0651029	0.917798	0.910172	1
IGFBP6	FALSE	FALSE	TRUE	-0.0527169	0.881304	0.975775	1
IGFBP7	FALSE	FALSE	TRUE	0.0559401	1.19281	0.00173911	0.021299
IGHMBP2	FALSE	FALSE	TRUE	0.027352	0.87862	0.978338	1
IGSF8	FALSE	FALSE	TRUE	0.0469996	1.07238	0.124814	0.378446
IKBKAP	FALSE	FALSE	FALSE	0.0613237	1.04791	0.219337	0.533715
IKBKB	TRUE	FALSE	FALSE	0.0281584	0.875555	0.980987	1
IKBKE	FALSE	FALSE	FALSE	0.0131595	0.931073	0.867893	1
IKBKG	FALSE	FALSE	FALSE	-0.00260215	1.12458	0.0264765	0.141731
IKZF1	TRUE	FALSE	FALSE	0.0925095	1.10822	0.0452911	0.195492
IKZF5	FALSE	FALSE	TRUE	0.0662097	1.04981	0.210729	0.52355
IL10	TRUE	FALSE	FALSE	-0.0173656	0.993206	0.536349	0.858355
IL10RB	FALSE	FALSE	FALSE	-0.0479985	0.955175	0.762131	1
IL11	FALSE	FALSE	TRUE	-0.0705309	0.991083	0.549936	0.873443
IL11RA	FALSE	FALSE	TRUE	-0.000806032	1.00478	0.462275	0.800992
IL12A	FALSE	FALSE	TRUE	0.07006	1.0558	0.184964	0.479396
IL12B	TRUE	FALSE	FALSE	-0.0536952	1.0859	0.0874216	0.306847
IL13	FALSE	FALSE	TRUE	-0.085898	1.03474	0.284677	0.618929
IL13RA1	FALSE	FALSE	FALSE	0.0412002	0.934986	0.853257	1
IL13RA2	FALSE	FALSE	FALSE	0.0170693	1.10544	0.0493822	0.20772
IL15	FALSE	FALSE	TRUE	-0.00674134	1.08199	0.0972179	0.326277
IL15RA	FALSE	FALSE	TRUE	-0.000981997	0.918839	0.907258	1
IL18	FALSE	FALSE	FALSE	-0.0597323	1.14376	0.0133161	0.0911965
IL18RAP	FALSE	FALSE	FALSE	0.0193398	1.08466	0.0904478	0.31216
IL1B	TRUE	FALSE	FALSE	-0.0180907	0.990842	0.551476	0.874628
IL1R1	FALSE	FALSE	TRUE	-0.0138317	0.827615	0.998345	1
IL1R2	TRUE	FALSE	FALSE	-0.0157763	1.0228	0.351577	0.697825
IL1RAP	FALSE	FALSE	TRUE	-0.0107686	1.03481	0.284332	0.618895
IL20	FALSE	FALSE	TRUE	0.0531072	1.11626	0.0349877	0.165603
IL23R	TRUE	FALSE	FALSE	0.024645	1.18177	0.00284577	0.0311151
IL27	FALSE	FALSE	TRUE	0.0246338	1.11317	0.0386839	0.177163
IL2	FALSE	FALSE	TRUE	-0.0228169	0.89687	0.9556	1
IL2RA	TRUE	FALSE	FALSE	-0.159379	0.944237	0.814687	1
IL2RB	FALSE	FALSE	TRUE	0.1196	1.10873	0.0445711	0.193909
IL4	FALSE	FALSE	TRUE	-0.0708375	0.93002	0.871661	1
IL4R	TRUE	FALSE	FALSE	-0.0228584	1.16106	0.00679362	0.0573722
IL6	TRUE	FALSE	FALSE	0.00160794	1.15136	0.00996911	0.0752698
IL6ST	FALSE	FALSE	TRUE	-0.0399837	1.20661	0.000914243	0.0135374
IL7R	TRUE	FALSE	FALSE	-0.00213442	1.0776	0.10918	0.350013
ILF2	FALSE	FALSE	TRUE	0.0238029	1.00931	0.433697	0.778793
ILF3	FALSE	FALSE	TRUE	0.0446427	1.06758	0.140561	0.409649
ILK	FALSE	FALSE	TRUE	0.0610846	1.01103	0.42292	0.768496
IMPA1	FALSE	FALSE	TRUE	0.113295	1.17201	0.00432487	0.0416347
IMPA2	FALSE	FALSE	TRUE	0.00975103	1.13701	0.0170824	0.106628
IMPDH2	FALSE	FALSE	TRUE	0.0588102	1.1248	0.0262845	0.141124
ING2	FALSE	FALSE	TRUE	0.000609126	0.964673	0.710969	0.984408
ING3	FALSE	FALSE	TRUE	-0.0134987	1.23307	0.00024551	0.00488358
INHBE	FALSE	FALSE	TRUE	0.00790728	0.880961	0.976115	1
INPP1	FALSE	FALSE	TRUE	0.0121846	0.981972	0.607635	0.913667
INPP4B	FALSE	FALSE	TRUE	0.0100875	1.01455	0.401128	0.746632
INPP5D	FALSE	FALSE	FALSE	0.0358168	0.804699	0.999614	1
INPPL1	FALSE	FALSE	TRUE	0.0519043	1.17121	0.00447306	0.042688
INSIG1	FALSE	FALSE	TRUE	0.0138925	1.11255	0.0394678	0.179508
INSR	FALSE	FALSE	TRUE	0.000204124	0.982038	0.607225	0.913667
INTS12	FALSE	FALSE	TRUE	0.0451999	0.882734	0.974311	1
INTS3	FALSE	FALSE	TRUE	-0.0890093	0.970448	0.677718	0.964734
IP6K1	FALSE	FALSE	TRUE	0.0203675	1.01122	0.421705	0.768092
IP6K2	FALSE	FALSE	TRUE	-0.0708965	0.957984	0.747499	1
IPMK	FALSE	TRUE	FALSE	-0.00221261	1.10201	0.0548616	0.22337
IPO4	FALSE	FALSE	TRUE	0.0102967	1.011	0.423115	0.768496
IQGAP1	FALSE	FALSE	FALSE	-0.0695893	0.940822	0.829571	1
IRAK1	FALSE	FALSE	FALSE	0.0961011	1.22587	0.000354798	0.00650857
IRAK2	FALSE	FALSE	TRUE	-0.0142776	1.00686	0.449087	0.791525
IRAK4	TRUE	FALSE	FALSE	-0.0601932	0.765048	0.999981	1
IRF2	TRUE	FALSE	FALSE	0.0601097	1.06551	0.147772	0.422827
IRF3	TRUE	FALSE	FALSE	-0.0383458	1.01383	0.405527	0.750982
IRF5	TRUE	FALSE	FALSE	-0.0556055	0.923942	0.892	1
IRF6	FALSE	FALSE	TRUE	-0.0100912	0.910693	0.928314	1
IRF7	TRUE	FALSE	FALSE	-0.0180057	1.06996	0.1326	0.39481
IRF9	FALSE	FALSE	FALSE	-0.0281833	1.38657	1.67498e-08	1.90717e-06
IRGM	TRUE	FALSE	FALSE	0.00977723	1.21047	0.000759724	0.0115074
IRS1	FALSE	FALSE	TRUE	0.000192924	1.20818	0.000848427	0.0126765
ISG20	FALSE	FALSE	TRUE	0.0552105	1.10078	0.0569274	0.230079
ISL1	FALSE	FALSE	TRUE	-0.0306342	1.05525	0.187268	0.481806
ISX	FALSE	FALSE	FALSE	0.0823803	1.01253	0.413593	0.760827
ITCH	TRUE	FALSE	FALSE	0.0757426	0.87662	0.980099	1
ITFG1	FALSE	FALSE	TRUE	-0.00755651	1.08121	0.0992618	0.330763
ITGA1	FALSE	FALSE	TRUE	-0.0279784	1.10055	0.0573342	0.230856
ITGA2	FALSE	FALSE	TRUE	-0.0647537	0.932378	0.863126	1
ITGA3	FALSE	FALSE	TRUE	-0.0853419	1.05532	0.186972	0.481806
ITGA4	FALSE	TRUE	FALSE	0.0168038	0.980477	0.61695	0.921379
ITGAE	FALSE	FALSE	TRUE	-0.072815	0.994766	0.526345	0.849874
ITGAV	FALSE	FALSE	TRUE	0.0258179	0.814107	0.999281	1
ITGB1	FALSE	FALSE	TRUE	-0.00117562	1.07729	0.110072	0.350828
ITGB1BP1	FALSE	FALSE	TRUE	0.0187792	1.05705	0.179846	0.472675
ITGB2	TRUE	FALSE	FALSE	0.0145278	1.14664	0.0119491	0.0848512
ITGB3	TRUE	FALSE	FALSE	0.038558	1.10225	0.0544493	0.222239
ITGB4	FALSE	FALSE	TRUE	-0.0358936	1.13652	0.0173886	0.107724
ITGB5	FALSE	FALSE	TRUE	0.0503812	0.973288	0.660861	0.952493
ITPK1	FALSE	FALSE	TRUE	-0.0444297	1.08574	0.0877977	0.307106
ITPKA	FALSE	FALSE	TRUE	0.0254688	0.964081	0.714293	0.985528
ITPR1	FALSE	FALSE	TRUE	0.0214722	1.01869	0.375958	0.723088
ITPR2	FALSE	FALSE	TRUE	0.0178605	0.993855	0.532184	0.854668
ITPR3	FALSE	FALSE	TRUE	-0.0186476	1.12556	0.0256053	0.139061
ITSN1	FALSE	FALSE	TRUE	0.000871023	0.957942	0.747722	1
JAG1	FALSE	FALSE	TRUE	0.120108	1.1925	0.00176392	0.021335
JAK1	FALSE	FALSE	FALSE	0.0996604	1.14947	0.0107237	0.0786194
JAK2	FALSE	FALSE	TRUE	0.0142624	1.03881	0.263492	0.594183
JAK3	TRUE	FALSE	FALSE	-0.0710773	1.04469	0.234446	0.55632
JAZF1	FALSE	FALSE	TRUE	0.0808743	0.939483	0.835202	1
JMJD6	FALSE	FALSE	TRUE	0.0541982	0.980973	0.613867	0.919269
JMJD7-PLA2G4B	FALSE	FALSE	FALSE	-0.0513843	1.07558	0.115042	0.361091
JOSD1	FALSE	FALSE	TRUE	-0.0402794	0.922003	0.897991	1
JUN	FALSE	FALSE	FALSE	-0.0311258	1.08009	0.102268	0.33769
JUNB	FALSE	FALSE	FALSE	0.0318529	1.00019	0.491592	0.823977
KARS	FALSE	FALSE	FALSE	-0.0559709	0.995346	0.522623	0.84824
KAT2B	FALSE	FALSE	TRUE	-0.0151252	0.931027	0.868062	1
KAT5	FALSE	FALSE	TRUE	0.0450254	0.951028	0.782908	1
KAT6A	FALSE	FALSE	TRUE	-0.0346183	1.01188	0.417597	0.764126
KAT6B	FALSE	FALSE	TRUE	0.0587778	1.18006	0.00306549	0.0329715
KAT7	FALSE	FALSE	TRUE	-0.0349177	0.944235	0.814695	1
KCNG1	FALSE	FALSE	TRUE	0.00251029	1.09283	0.0719265	0.269276
KCNJ11	TRUE	FALSE	FALSE	-0.00438042	1.14439	0.0130073	0.0894794
KCNK1	FALSE	FALSE	TRUE	-0.0230946	0.87458	0.981772	1
KCNK2	FALSE	FALSE	TRUE	-0.0162922	1.01445	0.401707	0.746799
KCNMA1	FALSE	FALSE	TRUE	0.00267662	0.979408	0.623577	0.925136
KCNN4	FALSE	FALSE	TRUE	-0.0644138	1.05114	0.204845	0.513317
KCNQ1	FALSE	FALSE	TRUE	0.0188103	0.926255	0.884542	1
KDELR2	FALSE	FALSE	TRUE	-0.0055587	1.33813	4.85299e-07	2.96751e-05
KDELR3	FALSE	FALSE	TRUE	0.00389924	1.0433	0.24114	0.564761
KDM1A	FALSE	FALSE	TRUE	0.0104672	1.15604	0.00830218	0.0660573
KDM3A	FALSE	FALSE	TRUE	0.0598964	0.834267	0.997565	1
KDM4B	FALSE	FALSE	FALSE	-0.0209626	0.976913	0.638922	0.936412
KDM4C	FALSE	FALSE	TRUE	-0.0574673	1.06147	0.162563	0.443623
KDM5A	TRUE	FALSE	FALSE	-0.00486948	0.995732	0.520147	0.847742
KDM5B	FALSE	FALSE	FALSE	0.0209037	1.01456	0.401052	0.746632
KDR	FALSE	FALSE	TRUE	0.0552505	1.11894	0.0320316	0.158022
KEAP1	FALSE	FALSE	TRUE	0.0264852	1.0045	0.464051	0.80141
KHDRBS1	FALSE	FALSE	TRUE	-0.0315516	0.979013	0.626019	0.925468
KIAA0317	FALSE	FALSE	FALSE	-0.0574407	1.02701	0.327257	0.668816
KIAA0355	FALSE	FALSE	FALSE	-0.0279406	1.12579	0.0254004	0.138403
KIAA0494	FALSE	FALSE	FALSE	0.0857273	1.24281	0.000147295	0.00340118
KIAA0528	FALSE	FALSE	FALSE	0.121061	0.910464	0.928851	1
KIAA0753	FALSE	FALSE	TRUE	0.0454479	0.967687	0.6938	0.97714
KIAA0907	FALSE	FALSE	FALSE	0.0699667	1.15412	0.00895549	0.069253
KIAA1009	FALSE	FALSE	FALSE	0.0164607	0.854978	0.99267	1
KIAA1033	FALSE	FALSE	FALSE	-0.0566822	0.960328	0.734961	0.99573
KIAA1279	FALSE	FALSE	FALSE	-0.0790796	0.988453	0.566719	0.882776
KIF11	FALSE	FALSE	TRUE	-0.0310285	1.1224	0.0285209	0.149249
KIF20A	FALSE	FALSE	TRUE	-0.0359985	1.01721	0.38491	0.729845
KIF21B	FALSE	FALSE	TRUE	0.0163487	1.00103	0.486164	0.819874
KIF2C	FALSE	FALSE	TRUE	0.0208971	1.47979	1.17925e-11	2.78133e-09
KIF5B	FALSE	FALSE	TRUE	-0.0548258	0.965145	0.708309	0.984408
KIF9	FALSE	FALSE	TRUE	0.0563333	0.983175	0.600103	0.906884
KIN	FALSE	FALSE	TRUE	0.0477278	0.832027	0.997858	1
KISS1R	FALSE	FALSE	TRUE	0.0133224	1.02734	0.325345	0.666019
KIT	FALSE	FALSE	TRUE	0.0137026	1.0143	0.402681	0.746799
KLF10	FALSE	FALSE	TRUE	0.0147917	1.07298	0.12294	0.374836
KLF11	FALSE	FALSE	TRUE	0.0743619	1.0593	0.170904	0.457684
KLF14	FALSE	FALSE	FALSE	0.0387907	1.14927	0.0108056	0.0786194
KLF3	FALSE	FALSE	FALSE	0.115816	1.27366	2.66279e-05	0.000862013
KLF4	FALSE	FALSE	TRUE	0.0526059	1.04839	0.21717	0.530788
KLF5	FALSE	FALSE	FALSE	0.00928496	1.2777	2.10723e-05	0.000695807
KLF6	FALSE	FALSE	TRUE	0.05488	0.923123	0.89456	1
KLF7	FALSE	FALSE	TRUE	0.0778553	0.975567	0.647117	0.941728
KLHDC2	FALSE	FALSE	TRUE	0.0626589	1.15412	0.00895229	0.069253
KLHDC9	FALSE	FALSE	TRUE	-0.03368	1.13187	0.0205422	0.121343
KLHL9	FALSE	FALSE	TRUE	-0.00891317	0.98399	0.594981	0.904456
KLK6	FALSE	FALSE	TRUE	-0.0152885	0.842302	0.9962	1
KLRC1	FALSE	FALSE	TRUE	0.0187518	1.08896	0.0802915	0.291024
KNDC1	FALSE	FALSE	TRUE	-0.00962016	1.13401	0.0190381	0.115157
KNG1	FALSE	FALSE	FALSE	0.00919509	1.00437	0.464912	0.801869
KRAS	TRUE	FALSE	FALSE	0.0275843	1.11998	0.0309399	0.156611
KREMEN1	FALSE	FALSE	TRUE	0.0791981	0.901643	0.947292	1
KRT19	FALSE	FALSE	TRUE	-0.0545032	0.921333	0.900006	1
KRT25	FALSE	FALSE	TRUE	-0.0139589	1.08224	0.0965528	0.325324
KRT26	FALSE	FALSE	TRUE	-0.0571466	0.920808	0.901563	1
KRT8	FALSE	FALSE	TRUE	0.0564411	1.14587	0.0123011	0.086238
KSR2	FALSE	FALSE	TRUE	0.0493544	0.995182	0.523678	0.84824
KTN1	FALSE	FALSE	TRUE	0.0173115	0.918799	0.90737	1
KYNU	TRUE	FALSE	FALSE	-0.0163725	0.995102	0.524191	0.84843
L3MBTL4	FALSE	FALSE	TRUE	0.0263956	1.1251	0.0260101	0.140336
LACC1	FALSE	FALSE	TRUE	-0.00555327	0.95632	0.75622	1
LAMA3	TRUE	FALSE	FALSE	-0.00756743	0.997176	0.510884	0.836775
LAMB1	FALSE	FALSE	FALSE	-0.0832965	0.956038	0.757682	1
LAMTOR3	FALSE	FALSE	TRUE	-0.00672085	1.1522	0.00965226	0.0737772
LANCL1	FALSE	FALSE	TRUE	0.00756161	1.05113	0.204891	0.513317
LAP3	FALSE	FALSE	FALSE	-0.0499957	1.15061	0.010264	0.0763329
LARS2	FALSE	FALSE	TRUE	0.041626	0.929691	0.872823	1
LARS	FALSE	FALSE	FALSE	-0.0180076	1.04991	0.210269	0.522824
LASP1	FALSE	FALSE	FALSE	-0.0297549	0.967123	0.697042	0.979419
LBR	TRUE	FALSE	FALSE	-0.0207956	1.36026	1.08168e-07	8.92927e-06
LCK	TRUE	FALSE	FALSE	-0.0016751	1.08147	0.0985837	0.329392
LCMT1	FALSE	FALSE	TRUE	-0.00792379	1.12788	0.0236307	0.132281
LCN2	FALSE	FALSE	FALSE	-0.049963	1.35539	1.51253e-07	1.21814e-05
LDHA	TRUE	FALSE	FALSE	-0.0521731	1.17926	0.00317361	0.0338041
LDHB	FALSE	FALSE	FALSE	-0.0603784	1.06216	0.15995	0.441414
LDLR	TRUE	FALSE	FALSE	0.0261087	0.911613	0.926133	1
LEPRE1	FALSE	FALSE	FALSE	0.0037466	0.993792	0.532589	0.854668
LEPREL1	FALSE	FALSE	FALSE	0.00931616	1.02456	0.341315	0.685119
LGALS1	FALSE	FALSE	TRUE	-0.0594203	1.05093	0.205777	0.514753
LGALS2	FALSE	FALSE	TRUE	0.0661478	0.917659	0.910556	1
LGALS3	FALSE	FALSE	TRUE	-0.0177091	0.929763	0.872569	1
LGALS8	FALSE	FALSE	TRUE	0.0440157	0.846683	0.995202	1
LGR4	FALSE	FALSE	TRUE	0.0167649	0.94336	0.818579	1
LGR5	FALSE	FALSE	TRUE	-0.00410438	0.918939	0.906975	1
LGR6	FALSE	FALSE	TRUE	-0.0891213	0.889282	0.966655	1
LHPP	FALSE	FALSE	TRUE	-0.0575961	0.982862	0.602065	0.908568
LHX2	FALSE	FALSE	FALSE	-0.0518304	1.04231	0.245941	0.570695
LHX3	TRUE	FALSE	FALSE	0.00322327	1.13217	0.0203248	0.120621
LHX4	FALSE	FALSE	FALSE	0.011725	1.00651	0.451299	0.792711
LHX8	TRUE	FALSE	FALSE	-0.0326296	0.976912	0.638927	0.936412
LHX9	FALSE	FALSE	TRUE	0.0136283	1.10475	0.0504525	0.210879
LIF	FALSE	FALSE	TRUE	0.0376487	0.877238	0.979569	1
LIG1	TRUE	FALSE	FALSE	-0.0459732	1.13515	0.0182736	0.111947
LIMK2	TRUE	FALSE	FALSE	-0.0888128	1.09925	0.0596009	0.237491
LIPA	FALSE	FALSE	FALSE	0.0738778	1.14576	0.012351	0.0864044
LIPH	FALSE	FALSE	TRUE	0.0286399	1.03924	0.261266	0.591701
LIPT1	FALSE	FALSE	TRUE	-0.0660044	1.16156	0.00665781	0.0565143
LMAN1	FALSE	FALSE	TRUE	-0.0669471	1.03217	0.298526	0.636164
LMNA	TRUE	FALSE	FALSE	0.020471	0.893667	0.960574	1
LMNB2	FALSE	FALSE	FALSE	0.0430361	1.04514	0.232303	0.554237
LMO4	FALSE	FALSE	TRUE	-0.0726861	1.19101	0.00188675	0.0224912
LNPEP	FALSE	FALSE	FALSE	-0.0320264	0.83048	0.998042	1
LONRF2	FALSE	FALSE	TRUE	0.0815848	1.06189	0.160965	0.442184
LOXL1	FALSE	FALSE	TRUE	-0.0201361	0.89218	0.962727	1
LPAR1	FALSE	FALSE	TRUE	0.100207	0.933345	0.859517	1
LPAR3	FALSE	FALSE	TRUE	-0.0113753	0.833063	0.997727	1
LPAR5	FALSE	FALSE	TRUE	0.00592282	0.995066	0.524424	0.84843
LPAR6	FALSE	FALSE	TRUE	0.0674553	0.878912	0.978071	1
LPHN2	FALSE	FALSE	FALSE	-0.00019855	1.00296	0.473887	0.811184
LPL	TRUE	FALSE	FALSE	-0.0161902	0.971406	0.672068	0.961095
LPXN	TRUE	FALSE	FALSE	0.0139127	0.959681	0.73845	0.997693
LRP10	FALSE	FALSE	FALSE	0.00664792	1.01658	0.388692	0.734665
LRP4	TRUE	FALSE	FALSE	0.0435221	1.00517	0.459784	0.799056
LRPAP1	FALSE	FALSE	TRUE	-0.00786349	0.927029	0.881968	1
LRPPRC	FALSE	FALSE	TRUE	0.0286271	1.11987	0.0310529	0.156611
LRRC18	FALSE	FALSE	TRUE	-0.00906075	1.1639	0.00605529	0.0527948
LRRC32	FALSE	FALSE	TRUE	-0.00546937	1.20026	0.00123359	0.0169017
LRRC40	FALSE	FALSE	TRUE	0.00537397	1.14767	0.0114893	0.0824731
LRRC41	FALSE	FALSE	TRUE	0.00568215	0.971808	0.669682	0.959881
LRRC59	FALSE	FALSE	TRUE	-0.00612704	0.971223	0.673148	0.962115
LRRK2	FALSE	FALSE	TRUE	-0.0631714	0.911494	0.926417	1
LRSAM1	FALSE	FALSE	TRUE	0.0132964	1.05072	0.206702	0.516676
LSM5	FALSE	FALSE	TRUE	-0.0429318	0.904993	0.94078	1
LSM6	FALSE	FALSE	TRUE	0.0238484	1.13457	0.0186594	0.113468
LSP1	TRUE	FALSE	FALSE	0.0483869	1.25381	8.13381e-05	0.00213158
LSR	FALSE	FALSE	TRUE	0.025897	0.821607	0.998848	1
LSS	FALSE	FALSE	TRUE	-0.00203005	1.06593	0.146275	0.421099
LTA4H	FALSE	FALSE	TRUE	0.0506613	1.31113	2.78068e-06	0.000125778
LTBR	FALSE	FALSE	FALSE	-0.011472	1.25168	9.13648e-05	0.00235693
LYN	TRUE	FALSE	FALSE	0.00131221	1.309	3.17859e-06	0.000138101
LYPD3	FALSE	FALSE	TRUE	0.0472009	1.33969	4.37505e-07	2.77816e-05
LYPLA1	FALSE	FALSE	FALSE	-0.0589414	0.951453	0.780824	1
LYRM1	FALSE	FALSE	TRUE	0.0146816	0.845385	0.995519	1
LYZ	FALSE	FALSE	TRUE	-0.000999719	1.06218	0.159901	0.441414
LZIC	FALSE	FALSE	TRUE	-0.0242721	0.951735	0.779438	1
M6PR	FALSE	FALSE	TRUE	0.0264449	1.01428	0.402801	0.746799
MACF1	FALSE	FALSE	TRUE	0.0839338	0.954082	0.767706	1
MAD2L1BP	FALSE	FALSE	TRUE	-0.00610288	0.925966	0.885492	1
MAF	FALSE	FALSE	FALSE	-0.021631	0.900816	0.948812	1
MAFG	FALSE	FALSE	FALSE	-0.0405808	1.0403	0.255954	0.585282
MAGED1	FALSE	FALSE	FALSE	-0.0224466	0.920437	0.902655	1
MALT1	TRUE	FALSE	FALSE	0.0131311	0.925081	0.88837	1
MAMLD1	FALSE	FALSE	FALSE	0.056451	0.882642	0.974407	1
MAN1A1	FALSE	FALSE	FALSE	0.0924337	1.02679	0.328506	0.669584
MAN2A2	FALSE	FALSE	TRUE	-0.00739256	0.841707	0.99632	1
MAN2B1	TRUE	FALSE	FALSE	-0.0699487	0.945612	0.808487	1
MAP2K1	FALSE	FALSE	TRUE	-0.0253643	0.989609	0.559353	0.877177
MAP2K2	FALSE	FALSE	TRUE	-0.0366817	1.19004	0.00197138	0.0234154
MAP2K3	TRUE	FALSE	FALSE	-0.00799052	0.955659	0.75964	1
MAP2K4	FALSE	FALSE	TRUE	-0.0139617	1.1189	0.032069	0.158022
MAP2K5	FALSE	FALSE	TRUE	-0.01012	0.944766	0.812316	1
MAP2K6	FALSE	FALSE	FALSE	-0.0131338	1.00702	0.448096	0.790815
MAP3K14	FALSE	FALSE	TRUE	0.0741023	1.18515	0.00245219	0.0278252
MAP3K1	FALSE	FALSE	TRUE	0.0903522	0.968511	0.689037	0.973556
MAP3K4	FALSE	FALSE	TRUE	-0.016308	0.95381	0.769081	1
MAP3K5	FALSE	FALSE	TRUE	-0.0212656	1.04831	0.217517	0.531036
MAP3K7	FALSE	FALSE	TRUE	0.0198605	1.01761	0.38246	0.727887
MAP3K8	FALSE	FALSE	TRUE	-0.000469303	1.01844	0.377467	0.723906
MAP4K3	FALSE	FALSE	TRUE	0.00382933	0.837875	0.997018	1
MAP4K4	FALSE	FALSE	TRUE	-0.0330268	1.19979	0.0012609	0.0171337
MAPK12	FALSE	FALSE	TRUE	-0.0242434	0.87837	0.978566	1
MAPK13	FALSE	FALSE	FALSE	0.0118895	1.09767	0.0624761	0.243849
MAPK14	TRUE	FALSE	FALSE	-0.059247	1.02193	0.356647	0.703493
MAPK1	FALSE	FALSE	TRUE	-0.0519042	1.01166	0.418983	0.765329
MAPK1IP1L	FALSE	FALSE	TRUE	0.0566142	1.16361	0.00612773	0.0528297
MAPK3	FALSE	FALSE	TRUE	0.0518478	0.971794	0.669766	0.959881
MAPK8	FALSE	FALSE	TRUE	-0.000574708	1.00559	0.457127	0.797377
MAPK9	FALSE	FALSE	TRUE	-0.0138037	1.04434	0.23609	0.556647
MAPKAP1	FALSE	FALSE	TRUE	0.0151787	0.975213	0.649264	0.943604
MAPKAPK2	FALSE	FALSE	FALSE	0.0204909	1.05645	0.182322	0.475536
MAPKAPK3	FALSE	FALSE	TRUE	-0.0520672	1.10344	0.0525237	0.216521
MAPKAPK5	FALSE	FALSE	TRUE	0.0191315	0.898552	0.952799	1
MARK4	FALSE	FALSE	TRUE	0.0840812	1.06031	0.166977	0.451932
MARS	FALSE	FALSE	FALSE	0.0981225	1.17711	0.00348147	0.0362644
MAS1L	FALSE	FALSE	TRUE	0.0332314	1.07925	0.104569	0.341711
MAST2	FALSE	FALSE	TRUE	-0.00747297	0.847352	0.99503	1
MASTL	FALSE	FALSE	TRUE	0.0286691	0.916356	0.914095	1
MAT1A	TRUE	FALSE	FALSE	0.0541558	1.07318	0.122325	0.373651
MAT2A	FALSE	FALSE	TRUE	0.00189734	1.00666	0.450346	0.792244
MAT2B	FALSE	FALSE	TRUE	-0.0908236	1.01645	0.389503	0.735357
MAX	TRUE	FALSE	FALSE	0.0812653	1.05702	0.179979	0.472675
MB	FALSE	FALSE	TRUE	-0.0025225	0.978203	0.631009	0.929432
MBD6	FALSE	FALSE	TRUE	-0.0429194	1.03138	0.302834	0.639768
MBNL1	FALSE	FALSE	TRUE	-0.035212	1.06225	0.159617	0.441414
MBNL2	FALSE	FALSE	TRUE	-0.00708539	0.935756	0.850262	1
MBOAT7	FALSE	FALSE	FALSE	0.0225354	1.08232	0.0963553	0.32499
MBTPS1	FALSE	FALSE	TRUE	0.0774919	1.07015	0.131959	0.393611
MCCC1	FALSE	FALSE	TRUE	0.0536973	0.959687	0.738419	0.997693
MCCC2	FALSE	FALSE	TRUE	-0.00535415	0.984349	0.592718	0.902747
MCHR2	FALSE	FALSE	TRUE	-0.0453858	0.930501	0.869949	1
MCL1	TRUE	FALSE	FALSE	0.000399055	1.03209	0.298973	0.636164
MCM2	FALSE	FALSE	FALSE	0.122687	0.961556	0.728279	0.993112
MCM3	FALSE	FALSE	TRUE	0.00227886	1.12512	0.0259975	0.140336
MCM4	TRUE	FALSE	FALSE	0.0432055	0.890983	0.964393	1
MCM5	FALSE	FALSE	TRUE	0.0303071	1.02316	0.349467	0.69576
MCM6	FALSE	FALSE	TRUE	-0.0559095	1.19783	0.00138144	0.018246
MCM7	FALSE	FALSE	TRUE	0.00983698	0.960509	0.733982	0.99573
MCM8	FALSE	FALSE	TRUE	-0.125707	1.07843	0.106847	0.34615
MCTS1	FALSE	FALSE	FALSE	-0.026127	1.02082	0.363244	0.711407
MDH1	FALSE	FALSE	TRUE	0.0122426	0.860857	0.99024	1
MDH2	FALSE	FALSE	TRUE	0.123506	1.14019	0.0152062	0.0998228
MDM2	FALSE	FALSE	TRUE	-0.000539972	1.00976	0.43088	0.776195
MDM4	FALSE	FALSE	TRUE	-0.000244525	0.865226	0.988014	1
ME2	FALSE	FALSE	TRUE	0.0903408	0.965133	0.70838	0.984408
ME3	FALSE	FALSE	TRUE	-0.0117176	1.05128	0.204223	0.512962
MECOM	FALSE	FALSE	FALSE	0.0669468	0.986894	0.576629	0.892234
MECP2	FALSE	FALSE	FALSE	0.00040256	1.02825	0.320243	0.659956
MED12L	FALSE	FALSE	TRUE	0.0160768	1.04326	0.241329	0.564761
MED15	FALSE	FALSE	TRUE	0.115744	0.924627	0.889827	1
MED1	FALSE	FALSE	TRUE	0.0340599	1.10845	0.0449563	0.194555
MED21	FALSE	FALSE	TRUE	-0.00152543	0.932115	0.864095	1
MED26	FALSE	FALSE	TRUE	0.00328727	1.08219	0.0966979	0.32548
MED28	FALSE	FALSE	TRUE	0.0479289	0.953134	0.772482	1
MED4	FALSE	FALSE	TRUE	0.077297	1.08536	0.0887312	0.308736
MED6	FALSE	FALSE	TRUE	0.0518856	1.01206	0.416491	0.763606
MED7	FALSE	FALSE	TRUE	0.00852229	1.11079	0.0417556	0.186199
MEF2A	FALSE	FALSE	FALSE	0.0403091	1.03271	0.295601	0.632173
MEF2C	FALSE	FALSE	FALSE	-0.0369334	0.936062	0.849058	1
MEGF9	FALSE	FALSE	TRUE	0.0184061	1.09227	0.0730949	0.272722
MEIS2	FALSE	FALSE	TRUE	-0.0319358	1.01335	0.408535	0.754465
MELK	FALSE	FALSE	FALSE	0.0443227	1.0431	0.2421	0.564956
MEN1	FALSE	FALSE	TRUE	0.0634349	0.877991	0.978905	1
MEOX2	FALSE	FALSE	TRUE	0.15605	1.31611	2.0305e-06	0.000102003
MERTK	TRUE	FALSE	FALSE	0.0270288	0.912238	0.924623	1
MESP1	FALSE	FALSE	TRUE	-0.0518442	1.05846	0.174208	0.462174
MEST	FALSE	FALSE	TRUE	0.0154616	1.05783	0.176725	0.466463
MET	FALSE	FALSE	TRUE	0.0293068	0.970667	0.676432	0.96388
METAP2	FALSE	FALSE	TRUE	0.00820881	0.957077	0.752271	1
METRN	FALSE	FALSE	TRUE	-0.0483579	1.01766	0.382156	0.727887
METTL14	FALSE	FALSE	TRUE	0.0310536	0.983953	0.59521	0.904456
METTL1	FALSE	FALSE	TRUE	0.0748448	0.960489	0.734091	0.99573
METTL4	FALSE	FALSE	TRUE	0.0318242	1.10739	0.046483	0.19856
MFHAS1	FALSE	FALSE	TRUE	-0.0191699	1.01131	0.421179	0.767937
MFSD10	FALSE	FALSE	TRUE	0.0721781	1.00093	0.486844	0.820342
MGAT1	TRUE	FALSE	FALSE	-0.0174356	0.974771	0.651936	0.946942
MGLL	FALSE	FALSE	TRUE	-0.00553057	1.01601	0.392211	0.738359
MGMT	FALSE	FALSE	TRUE	-0.0791289	1.0652	0.14886	0.42447
MGST2	FALSE	FALSE	TRUE	-0.00115819	1.049	0.21438	0.527877
MIF	FALSE	FALSE	TRUE	-0.0645644	0.938116	0.84083	1
MITF	FALSE	FALSE	TRUE	-0.0551084	0.811746	0.999383	1
MKI67IP	FALSE	FALSE	FALSE	0.0903549	0.981244	0.612176	0.918491
MKNK1	TRUE	FALSE	FALSE	0.0332671	0.827402	0.998366	1
MKNK2	FALSE	FALSE	TRUE	-0.0642675	1.06378	0.153988	0.43227
MLEC	FALSE	FALSE	TRUE	0.00340516	0.906499	0.93766	1
MLH1	FALSE	FALSE	TRUE	-0.00321587	1.20596	0.000943181	0.0139035
MLL3	FALSE	FALSE	FALSE	-0.0451652	1.15804	0.00766764	0.0626696
MLL	FALSE	FALSE	FALSE	-0.0349362	1.28212	1.62653e-05	0.000571362
MLLT10	FALSE	FALSE	TRUE	0.016878	1.2204	0.000467079	0.00799116
MLLT3	FALSE	FALSE	TRUE	0.0225434	0.975433	0.647932	0.942083
MLLT6	FALSE	FALSE	FALSE	-0.0613234	1.12088	0.0300205	0.154613
MLST8	FALSE	FALSE	TRUE	0.060818	0.975618	0.646811	0.941697
MLXIP	FALSE	FALSE	TRUE	-0.0685867	0.992876	0.53846	0.860597
MMEL1	FALSE	FALSE	TRUE	0.0547459	1.04974	0.211043	0.523564
MMP14	FALSE	FALSE	FALSE	0.0389698	1.09272	0.0721625	0.269853
MMP2	FALSE	FALSE	FALSE	0.00578959	0.79295	0.999831	1
MMP7	FALSE	FALSE	TRUE	-0.0843806	1.14475	0.012833	0.0884649
MNAT1	FALSE	FALSE	TRUE	0.0131391	0.97264	0.664735	0.955991
MOK	FALSE	FALSE	TRUE	-0.0252202	0.999382	0.49674	0.827449
MORF4L1	FALSE	FALSE	TRUE	0.0203591	1.11055	0.0420782	0.1865
MORF4L2	FALSE	FALSE	FALSE	-0.000326647	1.13732	0.016894	0.105651
MPDZ	FALSE	FALSE	TRUE	0.0165392	1.01011	0.428668	0.7739
MPHOSPH9	FALSE	FALSE	TRUE	0.032811	0.899458	0.951234	1
MPI	FALSE	FALSE	TRUE	0.0286879	0.990084	0.55632	0.877177
MPL	FALSE	FALSE	TRUE	0.0538455	0.944971	0.81139	1
MPZL1	FALSE	FALSE	TRUE	-0.0298776	1.00926	0.433973	0.778793
MRGPRD	FALSE	FALSE	TRUE	0.00249229	0.865744	0.987723	1
MRGPRF	FALSE	FALSE	TRUE	0.0588245	1.01968	0.370048	0.717752
MRGPRX2	FALSE	FALSE	TRUE	-0.0282328	1.02649	0.330201	0.670968
MRGPRX4	FALSE	FALSE	TRUE	-0.0341215	0.915221	0.917098	1
MRPL18	FALSE	FALSE	TRUE	-0.00706621	1.04779	0.219918	0.533949
MRPL19	FALSE	FALSE	TRUE	0.0317876	1.10374	0.0520358	0.214778
MRPS16	FALSE	FALSE	TRUE	0.026826	0.839401	0.996756	1
MRPS2	FALSE	FALSE	TRUE	0.0379795	0.947131	0.801492	1
MSH2	TRUE	FALSE	FALSE	-0.01579	1.17017	0.00467324	0.0435905
MSH5	FALSE	FALSE	TRUE	0.03929	1.03614	0.277315	0.610055
MSH6	FALSE	FALSE	TRUE	-0.0587341	0.880728	0.976345	1
MSL3	FALSE	FALSE	FALSE	0.0298008	1.17423	0.00393792	0.0388171
MSMO1	TRUE	FALSE	FALSE	0.0689456	0.928575	0.876714	1
MSRA	FALSE	FALSE	TRUE	0.0538703	0.995202	0.523548	0.84824
MSRB2	FALSE	FALSE	TRUE	-0.0281628	1.17425	0.00393463	0.0388171
MST1	FALSE	FALSE	TRUE	0.0827292	1.21739	0.000542105	0.00899513
MST1R	FALSE	FALSE	TRUE	-0.0178352	1.1926	0.00175592	0.021335
MSX1	FALSE	FALSE	TRUE	-0.0227743	1.19447	0.00161184	0.0200231
MSX2	FALSE	FALSE	FALSE	0.0061306	1.04656	0.22559	0.541743
MTA1	FALSE	FALSE	TRUE	0.0212594	0.916641	0.91333	1
MTA3	FALSE	FALSE	TRUE	0.0113917	0.978798	0.627343	0.926012
MTAP	FALSE	FALSE	TRUE	0.061108	0.755706	0.999991	1
MTERFD1	FALSE	FALSE	FALSE	0.0306269	1.04166	0.249145	0.5757
MTF2	FALSE	FALSE	TRUE	0.111804	1.02189	0.356921	0.703614
MTHFD1	FALSE	FALSE	FALSE	-0.0384158	1.07103	0.129093	0.387514
MTHFD2	FALSE	FALSE	FALSE	0.0381767	1.06973	0.133333	0.395921
MTOR	TRUE	FALSE	FALSE	-0.0234959	1.02466	0.340697	0.684712
MTR	FALSE	FALSE	TRUE	-0.0342272	0.904963	0.94084	1
MTRR	FALSE	FALSE	TRUE	-0.0181295	1.09718	0.0633707	0.245311
MTSS1	FALSE	FALSE	TRUE	-0.0591253	0.896502	0.956196	1
MTTP	FALSE	FALSE	TRUE	0.0185363	1.03495	0.283569	0.618566
MTX2	FALSE	FALSE	TRUE	0.0571023	1.00499	0.460918	0.799949
MUT	FALSE	FALSE	FALSE	-0.0521811	0.851795	0.993753	1
MVP	TRUE	FALSE	FALSE	-0.0312344	1.21692	0.000554794	0.00915965
MXD3	FALSE	FALSE	FALSE	0.133973	1.26769	3.74881e-05	0.00112532
MXD4	FALSE	FALSE	TRUE	-0.0238826	1.0627	0.157943	0.438996
MXI1	FALSE	FALSE	FALSE	0.0381721	1.11815	0.0328773	0.159414
MYB	FALSE	FALSE	FALSE	0.0493457	1.23375	0.000236956	0.00478724
MYBL2	TRUE	FALSE	FALSE	0.0060577	0.912788	0.923274	1
MYC	TRUE	FALSE	FALSE	0.132275	0.971039	0.674238	0.962115
MYCBP	FALSE	FALSE	TRUE	0.0366373	0.960693	0.732983	0.995603
MYCL1	FALSE	FALSE	FALSE	0.0289448	1.0515	0.20325	0.511143
MYCN	FALSE	FALSE	TRUE	0.0318505	1.00719	0.447026	0.790322
MYL6	FALSE	FALSE	TRUE	-0.00141366	1.07793	0.108257	0.349427
MYL9	FALSE	FALSE	TRUE	-0.0616283	0.944437	0.813794	1
MYLIP	FALSE	FALSE	TRUE	-0.0486673	1.03741	0.270686	0.600932
MYLK2	FALSE	FALSE	TRUE	-0.0735181	0.763553	0.999983	1
MYLK	FALSE	FALSE	TRUE	0.0218586	0.984897	0.589263	0.901797
MYNN	FALSE	FALSE	TRUE	0.0676734	1.02888	0.316709	0.654836
MYO10	FALSE	FALSE	TRUE	-0.0217659	0.984198	0.593671	0.903421
NAA25	FALSE	FALSE	TRUE	-0.0444576	0.872967	0.983009	1
NAA50	FALSE	FALSE	TRUE	-0.06279	0.855813	0.99236	1
NAB1	FALSE	FALSE	TRUE	0.00815351	0.953225	0.772028	1
NADSYN1	TRUE	FALSE	FALSE	-0.09686	0.967595	0.694331	0.97714
NAE1	FALSE	FALSE	TRUE	-0.0898091	1.07338	0.121687	0.372272
NAGA	FALSE	FALSE	FALSE	0.0873539	1.47111	2.41558e-11	4.98515e-09
NAGK	FALSE	FALSE	FALSE	-0.0402978	0.994258	0.529601	0.853175
NAGPA	FALSE	FALSE	TRUE	0.0155181	0.872257	0.983531	1
NAIP	FALSE	FALSE	TRUE	-0.059165	0.903792	0.943181	1
NAMPT	TRUE	FALSE	FALSE	-0.00737562	1.07372	0.120659	0.371339
NARS	FALSE	FALSE	FALSE	0.00589388	0.966101	0.702885	0.984408
NASP	FALSE	FALSE	TRUE	-0.0346722	0.936667	0.846664	1
NAT10	FALSE	FALSE	TRUE	-0.03541	1.07435	0.118736	0.3689
NAT1	FALSE	FALSE	TRUE	-0.00549018	1.06192	0.160874	0.442184
NBN	TRUE	FALSE	FALSE	-0.0596367	0.880523	0.976546	1
NBR1	FALSE	FALSE	TRUE	0.00145532	1.12614	0.0251012	0.137226
NCF2	TRUE	FALSE	FALSE	-0.0274926	0.884601	0.972291	1
NCL	FALSE	FALSE	TRUE	0.0480118	1.02688	0.327959	0.668882
NCOA3	FALSE	FALSE	TRUE	0.0595608	0.937722	0.842431	1
NCOA4	FALSE	FALSE	FALSE	0.0252229	1.07395	0.119968	0.37126
NCOR2	FALSE	FALSE	TRUE	-0.0776681	0.963933	0.715122	0.985528
NDFIP1	FALSE	FALSE	TRUE	-0.0298343	1.03148	0.302255	0.63969
NDRG1	FALSE	FALSE	TRUE	-0.132346	1.06842	0.137704	0.404895
NDUFA13	FALSE	FALSE	TRUE	0.00246333	1.09447	0.0686104	0.261004
NDUFA1	FALSE	FALSE	FALSE	-0.00984996	1.04444	0.235625	0.556533
NDUFA2	FALSE	FALSE	TRUE	-0.0108903	1.17262	0.0042161	0.0409458
NDUFA3	FALSE	FALSE	TRUE	0.00661673	1.12091	0.0299915	0.154613
NDUFA4	FALSE	FALSE	TRUE	0.0913839	0.947277	0.800813	1
NDUFA5	FALSE	FALSE	TRUE	-0.00260983	1.08495	0.089728	0.310568
NDUFA6	FALSE	FALSE	TRUE	0.0231809	1.06717	0.141981	0.411609
NDUFA7	FALSE	FALSE	TRUE	0.018123	0.973512	0.65952	0.951205
NDUFA8	FALSE	FALSE	TRUE	0.0187911	0.937206	0.84451	1
NDUFA9	FALSE	FALSE	TRUE	0.0624014	0.895861	0.957218	1
NDUFAF4	FALSE	FALSE	TRUE	0.0280456	1.12336	0.0276059	0.145615
NDUFB1	FALSE	FALSE	TRUE	-0.0145501	0.95097	0.783189	1
NDUFB2	FALSE	FALSE	TRUE	0.0311527	1.04455	0.235099	0.55632
NDUFB3	FALSE	FALSE	TRUE	0.123225	1.03876	0.263729	0.594183
NDUFB4	FALSE	FALSE	TRUE	-0.0174354	1.08347	0.0934034	0.319273
NDUFB5	FALSE	FALSE	TRUE	0.026764	1.17018	0.00467173	0.0435905
NDUFB6	FALSE	FALSE	TRUE	0.0255833	1.11068	0.0419047	0.186199
NDUFB7	FALSE	FALSE	TRUE	-0.0634192	1.06356	0.154798	0.433538
NDUFC1	FALSE	FALSE	TRUE	-0.0187665	1.11295	0.0389661	0.177918
NDUFC2	FALSE	FALSE	TRUE	-0.00558502	1.01983	0.369138	0.717376
NDUFS1	FALSE	FALSE	TRUE	0.0340796	1.01665	0.388277	0.734301
NDUFS2	FALSE	FALSE	TRUE	-0.0209314	1.17667	0.00354874	0.0365029
NDUFS3	FALSE	FALSE	TRUE	-0.0115388	1.0521	0.200638	0.506117
NDUFS4	FALSE	FALSE	TRUE	-0.000562361	0.99609	0.517854	0.844838
NDUFS6	FALSE	FALSE	TRUE	0.0288265	1.07581	0.114368	0.360004
NDUFS7	FALSE	FALSE	TRUE	0.0438494	1.06654	0.144147	0.416062
NDUFV1	FALSE	FALSE	TRUE	0.0261894	1.02073	0.363773	0.711598
NDUFV2	FALSE	FALSE	TRUE	0.0884422	1.14674	0.011902	0.0846995
NEK2	FALSE	FALSE	TRUE	-0.0242948	1.23453	0.000227556	0.00469619
NEK4	FALSE	FALSE	TRUE	0.0978773	0.966724	0.699331	0.981334
NEK7	FALSE	FALSE	TRUE	0.0485072	0.985493	0.585501	0.89922
NENF	FALSE	FALSE	TRUE	0.0135061	1.07374	0.120585	0.371339
NF1	FALSE	FALSE	TRUE	0.0396344	1.0918	0.0740784	0.275148
NF2	FALSE	FALSE	TRUE	-0.0525659	1.10493	0.0501652	0.209962
NFAT5	FALSE	FALSE	TRUE	-0.0913196	0.976555	0.641106	0.937751
NFATC2	FALSE	FALSE	FALSE	0.0268699	0.902307	0.946048	1
NFATC3	FALSE	FALSE	TRUE	-0.0462021	0.989777	0.558282	0.877177
NFE2L1	FALSE	FALSE	FALSE	-0.0310232	1.00071	0.488223	0.820413
NFE2L2	FALSE	FALSE	FALSE	0.0466674	1.07769	0.108921	0.349974
NFIB	FALSE	FALSE	TRUE	0.0161269	1.14907	0.0108885	0.0788464
NFIC	FALSE	FALSE	FALSE	0.0686305	1.17785	0.00337282	0.0355479
NFKB1	TRUE	FALSE	FALSE	0.0614708	1.02413	0.343777	0.688805
NFKB2	TRUE	FALSE	FALSE	-0.0556712	1.21486	0.000614009	0.00970076
NFKBIA	TRUE	FALSE	FALSE	0.0759277	1.01594	0.392624	0.738714
NFKBIB	FALSE	FALSE	TRUE	-0.0218483	1.05718	0.179359	0.472283
NFKBIE	FALSE	FALSE	FALSE	-0.0531548	0.957814	0.748398	1
NFKBIL1	FALSE	FALSE	TRUE	0.0286721	1.00777	0.443378	0.786692
NFRKB	FALSE	FALSE	TRUE	-0.0879191	1.07695	0.111051	0.352928
NFYB	FALSE	FALSE	FALSE	0.0680238	1.07075	0.130013	0.389922
NGFR	FALSE	FALSE	TRUE	-0.00839427	1.00365	0.469449	0.806934
NGRN	FALSE	FALSE	TRUE	-0.082427	1.08327	0.0939182	0.32037
NID1	FALSE	FALSE	TRUE	0.0313069	1.08465	0.0904716	0.31216
NIPSNAP1	FALSE	FALSE	TRUE	-0.0235931	1.0138	0.40574	0.750982
NKIRAS1	FALSE	FALSE	TRUE	-0.0348492	0.944616	0.812988	1
NKIRAS2	FALSE	FALSE	TRUE	-0.059984	1.1573	0.00789691	0.0639108
NKX2-1	TRUE	FALSE	FALSE	-0.0280965	1.06284	0.157443	0.438346
NKX2-3	FALSE	FALSE	TRUE	0.33553	1.46828	3.04463e-11	5.91375e-09
NKX2-5	TRUE	FALSE	FALSE	0.0026429	0.922422	0.896715	1
NME1	FALSE	FALSE	TRUE	0.100367	1.04742	0.221601	0.537093
NME4	FALSE	FALSE	TRUE	0.0574288	0.951066	0.782722	1
NME9	FALSE	FALSE	TRUE	0.130188	1.05519	0.187499	0.481806
NMI	TRUE	FALSE	FALSE	0.0487109	1.07852	0.106585	0.346061
NMNAT2	FALSE	FALSE	TRUE	0.0124029	0.925076	0.888387	1
NMRAL1	FALSE	FALSE	TRUE	0.0943987	1.10327	0.0527945	0.216825
NMT1	FALSE	FALSE	TRUE	-0.00405308	1.01751	0.383081	0.728211
NMUR2	FALSE	FALSE	TRUE	0.0439625	1.21783	0.000530493	0.00884691
NNMT	FALSE	FALSE	TRUE	-0.0235719	0.993357	0.535378	0.857331
NNT	FALSE	FALSE	TRUE	0.0459849	1.06243	0.158974	0.441118
NOD1	FALSE	FALSE	TRUE	0.0439204	1.08814	0.0821495	0.295733
NOD2	TRUE	FALSE	FALSE	0.0548025	1.16161	0.00664529	0.0565143
NOL3	FALSE	FALSE	TRUE	0.00925358	1.04893	0.214707	0.527935
NOLC1	FALSE	FALSE	TRUE	0.0319343	0.885955	0.970746	1
NONO	FALSE	FALSE	FALSE	-0.0212727	0.907241	0.936077	1
NOS3	FALSE	FALSE	TRUE	0.0678909	1.14624	0.0121304	0.0854041
NOSIP	FALSE	FALSE	TRUE	-0.0115983	1.03523	0.282067	0.617183
NOTCH1	FALSE	FALSE	TRUE	-0.0481535	0.903085	0.94456	1
NOTCH2	FALSE	FALSE	TRUE	0.0316789	1.12456	0.0264968	0.141731
NOTCH2NL	FALSE	FALSE	FALSE	0.000879738	1.23473	0.000225279	0.00469619
NOV	FALSE	FALSE	FALSE	-0.00911786	1.00667	0.450293	0.792244
NOX1	FALSE	FALSE	FALSE	0.0436069	1.03394	0.288968	0.626097
NPBWR1	FALSE	FALSE	FALSE	0.0519516	0.996213	0.517063	0.843966
NPDC1	FALSE	FALSE	TRUE	0.098296	0.87622	0.980437	1
NPEPL1	FALSE	FALSE	TRUE	0.0178182	1.04436	0.236022	0.556647
NPEPPS	FALSE	FALSE	TRUE	-0.0214756	0.879951	0.977097	1
NPFFR2	FALSE	FALSE	TRUE	-0.0362394	0.969514	0.683194	0.969535
NPM1	FALSE	FALSE	FALSE	0.0101392	0.894537	0.959269	1
NPRL2	FALSE	FALSE	TRUE	0.0598023	1.08204	0.0970959	0.326277
NPSR1	FALSE	FALSE	TRUE	0.0612249	1.31622	2.01598e-06	0.000102003
NPTN	FALSE	FALSE	TRUE	-0.0251368	1.12151	0.0293855	0.152805
NPY1R	FALSE	FALSE	TRUE	0.0715675	0.984497	0.591787	0.902161
NQO1	FALSE	FALSE	TRUE	0.0511966	1.02706	0.32698	0.668816
NQO2	FALSE	FALSE	TRUE	-0.035464	0.926626	0.883314	1
NR0B1	FALSE	FALSE	FALSE	-0.0184373	1.03055	0.307389	0.644853
NR0B2	FALSE	FALSE	TRUE	0.0320938	0.899023	0.951991	1
NR1H2	FALSE	FALSE	TRUE	0.0166939	0.989021	0.563104	0.879966
NR1H3	TRUE	FALSE	FALSE	0.0412829	1.02273	0.351948	0.697825
NR1H4	FALSE	FALSE	FALSE	0.022647	1.05351	0.194581	0.495378
NR2C1	FALSE	FALSE	FALSE	0.0219889	0.983577	0.597577	0.905739
NR2F1	FALSE	FALSE	FALSE	0.021505	1.05532	0.18694	0.481806
NR2F2	FALSE	FALSE	FALSE	-0.0790118	1.09035	0.0772038	0.282938
NR2F6	FALSE	FALSE	FALSE	0.0777099	1.14479	0.0128136	0.0884649
NR3C1	FALSE	FALSE	FALSE	0.0112559	1.17206	0.00431683	0.0416347
NR4A2	FALSE	FALSE	TRUE	-0.0104412	1.01879	0.375351	0.723088
NR5A2	FALSE	FALSE	FALSE	0.0581707	0.929795	0.872456	1
NRAS	TRUE	FALSE	FALSE	-0.00503372	1.31605	2.03883e-06	0.000102003
NRBF2	FALSE	FALSE	FALSE	0.0635009	1.08589	0.0874449	0.306847
NRBP1	FALSE	FALSE	TRUE	0.11751	0.963604	0.716962	0.985599
NRBP2	FALSE	FALSE	TRUE	-0.0646247	1.02117	0.361176	0.708861
NRIP1	FALSE	FALSE	TRUE	0.0381836	1.08365	0.0929544	0.318068
NRIP3	FALSE	FALSE	TRUE	0.0657469	1.12121	0.0296825	0.153623
NRP1	FALSE	FALSE	TRUE	-0.0618105	1.0522	0.200218	0.506117
NSA2	FALSE	FALSE	TRUE	-0.0821342	0.923472	0.893474	1
NSD1	FALSE	FALSE	TRUE	-0.00857796	1.01002	0.429242	0.774007
NSDHL	FALSE	FALSE	FALSE	0.0201323	1.0033	0.471714	0.809142
NSF	FALSE	FALSE	TRUE	0.0807117	1.11459	0.0369455	0.17086
NT5C2	FALSE	FALSE	TRUE	0.0392281	1.03289	0.294616	0.632173
NT5DC2	FALSE	FALSE	TRUE	0.0146053	1.09164	0.0744182	0.2761
NT5E	TRUE	FALSE	FALSE	-0.0157248	1.09042	0.0770542	0.282703
NTAN1	FALSE	FALSE	TRUE	-0.0253058	1.09693	0.0638537	0.246891
NTRK1	TRUE	FALSE	FALSE	-0.0330152	1.06156	0.16221	0.443339
NTRK3	FALSE	FALSE	TRUE	-0.0243077	0.902283	0.946093	1
NTSR1	FALSE	FALSE	TRUE	-0.0226856	0.9074	0.935733	1
NUAK1	FALSE	FALSE	TRUE	0.00147914	1.04636	0.226547	0.543252
NUCKS1	FALSE	FALSE	TRUE	-0.0347701	1.00124	0.484878	0.819379
NUDCD3	FALSE	FALSE	TRUE	-0.0483526	0.971526	0.671355	0.961095
NUDT14	FALSE	FALSE	TRUE	0.0196642	0.9803	0.618052	0.921809
NUDT5	FALSE	FALSE	TRUE	0.0123104	1.17103	0.00450839	0.0427477
NUDT6	FALSE	FALSE	TRUE	0.14485	1.03871	0.263981	0.594183
NUDT9	FALSE	FALSE	TRUE	0.015437	0.896669	0.955927	1
NUMA1	FALSE	FALSE	TRUE	-0.0139649	1.00469	0.462838	0.800992
NUMB	FALSE	FALSE	FALSE	-0.0574174	1.06469	0.150691	0.428212
NUP133	FALSE	FALSE	TRUE	0.0129675	0.997643	0.507887	0.833935
NUP85	FALSE	FALSE	TRUE	-0.0329799	0.918617	0.907885	1
NUP88	FALSE	FALSE	TRUE	-0.0383937	1.06346	0.155156	0.434173
NUP93	FALSE	FALSE	TRUE	0.0306162	1.03726	0.27145	0.601585
NUSAP1	FALSE	FALSE	TRUE	0.0494805	1.1374	0.0168419	0.105626
NVL	FALSE	FALSE	TRUE	-0.050432	1.15965	0.00719112	0.059661
NXF1	FALSE	FALSE	TRUE	0.147525	1.03989	0.257996	0.586709
O3FAR1	FALSE	FALSE	FALSE	-0.0341061	0.904713	0.941348	1
OAS1	FALSE	FALSE	TRUE	0.0704936	0.875228	0.981253	1
OAT	FALSE	FALSE	TRUE	-0.0866826	1.17935	0.00316075	0.033776
OAZ1	FALSE	FALSE	TRUE	0.00649691	1.11821	0.0328154	0.159414
OAZ2	FALSE	FALSE	TRUE	0.0152123	0.957239	0.751424	1
ODC1	FALSE	FALSE	FALSE	-0.0459448	1.12397	0.0270371	0.143301
OGDH	FALSE	FALSE	TRUE	0.00298927	0.978745	0.627674	0.926085
OGFOD1	FALSE	FALSE	TRUE	0.0347862	1.01926	0.372537	0.72063
OGG1	FALSE	FALSE	TRUE	-0.0679718	0.995201	0.523555	0.84824
OLIG3	FALSE	FALSE	TRUE	-0.122651	1.02696	0.327522	0.668816
OPA1	FALSE	FALSE	TRUE	0.110416	0.927241	0.881258	1
OPN4	FALSE	FALSE	TRUE	-0.0391488	1.37321	4.36327e-08	4.2375e-06
OPN5	FALSE	FALSE	TRUE	-0.0438315	0.969473	0.683434	0.969535
OR10Z1	FALSE	FALSE	TRUE	-0.0908843	1.01856	0.376719	0.723212
OR52B2	FALSE	FALSE	TRUE	0.048391	1.05971	0.1693	0.454864
OR5W2	FALSE	FALSE	TRUE	-0.0160681	0.993678	0.533318	0.855141
ORM1	FALSE	FALSE	FALSE	0.00949396	0.930305	0.870648	1
ORMDL3	FALSE	FALSE	TRUE	-0.0372048	0.920027	0.903852	1
OSMR	FALSE	TRUE	FALSE	0.0746875	1.13901	0.0158823	0.103643
OSR1	FALSE	FALSE	TRUE	-0.0587139	0.975794	0.645742	0.941352
OSR2	FALSE	FALSE	TRUE	0.00417374	1.02988	0.311125	0.647675
OTUD7A	FALSE	FALSE	TRUE	-0.105642	0.999685	0.494805	0.826386
OTX2	FALSE	FALSE	FALSE	-0.0277139	0.984798	0.589888	0.901797
OVCA2	FALSE	FALSE	FALSE	0.00329507	1.16066	0.00690405	0.0580081
OVOL2	FALSE	FALSE	FALSE	-0.0513423	1.17302	0.00414523	0.0403762
OXA1L	FALSE	FALSE	TRUE	0.0832089	0.979689	0.621842	0.92492
OXCT1	FALSE	FALSE	TRUE	-0.0159557	1.17098	0.00451815	0.0427477
OXER1	FALSE	FALSE	TRUE	0.0896067	1.13297	0.019757	0.118058
OXGR1	FALSE	FALSE	TRUE	0.00297676	1.0289	0.316573	0.654836
OXSR1	FALSE	FALSE	FALSE	-0.0240825	0.94546	0.809175	1
OXTR	FALSE	FALSE	TRUE	0.0708326	0.894669	0.959068	1
P2RX4	FALSE	FALSE	TRUE	0.0871015	1.1264	0.0248739	0.136435
P2RY6	FALSE	FALSE	TRUE	-0.0326346	1.24293	0.000146349	0.00340118
P2RY8	FALSE	FALSE	FALSE	-0.0577698	0.974372	0.654347	0.948487
P4HA1	FALSE	FALSE	FALSE	-0.0163946	1.11019	0.0425625	0.18782
P4HA2	FALSE	FALSE	TRUE	0.000986709	1.03285	0.294834	0.632173
P4HB	FALSE	FALSE	FALSE	0.133222	1.01514	0.397519	0.74251
P4HTM	FALSE	FALSE	TRUE	0.00781905	0.924145	0.89136	1
PABPC1	FALSE	FALSE	FALSE	-0.0154209	0.976394	0.642089	0.938132
PACSIN3	FALSE	FALSE	TRUE	0.151827	1.03776	0.268849	0.599015
PAF1	FALSE	FALSE	TRUE	0.0304938	0.863885	0.988739	1
PAFAH1B1	FALSE	FALSE	TRUE	-0.0151633	0.836878	0.997179	1
PAFAH1B2	FALSE	FALSE	TRUE	0.008977	1.00929	0.433814	0.778793
PAFAH1B3	FALSE	FALSE	TRUE	0.0186737	0.983972	0.595096	0.904456
PAH	FALSE	FALSE	TRUE	-0.0157633	1.04401	0.237701	0.558639
PAK1	FALSE	FALSE	TRUE	0.03053	1.05353	0.194484	0.495378
PAK2	FALSE	FALSE	FALSE	0.0602016	1.30431	4.256e-06	0.000173498
PAK3	FALSE	FALSE	FALSE	0.0612731	0.971459	0.671753	0.961095
PAK4	FALSE	FALSE	TRUE	0.0467608	0.983608	0.597385	0.905739
PAM	FALSE	FALSE	TRUE	-0.0438061	1.12878	0.0229024	0.130386
PAN2	FALSE	FALSE	TRUE	0.0446303	0.999462	0.49623	0.827449
PANK2	FALSE	FALSE	TRUE	7.86912e-05	0.938595	0.838871	1
PAPD7	FALSE	FALSE	FALSE	0.0481475	1.07843	0.106859	0.34615
PAPOLA	FALSE	FALSE	TRUE	-0.0163848	1.26225	5.09343e-05	0.0014253
PAPSS1	FALSE	FALSE	TRUE	0.0261053	1.05888	0.172559	0.459878
PAQR7	FALSE	FALSE	TRUE	0.0345915	1.12311	0.0278449	0.146407
PAQR8	FALSE	FALSE	TRUE	-0.0444082	1.01722	0.384815	0.729845
PARG	FALSE	FALSE	TRUE	0.00741527	0.939178	0.836468	1
PARK7	FALSE	TRUE	FALSE	0.111002	0.984506	0.591728	0.902161
PARL	FALSE	FALSE	TRUE	0.0755858	0.912909	0.922976	1
PARN	FALSE	FALSE	TRUE	-0.0445725	0.940333	0.831639	1
PARP10	FALSE	FALSE	TRUE	-0.0202854	1.07513	0.116395	0.364644
PARP1	FALSE	FALSE	TRUE	0.0314983	1.02076	0.363581	0.711598
PARP2	FALSE	FALSE	TRUE	0.0109758	0.886003	0.97069	1
PARP4	FALSE	FALSE	FALSE	0.0495267	0.85902	0.991064	1
PASD1	FALSE	FALSE	FALSE	-0.0535501	0.955567	0.760118	1
[truncated: 1,303 more rows]

## Sheet: uc_PC3
Unnamed: 0	Core Gene	HSP	Peripheral	meandiff	statistic	pval	FDR
A2M	FALSE	FALSE	TRUE	-0.0650615	-3.46172	0.000539356	0.0023063
AARS	FALSE	FALSE	FALSE	0.0695327	3.82424	0.000132108	0.000706236
AATF	FALSE	FALSE	FALSE	-0.0290836	-1.85171	0.0641021	0.119716
ABAT	FALSE	FALSE	TRUE	0.0550328	3.2633	0.00110557	0.00423408
ABCA1	FALSE	FALSE	TRUE	-0.00729976	-0.341343	0.732854	0.810708
ABCA3	FALSE	FALSE	TRUE	0.0221526	1.48553	0.13744	0.221544
ABCA5	FALSE	FALSE	TRUE	0.0340116	2.30294	0.0213059	0.0487651
ABCB1	FALSE	FALSE	TRUE	0.114525	4.43867	9.16515e-06	7.38684e-05
ABCB4	FALSE	FALSE	TRUE	0.0187974	1.08651	0.277286	0.386626
ABCB5	FALSE	FALSE	TRUE	-0.127332	-5.52805	3.33355e-08	6.05809e-07
ABCB6	FALSE	FALSE	TRUE	0.0390651	2.43179	0.0150446	0.0373399
ABCB7	FALSE	FALSE	FALSE	0.067166	3.45466	0.000553664	0.00235416
ABCC1	FALSE	FALSE	TRUE	0.0651218	2.7793	0.0054595	0.0165227
ABCC10	FALSE	FALSE	TRUE	-0.0117298	-0.620877	0.534697	0.643217
ABCC2	FALSE	FALSE	TRUE	-0.0399853	-2.00385	0.0451171	0.0901694
ABCC3	FALSE	FALSE	TRUE	-0.0495315	-2.63531	0.00842123	0.0237554
ABCC4	FALSE	FALSE	TRUE	0.0466519	2.19047	0.0285172	0.0624176
ABCC5	FALSE	FALSE	TRUE	0.0263378	1.44373	0.14885	0.236112
ABCD3	FALSE	FALSE	TRUE	0.0223314	1.40246	0.160815	0.251607
ABCF2	FALSE	FALSE	TRUE	0.0934227	4.71308	2.47856e-06	2.43983e-05
ABCF3	FALSE	FALSE	TRUE	-0.0637102	-2.58228	0.00983162	0.0268135
ABCG2	FALSE	FALSE	TRUE	-0.0113391	-0.684637	0.493592	0.604398
ABCG5	FALSE	FALSE	TRUE	-0.159291	-6.35187	2.23583e-10	7.6139e-09
ABCG8	FALSE	FALSE	TRUE	0.0378597	2.01046	0.0444142	0.0891112
ABHD2	FALSE	FALSE	TRUE	-0.0883553	-3.53693	0.000406948	0.00180972
ABHD4	FALSE	FALSE	TRUE	0.0447372	2.04745	0.0406444	0.0829567
ABHD6	FALSE	FALSE	TRUE	0.0107808	0.513262	0.607782	0.706642
ABL1	FALSE	FALSE	TRUE	-0.020231	-1.97569	0.0482217	0.095059
ABL2	FALSE	FALSE	TRUE	0.0693709	1.91636	0.0553528	0.10648
ACAA1	FALSE	FALSE	TRUE	-0.0328618	-2.08023	0.0375338	0.0777411
ACACA	FALSE	FALSE	FALSE	-0.0408506	-2.85469	0.00431823	0.0135348
ACACB	FALSE	FALSE	TRUE	-0.0319916	-2.64995	0.00806523	0.0228878
ACAD8	FALSE	FALSE	TRUE	0.0123662	0.559234	0.576017	0.681272
ACADM	FALSE	FALSE	TRUE	-0.0990854	-5.27025	1.39567e-07	2.18906e-06
ACADS	FALSE	FALSE	TRUE	0.0155422	0.675329	0.499485	0.609246
ACAT1	FALSE	FALSE	TRUE	0.093328	4.7258	2.32871e-06	2.32257e-05
ACAT2	FALSE	FALSE	TRUE	0.0299254	1.53619	0.124528	0.204748
ACBD3	FALSE	FALSE	TRUE	0.0776337	3.58585	0.000337858	0.00154988
ACLY	FALSE	FALSE	TRUE	-0.0311017	-1.43536	0.151221	0.239147
ACO2	FALSE	FALSE	TRUE	-0.0593558	-2.08509	0.0370903	0.0770595
ACOT9	FALSE	FALSE	FALSE	-0.00562517	-0.322755	0.746889	0.820948
ACSL1	TRUE	FALSE	FALSE	-0.0234243	-1.20993	0.22634	0.328937
ACSL3	FALSE	FALSE	TRUE	0.0278757	1.42432	0.154391	0.243565
ACSL4	FALSE	FALSE	FALSE	0.0333975	1.11817	0.263524	0.370719
ACSL6	FALSE	FALSE	TRUE	0.0139463	0.549222	0.582867	0.687009
ACTB	FALSE	FALSE	FALSE	0.0158848	0.760567	0.446937	0.558671
ACTN1	FALSE	FALSE	TRUE	-0.0262575	-1.24076	0.214729	0.315604
ACTR2	FALSE	FALSE	TRUE	-0.0357946	-1.4369	0.150783	0.238676
ACTR3	FALSE	FALSE	FALSE	0.0213145	1.27414	0.202649	0.301462
ACVR1	FALSE	FALSE	TRUE	-0.083165	-5.23889	1.65404e-07	2.51096e-06
ACVR1B	FALSE	FALSE	TRUE	0.0298943	1.1743	0.240306	0.344303
ACY1	FALSE	FALSE	FALSE	0.111343	5.03227	4.94586e-07	6.25262e-06
ADA	TRUE	FALSE	FALSE	-0.0109717	-0.780079	0.435366	0.547648
ADAM10	FALSE	FALSE	TRUE	0.0492975	2.10384	0.0354212	0.0742607
ADAM15	FALSE	FALSE	TRUE	0.0289905	2.04113	0.0412686	0.0840946
ADAM17	TRUE	FALSE	FALSE	0.0983086	4.79517	1.65283e-06	1.74031e-05
ADAR	FALSE	FALSE	TRUE	-0.00638413	-0.30548	0.760008	0.830058
ADAT1	FALSE	FALSE	TRUE	0.0637276	3.54698	0.000391759	0.00175456
ADC	FALSE	FALSE	FALSE	0.110566	3.68039	0.000234313	0.0011458
ADCK3	FALSE	FALSE	FALSE	-0.0554951	-2.78866	0.00530433	0.0161566
ADCY3	FALSE	FALSE	TRUE	0.0414978	1.85376	0.0638076	0.119358
ADCY5	FALSE	FALSE	TRUE	-0.0477216	-2.02551	0.0428465	0.0865797
ADCY9	FALSE	FALSE	TRUE	0.0510496	3.54978	0.00038762	0.00173808
ADH5	FALSE	FALSE	TRUE	0.0917097	4.36905	1.2626e-05	9.82025e-05
ADH6	FALSE	FALSE	TRUE	-0.0626244	-2.39509	0.0166376	0.0404438
ADI1	FALSE	FALSE	TRUE	0.0285745	0.800865	0.423232	0.535235
ADK	FALSE	FALSE	TRUE	-0.0923274	-4.46222	8.21536e-06	6.76559e-05
ADNP2	FALSE	FALSE	TRUE	0.0593889	2.99904	0.00271608	0.00911793
ADORA2A	FALSE	FALSE	TRUE	0.000955267	0.0399148	0.968162	0.980086
ADORA2B	FALSE	FALSE	TRUE	0.0867886	3.57918	0.000346581	0.00157841
ADPGK	TRUE	FALSE	FALSE	0.0273612	2.42599	0.0152874	0.0378927
ADRA2A	FALSE	FALSE	TRUE	0.0941062	4.89849	9.8349e-07	1.11976e-05
ADRA2C	FALSE	FALSE	TRUE	-0.0217353	-1.10182	0.270572	0.379052
ADRB2	FALSE	FALSE	TRUE	-0.0155923	-0.904261	0.365882	0.477598
ADRBK1	FALSE	FALSE	FALSE	0.0921715	4.82896	1.39633e-06	1.49947e-05
ADSL	FALSE	FALSE	TRUE	0.0770815	3.81092	0.000139421	0.000739145
ADSS	FALSE	FALSE	FALSE	-0.0136792	-0.765787	0.443824	0.555148
AES	FALSE	FALSE	FALSE	-0.0212395	-1.12075	0.262427	0.369451
AFF1	FALSE	FALSE	TRUE	-0.00450833	-0.258157	0.796292	0.854624
AFF4	FALSE	FALSE	TRUE	-0.0642606	-1.86368	0.0624003	0.117292
AFG3L2	FALSE	FALSE	TRUE	0.002724	0.164817	0.869092	0.909515
AFP	FALSE	FALSE	TRUE	-0.0401817	-2.27582	0.0228816	0.051854
AGL	FALSE	FALSE	TRUE	0.0306725	1.69057	0.0909545	0.158073
AGPAT1	FALSE	FALSE	TRUE	0.006488	0.314227	0.753356	0.826374
AGPAT2	FALSE	FALSE	FALSE	-0.0673248	-4.86267	1.17882e-06	1.3029e-05
AGT	FALSE	FALSE	TRUE	-0.0437727	-1.7794	0.0752091	0.136612
AGTR1	TRUE	FALSE	FALSE	-0.0427441	-2.19311	0.0283262	0.0620353
AHCY	FALSE	FALSE	TRUE	0.0430433	2.29345	0.0218465	0.0497767
AHR	FALSE	FALSE	FALSE	-0.0231684	-0.782909	0.433702	0.546283
AHRR	FALSE	FALSE	TRUE	0.0116251	0.589953	0.555238	0.662314
AIFM1	FALSE	FALSE	FALSE	0.0409939	2.45709	0.0140264	0.0352761
AIM2	FALSE	FALSE	TRUE	-0.0435238	-2.39051	0.0168463	0.0407676
AIMP2	FALSE	FALSE	TRUE	-0.0313171	-2.61723	0.00888023	0.0248279
AIP	FALSE	FALSE	TRUE	0.0493258	2.32194	0.0202597	0.0471272
AIRE	TRUE	FALSE	FALSE	0.111892	7.85038	4.64978e-15	5.16946e-13
AK1	FALSE	FALSE	TRUE	0.00941841	0.52172	0.601879	0.702409
AK2	TRUE	FALSE	FALSE	0.000154632	0.00851754	0.993204	0.996103
AK3	FALSE	FALSE	TRUE	0.0244976	1.62837	0.103483	0.175726
AK4	FALSE	FALSE	TRUE	-0.0188012	-1.18496	0.236065	0.339288
AKAP1	FALSE	FALSE	TRUE	0.0396439	2.40171	0.01634	0.0399516
AKAP11	FALSE	FALSE	TRUE	-0.0046345	-0.258179	0.796275	0.854624
AKAP13	FALSE	FALSE	TRUE	0.0203749	0.690695	0.489776	0.600524
AKAP17A	FALSE	FALSE	FALSE	-0.068635	-3.05373	0.00226711	0.00784769
AKAP8	FALSE	FALSE	TRUE	0.0369293	2.04897	0.0404956	0.0826976
AKAP8L	FALSE	FALSE	TRUE	0.0151608	0.733887	0.463038	0.573675
AKAP9	FALSE	FALSE	TRUE	0.0200812	1.1217	0.262022	0.369293
AKR1A1	FALSE	FALSE	FALSE	0.0674626	2.94591	0.00322878	0.0105761
AKR1B1	FALSE	FALSE	FALSE	0.050261	1.85615	0.0634666	0.119
AKR1C1	FALSE	FALSE	TRUE	0.0510036	2.38397	0.0171487	0.0413934
AKR1C2	FALSE	FALSE	TRUE	-0.0496555	-3.39754	0.000683044	0.00280033
AKR1C3	FALSE	FALSE	TRUE	0.0754539	3.42569	0.000616132	0.00257346
AKR7A2	FALSE	FALSE	TRUE	-0.00786807	-0.436716	0.662328	0.751969
AKT1	FALSE	FALSE	TRUE	0.026973	2.29837	0.0215645	0.0492531
AKT1S1	FALSE	FALSE	TRUE	-0.0393703	-1.73262	0.0831998	0.14811
AKT2	FALSE	FALSE	TRUE	0.00601439	0.409868	0.681913	0.76738
AKT3	FALSE	FALSE	TRUE	0.0613142	3.39456	0.000690526	0.00281574
AKTIP	FALSE	FALSE	TRUE	0.0119514	0.654392	0.512877	0.622227
ALAD	FALSE	FALSE	TRUE	-0.0375751	-1.82185	0.0685128	0.126454
ALAS1	FALSE	FALSE	FALSE	0.00459183	0.235818	0.81358	0.870952
ALAS2	FALSE	FALSE	FALSE	-0.0189511	-0.776914	0.437231	0.549164
ALB	FALSE	FALSE	FALSE	0.0102059	0.439954	0.659981	0.750417
ALDH18A1	FALSE	FALSE	FALSE	0.0169805	0.902339	0.366902	0.478337
ALDH1A1	FALSE	FALSE	TRUE	-0.0680095	-3.91231	9.21257e-05	0.00051898
ALDH1A3	FALSE	FALSE	TRUE	0.00505536	0.356351	0.721587	0.801357
ALDH1B1	FALSE	FALSE	TRUE	-0.0679667	-3.42057	0.000627828	0.00261653
ALDH2	FALSE	FALSE	TRUE	-0.0635828	-3.45529	0.000552373	0.00235132
ALDH3A1	FALSE	FALSE	FALSE	-0.0899641	-5.18979	2.1537e-07	3.13115e-06
ALDH3B1	TRUE	FALSE	FALSE	0.0422601	1.28997	0.197096	0.295116
ALDH3B2	FALSE	FALSE	TRUE	0.124572	5.34183	9.438e-08	1.51811e-06
ALDH4A1	FALSE	FALSE	TRUE	-0.020193	-1.30154	0.193108	0.290353
ALDH5A1	FALSE	FALSE	TRUE	-0.0655345	-2.92049	0.00350399	0.0113789
ALDH6A1	FALSE	FALSE	TRUE	0.0801613	4.84737	1.27316e-06	1.3869e-05
ALDH7A1	FALSE	FALSE	TRUE	-0.100473	-5.22243	1.80755e-07	2.71132e-06
ALDH9A1	FALSE	FALSE	TRUE	-0.036186	-3.01602	0.00256867	0.00871596
ALDOA	FALSE	FALSE	FALSE	0.0347157	1.13482	0.256483	0.36311
ALDOC	FALSE	FALSE	TRUE	0.0370001	2.10324	0.0354739	0.0743301
ALG5	FALSE	FALSE	TRUE	0.0570494	2.62203	0.00875624	0.0245175
ALG9	FALSE	FALSE	TRUE	-0.0182533	-1.23017	0.218668	0.320374
ALK	FALSE	FALSE	TRUE	-0.107763	-5.93919	2.97629e-09	7.55059e-08
ALMS1	FALSE	FALSE	TRUE	-0.0277845	-1.59521	0.110703	0.185404
ALX1	FALSE	FALSE	FALSE	0.0671191	3.57327	0.000354497	0.00160674
AMBP	FALSE	FALSE	TRUE	0.00589563	0.313542	0.753876	0.826465
AMD1	FALSE	FALSE	TRUE	0.0340596	1.83274	0.0668757	0.123792
AMDHD2	FALSE	FALSE	FALSE	0.00761348	0.497675	0.618726	0.715444
AMIGO3	FALSE	FALSE	TRUE	0.000993361	0.0438692	0.96501	0.977945
AMPD2	FALSE	FALSE	TRUE	0.0295983	1.70903	0.0874818	0.153587
AMT	FALSE	FALSE	TRUE	-0.00329326	-0.181791	0.855751	0.900289
ANAPC5	FALSE	FALSE	TRUE	-0.0433865	-2.3725	0.0176901	0.0422979
ANG	FALSE	FALSE	FALSE	-0.00582502	-0.262985	0.792568	0.852563
ANGPT1	FALSE	FALSE	TRUE	-0.042669	-2.33794	0.0194136	0.0456932
ANKRD10	FALSE	FALSE	TRUE	0.00538046	0.177102	0.859433	0.902381
ANKRD37	FALSE	FALSE	TRUE	-0.126891	-4.60642	4.15596e-06	3.76728e-05
ANKRD49	FALSE	FALSE	TRUE	0.0423839	1.90928	0.0562595	0.107887
ANKRD55	FALSE	FALSE	TRUE	0.045779	2.24087	0.0250604	0.0557553
ANKZF1	FALSE	FALSE	TRUE	0.0266065	1.38801	0.165169	0.257035
ANO1	FALSE	FALSE	TRUE	0.0538086	1.62499	0.104202	0.176629
ANO10	FALSE	FALSE	TRUE	-0.00733085	-0.224541	0.822342	0.878139
ANP32E	FALSE	FALSE	TRUE	-0.000720271	-0.0371637	0.970355	0.981521
ANPEP	FALSE	FALSE	TRUE	0.074154	2.76002	0.00579205	0.0173957
ANXA1	FALSE	FALSE	FALSE	-0.0389695	-2.52914	0.011452	0.0301033
ANXA2	FALSE	FALSE	FALSE	-0.0792432	-4.28211	1.87151e-05	0.000137099
ANXA3	FALSE	FALSE	FALSE	-0.0218633	-1.06056	0.28892	0.39982
ANXA5	FALSE	FALSE	FALSE	-0.0818718	-4.69061	2.76626e-06	2.64052e-05
ANXA7	FALSE	FALSE	TRUE	0.0516091	2.71335	0.00667409	0.0195109
AOC3	FALSE	FALSE	TRUE	0.0609189	2.22394	0.0261783	0.0579355
AP1B1	FALSE	FALSE	TRUE	-0.019784	-1.04541	0.295862	0.406972
AP1S2	FALSE	FALSE	FALSE	0.0770714	4.42966	9.55579e-06	7.65273e-05
AP2A1	FALSE	FALSE	TRUE	-0.0524782	-3.05083	0.00228909	0.00790929
AP2A2	FALSE	FALSE	TRUE	-0.0086464	-0.260359	0.794593	0.853769
AP2M1	FALSE	FALSE	TRUE	0.015031	0.793206	0.42768	0.540137
AP4S1	FALSE	FALSE	TRUE	0.0319158	2.49437	0.0126367	0.0326275
APAF1	FALSE	FALSE	TRUE	-0.0472383	-1.91969	0.0549305	0.105829
APBB2	FALSE	FALSE	TRUE	-0.0117904	-0.663325	0.507141	0.616396
APC	FALSE	FALSE	TRUE	-0.124616	-6.17792	6.79211e-10	2.08733e-08
APEH	FALSE	FALSE	TRUE	-0.0757931	-3.34942	0.000813325	0.00323959
APEX1	FALSE	FALSE	TRUE	-0.0820669	-3.88246	0.000104183	0.000572402
APOA1	TRUE	FALSE	FALSE	0.103055	3.08852	0.00201803	0.00712872
APOA2	TRUE	FALSE	FALSE	0.0454082	2.00303	0.0452055	0.0902677
APOA5	FALSE	FALSE	TRUE	-0.0304521	-1.18737	0.235114	0.338178
APOB	FALSE	FALSE	FALSE	-0.00578994	-0.308414	0.757775	0.828576
APOBEC3H	FALSE	FALSE	TRUE	-0.00537995	-0.198792	0.84243	0.890239
APOC2	FALSE	FALSE	TRUE	-0.0827001	-4.32403	1.54943e-05	0.000117607
APOC3	TRUE	FALSE	FALSE	-0.0053394	-0.27928	0.780036	0.844439
APOE	TRUE	FALSE	FALSE	0.048795	2.11318	0.0346144	0.0727711
APOH	FALSE	FALSE	FALSE	-0.0295424	-0.902197	0.366978	0.478337
APOM	FALSE	FALSE	TRUE	-0.0461454	-3.06106	0.00221238	0.00769503
APOO	FALSE	FALSE	FALSE	-0.0598075	-2.62011	0.00880573	0.0246378
APP	FALSE	FALSE	TRUE	0.0568151	2.68172	0.00733846	0.0210785
APPBP2	FALSE	FALSE	TRUE	-0.00497877	-0.38282	0.701863	0.784459
APRT	TRUE	FALSE	FALSE	0.116543	5.063	4.21324e-07	5.43551e-06
AQP12A	FALSE	FALSE	TRUE	0.0596852	2.3426	0.0191728	0.0452391
AR	FALSE	FALSE	FALSE	-0.0941292	-5.67662	1.41872e-08	2.86778e-07
ARAF	FALSE	FALSE	FALSE	-0.0374807	-2.58627	0.00971839	0.0266447
ARAP1	FALSE	FALSE	FALSE	-0.0408509	-1.81307	0.0698568	0.128229
ARF1	FALSE	FALSE	TRUE	0.00556719	0.38855	0.697619	0.780648
ARF4	FALSE	FALSE	TRUE	-0.0138903	-0.388786	0.697444	0.780648
ARF6	FALSE	FALSE	FALSE	0.018298	0.994103	0.320201	0.43289
ARFIP2	FALSE	FALSE	TRUE	0.052633	2.82783	0.00469742	0.0145543
ARFRP1	FALSE	FALSE	TRUE	0.0300263	1.5529	0.120485	0.199227
ARG1	TRUE	FALSE	FALSE	0.0288112	1.54448	0.122509	0.201779
ARG2	FALSE	FALSE	TRUE	0.0610052	2.79077	0.00526997	0.0160909
ARGLU1	FALSE	FALSE	TRUE	-0.0184871	-1.30201	0.192947	0.290227
ARHGAP1	FALSE	FALSE	TRUE	-0.00179243	-0.130441	0.89622	0.927886
ARHGAP35	FALSE	FALSE	TRUE	0.105667	3.16198	0.00157251	0.0057991
ARHGAP9	FALSE	FALSE	FALSE	-0.0252934	-1.34223	0.179557	0.274566
ARHGDIB	TRUE	FALSE	FALSE	-0.0548705	-2.58622	0.00971991	0.0266447
ARHGEF11	FALSE	FALSE	TRUE	-0.0249058	-1.16131	0.245547	0.349856
ARHGEF12	FALSE	FALSE	TRUE	0.0308837	1.44449	0.148638	0.235874
ARHGEF2	FALSE	FALSE	TRUE	-0.0228127	-1.67095	0.0947689	0.163076
ARHGEF5	FALSE	FALSE	TRUE	-0.0134325	-0.881907	0.377852	0.488468
ARHGEF6	FALSE	FALSE	FALSE	0.138978	7.60328	3.19319e-14	3.17639e-12
ARHGEF7	FALSE	FALSE	TRUE	0.0407837	2.0113	0.0443248	0.089004
ARID3A	TRUE	FALSE	FALSE	-0.064239	-3.06572	0.00217826	0.00759577
ARID4B	FALSE	FALSE	TRUE	-0.00943904	-0.391479	0.695453	0.779138
ARID5B	FALSE	FALSE	TRUE	0.0340902	1.34791	0.177722	0.2722
ARL1	FALSE	FALSE	TRUE	-0.0232871	-0.638291	0.523301	0.632176
ARL3	FALSE	FALSE	TRUE	0.0208319	1.00887	0.313067	0.425834
ARL4C	FALSE	FALSE	TRUE	0.0462977	3.47126	0.000520592	0.00223872
ARNT	TRUE	FALSE	FALSE	-0.0923543	-4.10852	4.01922e-05	0.000260148
ARNT2	FALSE	FALSE	TRUE	0.0949817	3.98622	6.76935e-05	0.00040044
ARNTL	FALSE	FALSE	TRUE	0.0827077	2.40067	0.0163864	0.0400391
ARNTL2	FALSE	FALSE	TRUE	0.0781818	3.061	0.00221283	0.00769503
ARPC1A	FALSE	FALSE	TRUE	0.085	4.48021	7.55388e-06	6.33119e-05
ARPC1B	TRUE	FALSE	FALSE	0.0175829	0.707942	0.479001	0.590549
ARPC2	TRUE	FALSE	FALSE	0.0345519	1.47451	0.140382	0.22504
ARPC3	FALSE	FALSE	FALSE	0.0751571	3.49296	0.000480109	0.00209563
ARPC4	FALSE	FALSE	FALSE	-0.022855	-1.10356	0.269817	0.378164
ARPC5	TRUE	FALSE	FALSE	0.113099	4.73531	2.22243e-06	2.2462e-05
ARPP19	FALSE	FALSE	TRUE	0.0557269	1.62667	0.103844	0.176124
ARRB1	FALSE	FALSE	TRUE	0.0471358	2.33447	0.019594	0.0460072
ARX	FALSE	FALSE	FALSE	-0.0246205	-1.28353	0.19934	0.298058
ASAH1	FALSE	FALSE	FALSE	-0.0308056	-1.60032	0.109565	0.183823
ASAP2	FALSE	FALSE	TRUE	0.0371728	2.45907	0.0139493	0.0351756
ASCC3	FALSE	FALSE	TRUE	0.0379533	2.34446	0.0190776	0.0450427
ASCL4	FALSE	FALSE	TRUE	-0.109889	-4.45189	8.62003e-06	7.00725e-05
ASF1A	FALSE	FALSE	TRUE	0.0416036	2.30419	0.0212358	0.0486788
ASF1B	FALSE	FALSE	TRUE	0.0271062	1.45025	0.147025	0.234189
ASGR2	FALSE	FALSE	FALSE	0.106938	3.6758	0.000238561	0.00116206
ASH2L	FALSE	FALSE	TRUE	-0.0818222	-5.61885	1.98271e-08	3.76615e-07
ASL	FALSE	FALSE	TRUE	0.039301	2.24036	0.025093	0.055795
ASMTL	FALSE	FALSE	FALSE	0.124247	5.23105	1.72548e-07	2.60893e-06
ASNA1	FALSE	FALSE	FALSE	-0.0465439	-1.78378	0.0744952	0.135686
ASNS	FALSE	FALSE	TRUE	-0.0375102	-2.39842	0.0164871	0.0402072
ASPH	FALSE	FALSE	TRUE	-0.051099	-2.54571	0.0109229	0.029097
ASPM	FALSE	FALSE	TRUE	0.0979015	4.97029	6.81531e-07	8.31028e-06
ASRGL1	FALSE	FALSE	TRUE	-0.0133168	-0.576158	0.564524	0.670195
ASS1	TRUE	FALSE	FALSE	-0.0958503	-5.3311	1.00112e-07	1.60349e-06
ATF2	FALSE	FALSE	TRUE	0.0438932	2.40961	0.0159906	0.0392243
ATF3	FALSE	FALSE	FALSE	-0.0319022	-2.33957	0.019329	0.0455794
ATF4	FALSE	FALSE	FALSE	0.029649	1.37215	0.170052	0.262902
ATF5	FALSE	FALSE	FALSE	0.0131159	0.859641	0.390011	0.501272
ATF6	TRUE	FALSE	FALSE	0.0719509	2.75359	0.00590702	0.017707
ATG12	FALSE	FALSE	TRUE	-0.0177023	-0.588357	0.556308	0.66294
ATG16L1	FALSE	FALSE	TRUE	-0.0136084	-0.613964	0.539255	0.647517
ATG16L2	TRUE	FALSE	FALSE	0.0480003	2.23499	0.0254436	0.056475
ATG3	FALSE	FALSE	TRUE	0.0220038	1.06735	0.285844	0.396365
ATG4A	FALSE	FALSE	FALSE	-0.0266023	-1.42628	0.153824	0.242881
ATG4B	FALSE	FALSE	TRUE	0.0529535	3.26331	0.0011055	0.00423408
ATG4D	FALSE	FALSE	TRUE	-0.00864832	-0.466325	0.640995	0.735568
ATG5	FALSE	FALSE	TRUE	-0.0581034	-3.58046	0.000344898	0.00157272
ATG7	FALSE	FALSE	TRUE	-0.0412712	-1.74337	0.0813044	0.14531
ATIC	FALSE	FALSE	TRUE	-0.0870533	-5.0855	3.74454e-07	4.96644e-06
ATM	TRUE	FALSE	FALSE	0.0394708	3.69934	0.000217516	0.00108043
ATMIN	FALSE	FALSE	TRUE	0.129961	6.24003	4.58316e-10	1.45583e-08
ATOX1	FALSE	FALSE	TRUE	-0.0470634	-2.14818	0.0317274	0.0678334
ATP11B	FALSE	FALSE	TRUE	0.0354634	1.42411	0.154451	0.243565
ATP1A1	FALSE	FALSE	TRUE	0.0843505	4.37618	1.22213e-05	9.62431e-05
ATP1A3	FALSE	FALSE	TRUE	0.0381328	1.84099	0.065657	0.121898
ATP1B1	FALSE	FALSE	TRUE	0.0765904	4.28288	1.86506e-05	0.000136892
ATP2A2	FALSE	FALSE	TRUE	-0.150862	-4.50046	6.87056e-06	5.82303e-05
ATP2C1	FALSE	FALSE	TRUE	0.0303553	1.38673	0.165559	0.257536
ATP5A1	FALSE	FALSE	FALSE	0.105018	4.53925	5.72263e-06	5.04232e-05
ATP5B	FALSE	FALSE	FALSE	-0.0337574	-1.37594	0.168876	0.261619
ATP5C1	FALSE	FALSE	FALSE	-0.0217902	-0.913617	0.360944	0.473202
ATP5D	FALSE	FALSE	FALSE	-0.0378964	-1.77535	0.0758762	0.137428
ATP5F1	FALSE	FALSE	FALSE	-0.00786843	-0.383678	0.701227	0.78398
ATP5G1	FALSE	FALSE	FALSE	0.0314816	1.6805	0.0928968	0.161004
ATP5H	FALSE	FALSE	FALSE	0.0370545	1.90409	0.0569315	0.108962
ATP5L	FALSE	FALSE	FALSE	-0.0671164	-2.94614	0.00322633	0.0105761
ATP5O	FALSE	FALSE	FALSE	0.0496841	2.18168	0.0291607	0.0634324
ATP5S	FALSE	FALSE	FALSE	0.00133106	0.0715629	0.942951	0.962299
ATP6AP1	FALSE	FALSE	FALSE	0.0266591	0.932062	0.351331	0.463698
ATP6V0A1	FALSE	FALSE	TRUE	0.0519767	2.61034	0.00906103	0.02524
ATP6V0B	FALSE	FALSE	TRUE	0.0282257	1.67088	0.0947827	0.163076
ATP6V0C	FALSE	FALSE	TRUE	0.0708384	2.53094	0.0113937	0.0299708
ATP6V1A	FALSE	FALSE	TRUE	-0.0298186	-1.41871	0.156021	0.245325
ATP6V1D	FALSE	FALSE	TRUE	-0.0110367	-0.641282	0.521357	0.630281
ATP6V1F	FALSE	FALSE	TRUE	0.0951145	5.31007	1.12338e-07	1.78419e-06
ATP7A	FALSE	FALSE	FALSE	0.0797298	3.98441	6.82104e-05	0.000402868
ATR	FALSE	FALSE	TRUE	0.023582	1.30538	0.191797	0.288727
ATRX	FALSE	FALSE	FALSE	0.0175562	0.644986	0.518954	0.628517
ATXN1	FALSE	FALSE	TRUE	0.0560498	2.60909	0.00909405	0.0253133
ATXN3	FALSE	FALSE	TRUE	-0.0155208	-0.524824	0.599719	0.700321
AURKA	FALSE	FALSE	TRUE	-0.0155436	-0.998973	0.317836	0.430882
AURKAIP1	FALSE	FALSE	TRUE	-0.0650252	-3.53385	0.000411715	0.00182877
AURKB	FALSE	FALSE	FALSE	0.129181	7.67109	1.89296e-14	1.93389e-12
AXIN1	FALSE	FALSE	TRUE	-0.0680083	-4.92774	8.47493e-07	9.94883e-06
AXIN2	FALSE	FALSE	TRUE	-0.0346887	-1.75457	0.0793685	0.142727
AXL	FALSE	FALSE	TRUE	0.052816	2.15852	0.030915	0.0664348
AZGP1	FALSE	FALSE	TRUE	0.07987	3.41654	0.000637173	0.00264498
AZI2	FALSE	FALSE	TRUE	0.106921	5.08123	3.82943e-07	5.02612e-06
B2M	TRUE	FALSE	FALSE	-0.0348891	-2.41048	0.0159523	0.0391557
B3GAT3	FALSE	FALSE	TRUE	0.125604	8.06118	8.57699e-16	1.29684e-13
B3GNT1	FALSE	FALSE	FALSE	0.0473413	3.44674	0.00057012	0.00241057
B4GALNT1	FALSE	FALSE	TRUE	-0.0397723	-2.30718	0.0210688	0.0483841
B4GALT1	TRUE	FALSE	FALSE	-0.0169502	-1.00572	0.314577	0.427426
B4GALT3	FALSE	FALSE	TRUE	0.045859	2.15749	0.0309952	0.0665186
B4GALT4	FALSE	FALSE	TRUE	-0.0213135	-1.20659	0.227623	0.330421
BACE1	FALSE	FALSE	TRUE	0.0822467	3.29725	0.00098036	0.00382826
BACE2	FALSE	FALSE	TRUE	-0.094691	-4.37288	1.24073e-05	9.71005e-05
BACH1	TRUE	FALSE	FALSE	-0.0240904	-1.32473	0.185297	0.281385
BACH2	FALSE	FALSE	FALSE	-0.0287859	-1.48386	0.137884	0.222046
BAD	FALSE	FALSE	TRUE	-0.0046392	-0.303486	0.761527	0.830677
BAG1	FALSE	FALSE	TRUE	0.016438	1.03909	0.298794	0.41011
BAG3	FALSE	FALSE	TRUE	0.0480275	2.69575	0.00703688	0.0203049
BAG6	FALSE	FALSE	TRUE	0.0152602	0.823951	0.409991	0.521631
BAK1	FALSE	FALSE	FALSE	-0.0821266	-3.58273	0.000341909	0.00156278
BAMBI	FALSE	FALSE	TRUE	-0.077053	-4.01695	5.94617e-05	0.000361359
BARX1	FALSE	FALSE	TRUE	0.0583403	2.70225	0.00690075	0.020019
BATF	FALSE	FALSE	FALSE	0.093012	4.68287	2.87248e-06	2.70099e-05
BATF3	TRUE	FALSE	FALSE	-0.0173129	-0.725215	0.46834	0.578916
BAX	TRUE	FALSE	FALSE	0.119692	5.07716	3.91206e-07	5.09698e-06
BAZ1B	FALSE	FALSE	TRUE	0.0807496	4.25874	2.07782e-05	0.000149318
BAZ2B	FALSE	FALSE	TRUE	0.00461408	0.32284	0.746824	0.820948
BBC3	FALSE	FALSE	TRUE	-0.0037032	-0.178494	0.858339	0.901757
BBS9	FALSE	FALSE	TRUE	-0.00771624	-0.356272	0.721646	0.801357
BCAR1	FALSE	FALSE	TRUE	-0.0263812	-1.28295	0.199545	0.298132
BCAT1	FALSE	FALSE	TRUE	0.0598245	2.57964	0.00990685	0.0269603
BCAT2	FALSE	FALSE	TRUE	-0.00222712	-0.14455	0.885069	0.919869
BCCIP	FALSE	FALSE	TRUE	-0.0815738	-3.76034	0.000170816	0.000884498
BCKDHA	FALSE	FALSE	TRUE	-0.0411013	-2.13016	0.033187	0.0705948
BCKDK	FALSE	FALSE	TRUE	0.0527854	2.99555	0.00274738	0.00921482
BCL10	TRUE	FALSE	FALSE	-0.0870112	-4.74016	2.16999e-06	2.21093e-05
BCL2	FALSE	FALSE	FALSE	-0.0279334	-2.05999	0.0394294	0.0808698
BCL2A1	FALSE	FALSE	TRUE	0.0481522	3.09312	0.00198703	0.00703934
BCL2L1	FALSE	FALSE	TRUE	0.0924899	5.67569	1.42643e-08	2.86804e-07
BCL2L11	FALSE	FALSE	FALSE	0.0242592	1.36859	0.171164	0.263866
BCL2L13	FALSE	FALSE	TRUE	0.0193054	0.887124	0.375037	0.485561
BCL2L2	FALSE	FALSE	TRUE	-0.026732	-1.65902	0.0971485	0.166239
BCL3	TRUE	FALSE	FALSE	-0.0292904	-2.27914	0.0226831	0.0514969
BCL6	FALSE	FALSE	FALSE	0.0821987	4.78723	1.71944e-06	1.80041e-05
BCL6B	FALSE	FALSE	TRUE	0.0284787	1.26859	0.204621	0.303797
BCL7B	FALSE	FALSE	TRUE	0.0308928	1.59119	0.111604	0.186749
BCL9	FALSE	FALSE	TRUE	0.0211837	1.39123	0.164192	0.255725
BCLAF1	TRUE	FALSE	FALSE	0.0089477	0.476667	0.633611	0.729087
BCR	FALSE	FALSE	TRUE	0.0551915	3.2107	0.00132902	0.00494947
BDH1	FALSE	FALSE	TRUE	0.00674052	0.493808	0.621454	0.717939
BDKRB2	FALSE	FALSE	TRUE	-0.10398	-4.506	6.69405e-06	5.69899e-05
BDNF	FALSE	FALSE	TRUE	-0.0397491	-1.7944	0.0727843	0.132916
BECN1	FALSE	FALSE	TRUE	0.0395765	2.18777	0.0287132	0.0627374
BHLHE40	FALSE	FALSE	FALSE	0.0669197	4.75048	2.06243e-06	2.12425e-05
BHMT	FALSE	FALSE	TRUE	-0.0175813	-0.627702	0.530216	0.638896
BHMT2	FALSE	FALSE	FALSE	0.0896921	3.15426	0.00161463	0.00591404
BID	FALSE	FALSE	TRUE	0.0537221	3.89615	9.84782e-05	0.000548229
BIK	FALSE	FALSE	TRUE	0.0420856	1.99996	0.0455358	0.0906921
BIRC2	FALSE	FALSE	TRUE	0.0388514	1.85873	0.0630995	0.118429
BIRC3	FALSE	FALSE	TRUE	-0.019582	-1.12296	0.261484	0.368809
BIRC5	FALSE	FALSE	TRUE	0.000356255	0.0200694	0.983988	0.989222
BIRC6	FALSE	FALSE	TRUE	0.0274331	1.32686	0.184592	0.280788
BLM	FALSE	FALSE	TRUE	-0.0316993	-0.98094	0.32665	0.439409
BLMH	FALSE	FALSE	TRUE	-0.00579158	-0.306982	0.758865	0.829381
BLNK	TRUE	FALSE	FALSE	0.00157388	0.061149	0.951242	0.967599
BLOC1S1	FALSE	FALSE	TRUE	0.03264	1.47917	0.139133	0.223702
BLVRA	FALSE	FALSE	TRUE	0.00905999	0.508277	0.611272	0.708706
BLVRB	FALSE	FALSE	FALSE	0.00887098	0.628541	0.529666	0.638641
BLZF1	FALSE	FALSE	TRUE	0.0517117	2.69423	0.00706892	0.0203818
BMI1	FALSE	FALSE	TRUE	0.0103245	0.736334	0.461548	0.572204
BMP2	TRUE	FALSE	FALSE	-0.0217973	-0.895818	0.370375	0.481271
BMP4	FALSE	FALSE	TRUE	0.0268837	1.09318	0.274344	0.383513
BMPR1A	FALSE	FALSE	TRUE	0.0265013	1.7878	0.0738434	0.134649
BNIP1	FALSE	FALSE	TRUE	-0.0213562	-0.842176	0.399713	0.511481
BNIP2	FALSE	FALSE	TRUE	-0.00514666	-0.250305	0.802357	0.860888
BNIP3	FALSE	FALSE	TRUE	-0.016481	-1.02312	0.306281	0.418713
BNIP3L	FALSE	FALSE	TRUE	-0.00233866	-0.110741	0.911824	0.93941
BNIPL	FALSE	FALSE	TRUE	-0.0366044	-1.72826	0.0839786	0.149162
BOLA1	FALSE	FALSE	TRUE	0.124138	5.75004	9.22914e-09	2.00495e-07
BPHL	FALSE	FALSE	TRUE	-0.110529	-4.36545	1.28353e-05	9.94208e-05
BRAF	FALSE	FALSE	TRUE	0.0137224	1.28697	0.19814	0.296387
BRAP	FALSE	FALSE	TRUE	-0.0433245	-2.30616	0.0211258	0.0484707
BRCA1	FALSE	FALSE	FALSE	-0.00202333	-0.20481	0.837726	0.886448
BRCA2	FALSE	FALSE	TRUE	-0.000755881	-0.0415501	0.966858	0.979393
BRD1	FALSE	FALSE	TRUE	-0.118667	-5.87299	4.44011e-09	1.04246e-07
BRD2	FALSE	FALSE	TRUE	-0.0167479	-1.06154	0.288474	0.399705
BRD3	FALSE	FALSE	TRUE	-0.0247566	-1.46611	0.142655	0.228199
BRD4	FALSE	FALSE	TRUE	-0.0996297	-4.49453	7.06426e-06	5.96047e-05
BRD8	FALSE	FALSE	TRUE	0.0341034	1.735	0.0827767	0.147523
BRF2	TRUE	FALSE	FALSE	-0.0421227	-1.75024	0.0801126	0.143655
BRP44	FALSE	FALSE	FALSE	-0.0363376	-1.60733	0.108019	0.181714
BRPF1	FALSE	FALSE	TRUE	0.0973503	4.68444	2.85062e-06	2.69383e-05
BRPF3	FALSE	FALSE	TRUE	-0.0283799	-1.21731	0.223519	0.325965
BTG1	FALSE	FALSE	TRUE	0.0697039	4.37222	1.24448e-05	9.71929e-05
BTG2	FALSE	FALSE	TRUE	0.0744624	3.06962	0.00215001	0.00752502
BTK	FALSE	FALSE	FALSE	0.0574577	3.25125	0.00115345	0.00438637
BTRC	FALSE	FALSE	TRUE	0.0731245	2.94448	0.0032437	0.0106158
BUB1	FALSE	FALSE	FALSE	0.0349174	1.81501	0.069557	0.127758
BUB1B	FALSE	FALSE	FALSE	0.00552494	0.29497	0.768024	0.834713
BUB3	FALSE	FALSE	TRUE	0.0530423	2.71071	0.00672734	0.0196063
BUD13	FALSE	FALSE	TRUE	0.00914206	0.49177	0.622894	0.718724
BUD31	FALSE	FALSE	TRUE	-0.113859	-4.45396	8.53713e-06	6.96539e-05
C10ORF26	FALSE	FALSE	FALSE	-0.0337534	-1.57262	0.115844	0.192988
C12ORF51	FALSE	FALSE	FALSE	-0.0134568	-1.28155	0.200035	0.298513
C14ORF181	FALSE	FALSE	FALSE	0.101853	3.71482	0.000204647	0.00102459
C16ORF5	FALSE	FALSE	FALSE	0.033858	1.75177	0.0798488	0.143318
C16ORF80	FALSE	FALSE	FALSE	-0.0422211	-1.7553	0.0792441	0.142571
C19ORF10	FALSE	FALSE	FALSE	-0.0710628	-4.36644	1.27776e-05	9.9177e-05
C19ORF6	FALSE	FALSE	FALSE	0.0242582	0.44672	0.655089	0.746809
C1ORF106	FALSE	FALSE	FALSE	0.0371039	2.49814	0.0125032	0.032327
C1ORF9	FALSE	FALSE	FALSE	0.0131694	0.448475	0.653822	0.746219
C1QBP	FALSE	FALSE	TRUE	-0.0282299	-1.35467	0.175557	0.269321
C1QTNF6	FALSE	FALSE	TRUE	0.00184704	0.0608594	0.951473	0.967599
C1S	TRUE	FALSE	FALSE	-0.0228257	-0.73539	0.462122	0.572729
C2	FALSE	FALSE	TRUE	-0.0880835	-3.82383	0.000132327	0.000706236
C2CD2L	FALSE	FALSE	TRUE	0.042962	1.5147	0.129885	0.211714
C2ORF3	FALSE	FALSE	FALSE	0.0177732	0.759742	0.44743	0.558914
C3	TRUE	FALSE	FALSE	0.0536542	2.89067	0.00385385	0.0122211
C5	TRUE	FALSE	FALSE	0.0181485	0.961288	0.336435	0.449213
C5ORF62	FALSE	FALSE	FALSE	-0.0372354	-1.4786	0.139284	0.223849
C9ORF96	FALSE	FALSE	FALSE	0.0481508	2.62541	0.00867002	0.024294
CA12	FALSE	FALSE	TRUE	0.032098	1.75326	0.0795938	0.143065
CA2	FALSE	FALSE	TRUE	-0.0427221	-2.47425	0.0133708	0.0340578
CAB39	FALSE	FALSE	TRUE	0.0597386	3.20803	0.00134142	0.00499072
CABIN1	FALSE	FALSE	TRUE	0.0669408	3.17209	0.00151884	0.00561212
CACNA1C	FALSE	FALSE	TRUE	0.0354494	2.25729	0.0240152	0.0537819
CAD	FALSE	FALSE	TRUE	0.0597357	2.17906	0.0293541	0.0637421
CALCOCO2	FALSE	FALSE	TRUE	-0.0475805	-2.56897	0.0102168	0.0275854
CALM1	FALSE	FALSE	TRUE	-0.076937	-3.65241	0.000261346	0.00125049
CALM2	FALSE	FALSE	TRUE	0.0449343	2.71225	0.00669617	0.0195305
CALM3	FALSE	FALSE	TRUE	0.0402439	2.24647	0.0246991	0.0551136
CALML6	FALSE	FALSE	TRUE	-0.123839	-3.99371	6.55925e-05	0.000391072
CALR	TRUE	FALSE	FALSE	-0.0541859	-3.17262	0.00151606	0.00560733
CALU	FALSE	FALSE	TRUE	0.00301836	0.166346	0.867889	0.908507
CAMK1	FALSE	FALSE	TRUE	0.0206985	1.72163	0.0851729	0.150675
CAMK2D	FALSE	FALSE	TRUE	-0.0117573	-0.488196	0.625423	0.720762
CAMK2G	FALSE	FALSE	TRUE	-0.0461777	-2.29513	0.0217498	0.0495864
CAMKK2	FALSE	FALSE	TRUE	0.0682187	2.82202	0.00478317	0.0147716
CAMLG	FALSE	FALSE	TRUE	0.0146459	0.743179	0.457394	0.567958
CAND1	FALSE	FALSE	TRUE	0.0844319	4.00325	6.30081e-05	0.00037865
CAND2	FALSE	FALSE	TRUE	-0.0842868	-4.2528	2.13363e-05	0.000152172
CANT1	TRUE	FALSE	FALSE	-0.0426965	-2.85789	0.00427506	0.0134217
CANX	FALSE	FALSE	TRUE	0.00293597	0.228022	0.819634	0.876193
CAPG	FALSE	FALSE	FALSE	0.0549168	2.70573	0.00682889	0.0198638
CAPN1	FALSE	FALSE	TRUE	-0.0389283	-2.4179	0.0156313	0.038568
CAPNS1	FALSE	FALSE	TRUE	0.0529007	2.31345	0.0207215	0.0479067
CAPNS2	FALSE	FALSE	TRUE	-0.0131082	-0.547402	0.584117	0.688053
CAPSL	FALSE	FALSE	TRUE	0.050951	2.96319	0.00305311	0.0100969
CARD10	FALSE	FALSE	TRUE	-0.00877054	-0.404722	0.685692	0.770944
CARD11	TRUE	FALSE	FALSE	0.0450226	2.24483	0.0248047	0.0553168
CARD9	TRUE	FALSE	FALSE	0.128265	5.07704	3.91447e-07	5.09698e-06
CARS	FALSE	FALSE	FALSE	0.0628223	2.76205	0.00575628	0.0173101
CASC3	FALSE	FALSE	TRUE	0.0570056	3.06809	0.00216106	0.00754975
CASD1	FALSE	FALSE	TRUE	0.0205127	0.897004	0.369742	0.480676
CASK	FALSE	FALSE	FALSE	0.0327249	1.946	0.0516875	0.100607
CASP10	TRUE	FALSE	FALSE	0.033851	1.58125	0.113857	0.190097
CASP14	FALSE	FALSE	TRUE	0.0164892	0.591594	0.554138	0.661397
CASP2	FALSE	FALSE	FALSE	0.0603275	2.84149	0.00450094	0.014026
CASP3	FALSE	FALSE	TRUE	-0.0794806	-3.76828	0.00016548	0.000860405
CASP4	FALSE	FALSE	FALSE	0.0245942	1.08903	0.27617	0.385353
CASP6	FALSE	FALSE	TRUE	0.158427	5.31107	1.1173e-07	1.78202e-06
CASP7	FALSE	FALSE	TRUE	0.0527556	3.24635	0.00117347	0.0044446
CASP8	TRUE	FALSE	FALSE	-0.00803776	-0.507828	0.611587	0.708706
CAST	TRUE	FALSE	FALSE	-0.022693	-1.27863	0.201062	0.299651
CAT	FALSE	FALSE	TRUE	-0.0227913	-1.29517	0.195296	0.292711
CAV1	TRUE	FALSE	FALSE	0.0421297	1.80995	0.0703389	0.128943
CBFA2T3	FALSE	FALSE	TRUE	-0.00015036	-0.00514467	0.995895	0.997089
CBFB	FALSE	FALSE	FALSE	-0.0159667	-0.925677	0.35464	0.467563
CBLB	FALSE	FALSE	TRUE	0.0301896	1.16576	0.243743	0.348193
CBLC	FALSE	FALSE	TRUE	0.0167662	1.12083	0.262391	0.369451
CBR1	FALSE	FALSE	TRUE	0.058004	4.03635	5.47623e-05	0.000338791
CBR3	FALSE	FALSE	TRUE	0.0937958	3.39516	0.000689009	0.00281259
CBS	FALSE	FALSE	TRUE	0.0779034	3.6233	0.000292556	0.00136526
CBX1	FALSE	FALSE	TRUE	0.0898864	3.68651	0.00022876	0.001123
CBX3	FALSE	FALSE	TRUE	0.0812045	4.04571	5.26252e-05	0.000327715
CBX4	FALSE	FALSE	TRUE	-0.0099039	-0.456702	0.647897	0.741921
CBX6	FALSE	FALSE	TRUE	0.0260935	1.12649	0.25999	0.367114
CBX7	FALSE	FALSE	TRUE	-0.0893166	-3.44494	0.000573939	0.00242131
CCBL1	FALSE	FALSE	FALSE	-0.132734	-4.95973	7.19522e-07	8.66176e-06
CCDC85B	FALSE	FALSE	TRUE	0.0921986	3.27499	0.00106085	0.00409892
CCDC86	FALSE	FALSE	TRUE	0.00825338	0.322864	0.746806	0.820948
CCDC92	FALSE	FALSE	TRUE	-0.0248724	-1.19554	0.231911	0.334844
CCL2	TRUE	FALSE	FALSE	-0.0420703	-1.88764	0.0591084	0.112502
CCL20	FALSE	FALSE	TRUE	-0.0181194	-0.909502	0.363111	0.475105
CCNA1	FALSE	FALSE	TRUE	-0.0100829	-0.525156	0.599488	0.700268
CCNA2	FALSE	FALSE	TRUE	-0.0270734	-1.56817	0.116879	0.194285
CCNB1	FALSE	FALSE	TRUE	0.119007	5.52709	3.35164e-08	6.06182e-07
CCNB2	FALSE	FALSE	TRUE	-0.00516186	-0.266388	0.789947	0.850227
CCNC	FALSE	FALSE	TRUE	-0.0580508	-1.85495	0.0636383	0.119204
CCND1	FALSE	FALSE	TRUE	0.0156418	1.05028	0.293618	0.404326
CCND2	FALSE	FALSE	TRUE	-0.0418354	-3.40123	0.000673899	0.00276884
CCND3	TRUE	FALSE	FALSE	-0.0284079	-2.05203	0.0401969	0.0822209
CCNE1	FALSE	FALSE	TRUE	0.0587237	3.4534	0.000556258	0.00236139
CCNE2	FALSE	FALSE	TRUE	-0.0173912	-0.782308	0.434055	0.546443
CCNF	FALSE	FALSE	TRUE	-0.0330523	-1.80526	0.0710691	0.13003
CCNG1	FALSE	FALSE	TRUE	-0.0549591	-1.94083	0.0523119	0.101613
CCNG2	FALSE	FALSE	TRUE	-0.160717	-6.96974	3.41114e-12	1.98115e-10
CCNH	FALSE	FALSE	TRUE	0.0706854	3.1566	0.00160175	0.00587825
CCNL1	FALSE	FALSE	FALSE	0.0399443	1.74416	0.0811665	0.145213
CCRL2	FALSE	FALSE	TRUE	0.0323901	1.70882	0.0875199	0.153587
CCRN4L	FALSE	FALSE	FALSE	0.0126598	0.523778	0.600447	0.700954
CD14	TRUE	FALSE	FALSE	0.11089	6.15752	7.72284e-10	2.29861e-08
CD19	TRUE	FALSE	FALSE	0.0288751	1.99547	0.0460229	0.0913996
CD1C	FALSE	FALSE	TRUE	-0.0486786	-2.35447	0.0185716	0.0439989
CD24	FALSE	FALSE	FALSE	-0.0131218	-0.74985	0.453366	0.564282
CD2BP2	FALSE	FALSE	TRUE	-0.00463289	-0.224487	0.822384	0.878139
CD320	FALSE	FALSE	TRUE	0.0187706	1.01453	0.31036	0.422913
CD40	TRUE	FALSE	FALSE	-0.0181249	-1.01242	0.311364	0.423907
CD44	TRUE	FALSE	FALSE	-0.0716103	-5.13405	2.8982e-07	3.9837e-06
CD46	FALSE	FALSE	TRUE	0.0610022	2.89887	0.00375458	0.012007
CD55	TRUE	FALSE	FALSE	-0.0108944	-0.504355	0.614025	0.710442
CD58	FALSE	FALSE	TRUE	0.000446468	0.0237296	0.981069	0.987601
CD59	FALSE	FALSE	FALSE	-0.0315473	-1.28986	0.197135	0.295116
CD70	TRUE	FALSE	FALSE	0.0301707	1.38249	0.166858	0.259023
CD79B	TRUE	FALSE	FALSE	0.0567889	3.37794	0.000733574	0.00295304
CD81	TRUE	FALSE	FALSE	0.0244573	1.24736	0.2123	0.312742
CD83	FALSE	FALSE	TRUE	-0.117841	-4.10558	4.07051e-05	0.000262569
CD97	FALSE	FALSE	FALSE	0.0847821	4.12685	3.71256e-05	0.000245341
CD99	FALSE	FALSE	FALSE	0.0500921	3.6953	0.000221	0.00109343
CDA	TRUE	FALSE	FALSE	-0.0222345	-1.24691	0.212464	0.312762
CDC123	FALSE	FALSE	TRUE	0.00668261	0.537192	0.591149	0.693527
CDC20	FALSE	FALSE	TRUE	-0.0793056	-2.77695	0.00549914	0.0166028
CDC25A	FALSE	FALSE	TRUE	-0.0361921	-1.52923	0.126244	0.206878
CDC25B	FALSE	FALSE	TRUE	0.0019705	0.120568	0.904036	0.93343
CDC25C	FALSE	FALSE	TRUE	0.177024	7.95839	1.96613e-15	2.56275e-13
CDC37	FALSE	FALSE	TRUE	-0.0303396	-1.18921	0.23439	0.337651
CDC42	FALSE	FALSE	FALSE	0.0446197	2.16839	0.0301562	0.065026
CDC42SE1	FALSE	FALSE	FALSE	0.0226954	0.934042	0.350309	0.46251
CDC45	FALSE	FALSE	TRUE	0.0909903	4.31352	1.62484e-05	0.000122349
CDC7	FALSE	FALSE	FALSE	0.069061	2.83367	0.00461244	0.0143262
CDCA4	FALSE	FALSE	FALSE	-0.0405272	-2.46513	0.0137158	0.0347027
CDCA7L	FALSE	FALSE	TRUE	0.10263	8.67086	5.07736e-18	1.7213e-15
CDCA8	FALSE	FALSE	FALSE	0.0320731	2.1262	0.0335154	0.0711333
CDH1	TRUE	FALSE	FALSE	-0.00157969	-0.0805904	0.93577	0.956351
CDH11	FALSE	FALSE	TRUE	0.0343216	1.41903	0.155926	0.245276
CDH3	FALSE	FALSE	TRUE	-0.0363601	-2.44444	0.0145279	0.0362478
CDIPT	FALSE	FALSE	TRUE	0.0111669	0.545477	0.58544	0.689182
CDK1	FALSE	FALSE	FALSE	0.111078	6.91352	5.0673e-12	2.73634e-10
CDK10	FALSE	FALSE	TRUE	0.0338865	2.14422	0.0320436	0.0683935
CDK11B	FALSE	FALSE	TRUE	0.0937443	3.71341	0.000205791	0.00102895
CDK16	FALSE	FALSE	FALSE	-0.0956852	-3.89383	9.94261e-05	0.000552692
CDK19	FALSE	FALSE	TRUE	0.0676774	3.73751	0.000187068	0.000954274
CDK2	FALSE	FALSE	TRUE	0.0321255	2.73336	0.00628217	0.018552
CDK4	FALSE	FALSE	FALSE	0.0872141	5.08413	3.77149e-07	4.98469e-06
CDK5	FALSE	FALSE	TRUE	-0.0660645	-2.42333	0.0153998	0.0381213
CDK6	FALSE	FALSE	TRUE	0.0124528	0.904217	0.365906	0.477598
CDK7	FALSE	FALSE	TRUE	-0.0306964	-1.47802	0.13944	0.224005
CDK8	FALSE	FALSE	TRUE	0.0728897	3.40248	0.000670831	0.00275924
CDK9	FALSE	FALSE	TRUE	0.0394393	1.79138	0.0732685	0.133665
CDKAL1	FALSE	FALSE	TRUE	0.0442543	2.83126	0.00464739	0.0144111
CDKL4	FALSE	FALSE	TRUE	0.0212284	0.848773	0.396031	0.507801
CDKL5	FALSE	FALSE	FALSE	0.0714523	2.91632	0.0035511	0.0114924
CDKN1A	FALSE	FALSE	FALSE	-0.0195263	-1.56655	0.117257	0.194828
CDKN1B	FALSE	FALSE	TRUE	0.18109	8.46671	2.94367e-17	7.41805e-15
CDKN1C	FALSE	FALSE	TRUE	-0.0334615	-2.12771	0.0333895	0.0709456
CDKN2A	FALSE	FALSE	TRUE	-0.034033	-2.26144	0.0237572	0.0533287
CDKN2B	FALSE	FALSE	TRUE	0.114369	6.1649	7.37281e-10	2.21184e-08
CDKN2C	FALSE	FALSE	TRUE	0.0432387	2.70254	0.00689471	0.0200169
CDO1	FALSE	FALSE	TRUE	0.00682786	0.306871	0.758949	0.829381
CDT1	FALSE	FALSE	TRUE	0.0493952	3.7071	0.000210976	0.00105071
CDX1	FALSE	FALSE	FALSE	-0.00733107	-0.354086	0.723283	0.802469
CDX2	FALSE	FALSE	FALSE	-0.00680114	-0.43751	0.661752	0.75192
CEACAM1	FALSE	FALSE	TRUE	-0.0402252	-2.3593	0.0183318	0.0435814
CEACAM6	FALSE	FALSE	TRUE	0.123617	7.45674	9.73613e-14	7.83033e-12
CEBPA	FALSE	FALSE	TRUE	0.0534007	2.56485	0.0103391	0.0278359
CEBPB	FALSE	FALSE	FALSE	-0.0035235	-0.262276	0.793115	0.85288
CEBPD	FALSE	FALSE	FALSE	-0.0451193	-2.55743	0.0105619	0.0282948
CEBPG	FALSE	FALSE	TRUE	0.0751226	3.59805	0.000322429	0.00148632
CEBPZ	FALSE	FALSE	FALSE	0.0298022	1.43875	0.150257	0.237943
CELSR2	FALSE	FALSE	TRUE	0.0431984	1.66668	0.0956144	0.164134
CELSR3	FALSE	FALSE	TRUE	-0.0284494	-1.43304	0.151884	0.239917
CENPE	FALSE	FALSE	TRUE	0.0326926	1.9252	0.054238	0.104762
CEP55	FALSE	FALSE	FALSE	0.0515669	2.35292	0.0186494	0.044142
CEP72	FALSE	FALSE	TRUE	0.0281844	1.18562	0.235806	0.339044
CEPT1	FALSE	FALSE	FALSE	0.0109273	0.512361	0.608412	0.70676
CERK	FALSE	FALSE	TRUE	0.00582229	0.472275	0.636743	0.731355
CERS2	FALSE	FALSE	TRUE	0.0684692	3.62369	0.000292116	0.00136489
CERS3	FALSE	FALSE	TRUE	-0.00889138	-0.418562	0.675547	0.762942
CERS4	FALSE	FALSE	TRUE	-0.0579064	-2.47676	0.0132773	0.0338882
CES1	FALSE	FALSE	FALSE	-0.00542505	-0.27687	0.781887	0.845501
CES2	FALSE	FALSE	TRUE	-0.0186622	-1.22712	0.219812	0.321676
CETN2	FALSE	FALSE	FALSE	-0.0621464	-2.56214	0.0104199	0.0279937
CETN3	FALSE	FALSE	TRUE	-0.0614574	-2.84426	0.00446203	0.0139347
CFB	TRUE	FALSE	FALSE	-0.0364772	-1.44264	0.149158	0.236501
CFD	TRUE	FALSE	FALSE	-0.0135046	-0.420508	0.674125	0.762019
CFL1	FALSE	FALSE	TRUE	-0.0131493	-0.673047	0.500936	0.610424
CFLAR	FALSE	FALSE	TRUE	0.0751227	6.03493	1.65659e-09	4.50496e-08
CFTR	TRUE	FALSE	FALSE	0.0573487	1.88435	0.0595521	0.113118
CGRRF1	FALSE	FALSE	TRUE	0.022999	1.27331	0.202944	0.301663
CHAF1B	FALSE	FALSE	TRUE	-0.00183706	-0.0676242	0.946086	0.963884
CHCHD7	FALSE	FALSE	TRUE	0.0461479	1.87136	0.0613289	0.115748
CHD1	FALSE	FALSE	TRUE	0.0590593	2.82747	0.00470267	0.0145586
CHD4	FALSE	FALSE	TRUE	0.00330249	0.102076	0.918699	0.944434
CHD8	FALSE	FALSE	TRUE	0.0728062	2.73549	0.00624169	0.0185048
CHEK1	FALSE	FALSE	TRUE	-0.0955257	-6.92599	4.64266e-12	2.58078e-10
CHEK2	FALSE	FALSE	TRUE	0.00191572	0.161051	0.872057	0.912112
CHERP	FALSE	FALSE	TRUE	0.0738705	3.46307	0.00053666	0.00229997
CHKA	FALSE	FALSE	TRUE	0.112779	4.96602	6.96666e-07	8.46752e-06
CHKB	FALSE	FALSE	TRUE	-0.00460118	-0.174116	0.861778	0.904114
CHMP2A	FALSE	FALSE	TRUE	0.0723117	4.03328	5.54819e-05	0.000342123
CHMP4A	FALSE	FALSE	TRUE	0.0749225	3.76569	0.000167203	0.000868171
CHN1	FALSE	FALSE	TRUE	-0.0369405	-1.98861	0.0467763	0.0926216
CHRAC1	FALSE	FALSE	TRUE	0.0733456	3.18616	0.00144692	0.00536213
CHRM1	FALSE	FALSE	TRUE	-0.0665537	-3.54059	0.00040136	0.00178697
CHRM3	FALSE	FALSE	TRUE	0.0703311	4.7935	1.66663e-06	1.74996e-05
CIITA	TRUE	FALSE	FALSE	0.0831416	5.05666	4.35521e-07	5.58057e-06
CIR1	FALSE	FALSE	TRUE	-0.050118	-2.46977	0.0135395	0.0343948
CIRBP	FALSE	FALSE	TRUE	-0.0512291	-3.08852	0.00201801	0.00712872
CISH	FALSE	FALSE	TRUE	0.102758	6.99584	2.83547e-12	1.6747e-10
CIT	FALSE	FALSE	TRUE	-0.00676797	-0.329129	0.742066	0.818468
CKB	FALSE	FALSE	TRUE	0.00162366	0.0800864	0.93617	0.956351
CKS1B	FALSE	FALSE	TRUE	-0.0346619	-1.50888	0.131367	0.213486
CLASRP	FALSE	FALSE	TRUE	0.0102341	0.776802	0.437297	0.549164
CLCN3	FALSE	FALSE	TRUE	0.109223	4.30014	1.7259e-05	0.000129186
CLCN5	FALSE	FALSE	FALSE	0.080284	2.60143	0.00929961	0.0257339
CLEC16A	FALSE	FALSE	TRUE	-0.00500726	-0.335899	0.736955	0.814034
CLIC4	FALSE	FALSE	TRUE	-0.0809358	-3.37876	0.000731389	0.00294739
CLK1	FALSE	FALSE	TRUE	-0.0538781	-1.80105	0.071731	0.131177
CLK2	FALSE	FALSE	TRUE	-0.0196689	-1.26225	0.206892	0.306188
CLK3	FALSE	FALSE	FALSE	-0.0207841	-0.802411	0.422337	0.534282
CLK4	FALSE	FALSE	TRUE	0.0880506	5.20074	2.03099e-07	2.98722e-06
CLN3	FALSE	FALSE	TRUE	-0.0221232	-1.10163	0.270651	0.379052
CLOCK	FALSE	FALSE	FALSE	0.0303874	1.88849	0.0589936	0.11234
CLPB	FALSE	FALSE	TRUE	0.0691118	1.92985	0.0536591	0.103856
CLPP	FALSE	FALSE	TRUE	0.0140342	0.520477	0.602744	0.702768
CLPTM1	FALSE	FALSE	TRUE	0.10861	4.07509	4.64122e-05	0.000292885
CLSTN1	FALSE	FALSE	TRUE	0.053584	3.13476	0.00172575	0.00625441
CLTA	FALSE	FALSE	TRUE	-0.0473457	-2.50677	0.0122025	0.0316795
CLTB	FALSE	FALSE	TRUE	-0.0647212	-3.10032	0.00193944	0.00692919
CLTC	FALSE	FALSE	TRUE	-0.0400114	-1.78363	0.0745195	0.135686
CMAS	FALSE	FALSE	TRUE	0.0582851	3.01657	0.00256403	0.00870801
CMPK1	FALSE	FALSE	TRUE	0.00852674	0.599187	0.549064	0.657
CNDP2	FALSE	FALSE	TRUE	-0.0446095	-2.323	0.0202023	0.0470806
CNNM2	FALSE	FALSE	TRUE	-0.0640812	-3.36489	0.000769113	0.00308298
CNOT4	FALSE	FALSE	TRUE	-0.0296101	-1.70828	0.0876199	0.153691
CNOT7	FALSE	FALSE	TRUE	-0.0130065	-0.600766	0.548012	0.656156
CNOT8	FALSE	FALSE	TRUE	0.121208	3.36051	0.000781407	0.00312894
CNPY3	FALSE	FALSE	FALSE	0.0556086	2.37238	0.0176961	0.0422979
COASY	FALSE	FALSE	TRUE	-0.0237681	-1.623	0.104627	0.177112
COBL	FALSE	FALSE	TRUE	-0.0077059	-0.506899	0.612239	0.709244
COG2	FALSE	FALSE	TRUE	0.0176724	1.14845	0.250816	0.356289
COG4	FALSE	FALSE	TRUE	0.0420948	2.07347	0.0381585	0.0786903
COL13A1	FALSE	FALSE	TRUE	0.114317	5.21761	1.85505e-07	2.76067e-06
COL4A2	FALSE	FALSE	TRUE	0.0221793	0.803002	0.421996	0.534029
COL4A5	FALSE	FALSE	FALSE	0.0107431	0.610854	0.541313	0.649782
COMT	FALSE	FALSE	TRUE	-0.0808404	-4.92544	8.57513e-07	1.00302e-05
COPA	TRUE	FALSE	FALSE	0.036721	1.10627	0.268641	0.376795
COPB2	FALSE	FALSE	TRUE	-0.0447993	-2.32591	0.0200467	0.0468334
COPS2	FALSE	FALSE	TRUE	0.00863205	0.293893	0.768847	0.835108
COPS5	FALSE	FALSE	TRUE	-0.0216986	-1.20095	0.229804	0.332565
COPZ1	FALSE	FALSE	TRUE	0.0497923	1.44896	0.147385	0.234476
COQ3	FALSE	FALSE	TRUE	0.0080368	0.562196	0.573997	0.679733
CORO1A	TRUE	FALSE	FALSE	-0.002401	-0.131886	0.895078	0.92772
COX4I1	FALSE	FALSE	TRUE	0.0491796	2.77754	0.00548913	0.0165859
COX5B	FALSE	FALSE	TRUE	0.0764722	3.87946	0.000105475	0.000576983
COX6B2	FALSE	FALSE	TRUE	0.0637993	2.6975	0.007	0.0202139
COX6C	FALSE	FALSE	TRUE	0.0219363	1.32257	0.186015	0.282045
COX7B	FALSE	FALSE	FALSE	-0.0420025	-2.87069	0.0041058	0.0129549
CP	FALSE	FALSE	FALSE	0.0225601	1.13398	0.256835	0.363355
CPD	FALSE	FALSE	TRUE	-0.161404	-6.59218	4.59116e-11	1.8268e-09
CPE	FALSE	FALSE	TRUE	0.0392891	2.08636	0.0369758	0.076965
CPNE3	FALSE	FALSE	TRUE	0.000867704	0.0643578	0.948687	0.965546
CPS1	FALSE	FALSE	FALSE	-0.0212131	-1.24072	0.214744	0.315604
CPSF4	FALSE	FALSE	TRUE	0.0363742	2.18985	0.0285617	0.0624427
CPT1A	FALSE	FALSE	TRUE	-0.0257034	-1.20162	0.229546	0.332318
CPT2	FALSE	FALSE	TRUE	0.00574397	0.273351	0.78459	0.846739
CRABP1	FALSE	FALSE	TRUE	-0.0541719	-2.65263	0.00800148	0.0227344
CRABP2	FALSE	FALSE	TRUE	0.0613329	2.21312	0.0269154	0.0593238
CRADD	FALSE	FALSE	TRUE	0.0455283	1.63777	0.101506	0.172679
CRAT	FALSE	FALSE	FALSE	0.0683642	3.28195	0.00103507	0.00402112
CRCP	FALSE	FALSE	TRUE	-0.00639048	-0.302765	0.762077	0.830877
CREB1	TRUE	FALSE	FALSE	-0.0647025	-4.4021	1.08514e-05	8.63545e-05
CREB3	FALSE	FALSE	FALSE	0.102966	4.87056	1.1328e-06	1.26686e-05
CREB3L1	FALSE	FALSE	FALSE	0.0319432	1.6799	0.0930133	0.161132
CREB3L2	TRUE	FALSE	FALSE	0.00543898	0.298766	0.765126	0.83276
CREB3L4	FALSE	FALSE	FALSE	0.0212459	0.51573	0.606056	0.705595
CREBBP	FALSE	FALSE	TRUE	0.0140835	0.906088	0.364915	0.477128
CREBL2	FALSE	FALSE	TRUE	-0.0818323	-4.46108	8.25896e-06	6.78671e-05
CREG1	FALSE	FALSE	TRUE	0.18338	8.52112	1.84997e-17	4.99492e-15
CRELD2	FALSE	FALSE	TRUE	0.0185029	0.746646	0.455298	0.566071
CREM	TRUE	FALSE	FALSE	0.0329441	2.07837	0.0377055	0.078054
CRK	FALSE	FALSE	TRUE	0.0182815	1.30421	0.192198	0.289216
CRKL	FALSE	FALSE	TRUE	-0.0141114	-1.06318	0.287728	0.398831
CROT	FALSE	FALSE	TRUE	-0.0233487	-1.322	0.186203	0.282216
CRY1	FALSE	FALSE	TRUE	0.00653038	0.419602	0.674787	0.762311
CRYAA	FALSE	FALSE	FALSE	-0.0239003	-0.898512	0.368938	0.480064
CRYZ	FALSE	FALSE	TRUE	-0.0729912	-3.64396	0.000270066	0.00128409
CS	FALSE	FALSE	TRUE	-0.0463061	-2.7131	0.00667912	0.0195109
CSAD	FALSE	FALSE	TRUE	-0.00212611	-0.0986727	0.9214	0.946439
CSDA	FALSE	FALSE	FALSE	-0.0901339	-5.17794	2.2947e-07	3.27319e-06
CSF3	FALSE	FALSE	TRUE	-0.0353216	-1.75081	0.0800145	0.143548
CSK	TRUE	FALSE	FALSE	-0.00201299	-0.166401	0.867845	0.908507
CSMD1	FALSE	FALSE	TRUE	-0.0768261	-2.80947	0.00497354	0.0152721
CSNK1A1	FALSE	FALSE	TRUE	-0.0452595	-2.91764	0.00353608	0.0114733
CSNK1A1L	FALSE	FALSE	TRUE	-0.0971604	-2.52398	0.0116213	0.0303805
CSNK1D	FALSE	FALSE	TRUE	-0.0384616	-1.96826	0.0490703	0.0963562
CSNK1E	FALSE	FALSE	TRUE	0.0689153	3.45218	0.000558779	0.00236792
CSNK1G2	FALSE	FALSE	TRUE	0.0319376	1.50926	0.131269	0.213419
CSNK1G3	FALSE	FALSE	TRUE	-0.00818229	-0.34887	0.727195	0.805863
CSNK2A1	FALSE	FALSE	TRUE	0.0158191	0.798732	0.424468	0.536439
CSNK2A2	FALSE	FALSE	TRUE	0.0671562	3.96464	7.41077e-05	0.00043111
CSNK2B	FALSE	FALSE	TRUE	-0.116998	-5.25508	1.51537e-07	2.35725e-06
CTBP1	FALSE	FALSE	TRUE	0.0220129	1.16561	0.243804	0.348193
CTBP2	FALSE	FALSE	TRUE	0.0230605	1.05134	0.293132	0.403952
CTCF	FALSE	FALSE	FALSE	-0.138371	-6.26365	3.94232e-10	1.26288e-08
CTCFL	FALSE	FALSE	FALSE	0.0965792	4.59373	4.41623e-06	3.96517e-05
CTDSP1	FALSE	FALSE	FALSE	-0.044794	-2.40608	0.016146	0.0395285
CTGF	FALSE	FALSE	FALSE	0.0294623	1.93913	0.0525182	0.101947
CTH	FALSE	FALSE	TRUE	0.155927	5.62928	1.86688e-08	3.58214e-07
CTLA4	TRUE	FALSE	FALSE	0.00978012	0.556346	0.577989	0.682749
CTNNA1	FALSE	FALSE	TRUE	0.0508988	2.57157	0.0101405	0.0274186
CTNNAL1	FALSE	FALSE	TRUE	-0.0759198	-3.1237	0.0017919	0.00645699
CTNNB1	FALSE	FALSE	TRUE	0.0616672	4.51332	6.46734e-06	5.54343e-05
CTNNBIP1	FALSE	FALSE	TRUE	0.0765022	2.19413	0.0282529	0.0619465
CTNS	FALSE	FALSE	TRUE	-0.0243063	-1.88192	0.0598814	0.113346
CTPS	FALSE	FALSE	FALSE	0.0851622	3.83631	0.000125796	0.000673527
CTRB1	FALSE	FALSE	TRUE	-0.102962	-4.61582	3.97269e-06	3.63602e-05
CTRB2	FALSE	FALSE	TRUE	-0.0586383	-3.56473	0.000366219	0.00164798
CTSB	FALSE	FALSE	FALSE	-0.012755	-0.650027	0.515692	0.625182
CTSD	FALSE	FALSE	FALSE	0.00465262	0.302108	0.762577	0.830943
CTSH	TRUE	FALSE	FALSE	0.0184252	0.702587	0.482333	0.593302
CTSK	TRUE	FALSE	FALSE	0.0820626	3.22457	0.00126635	0.00475352
CTSL1	FALSE	FALSE	FALSE	-0.000449071	-0.0221052	0.982365	0.988378
CTSL2	FALSE	FALSE	FALSE	-0.0371727	-1.84552	0.0649965	0.120744
CTTN	FALSE	FALSE	TRUE	-0.0159282	-1.19986	0.230228	0.332985
CUL2	FALSE	FALSE	TRUE	0.0902558	4.09278	4.30156e-05	0.00027466
CXADR	FALSE	FALSE	TRUE	0.0611389	2.68637	0.0072372	0.0208194
CXCL1	TRUE	FALSE	FALSE	-0.00912528	-0.400484	0.68881	0.77353
CXCL12	TRUE	FALSE	FALSE	0.125599	5.5688	2.64281e-08	4.826e-07
CXCL2	FALSE	FALSE	TRUE	0.0827432	6.74159	1.66826e-11	7.41887e-10
CXCR2	FALSE	FALSE	TRUE	-0.0217022	-1.07264	0.283464	0.393642
CXCR4	TRUE	FALSE	FALSE	-0.0247763	-1.67467	0.0940348	0.162241
CXCR7	FALSE	FALSE	FALSE	-0.0853612	-4.97765	6.56186e-07	8.05319e-06
CXXC4	FALSE	FALSE	TRUE	-0.00619769	-0.28864	0.772864	0.838286
CYB561	FALSE	FALSE	TRUE	0.0194747	1.01876	0.308345	0.420622
CYB5A	FALSE	FALSE	FALSE	-0.0509728	-2.74952	0.00598084	0.0178434
CYB5B	FALSE	FALSE	TRUE	0.0703692	3.30441	0.000955693	0.00374743
CYB5R3	FALSE	FALSE	TRUE	0.0115103	0.644747	0.519109	0.628517
CYC1	FALSE	FALSE	TRUE	-0.0141044	-0.683261	0.49446	0.605265
CYCS	FALSE	FALSE	TRUE	-0.0034074	-0.158285	0.874236	0.912658
CYP1A1	FALSE	FALSE	TRUE	0.0321836	1.82314	0.0683166	0.126154
CYP1B1	FALSE	FALSE	TRUE	0.00665471	0.449118	0.653358	0.74613
CYP20A1	FALSE	FALSE	TRUE	0.0610435	4.27922	1.89595e-05	0.000138086
CYP24A1	FALSE	FALSE	TRUE	0.0344532	1.67443	0.0940824	0.162241
CYP27B1	FALSE	FALSE	TRUE	0.0883547	3.61251	0.000304993	0.00141631
CYP3A5	FALSE	FALSE	FALSE	-0.0288424	-1.43359	0.151726	0.239768
CYP51A1	FALSE	FALSE	TRUE	-0.0703447	-4.19271	2.78423e-05	0.000191701
DACH2	FALSE	FALSE	FALSE	-0.0112851	-0.414395	0.678595	0.764785
DAG1	FALSE	FALSE	TRUE	-0.0526114	-2.92685	0.0034332	0.0111779
DAP	FALSE	TRUE	FALSE	-0.124366	-5.25063	1.5523e-07	2.39213e-06
DAPK1	FALSE	FALSE	TRUE	0.0515794	2.357	0.0184459	0.0437974
DAPK3	FALSE	FALSE	TRUE	0.00877237	0.559548	0.575803	0.681231
DARS	FALSE	FALSE	FALSE	-0.0201473	-0.812855	0.416324	0.528443
DAXX	FALSE	FALSE	TRUE	0.0278332	1.26302	0.206617	0.305919
DBI	FALSE	FALSE	TRUE	-0.0647552	-3.40843	0.000656392	0.00271462
DCK	FALSE	FALSE	TRUE	0.0174801	1.2082	0.227003	0.329646
DCLRE1B	FALSE	FALSE	TRUE	-0.0260398	-1.31464	0.188667	0.285036
DCP1A	FALSE	FALSE	FALSE	-0.00529296	-0.267972	0.788727	0.849883
DCPS	FALSE	FALSE	TRUE	0.0659686	2.05593	0.0398196	0.0815374
DCTD	FALSE	FALSE	TRUE	0.0107156	0.601568	0.547477	0.655932
DCXR	FALSE	FALSE	TRUE	0.0846076	5.03074	4.98556e-07	6.28181e-06
DDAH1	FALSE	FALSE	TRUE	0.0136349	0.688909	0.4909	0.601491
DDAH2	FALSE	FALSE	FALSE	-0.0608647	-2.89093	0.00385066	0.0122211
DDB1	FALSE	FALSE	TRUE	-0.0408671	-1.91348	0.0557194	0.107131
DDB2	FALSE	FALSE	FALSE	0.134963	7.72365	1.25824e-14	1.32116e-12
DDC	FALSE	FALSE	TRUE	-0.053949	-2.33107	0.019773	0.0463661
DDIT3	FALSE	FALSE	FALSE	0.0180454	1.07631	0.281817	0.391787
DDIT4	FALSE	FALSE	TRUE	0.00765301	0.418242	0.675781	0.762979
DDOST	FALSE	FALSE	TRUE	0.00190945	0.102156	0.918635	0.944434
DDR1	FALSE	FALSE	TRUE	0.0171545	1.4452	0.148439	0.235657
DDX39B	FALSE	FALSE	TRUE	0.0769646	3.31791	0.000910722	0.00358224
DDX42	FALSE	FALSE	TRUE	-0.010846	-0.528487	0.597175	0.698262
DDX49	FALSE	FALSE	TRUE	0.0904857	3.52623	0.000423731	0.00187553
DDX5	FALSE	FALSE	TRUE	0.0401196	2.09218	0.0364518	0.0760418
DECR1	FALSE	FALSE	TRUE	0.119028	5.38929	7.2623e-08	1.21467e-06
DEK	FALSE	FALSE	TRUE	-0.0405555	-1.88326	0.0596988	0.113173
DENND1B	FALSE	FALSE	TRUE	0.0498724	2.85256	0.00434732	0.0136146
DEPTOR	FALSE	FALSE	TRUE	0.147402	6.33463	2.49942e-10	8.28757e-09
DERA	FALSE	FALSE	TRUE	0.0635947	4.28649	1.83515e-05	0.000135222
DERL1	FALSE	FALSE	TRUE	0.0475086	2.17878	0.0293753	0.0637421
DFFA	FALSE	FALSE	TRUE	0.00471071	0.216588	0.828535	0.881966
DFFB	FALSE	FALSE	TRUE	0.0762454	3.48581	0.000493114	0.0021425
DFNB31	FALSE	FALSE	FALSE	-0.0390277	-1.88487	0.0594809	0.113041
DGCR14	FALSE	FALSE	FALSE	-0.0771786	-4.11871	3.84591e-05	0.000251514
DGKA	FALSE	FALSE	TRUE	-0.0474556	-2.12377	0.0337178	0.0714158
DGKD	FALSE	FALSE	TRUE	-0.101449	-3.87974	0.000105354	0.000576983
DGKH	FALSE	FALSE	TRUE	0.00251473	0.10505	0.916338	0.943289
DGKZ	FALSE	FALSE	TRUE	-0.071419	-3.2562	0.00113356	0.00432377
DHCR24	FALSE	FALSE	FALSE	-0.0936671	-4.70578	2.56879e-06	2.50258e-05
DHCR7	FALSE	FALSE	TRUE	0.0043815	0.299562	0.764519	0.832339
DHDDS	FALSE	FALSE	TRUE	-0.0130645	-0.673719	0.500508	0.610101
DHFR	FALSE	FALSE	TRUE	0.035141	2.58679	0.00970395	0.0266447
DHH	FALSE	FALSE	TRUE	0.101876	4.59069	4.48104e-06	4.01382e-05
DHPS	FALSE	FALSE	TRUE	0.00469722	0.282094	0.777878	0.842757
DHRS2	FALSE	FALSE	TRUE	0.0314225	1.72592	0.0843978	0.149706
DHRS3	FALSE	FALSE	TRUE	0.0712294	3.65791	0.000255812	0.00122868
DHRS4	FALSE	FALSE	TRUE	0.0128371	0.552547	0.580588	0.68475
DHRS7	FALSE	FALSE	TRUE	0.0330759	1.83638	0.0663364	0.122917
DHTKD1	FALSE	FALSE	TRUE	0.0245804	2.78242	0.00540736	0.0163912
DHX16	FALSE	FALSE	TRUE	-0.0065135	-0.292451	0.769949	0.835844
DHX29	FALSE	FALSE	TRUE	-0.0482764	-2.12075	0.0339714	0.0718187
DHX8	FALSE	FALSE	TRUE	-0.0271339	-1.01913	0.308168	0.420532
DIABLO	FALSE	FALSE	TRUE	0.0452335	2.48064	0.0131336	0.0336269
DICER1	FALSE	FALSE	TRUE	-0.0100756	-0.592015	0.553856	0.661269
DIDO1	FALSE	FALSE	TRUE	0.00677623	0.428019	0.668648	0.757237
DIS3	FALSE	FALSE	TRUE	0.0603278	2.5862	0.00972039	0.0266447
DISC1	FALSE	FALSE	TRUE	0.280739	8.18614	3.08614e-16	5.30256e-14
DIXDC1	FALSE	FALSE	TRUE	0.0562051	2.5385	0.0111505	0.0294849
DKC1	FALSE	FALSE	FALSE	-0.00426229	-0.267605	0.78901	0.849913
DKK1	FALSE	FALSE	TRUE	-0.0453484	-2.11631	0.0343472	0.0723091
DLAT	TRUE	FALSE	FALSE	-0.0431666	-1.99861	0.0456821	0.0909313
DLC1	FALSE	FALSE	TRUE	-0.0335109	-1.81655	0.0693218	0.127388
DLD	FALSE	FALSE	TRUE	0.0379443	2.25908	0.0239033	0.0535911
DLG5	FALSE	FALSE	TRUE	0.0421631	1.75538	0.0792309	0.142571
DLGAP5	FALSE	FALSE	TRUE	-0.00569895	-0.342024	0.732341	0.810441
DLL1	FALSE	FALSE	TRUE	-0.0432548	-1.83786	0.0661172	0.122631
DLX2	FALSE	FALSE	FALSE	0.118219	4.86726	1.15184e-06	1.28058e-05
DLX3	FALSE	FALSE	TRUE	0.107981	5.1114	3.26703e-07	4.4263e-06
DMD	FALSE	FALSE	FALSE	0.0138123	0.618113	0.536517	0.644844
DMRTB1	FALSE	FALSE	TRUE	-0.0438573	-2.25918	0.023897	0.0535911
DMTF1	FALSE	FALSE	TRUE	0.0270947	1.88142	0.0599487	0.113417
DNA2	FALSE	FALSE	TRUE	0.0236476	1.51004	0.13107	0.213274
DNAJA3	FALSE	FALSE	TRUE	-0.0412837	-2.39467	0.0166569	0.0404648
DNAJB1	FALSE	FALSE	TRUE	-0.0364821	-1.67905	0.0931792	0.161272
DNAJB12	FALSE	FALSE	TRUE	-0.0626547	-3.38245	0.000721639	0.00291431
DNAJB2	FALSE	FALSE	TRUE	-0.0578688	-3.34754	0.000818841	0.0032547
DNAJB6	FALSE	FALSE	TRUE	0.0309048	2.02501	0.0428969	0.0866188
DNAJB9	FALSE	FALSE	TRUE	0.0707215	2.47181	0.0134625	0.0342452
DNAJC1	FALSE	FALSE	TRUE	-0.0511979	-2.99235	0.00277627	0.00929521
DNAJC12	FALSE	FALSE	TRUE	-0.0313373	-2.37688	0.0174818	0.0419627
DNAJC15	FALSE	FALSE	TRUE	-0.0673036	-3.7408	0.000184635	0.00094441
DNAJC17	FALSE	FALSE	TRUE	0.0711556	3.06022	0.00221857	0.00770791
DNM1	FALSE	FALSE	TRUE	0.0696635	4.90499	9.51594e-07	1.08671e-05
DNM1L	FALSE	FALSE	TRUE	-0.00514294	-0.221324	0.824845	0.878781
DNMT1	FALSE	FALSE	TRUE	-1.82051e-05	-0.00126676	0.998989	0.999254
DNMT3A	FALSE	FALSE	FALSE	0.0204714	1.42017	0.155593	0.244856
DNMT3L	FALSE	FALSE	TRUE	-0.0759032	-3.07438	0.0021161	0.00742305
DNPEP	FALSE	FALSE	TRUE	0.0473715	1.87132	0.0613344	0.115748
DNTTIP2	FALSE	FALSE	TRUE	-0.100853	-4.53062	5.9609e-06	5.17982e-05
DOK4	FALSE	FALSE	TRUE	0.00165418	0.0711675	0.943266	0.962361
DOT1L	FALSE	FALSE	TRUE	0.212608	7.28754	3.43772e-13	2.40641e-11
DPF1	FALSE	FALSE	TRUE	0.0215786	1.02147	0.307062	0.419325
DPP4	FALSE	FALSE	TRUE	0.0833564	3.16372	0.00156312	0.00577012
DPY30	FALSE	FALSE	TRUE	-0.0587128	-2.12459	0.0336493	0.0713774
DPYD	FALSE	FALSE	TRUE	0.00452243	0.192654	0.847234	0.894066
DR1	FALSE	FALSE	TRUE	0.0537289	3.13201	0.00174201	0.00629521
DRAP1	FALSE	FALSE	FALSE	-0.0337174	-2.37577	0.0175345	0.042056
DROSHA	FALSE	FALSE	TRUE	-0.023999	-1.20572	0.227958	0.330653
DRP2	FALSE	FALSE	FALSE	0.0444054	2.16092	0.0307294	0.0661864
DSE	FALSE	FALSE	TRUE	0.066624	3.33364	0.000860814	0.00340364
DSG2	FALSE	FALSE	TRUE	0.0253842	1.5455	0.122263	0.20155
DTNA	FALSE	FALSE	TRUE	0.00364505	0.215138	0.829665	0.882316
DTX1	FALSE	FALSE	TRUE	-0.0552683	-2.25038	0.0244504	0.0546233
DTX2	FALSE	FALSE	TRUE	-0.0900602	-4.53294	5.89587e-06	5.14698e-05
DTX3L	FALSE	FALSE	TRUE	0.0656683	3.13644	0.00171594	0.00622482
DTYMK	FALSE	FALSE	FALSE	-0.0191435	-0.884736	0.376324	0.486825
DUSP1	FALSE	FALSE	TRUE	-0.0436851	-2.87405	0.00406248	0.0128396
DUSP11	FALSE	FALSE	TRUE	0.04202	2.60195	0.00928547	0.0257136
DUSP14	FALSE	FALSE	FALSE	0.0152373	0.904431	0.365792	0.477598
DUSP2	TRUE	FALSE	FALSE	-0.0114195	-0.74475	0.456443	0.567178
DUSP22	FALSE	FALSE	TRUE	0.0279652	1.56629	0.117317	0.194841
DUSP3	FALSE	FALSE	TRUE	-0.00240532	-0.11577	0.907837	0.936579
DUSP6	FALSE	FALSE	FALSE	0.0164999	0.808571	0.418784	0.530675
DUSP7	FALSE	FALSE	TRUE	-0.0572425	-3.25893	0.00112272	0.00428676
DUSP9	FALSE	FALSE	FALSE	0.0352391	2.09573	0.0361355	0.0755069
DUT	FALSE	FALSE	TRUE	0.0815097	3.48267	0.000498932	0.00216529
DVL2	FALSE	FALSE	TRUE	-0.020513	-0.947155	0.343587	0.456024
DVL3	FALSE	FALSE	TRUE	-0.1278	-4.26775	1.99589e-05	0.00014453
DYNLL1	FALSE	FALSE	TRUE	0.167857	3.93406	8.41844e-05	0.000480288
DYNLL2	FALSE	FALSE	TRUE	0.0553109	1.93771	0.0526911	0.102192
DYNLT3	FALSE	FALSE	FALSE	0.0721005	4.02651	5.71008e-05	0.000350391
DYRK1A	FALSE	FALSE	TRUE	-0.0124763	-0.772086	0.440085	0.552179
DYRK3	FALSE	FALSE	TRUE	-0.0090132	-0.398837	0.690023	0.773972
E2F1	FALSE	FALSE	FALSE	0.0323727	2.62608	0.00865277	0.0242637
E2F4	FALSE	FALSE	FALSE	0.0166794	0.962594	0.335779	0.448655
E2F5	FALSE	FALSE	FALSE	-0.0472366	-3.01139	0.00260814	0.00881037
E2F6	FALSE	FALSE	TRUE	0.0750488	3.73229	0.000190982	0.000969009
E2F8	FALSE	FALSE	FALSE	-0.0357107	-1.35088	0.17677	0.271071
EBF1	FALSE	FALSE	TRUE	-0.0155402	-1.39915	0.161804	0.252735
EBNA1BP2	FALSE	FALSE	TRUE	-0.0390158	-2.1162	0.0343564	0.0723091
EBP	FALSE	FALSE	FALSE	0.0597227	3.96829	7.29812e-05	0.000426382
ECD	FALSE	FALSE	TRUE	-0.0163714	-0.958312	0.337933	0.450259
ECH1	FALSE	FALSE	TRUE	-0.0640453	-3.01451	0.0025815	0.00874379
ECHS1	FALSE	FALSE	FALSE	-0.00387111	-0.215818	0.829135	0.882316
ECI1	FALSE	FALSE	TRUE	-0.0704513	-4.1132	3.93867e-05	0.00025619
ECSIT	FALSE	FALSE	TRUE	0.0534119	1.23884	0.215439	0.316379
EDN1	FALSE	FALSE	TRUE	-0.0189244	-0.937122	0.348722	0.461221
EDNRB	FALSE	FALSE	TRUE	-0.000709636	-0.0296036	0.976384	0.984195
EED	TRUE	FALSE	FALSE	-0.00436497	-0.27338	0.784568	0.846739
EEF1D	FALSE	FALSE	TRUE	0.0114187	0.641217	0.521399	0.630281
EFCAB2	FALSE	FALSE	TRUE	-0.0429116	-2.56337	0.0103832	0.0279349
EFNB2	FALSE	FALSE	TRUE	0.00917997	0.459193	0.646107	0.740535
EFNB3	FALSE	FALSE	TRUE	-0.00974876	-0.299949	0.764223	0.832257
EGF	FALSE	FALSE	TRUE	0.000267047	0.0140705	0.988774	0.992594
EGFR	FALSE	FALSE	TRUE	-0.0043038	-0.501899	0.615752	0.712222
EGLN1	FALSE	FALSE	TRUE	0.0481594	1.88665	0.0592419	0.1127
EGLN2	FALSE	FALSE	TRUE	-0.0734185	-3.58695	0.000336437	0.00154669
EGR1	FALSE	FALSE	FALSE	-0.0423972	-2.58424	0.00977587	0.0267193
EGR2	TRUE	FALSE	FALSE	0.0376059	1.6989	0.0893737	0.155971
EGR3	FALSE	FALSE	TRUE	0.0860349	4.40031	1.09411e-05	8.68854e-05
EHF	FALSE	FALSE	TRUE	0.0245486	1.01085	0.312115	0.424692
EHHADH	FALSE	FALSE	FALSE	-0.0350143	-1.17147	0.241441	0.345699
EHMT2	FALSE	FALSE	TRUE	0.13365	5.34707	9.17026e-08	1.48135e-06
EIF1B	FALSE	FALSE	TRUE	-0.000220491	-0.0141119	0.988741	0.992594
EIF2A	FALSE	FALSE	TRUE	0.0890973	3.37897	0.00073084	0.00294739
EIF2AK1	FALSE	FALSE	TRUE	0.0114974	0.51304	0.607937	0.706642
EIF2AK2	FALSE	FALSE	FALSE	-0.0276633	-1.39712	0.162415	0.25348
EIF2AK3	FALSE	FALSE	TRUE	0.0879529	6.66138	2.88052e-11	1.22341e-09
EIF2B2	FALSE	FALSE	TRUE	-0.0158191	-0.805044	0.420817	0.532715
EIF2B3	FALSE	FALSE	TRUE	-0.038595	-1.7186	0.0857238	0.151348
EIF2B5	FALSE	FALSE	TRUE	-0.0517226	-3.50008	0.000467483	0.00204761
EIF2C1	FALSE	FALSE	FALSE	0.00337872	0.136357	0.891543	0.924816
EIF2C2	FALSE	FALSE	FALSE	-0.0259438	-1.30675	0.191332	0.288321
EIF2C3	FALSE	FALSE	FALSE	-0.0180175	-1.07898	0.280627	0.390419
EIF2S2	FALSE	FALSE	TRUE	-0.0829836	-5.26488	1.43691e-07	2.24443e-06
EIF3H	FALSE	FALSE	TRUE	0.0529324	2.4345	0.0149326	0.0371106
EIF3J	FALSE	FALSE	TRUE	0.0951039	4.634	3.63989e-06	3.34764e-05
EIF4A2	FALSE	FALSE	TRUE	-0.0122447	-0.743051	0.457471	0.567958
EIF4B	FALSE	FALSE	TRUE	-0.0594502	-4.04177	5.3515e-05	0.000332708
EIF4E	FALSE	FALSE	TRUE	-0.0164133	-1.00736	0.313791	0.426666
EIF4EBP1	FALSE	FALSE	FALSE	-0.023914	-1.23481	0.216935	0.318328
EIF4G1	FALSE	FALSE	TRUE	0.00473751	0.324255	0.745753	0.820948
EIF6	FALSE	FALSE	TRUE	-0.0169374	-0.751591	0.452318	0.563163
ELAC2	FALSE	FALSE	TRUE	-0.0557734	-2.6339	0.00845636	0.023828
ELAVL1	FALSE	FALSE	TRUE	0.0862955	4.65711	3.2552e-06	3.01585e-05
ELF1	TRUE	FALSE	FALSE	0.0401766	2.263	0.0236607	0.0532049
ELF3	FALSE	FALSE	TRUE	0.00692605	0.420742	0.673954	0.762019
ELF4	FALSE	FALSE	FALSE	-0.0854294	-4.91855	8.88159e-07	1.02668e-05
ELK1	FALSE	FALSE	FALSE	-0.0285127	-1.27976	0.200664	0.299333
ELK3	FALSE	FALSE	FALSE	0.0330238	1.57949	0.114262	0.190604
ELL3	FALSE	FALSE	TRUE	0.0587309	3.27942	0.00104439	0.00404901
ELTD1	FALSE	FALSE	FALSE	-0.0457387	-2.32454	0.0201198	0.0469463
EMD	FALSE	FALSE	FALSE	0.0599096	3.25012	0.00115803	0.00439937
EML3	FALSE	FALSE	FALSE	0.00931162	0.433223	0.664864	0.754484
EMR1	FALSE	FALSE	FALSE	0.134636	5.76946	8.22963e-09	1.82988e-07
ENDOG	FALSE	FALSE	TRUE	0.0440201	2.35557	0.018517	0.0439386
ENO1	FALSE	FALSE	FALSE	0.0650677	2.36853	0.0178809	0.0426704
ENOPH1	FALSE	FALSE	TRUE	0.0636716	3.46133	0.000540148	0.00230707
ENOSF1	FALSE	FALSE	TRUE	0.0012727	0.0501521	0.960002	0.973915
ENPP1	FALSE	FALSE	TRUE	0.145689	6.05081	1.50185e-09	4.11375e-08
ENTPD6	FALSE	FALSE	TRUE	-0.0784509	-4.15741	3.25017e-05	0.000217061
EP300	FALSE	FALSE	FALSE	-0.0645732	-4.2125	2.5516e-05	0.000177953
EP400	FALSE	FALSE	TRUE	-0.0486051	-1.72507	0.0845514	0.149908
EPAS1	FALSE	FALSE	TRUE	0.0435857	1.85986	0.0629402	0.118189
EPB41L4B	FALSE	FALSE	TRUE	0.0235899	1.36925	0.170959	0.263657
EPC1	FALSE	FALSE	TRUE	0.0291457	1.59065	0.111724	0.186867
EPCAM	TRUE	FALSE	FALSE	0.0360775	1.68273	0.0924635	0.160327
EPDR1	FALSE	FALSE	TRUE	-0.0449303	-2.17668	0.0295316	0.0639711
EPHA2	FALSE	FALSE	FALSE	-0.0461528	-3.13667	0.00171457	0.00622482
EPHA3	FALSE	FALSE	TRUE	-0.0382587	-2.15949	0.0308397	0.0663336
EPHA6	FALSE	FALSE	TRUE	0.0479186	2.41167	0.0159005	0.0390793
EPHB2	FALSE	FALSE	TRUE	0.0289777	1.03573	0.300356	0.411805
EPHB4	FALSE	FALSE	FALSE	0.0756017	3.9519	7.81593e-05	0.000452438
EPHX1	FALSE	FALSE	FALSE	-0.00966263	-0.581609	0.560845	0.666456
EPHX2	FALSE	FALSE	TRUE	0.0526188	2.89327	0.00382217	0.0121717
EPN2	FALSE	FALSE	TRUE	0.00368859	0.150465	0.880401	0.916181
EPO	TRUE	FALSE	FALSE	0.0569456	3.91514	9.10535e-05	0.000513705
EPOR	FALSE	FALSE	TRUE	-0.0226537	-1.0445	0.296286	0.40711
EPRS	FALSE	FALSE	FALSE	-0.0467773	-2.53863	0.0111462	0.0294849
EPS8	FALSE	FALSE	TRUE	-0.0672132	-3.39962	0.000677886	0.0027822
ERAP1	FALSE	FALSE	TRUE	0.0374532	2.51043	0.0120769	0.0314182
ERAP2	FALSE	FALSE	TRUE	0.0501951	2.89554	0.00379462	0.0121033
ERBB2	FALSE	FALSE	TRUE	0.0243866	1.6394	0.101166	0.172178
ERBB2IP	FALSE	FALSE	FALSE	-0.0987809	-4.73637	2.21084e-06	2.24047e-05
ERBB3	FALSE	FALSE	TRUE	0.00160694	0.178714	0.858166	0.901757
ERBB4	FALSE	FALSE	TRUE	0.0242663	1.91268	0.0558231	0.107221
ERCC1	FALSE	FALSE	TRUE	-0.0930726	-5.16118	2.50916e-07	3.51282e-06
ERCC2	TRUE	FALSE	FALSE	-0.0132872	-0.583043	0.55988	0.665517
ERCC3	TRUE	FALSE	FALSE	0.0309586	1.96683	0.0492349	0.0966292
ERCC4	FALSE	FALSE	TRUE	-0.0656664	-2.98905	0.0028064	0.00937947
ERCC5	FALSE	FALSE	TRUE	-0.0379193	-2.21313	0.0269148	0.0593238
ERCC6L	FALSE	FALSE	FALSE	-0.000313422	-0.0206219	0.983548	0.989042
ERF	FALSE	FALSE	FALSE	0.0208644	1.37684	0.168599	0.261297
ERG	FALSE	FALSE	FALSE	0.0236783	1.65919	0.0971134	0.166239
ERGIC2	FALSE	FALSE	TRUE	-0.183319	-5.21435	1.88788e-07	2.78757e-06
ERH	FALSE	FALSE	TRUE	0.0998766	5.07659	3.92387e-07	5.09698e-06
ERLIN1	FALSE	FALSE	FALSE	-0.00187371	-0.115009	0.908441	0.93669
ERO1L	FALSE	FALSE	FALSE	0.00876823	0.450178	0.652594	0.745709
ERRFI1	FALSE	FALSE	TRUE	0.0366375	1.31608	0.188184	0.284876
ESD	FALSE	FALSE	TRUE	-0.0670797	-3.51412	0.000443503	0.00194709
ESPL1	FALSE	FALSE	TRUE	-0.00246994	-0.0595861	0.952487	0.968336
ESR1	TRUE	FALSE	FALSE	0.0199493	1.38561	0.165902	0.257963
ESR2	FALSE	FALSE	TRUE	0.00363797	0.205453	0.837223	0.886223
ESRRA	FALSE	FALSE	FALSE	-0.0421221	-2.02543	0.0428546	0.0865797
ESYT1	FALSE	FALSE	TRUE	-0.0819339	-4.17894	2.95786e-05	0.000201092
ETFA	FALSE	FALSE	TRUE	0.0226839	1.65827	0.0973002	0.166423
ETFB	FALSE	FALSE	TRUE	0.0855346	4.47456	7.75607e-06	6.4577e-05
ETNK1	FALSE	FALSE	TRUE	0.00677169	0.350321	0.726106	0.804892
ETS1	TRUE	FALSE	FALSE	-0.0544281	-3.03362	0.00242363	0.00832092
ETS2	FALSE	FALSE	FALSE	0.0074142	0.484435	0.628089	0.723173
ETV1	FALSE	FALSE	TRUE	-0.0875814	-3.96001	7.55549e-05	0.000438706
ETV4	FALSE	FALSE	FALSE	-0.0233529	-1.43534	0.151228	0.239147
ETV5	FALSE	FALSE	TRUE	0.158346	6.14785	8.20641e-10	2.42346e-08
ETV6	TRUE	FALSE	FALSE	-0.0959681	-4.74562	2.11249e-06	2.16401e-05
EVL	FALSE	FALSE	TRUE	-0.0246928	-1.67283	0.0943974	0.162635
EWSR1	FALSE	FALSE	TRUE	-0.0433551	-1.93897	0.0525378	0.101947
EXO1	FALSE	FALSE	TRUE	0.0161969	1.06045	0.28897	0.39982
EXOC2	FALSE	FALSE	TRUE	-0.00637209	-0.337032	0.736101	0.813348
EXOC3	FALSE	FALSE	TRUE	0.00763444	0.405187	0.68535	0.770789
EXOC6	FALSE	FALSE	TRUE	0.0304163	1.39411	0.16332	0.254682
EXOSC4	FALSE	FALSE	TRUE	0.0472047	2.75325	0.00591315	0.0177113
EXOSC8	FALSE	FALSE	TRUE	0.0992023	2.77547	0.00552412	0.0166649
EXT1	FALSE	FALSE	TRUE	0.0434194	3.89226	0.000100069	0.000555179
EXT2	FALSE	FALSE	TRUE	-0.0184324	-1.3771	0.168518	0.261279
EYA1	FALSE	FALSE	TRUE	-0.0223406	-1.09083	0.27538	0.384535
EZH1	FALSE	FALSE	TRUE	-0.0712432	-3.88701	0.000102254	0.000564263
EZH2	FALSE	FALSE	FALSE	-0.0827779	-4.96214	7.10658e-07	8.58239e-06
F10	FALSE	FALSE	TRUE	-0.0648404	-3.10742	0.00189345	0.00679701
F11	FALSE	FALSE	TRUE	0.0875905	4.0192	5.88971e-05	0.000359082
F12	FALSE	FALSE	FALSE	0.043583	2.57909	0.00992261	0.0269838
F2	FALSE	FALSE	FALSE	-0.0423275	-2.38681	0.0170169	0.0411542
F2R	FALSE	FALSE	TRUE	0.0916968	4.68993	2.77538e-06	2.64255e-05
F2RL1	FALSE	FALSE	TRUE	0.103737	4.10276	4.12042e-05	0.000264884
F3	FALSE	FALSE	TRUE	-0.00927158	-0.437019	0.662108	0.751969
F5	FALSE	FALSE	TRUE	-0.086691	-3.43056	0.000605193	0.00253618
F7	FALSE	FALSE	TRUE	0.0279694	1.28273	0.199622	0.298132
FAAH	FALSE	FALSE	TRUE	-0.0322831	-1.71126	0.0870695	0.153009
FABP1	FALSE	FALSE	FALSE	-0.0193878	-1.05234	0.292673	0.403466
FABP4	FALSE	FALSE	FALSE	0.0718174	3.88203	0.00010437	0.000572597
FABP5	FALSE	FALSE	TRUE	0.00669236	0.282954	0.777219	0.842284
FABP6	FALSE	FALSE	TRUE	0.0435511	1.53782	0.12413	0.204271
FADD	TRUE	FALSE	FALSE	-0.0470551	-2.11006	0.0348818	0.0732926
FADS1	FALSE	FALSE	TRUE	0.0601099	1.51823	0.128995	0.210626
FADS2	FALSE	FALSE	TRUE	0.00030895	0.0152915	0.9878	0.992263
FADS3	FALSE	FALSE	TRUE	-0.0527578	-1.81764	0.0691541	0.127203
FAF1	FALSE	FALSE	TRUE	0.133945	7.89047	3.38245e-15	3.87445e-13
FAH	FALSE	FALSE	TRUE	0.096421	5.6332	1.82506e-08	3.5378e-07
FAIM	FALSE	FALSE	TRUE	-0.035784	-1.61064	0.107294	0.180737
FAM102A	FALSE	FALSE	TRUE	0.174086	5.16282	2.48739e-07	3.49998e-06
FAM104A	FALSE	FALSE	TRUE	0.0219251	1.75615	0.0790986	0.142513
FAM114A2	FALSE	FALSE	TRUE	0.122596	4.76651	1.90539e-06	1.98024e-05
FAM120A	FALSE	FALSE	TRUE	-0.0565198	-3.09573	0.00196965	0.00699088
FAM134C	FALSE	FALSE	FALSE	0.04824	2.14132	0.0322767	0.0687358
FAM20B	FALSE	FALSE	TRUE	0.014906	0.703016	0.482065	0.593302
FAM3C	FALSE	FALSE	TRUE	-0.0369231	-1.71707	0.086002	0.151697
FAM57A	FALSE	FALSE	FALSE	-0.0123415	-0.558725	0.576364	0.681469
FAM63A	FALSE	FALSE	FALSE	-0.00366745	-0.152564	0.878746	0.915562
FAM69A	FALSE	FALSE	FALSE	0.0122988	0.652914	0.513829	0.623123
FANCA	FALSE	FALSE	TRUE	0.0082108	0.555891	0.5783	0.682903
FANCF	FALSE	FALSE	TRUE	-0.000831535	-0.049704	0.960359	0.974016
FANCG	FALSE	FALSE	TRUE	-0.0430011	-2.99934	0.00271344	0.00911793
FANCL	FALSE	FALSE	TRUE	-0.0688643	-3.47894	0.000505919	0.00218596
FAS	TRUE	FALSE	FALSE	-0.00234375	-0.135132	0.892511	0.925566
FASLG	TRUE	FALSE	FALSE	0.0189436	0.836678	0.402797	0.514383
FASN	FALSE	FALSE	FALSE	0.022558	0.896914	0.36979	0.480676
FASTKD5	FALSE	FALSE	TRUE	0.0341483	1.88262	0.0597859	0.113222
FAT1	FALSE	FALSE	TRUE	-0.022985	-1.21706	0.223616	0.325982
FAT4	FALSE	FALSE	TRUE	0.0329958	1.71662	0.086084	0.151771
FAU	FALSE	FALSE	TRUE	-0.00462994	-0.221357	0.82482	0.878781
FBP1	TRUE	FALSE	FALSE	-0.037385	-2.37682	0.0174844	0.0419627
FBXL12	FALSE	FALSE	TRUE	0.03341	1.66798	0.0953559	0.163839
FBXL19	FALSE	FALSE	TRUE	0.00323663	0.150965	0.880007	0.916181
FBXL20	FALSE	FALSE	TRUE	-0.00666573	-0.35843	0.720031	0.800034
FBXL4	FALSE	FALSE	TRUE	0.0764943	2.37229	0.0177004	0.0422979
FBXO11	FALSE	FALSE	TRUE	-0.0216623	-1.03576	0.300344	0.411805
FBXO21	FALSE	FALSE	TRUE	-0.00320746	-0.183752	0.854212	0.899171
FBXO5	FALSE	FALSE	TRUE	0.0122006	0.996195	0.319184	0.431823
FBXO7	FALSE	FALSE	FALSE	-0.0411621	-1.76047	0.0783641	0.141336
FBXW11	FALSE	FALSE	TRUE	0.0363598	1.86211	0.0626226	0.117651
FCGR2A	TRUE	FALSE	FALSE	0.0357441	1.3241	0.185506	0.281385
FCHO1	FALSE	FALSE	TRUE	0.0435378	2.33648	0.0194893	0.0458145
FDFT1	FALSE	FALSE	TRUE	0.0684199	3.62754	0.000287799	0.00134973
FDPS	FALSE	FALSE	FALSE	-0.0753457	-4.51117	6.5333e-06	5.57469e-05
FDX1	FALSE	FALSE	TRUE	0.0296436	1.42129	0.155269	0.244447
FDX1L	FALSE	FALSE	FALSE	0.110857	2.99282	0.00277205	0.00928932
FDXR	FALSE	FALSE	TRUE	-0.0347178	-1.1976	0.231106	0.33381
FECH	FALSE	FALSE	TRUE	0.0481788	1.85525	0.0635953	0.119182
FEN1	FALSE	FALSE	TRUE	-0.0376866	-1.68569	0.0918915	0.159554
FER	FALSE	FALSE	TRUE	-0.00810783	-0.412975	0.679635	0.765729
FERD3L	FALSE	FALSE	FALSE	0.0329661	1.93379	0.0531723	0.103018
FERMT1	FALSE	FALSE	TRUE	0.111059	6.14193	8.51661e-10	2.49349e-08
FES	FALSE	FALSE	TRUE	-0.0244954	-1.01744	0.308974	0.421328
FEZ1	FALSE	FALSE	TRUE	0.0598331	4.02761	5.68342e-05	0.000349322
FEZ2	FALSE	FALSE	TRUE	0.0292103	1.95753	0.0503172	0.0982941
FFAR1	FALSE	FALSE	TRUE	0.0890356	4.0382	5.43349e-05	0.000336698
FGA	FALSE	FALSE	FALSE	0.121292	4.92493	8.59733e-07	1.00302e-05
FGB	FALSE	FALSE	FALSE	-0.101512	-5.18782	2.17659e-07	3.1523e-06
FGF10	TRUE	FALSE	FALSE	-0.00471838	-0.273938	0.784139	0.846739
FGF2	FALSE	FALSE	TRUE	-0.153164	-8.66242	5.46445e-18	1.7213e-15
FGF9	FALSE	FALSE	TRUE	0.0337245	1.62661	0.103857	0.176124
FGFR1	FALSE	FALSE	TRUE	-0.0579928	-3.06343	0.00219498	0.00764701
FGFR1OP	FALSE	FALSE	FALSE	0.0416845	2.77295	0.00556709	0.0167678
FGFR2	FALSE	FALSE	TRUE	-0.0244805	-1.4644	0.143122	0.22882
FGFR3	FALSE	FALSE	TRUE	0.0151845	0.900822	0.367709	0.479075
FGFR4	FALSE	FALSE	FALSE	-0.0186098	-1.14485	0.252304	0.357831
FGFRL1	FALSE	FALSE	TRUE	-0.0384343	-1.86465	0.0622653	0.117096
FGG	FALSE	FALSE	FALSE	0.0688523	2.61631	0.00890435	0.0248769
FH	FALSE	FALSE	TRUE	0.0213658	0.810205	0.417845	0.529663
FHL2	FALSE	FALSE	TRUE	0.0152428	0.917959	0.358666	0.470749
FIBP	FALSE	FALSE	TRUE	-0.0492685	-2.18681	0.0287833	0.0627987
FIGF	FALSE	FALSE	FALSE	0.121804	4.69797	2.66859e-06	2.57987e-05
FKBP14	FALSE	FALSE	TRUE	0.0155085	0.677493	0.498112	0.60875
FKBP1A	FALSE	FALSE	TRUE	-0.00280091	-0.158646	0.873952	0.912658
FKBP3	FALSE	FALSE	TRUE	-0.0746839	-3.72516	0.000196452	0.000990116
FKBP4	FALSE	FALSE	TRUE	0.0907009	4.09415	4.27627e-05	0.000273508
FKBP5	FALSE	FALSE	FALSE	0.0608676	2.60195	0.00928545	0.0257136
FKBP8	FALSE	FALSE	FALSE	-0.0396615	-1.50704	0.131838	0.21404
FLI1	TRUE	FALSE	FALSE	0.0016805	0.0877071	0.930112	0.952281
FLT1	FALSE	FALSE	TRUE	-0.0120314	-0.761971	0.446098	0.557808
FLT3	TRUE	FALSE	FALSE	-0.0216691	-1.53548	0.124703	0.204946
FLT4	FALSE	FALSE	TRUE	0.019379	0.81876	0.412946	0.524861
FMR1	FALSE	FALSE	FALSE	0.0778815	3.86061	0.000113936	0.000615255
FN1	FALSE	FALSE	FALSE	0.0410159	2.12328	0.0337591	0.0714497
FOLR1	FALSE	FALSE	TRUE	-0.0449992	-2.25398	0.0242227	0.0542106
FOS	FALSE	FALSE	FALSE	0.0127538	0.799121	0.424243	0.536333
FOSL1	TRUE	FALSE	FALSE	-0.0370882	-1.95818	0.0502411	0.0982747
FOSL2	FALSE	FALSE	FALSE	0.0784187	3.79042	0.000151426	0.000798315
FOXA1	FALSE	FALSE	FALSE	0.00415459	0.231898	0.816623	0.873715
FOXA2	FALSE	FALSE	FALSE	0.0395508	1.92626	0.0541052	0.104613
FOXA3	FALSE	FALSE	FALSE	-0.0506262	-1.74413	0.0811732	0.145213
FOXD4L3	FALSE	FALSE	TRUE	0.0177769	1.49455	0.135068	0.218187
FOXF2	FALSE	FALSE	FALSE	-0.0552701	-1.70001	0.0891653	0.155823
FOXJ2	FALSE	FALSE	FALSE	0.00170044	0.10446	0.916807	0.943462
FOXJ3	FALSE	FALSE	FALSE	0.00840431	0.416715	0.676897	0.764011
FOXN3	FALSE	FALSE	FALSE	-0.0318467	-1.2492	0.211627	0.311872
FOXO1	FALSE	FALSE	FALSE	0.0153096	0.87668	0.380685	0.49149
FOXO3	FALSE	FALSE	FALSE	-0.0223817	-1.38263	0.166815	0.259023
FOXO4	FALSE	FALSE	FALSE	-0.0278121	-1.49046	0.136141	0.219639
FOXP3	FALSE	FALSE	FALSE	0.00438013	0.274616	0.783618	0.846739
FOXP4	FALSE	FALSE	TRUE	0.029899	1.41281	0.157748	0.247422
FOXQ1	FALSE	FALSE	TRUE	0.00193441	0.0948335	0.924449	0.948924
FOXR1	FALSE	FALSE	TRUE	-0.00656414	-0.258989	0.79565	0.854624
FPGS	FALSE	FALSE	TRUE	-0.0351091	-2.47104	0.0134915	0.0342958
FRAT1	FALSE	FALSE	TRUE	-0.0914245	-4.31185	1.63716e-05	0.000123031
FRAT2	TRUE	FALSE	FALSE	0.0209011	0.975588	0.329296	0.442181
FRS2	FALSE	FALSE	TRUE	-0.057822	-2.89126	0.00384663	0.0122211
FST	FALSE	FALSE	TRUE	0.000389406	0.0243415	0.980581	0.987372
FTCD	TRUE	FALSE	FALSE	0.0862665	4.83979	1.32252e-06	1.42832e-05
FTH1	FALSE	FALSE	FALSE	-0.0273746	-1.61194	0.107011	0.18034
FTL	FALSE	FALSE	FALSE	0.0772787	3.96662	7.34953e-05	0.000428723
FTSJ1	FALSE	FALSE	FALSE	-0.0804386	-4.45798	8.37927e-06	6.87064e-05
FURIN	FALSE	FALSE	FALSE	-0.0914209	-4.53608	5.80927e-06	5.09491e-05
FUS	FALSE	FALSE	TRUE	-0.0336379	-2.37394	0.0176214	0.0422376
FUT1	FALSE	FALSE	TRUE	0.0514296	3.05973	0.0022222	0.00771342
FUT2	FALSE	FALSE	TRUE	0.00702953	0.326322	0.744189	0.819888
FXYD2	FALSE	FALSE	TRUE	0.0822776	4.27456	1.93593e-05	0.000140457
FYN	FALSE	FALSE	TRUE	-0.100394	-7.09571	1.38962e-12	8.6111e-11
FZD1	FALSE	FALSE	TRUE	0.090027	4.0077	6.18334e-05	0.000372776
FZD2	FALSE	FALSE	TRUE	0.050737	2.96169	0.00306802	0.0101373
FZD3	FALSE	FALSE	TRUE	0.00743366	0.323652	0.74621	0.820948
FZD4	FALSE	FALSE	TRUE	-0.0512027	-2.81205	0.00493384	0.0151625
FZD5	FALSE	FALSE	TRUE	0.0569426	2.97829	0.0029068	0.00967228
FZD6	FALSE	FALSE	TRUE	-0.0381559	-1.90366	0.0569887	0.108962
FZD7	FALSE	FALSE	TRUE	0.0758074	2.47469	0.0133544	0.0340389
FZD8	FALSE	FALSE	TRUE	-0.00256004	-0.113119	0.909939	0.937724
G2E3	FALSE	FALSE	TRUE	0.0643909	2.5916	0.00956937	0.0263693
G3BP1	FALSE	FALSE	TRUE	0.00351252	0.178836	0.858071	0.901757
G3BP2	FALSE	FALSE	TRUE	0.0789858	2.2747	0.0229489	0.0519442
G6PC	FALSE	FALSE	FALSE	0.112524	3.93126	8.51688e-05	0.00048329
G6PD	FALSE	FALSE	FALSE	-0.0334166	-1.67733	0.0935148	0.161557
GAA	FALSE	FALSE	TRUE	-0.0453207	-2.74989	0.00597409	0.0178373
GABARAPL1	FALSE	FALSE	TRUE	0.0250181	0.95964	0.337264	0.449685
GABBR1	FALSE	FALSE	TRUE	-0.0333495	-1.39299	0.16366	0.255002
GABBR2	FALSE	FALSE	TRUE	-0.126999	-5.34781	9.13289e-08	1.48135e-06
GABPB1	TRUE	FALSE	FALSE	-0.0104696	-0.506063	0.612826	0.709633
GABPB2	FALSE	FALSE	TRUE	-0.00713743	-0.368963	0.712165	0.793861
GABRA1	FALSE	FALSE	TRUE	0.052538	2.75177	0.00593998	0.0177776
GABRA5	FALSE	FALSE	TRUE	-0.0296231	-1.44089	0.149653	0.237186
GABRB3	FALSE	FALSE	TRUE	-0.0453757	-2.568	0.0102456	0.0276433
GABRG1	FALSE	FALSE	TRUE	-0.061095	-3.46175	0.000539295	0.0023063
GABRP	FALSE	FALSE	TRUE	-0.0766021	-3.55548	0.000379325	0.00170291
GADD45A	FALSE	FALSE	TRUE	-0.0224396	-1.72449	0.0846561	0.150023
GADD45B	FALSE	FALSE	FALSE	-0.0389056	-2.40873	0.0160292	0.039268
GAK	FALSE	FALSE	TRUE	0.0142812	0.742719	0.457672	0.567958
GALC	FALSE	TRUE	FALSE	0.173977	4.96385	7.04465e-07	8.53486e-06
GALE	FALSE	FALSE	TRUE	-0.0105137	-0.531826	0.59486	0.695937
GALNS	FALSE	FALSE	TRUE	0.045583	2.16	0.0308001	0.0663009
GALNT1	FALSE	FALSE	TRUE	0.0215445	1.16777	0.242932	0.34744
GALT	FALSE	FALSE	TRUE	-0.100514	-5.61104	2.07395e-08	3.90027e-07
GAMT	FALSE	FALSE	TRUE	-0.107804	-4.82323	1.43697e-06	1.53007e-05
GAPDH	FALSE	FALSE	FALSE	-0.0514703	-3.09662	0.00196377	0.0069897
GARS	FALSE	FALSE	FALSE	-0.0641602	-3.69649	0.000219966	0.00108974
GART	FALSE	FALSE	TRUE	-0.033943	-1.85349	0.0638471	0.119358
GAS6	FALSE	FALSE	TRUE	0.0170545	0.833924	0.404347	0.5161
GAS7	FALSE	FALSE	TRUE	-0.0217265	-1.02839	0.303798	0.415619
GATA1	FALSE	FALSE	FALSE	0.0157404	0.785296	0.432302	0.545046
GATA2	TRUE	FALSE	FALSE	-0.0544739	-3.75687	0.000173198	0.000895609
GATA3	FALSE	FALSE	FALSE	0.0841058	4.76635	1.90689e-06	1.98024e-05
GATA6	FALSE	FALSE	FALSE	0.0469107	1.96622	0.0493058	0.096668
GATAD1	FALSE	FALSE	TRUE	0.0601549	1.77582	0.0757975	0.137351
GATAD2A	FALSE	FALSE	TRUE	0.110196	5.00924	5.5741e-07	7.00004e-06
GATAD2B	FALSE	FALSE	TRUE	-0.0761035	-3.5445	0.000395469	0.00176699
GBA	FALSE	FALSE	TRUE	0.0253278	1.54464	0.122471	0.201779
GBGT1	FALSE	FALSE	TRUE	0.038494	1.29915	0.193926	0.29112
GBP2	FALSE	FALSE	FALSE	-0.0559414	-2.11437	0.0345122	0.0725967
GCA	TRUE	FALSE	FALSE	0.0686378	3.13323	0.00173482	0.00627847
GCAT	FALSE	FALSE	TRUE	0.0764905	2.73753	0.00620305	0.0184046
GCDH	FALSE	FALSE	TRUE	-0.0506167	-2.52418	0.0116147	0.0303805
GCH1	FALSE	FALSE	TRUE	0.017908	0.958834	0.337669	0.450067
GCK	FALSE	FALSE	TRUE	0.0142013	0.730021	0.465397	0.576032
GCLM	FALSE	FALSE	TRUE	-0.00276986	-0.153797	0.877774	0.914801
GDI1	FALSE	FALSE	FALSE	-0.0319206	-1.52139	0.128199	0.209418
GDPD5	FALSE	FALSE	TRUE	0.0415677	2.58322	0.00980467	0.0267743
GFOD1	FALSE	FALSE	TRUE	-0.0106752	-0.543759	0.586622	0.690143
GFOD2	FALSE	FALSE	TRUE	-0.0349199	-2.02713	0.0426802	0.0864583
GFPT1	TRUE	FALSE	FALSE	0.0223783	1.41607	0.156791	0.246228
GFPT2	FALSE	FALSE	TRUE	-0.0848181	-4.29815	1.74137e-05	0.00013003
GFRA1	FALSE	FALSE	TRUE	-0.0327842	-1.50983	0.131124	0.213274
GGCT	FALSE	FALSE	TRUE	0.0156363	1.60878	0.107701	0.181341
GGCX	FALSE	FALSE	TRUE	-0.0736849	-4.71666	2.43548e-06	2.40998e-05
GGH	FALSE	FALSE	TRUE	0.0869116	5.03314	4.92352e-07	6.24526e-06
GGPS1	FALSE	FALSE	TRUE	0.0776542	4.91109	9.22531e-07	1.06316e-05
GGT1	FALSE	FALSE	TRUE	0.028608	1.18035	0.237893	0.341007
GHR	FALSE	FALSE	TRUE	0.0586545	3.90562	9.47076e-05	0.000529578
GIPC1	FALSE	FALSE	TRUE	0.071679	3.8713	0.000109065	0.000593189
GIT1	FALSE	FALSE	TRUE	-0.00277509	-0.121503	0.903296	0.933422
GIT2	FALSE	FALSE	TRUE	0.0917718	3.91003	9.29992e-05	0.000522406
GJA1	FALSE	FALSE	TRUE	0.0515955	2.469	0.0135684	0.0344449
GK	FALSE	FALSE	FALSE	0.0791579	3.29908	0.000973994	0.00380734
GLA	FALSE	FALSE	FALSE	0.0682236	3.06768	0.00216402	0.00755309
GLDC	FALSE	FALSE	TRUE	0.0408265	1.96943	0.0489359	0.0961923
GLI1	TRUE	FALSE	FALSE	-0.0350915	-1.39559	0.162874	0.254091
GLI3	FALSE	FALSE	TRUE	0.143892	8.29774	1.223e-16	2.43313e-14
GLIS3	FALSE	FALSE	TRUE	0.00479412	0.272824	0.784995	0.846827
GLOD4	FALSE	FALSE	TRUE	0.048153	1.88321	0.0597058	0.113173
GLRX	FALSE	FALSE	TRUE	-0.0620049	-3.39644	0.000685787	0.00280468
GLRX2	FALSE	FALSE	TRUE	-0.130864	-4.84503	1.28824e-06	1.39528e-05
GLS	FALSE	FALSE	TRUE	0.0144769	0.891569	0.372649	0.483276
GLTSCR1	FALSE	FALSE	FALSE	0.043071	2.02656	0.0427388	0.0865306
GLUD1	FALSE	FALSE	TRUE	-0.0978733	-5.90124	3.74534e-09	9.07524e-08
GLUD2	FALSE	FALSE	FALSE	0.0150847	0.894491	0.371084	0.481879
GLUL	FALSE	FALSE	TRUE	-0.0427185	-1.91194	0.0559179	0.107349
GM2A	FALSE	FALSE	FALSE	-0.024637	-1.37742	0.16842	0.261234
GMDS	FALSE	FALSE	TRUE	-0.0487732	-2.84496	0.00445229	0.0139203
GMEB1	FALSE	FALSE	FALSE	-0.0777785	-4.61422	4.00331e-06	3.6552e-05
GMNN	FALSE	FALSE	TRUE	0.0329357	1.44704	0.147923	0.235095
GMPR2	FALSE	FALSE	FALSE	-0.0311006	-1.51226	0.130506	0.212451
GMPS	FALSE	FALSE	TRUE	0.0559963	2.27258	0.0230764	0.052139
GNA11	FALSE	FALSE	TRUE	-0.0505492	-2.92257	0.00348071	0.0113228
GNA12	FALSE	FALSE	TRUE	0.0597618	3.42117	0.000626446	0.00261365
GNA13	FALSE	FALSE	TRUE	-0.00289231	-0.16757	0.866926	0.908002
GNA15	FALSE	FALSE	TRUE	0.147797	5.21554	1.87578e-07	2.78057e-06
GNAI1	FALSE	FALSE	TRUE	-0.0642093	-2.34617	0.0189903	0.0448645
GNAI2	FALSE	FALSE	FALSE	-0.0414807	-2.09755	0.0359745	0.0752538
GNAI3	FALSE	FALSE	FALSE	0.0148234	0.742836	0.457601	0.567958
GNAQ	FALSE	FALSE	TRUE	-0.0192895	-1.08174	0.2794	0.389286
GNAS	FALSE	FALSE	TRUE	-0.0327879	-2.39702	0.0165503	0.0403094
GNAZ	FALSE	FALSE	TRUE	-0.0313735	-1.45274	0.146333	0.233294
GNB1	FALSE	FALSE	TRUE	-0.184663	-6.71239	2.03671e-11	8.74862e-10
GNB1L	FALSE	FALSE	TRUE	-0.0745584	-3.64045	0.000273772	0.00129479
GNB2	FALSE	FALSE	TRUE	-0.00351642	-0.185689	0.852693	0.898322
GNB5	FALSE	FALSE	TRUE	0.0748432	4.66015	3.20764e-06	2.97908e-05
GNE	FALSE	FALSE	TRUE	-0.0324476	-1.63678	0.101713	0.172953
GNG4	FALSE	FALSE	TRUE	-0.0293775	-1.56485	0.117654	0.19523
GNG5	FALSE	FALSE	FALSE	0.0690299	3.05426	0.00226308	0.00784093
GNG8	FALSE	FALSE	TRUE	0.12142	4.73901	2.18236e-06	2.21756e-05
GNGT2	FALSE	FALSE	TRUE	0.02288	1.27528	0.202243	0.300976
GNPDA1	FALSE	FALSE	TRUE	0.0171353	1.21044	0.226143	0.328931
GOT1	FALSE	FALSE	TRUE	0.0575461	2.59144	0.00957391	0.0263693
GOT2	FALSE	FALSE	TRUE	0.0571597	3.02012	0.00253423	0.0086223
GPBAR1	FALSE	FALSE	TRUE	-0.0592732	-2.39782	0.0165142	0.0402473
GPC1	FALSE	FALSE	TRUE	0.0421489	2.08345	0.0372403	0.0772571
GPER	FALSE	FALSE	FALSE	0.0539027	2.90963	0.00362785	0.0117008
GPI	TRUE	FALSE	FALSE	-0.0199464	-0.941637	0.346405	0.458799
GPR101	FALSE	FALSE	FALSE	0.071066	2.52523	0.0115803	0.0303352
GPR107	FALSE	FALSE	TRUE	0.0155207	0.751646	0.452285	0.563163
GPR110	FALSE	FALSE	FALSE	0.0727963	2.90674	0.00366157	0.0117714
GPR111	FALSE	FALSE	FALSE	0.0660585	2.18395	0.0289928	0.0631294
GPR112	FALSE	FALSE	FALSE	0.0540029	2.4051	0.0161892	0.0396085
GPR113	FALSE	FALSE	FALSE	0.0367512	1.71458	0.0864592	0.152248
GPR114	FALSE	FALSE	FALSE	-0.0448951	-2.14347	0.0321034	0.0684438
GPR115	FALSE	FALSE	FALSE	0.0405185	1.72876	0.0838878	0.149081
GPR119	FALSE	FALSE	FALSE	0.0733155	2.32118	0.0203007	0.0471645
GPR123	FALSE	FALSE	FALSE	-0.0548203	-2.8132	0.00491635	0.0151457
GPR125	FALSE	FALSE	FALSE	0.0375506	1.86538	0.0621621	0.117018
GPR126	FALSE	FALSE	FALSE	-0.00214518	-0.115394	0.908136	0.936631
GPR128	FALSE	FALSE	FALSE	-0.0118951	-0.456229	0.648237	0.742076
GPR132	FALSE	FALSE	TRUE	-0.0845051	-4.14249	3.46865e-05	0.00023043
GPR133	FALSE	FALSE	FALSE	-0.0245566	-1.20605	0.227833	0.330599
GPR137	FALSE	FALSE	TRUE	0.0106367	0.620427	0.534993	0.643217
GPR139	FALSE	FALSE	TRUE	-0.113243	-5.96641	2.52193e-09	6.57441e-08
GPR141	FALSE	FALSE	TRUE	-0.0424234	-2.12298	0.0337841	0.0714628
GPR142	FALSE	FALSE	TRUE	-0.0271677	-1.18369	0.236567	0.33988
GPR146	FALSE	FALSE	TRUE	0.037799	1.6919	0.0907011	0.157777
GPR148	FALSE	FALSE	TRUE	-0.125732	-4.90975	9.28832e-07	1.06717e-05
GPR150	FALSE	FALSE	TRUE	0.0157356	0.876286	0.380899	0.49149
GPR151	FALSE	FALSE	TRUE	-0.0405656	-2.37682	0.0174845	0.0419627
GPR152	FALSE	FALSE	FALSE	0.0696487	2.57408	0.0100674	0.027299
GPR153	FALSE	FALSE	TRUE	0.101212	4.56162	5.14677e-06	4.56685e-05
GPR156	FALSE	FALSE	TRUE	-0.0108732	-0.564608	0.572355	0.678427
GPR158	FALSE	FALSE	TRUE	0.0432955	1.62254	0.104726	0.177167
GPR160	FALSE	FALSE	TRUE	0.0716262	3.34997	0.000811695	0.00323651
GPR172A	FALSE	FALSE	FALSE	0.049379	2.02898	0.0424913	0.086168
GPR174	FALSE	FALSE	FALSE	0.0968682	4.41315	1.0313e-05	8.24165e-05
GPR176	FALSE	FALSE	TRUE	0.0893383	2.78043	0.00544063	0.0164788
GPR179	FALSE	FALSE	FALSE	0.0441874	2.31014	0.0209041	0.0481814
GPR19	FALSE	FALSE	TRUE	-0.0255428	-1.29968	0.193747	0.290967
GPR26	FALSE	FALSE	TRUE	0.0445804	2.14269	0.0321659	0.0685384
GPR31	FALSE	FALSE	TRUE	0.0371026	2.08798	0.0368293	0.0767023
GPR34	FALSE	FALSE	FALSE	-0.0136968	-0.812204	0.416697	0.52874
GPR35	FALSE	FALSE	TRUE	-0.0303177	-2.09891	0.0358543	0.0750854
GPR37	FALSE	FALSE	TRUE	-0.0418695	-1.52796	0.12656	0.207278
GPR39	FALSE	FALSE	TRUE	-0.0419128	-1.36566	0.172081	0.26494
GPR4	FALSE	FALSE	TRUE	0.0565052	2.75067	0.00595994	0.0178202
GPR55	FALSE	FALSE	TRUE	0.0565535	2.73003	0.00634582	0.0186816
GPR56	FALSE	FALSE	FALSE	0.0479136	2.23974	0.0251332	0.0558515
GPR61	FALSE	FALSE	TRUE	0.0291769	1.45636	0.145331	0.23199
GPR62	FALSE	FALSE	TRUE	-0.00667841	-0.308471	0.757732	0.828576
GPR64	FALSE	FALSE	FALSE	0.0258339	1.26184	0.207041	0.306188
GPR65	FALSE	TRUE	FALSE	-0.0178289	-1.00417	0.315327	0.428038
GPR78	FALSE	FALSE	TRUE	0.0243151	1.18314	0.236786	0.340065
GPR82	FALSE	FALSE	FALSE	0.0184773	0.996294	0.319135	0.431823
GPR83	FALSE	FALSE	TRUE	-0.0706775	-2.82316	0.00476629	0.0147314
GPR84	FALSE	FALSE	TRUE	0.0853307	3.58379	0.000340535	0.00155838
GPR87	FALSE	FALSE	TRUE	-0.0310225	-1.78008	0.075098	0.136542
GPRC5B	FALSE	FALSE	TRUE	-0.0781088	-3.28067	0.00103976	0.0040352
GPRC5C	FALSE	FALSE	TRUE	-0.0356778	-2.02551	0.0428465	0.0865797
GPRC6A	FALSE	FALSE	TRUE	-0.0111403	-0.528281	0.597318	0.698262
GPSM1	FALSE	FALSE	TRUE	0.136731	4.86466	1.16706e-06	1.29369e-05
GPSM2	FALSE	FALSE	TRUE	0.0423786	2.15734	0.0310068	0.0665186
GPX1	FALSE	FALSE	FALSE	0.00190839	0.100921	0.919616	0.945119
GPX2	FALSE	FALSE	TRUE	0.00624729	0.361945	0.717402	0.798051
GPX3	FALSE	FALSE	FALSE	-0.0554788	-2.19997	0.0278354	0.0611199
GPX4	FALSE	FALSE	TRUE	0.0751608	4.14608	3.41484e-05	0.000227255
GPX7	FALSE	FALSE	TRUE	0.0127031	0.601935	0.547233	0.655847
GRB10	FALSE	FALSE	TRUE	-9.24136e-05	-0.00514366	0.995896	0.997089
GRB2	FALSE	FALSE	FALSE	0.0589773	2.71573	0.00662638	0.0193922
GREB1	FALSE	FALSE	TRUE	0.0908211	3.24097	0.0011958	0.00452464
GRHL3	FALSE	FALSE	FALSE	0.0210021	0.987658	0.323348	0.435868
GRHPR	FALSE	FALSE	TRUE	-0.00371567	-0.30404	0.761105	0.830677
GRIN3A	FALSE	FALSE	TRUE	0.0127823	0.600212	0.548381	0.65639
GRK5	FALSE	FALSE	TRUE	0.0736263	3.82357	0.000132466	0.000706236
GRK6	TRUE	FALSE	FALSE	-0.0948285	-4.51432	6.43716e-06	5.5301e-05
GRN	TRUE	FALSE	FALSE	-0.102018	-5.12999	2.96125e-07	4.05563e-06
GRPR	FALSE	FALSE	FALSE	0.0435076	2.17587	0.0295923	0.0640292
GSC	FALSE	FALSE	FALSE	0.011201	0.41468	0.678387	0.764778
GSDMB	FALSE	FALSE	TRUE	-0.104753	-6.16902	7.18383e-10	2.18991e-08
GSK3A	FALSE	FALSE	TRUE	0.0283669	3.60559	0.000313224	0.00144919
GSK3B	FALSE	FALSE	TRUE	-0.0144053	-0.997752	0.318428	0.431264
GSR	FALSE	FALSE	TRUE	0.0219961	1.33462	0.182036	0.277346
GSS	FALSE	FALSE	TRUE	-0.042969	-2.06718	0.0387476	0.0797745
GSTM1	FALSE	FALSE	FALSE	-0.0407694	-3.04811	0.00230992	0.00796322
GSTP1	FALSE	FALSE	TRUE	-0.00724097	-0.430344	0.666956	0.756177
GSTT1	FALSE	FALSE	FALSE	0.0653715	3.97016	7.24121e-05	0.000423712
GSTZ1	FALSE	FALSE	TRUE	-0.00987207	-0.496815	0.619332	0.715707
GTDC1	FALSE	FALSE	TRUE	0.0493701	2.15783	0.0309692	0.0665134
GTF2A1	FALSE	FALSE	TRUE	-0.0496292	-2.47947	0.0131769	0.0337002
GTF2A2	FALSE	FALSE	TRUE	-7.7684e-05	-0.00497158	0.996033	0.997089
GTF2B	FALSE	FALSE	FALSE	0.0735024	4.6911	2.75964e-06	2.64052e-05
GTF2E2	FALSE	FALSE	TRUE	-0.0763539	-4.84909	1.26219e-06	1.38292e-05
GTF2F2	FALSE	FALSE	TRUE	-0.0867434	-4.37789	1.21263e-05	9.56941e-05
GTF2H2	FALSE	FALSE	TRUE	-0.0121268	-0.553931	0.579641	0.684059
GTF2H3	FALSE	FALSE	TRUE	0.109945	4.33219	1.4932e-05	0.000114257
GTF2I	FALSE	FALSE	FALSE	-0.0607131	-3.65801	0.000255709	0.00122868
GTF3C2	TRUE	FALSE	FALSE	0.0161088	0.789152	0.430045	0.54258
GUK1	FALSE	FALSE	TRUE	0.0274528	1.11295	0.265763	0.373451
GUSB	TRUE	FALSE	FALSE	0.0215599	0.997761	0.318423	0.431264
GYG1	FALSE	FALSE	TRUE	0.0246988	0.999851	0.317411	0.430503
GYS1	FALSE	FALSE	TRUE	-4.52877e-05	-0.00265863	0.997879	0.998407
H1FOO	FALSE	FALSE	FALSE	-0.0543115	-2.94609	0.0032269	0.0105761
H2AFV	FALSE	FALSE	FALSE	0.017163	0.969136	0.332505	0.444909
H2AFX	FALSE	FALSE	FALSE	-0.108865	-5.98996	2.18378e-09	5.7725e-08
HADH	FALSE	FALSE	TRUE	-0.0213897	-0.863045	0.388137	0.499543
HADHA	FALSE	FALSE	TRUE	-0.0313625	-1.24921	0.211623	0.311872
HADHB	FALSE	FALSE	TRUE	0.074272	4.64166	3.50775e-06	3.23397e-05
HAGH	FALSE	FALSE	TRUE	0.05606	2.37226	0.0177018	0.0422979
HAL	FALSE	FALSE	FALSE	0.0613689	2.0645	0.0390006	0.080208
HARS	FALSE	FALSE	FALSE	-0.115088	-5.70742	1.18535e-08	2.47548e-07
HAT1	FALSE	FALSE	TRUE	-0.00621776	-0.391807	0.695211	0.779128
HAVCR1	FALSE	FALSE	TRUE	-0.0690305	-3.46929	0.000524403	0.00225255
HAX1	TRUE	FALSE	FALSE	-0.0171829	-0.974097	0.330036	0.442389
HBE1	FALSE	FALSE	TRUE	-0.00166196	-0.0900536	0.928247	0.951145
HBP1	FALSE	FALSE	FALSE	-0.00594243	-0.270437	0.786831	0.848323
HCAR1	FALSE	FALSE	TRUE	-0.0643476	-2.95238	0.00316195	0.0103932
HCFC1	FALSE	FALSE	FALSE	0.0387012	1.5371	0.124305	0.20447
HCFC2	FALSE	FALSE	TRUE	0.0558992	2.28205	0.0225111	0.0511369
HCN3	FALSE	FALSE	TRUE	-0.0610362	-2.54175	0.0110475	0.0293667
HDAC1	FALSE	FALSE	FALSE	0.064621	3.93966	8.22478e-05	0.000471771
HDAC10	FALSE	FALSE	TRUE	0.0819445	4.95168	7.49841e-07	8.96961e-06
HDAC11	FALSE	FALSE	TRUE	0.120372	6.38576	1.79448e-10	6.22305e-09
HDAC2	FALSE	FALSE	FALSE	-0.00779495	-0.520481	0.602742	0.702768
HDAC3	FALSE	FALSE	TRUE	-0.0248578	-1.52772	0.12662	0.207286
HDAC4	FALSE	FALSE	TRUE	0.00283396	0.227632	0.819938	0.87627
HDAC5	FALSE	FALSE	TRUE	-0.00385897	-0.267352	0.789205	0.849913
HDAC6	FALSE	FALSE	FALSE	-0.0382779	-2.59638	0.00943741	0.0260771
HDAC7	FALSE	FALSE	TRUE	-0.0431566	-3.23308	0.00122927	0.00463736
HDAC8	FALSE	FALSE	FALSE	-0.130879	-9.27877	2.13744e-20	2.69317e-17
HDAC9	FALSE	FALSE	TRUE	-0.108065	-5.41633	6.24901e-08	1.06884e-06
HDGFRP3	FALSE	FALSE	FALSE	-0.0292238	-1.11456	0.265072	0.372633
HDHD1	FALSE	FALSE	FALSE	0.0242526	2.56523	0.0103278	0.0278255
HEATR1	FALSE	FALSE	TRUE	0.0254175	1.15998	0.246088	0.350495
HEBP1	FALSE	FALSE	TRUE	-0.0769909	-3.01135	0.00260846	0.00881037
HECW2	FALSE	FALSE	TRUE	0.012029	0.534049	0.593322	0.695644
HERPUD1	FALSE	FALSE	TRUE	0.0962673	4.27509	1.9314e-05	0.000140398
HES1	FALSE	FALSE	FALSE	-0.00987751	-0.579068	0.562559	0.668282
HES5	FALSE	FALSE	TRUE	-0.0931768	-4.6943	2.71693e-06	2.6066e-05
HEXB	FALSE	FALSE	TRUE	0.0357573	1.40816	0.159122	0.249266
HEXIM1	FALSE	FALSE	TRUE	0.0547708	3.15106	0.0016324	0.00597337
HEY1	FALSE	FALSE	TRUE	0.0247706	1.60393	0.108767	0.182728
HFE	TRUE	FALSE	FALSE	-0.000584893	-0.0327407	0.973882	0.982635
HGS	FALSE	FALSE	TRUE	0.0964098	4.12574	3.73051e-05	0.000246096
HHEX	FALSE	FALSE	TRUE	-0.0219109	-1.12602	0.260189	0.367257
HIBADH	FALSE	FALSE	TRUE	0.0141268	0.643314	0.520038	0.629239
HIC2	FALSE	FALSE	TRUE	-0.0139348	-0.700576	0.483587	0.594651
HIF1A	FALSE	FALSE	FALSE	0.0294491	2.31652	0.0205536	0.0476251
HIF1AN	FALSE	FALSE	TRUE	0.00611743	0.270919	0.78646	0.848165
HINT1	FALSE	FALSE	TRUE	0.0676797	4.0795	4.55439e-05	0.000288369
HIPK1	FALSE	FALSE	TRUE	-0.0454209	-2.9478	0.00320915	0.0105392
HIST1H1B	FALSE	FALSE	FALSE	0.214263	6.78952	1.20017e-11	5.67078e-10
HIST1H1C	FALSE	FALSE	FALSE	0.0482376	3.67006	0.000243972	0.00118384
HIST1H1E	FALSE	FALSE	FALSE	0.06064	2.72773	0.00639018	0.0187725
HIST1H2AC	FALSE	FALSE	FALSE	0.0566188	3.62849	0.000286751	0.00134648
HIST1H2AL	FALSE	FALSE	FALSE	-0.0198424	-1.00224	0.316254	0.429088
HIST1H2BD	FALSE	FALSE	FALSE	0.0124737	0.628268	0.529845	0.638653
HIST1H3A	FALSE	FALSE	FALSE	-0.0147403	-0.832896	0.404927	0.516285
HIST1H3B	FALSE	FALSE	FALSE	0.0336508	1.69254	0.0905794	0.157702
HIST2H2BE	FALSE	FALSE	FALSE	0.0739387	2.93071	0.00339089	0.0110496
HK1	FALSE	FALSE	TRUE	-0.0279534	-1.64872	0.0992426	0.169273
HLA-A	TRUE	FALSE	FALSE	-0.0465634	-2.95408	0.00314458	0.0103541
HLA-B	FALSE	FALSE	FALSE	0.0141088	0.74172	0.458278	0.568523
HLA-DMA	FALSE	FALSE	TRUE	0.1602	6.49304	8.88121e-11	3.25932e-09
HLA-DMB	TRUE	FALSE	FALSE	0.0850292	3.02477	0.00249561	0.00850401
HLA-DPA1	TRUE	FALSE	FALSE	0.0673574	2.56092	0.0104564	0.0280719
HLA-DPB1	TRUE	FALSE	FALSE	0.021882	1.23287	0.217659	0.319143
HLA-DQA1	TRUE	FALSE	FALSE	0.0522649	1.26911	0.204436	0.303642
HLA-DQB1	TRUE	FALSE	FALSE	0.0695296	2.7284	0.00637728	0.0187596
HLA-DRA	TRUE	FALSE	FALSE	-0.0424085	-1.60616	0.108275	0.182063
HLA-DRB1	TRUE	FALSE	FALSE	0.0397428	2.05061	0.0403357	0.0824156
HLA-DRB3	FALSE	FALSE	FALSE	0.0843669	4.11502	3.90782e-05	0.000254682
HLA-DRB4	FALSE	FALSE	FALSE	-0.0509394	-2.50396	0.0122999	0.0318885
HLA-DRB5	TRUE	FALSE	FALSE	-0.0039074	-0.221839	0.824445	0.878781
HLF	FALSE	FALSE	TRUE	0.100535	5.90774	3.6012e-09	8.89708e-08
HMBOX1	FALSE	FALSE	TRUE	0.0184961	0.923612	0.355714	0.468339
HMG20B	FALSE	FALSE	TRUE	-0.0144936	-0.83282	0.40497	0.516285
HMGA1	TRUE	FALSE	FALSE	0.0638928	3.51731	0.000438216	0.00192836
HMGA2	FALSE	FALSE	TRUE	-0.00487783	-0.211373	0.832602	0.884054
HMGB1	FALSE	FALSE	TRUE	0.0362277	1.34125	0.179874	0.274939
HMGB2	FALSE	FALSE	FALSE	-0.0110575	-0.512385	0.608395	0.70676
HMGB3	FALSE	FALSE	FALSE	0.106929	3.34514	0.000825956	0.00327609
HMGB4	FALSE	FALSE	TRUE	-0.00369097	-0.14191	0.887154	0.921529
HMGCL	FALSE	FALSE	TRUE	-0.00915285	-0.567248	0.570561	0.676724
HMGCR	FALSE	FALSE	TRUE	0.048354	3.28899	0.00100954	0.00393408
HMGCS1	FALSE	FALSE	TRUE	-0.0122167	-0.911596	0.362007	0.474146
HMGCS2	FALSE	FALSE	FALSE	-0.0100503	-0.541929	0.587881	0.69098
HMGN3	FALSE	FALSE	TRUE	0.0682133	3.21845	0.00129369	0.00484172
HMGN4	FALSE	FALSE	TRUE	-0.012348	-0.728496	0.46633	0.576997
HMGN5	FALSE	FALSE	FALSE	-0.0130214	-0.680805	0.496013	0.606704
HMMR	FALSE	FALSE	FALSE	0.088415	3.42582	0.000615833	0.00257346
HMOX1	TRUE	FALSE	FALSE	-0.0922576	-5.79491	7.07836e-09	1.61182e-07
HMOX2	FALSE	FALSE	TRUE	-0.0220262	-0.899247	0.368546	0.479885
HN1L	FALSE	FALSE	FALSE	-0.0243889	-0.890094	0.37344	0.484011
HNF1A	TRUE	FALSE	FALSE	0.0414814	2.0213	0.0432794	0.0872979
HNF1B	FALSE	FALSE	FALSE	-0.145876	-5.77945	7.75749e-09	1.74544e-07
HNF4A	FALSE	FALSE	FALSE	0.0493483	3.69767	0.000218952	0.00108614
HNF4G	FALSE	FALSE	FALSE	-0.0931234	-3.66229	0.000251479	0.00121461
HNMT	FALSE	FALSE	TRUE	0.0191734	0.726692	0.467435	0.577986
HOMER2	TRUE	FALSE	FALSE	-0.0133969	-0.843832	0.398787	0.510642
HOMEZ	FALSE	FALSE	TRUE	-0.000414492	-0.0196844	0.984296	0.989268
HOOK2	FALSE	FALSE	TRUE	0.0573233	2.51409	0.0119523	0.0311583
HOPX	FALSE	FALSE	TRUE	0.0473141	2.84409	0.00446445	0.0139347
HORMAD2	FALSE	FALSE	TRUE	-0.0303301	-1.70391	0.0884339	0.154759
HOXA1	TRUE	FALSE	FALSE	-0.0609194	-2.41061	0.0159467	0.0391557
HOXA10	FALSE	FALSE	FALSE	0.0085113	0.64095	0.521572	0.630289
HOXA2	FALSE	FALSE	TRUE	-0.080249	-3.28582	0.00102096	0.00397039
HOXA5	TRUE	FALSE	FALSE	-0.0812105	-3.63487	0.000279759	0.00131856
HOXA6	FALSE	FALSE	FALSE	-0.0215741	-1.23893	0.215407	0.316379
HOXA9	FALSE	FALSE	FALSE	-0.0489929	-2.81883	0.00483094	0.0149069
HOXB13	FALSE	FALSE	FALSE	-0.0813561	-4.29351	1.77814e-05	0.00013205
HOXB2	FALSE	FALSE	FALSE	0.0738643	3.90391	9.53801e-05	0.000532551
HOXB4	FALSE	FALSE	TRUE	-0.019721	-0.864632	0.387265	0.498591
HOXB5	FALSE	FALSE	FALSE	-0.0197964	-0.949216	0.342538	0.454792
HOXB7	FALSE	FALSE	FALSE	0.0588587	2.64249	0.00824479	0.0233273
HOXC10	FALSE	FALSE	FALSE	0.155964	6.50801	8.04412e-11	3.07139e-09
HOXC4	FALSE	FALSE	FALSE	-0.0383073	-2.03845	0.0415353	0.0844558
HOXC9	FALSE	FALSE	FALSE	0.00342638	0.213524	0.830924	0.882769
HPD	FALSE	FALSE	FALSE	-0.0621004	-1.84898	0.0644948	0.120212
HPGD	FALSE	FALSE	TRUE	-0.00592144	-0.208773	0.834631	0.884718
HPN	FALSE	FALSE	TRUE	-0.150975	-6.77428	1.33301e-11	6.2207e-10
HPRT1	FALSE	FALSE	FALSE	-0.00106361	-0.0683301	0.945524	0.963724
HRAS	FALSE	FALSE	TRUE	0.013504	0.75566	0.449874	0.561043
HRH1	FALSE	FALSE	TRUE	-0.00830166	-0.440401	0.659658	0.750378
HRSP12	FALSE	FALSE	FALSE	-0.0232193	-1.27848	0.201115	0.299651
HS2ST1	FALSE	FALSE	TRUE	-0.0663106	-3.43744	0.000590031	0.00247813
HS3ST3A1	FALSE	FALSE	TRUE	-0.00256921	-0.15912	0.873578	0.912658
HSBP1	FALSE	FALSE	TRUE	-0.000232215	-0.0138907	0.988918	0.992594
HSD17B10	FALSE	FALSE	FALSE	-0.0110055	-0.82884	0.407218	0.518802
HSD17B11	TRUE	FALSE	FALSE	0.103873	5.60435	2.15537e-08	4.01345e-07
HSD17B2	FALSE	FALSE	TRUE	-0.0539413	-2.52851	0.0114728	0.0301226
HSD17B4	FALSE	FALSE	TRUE	0.0380749	1.7093	0.0874324	0.153576
HSD17B7	FALSE	FALSE	TRUE	0.0392591	2.67722	0.00743768	0.0213473
HSD17B8	FALSE	FALSE	TRUE	-0.150448	-7.40077	1.48242e-13	1.14358e-11
HSF1	FALSE	FALSE	FALSE	-0.0746449	-4.07628	4.61773e-05	0.00029189
HSF2	FALSE	FALSE	TRUE	-0.169735	-6.95794	3.70756e-12	2.09173e-10
HSF5	FALSE	FALSE	FALSE	-0.0277678	-1.48369	0.137927	0.222046
HSP90AA1	FALSE	FALSE	TRUE	0.0127435	0.851832	0.394331	0.506137
HSP90AB1	FALSE	FALSE	TRUE	0.00184433	0.0977945	0.922098	0.946897
HSP90B1	FALSE	FALSE	FALSE	-0.147893	-5.75434	8.99836e-09	1.97755e-07
HSPA14	FALSE	FALSE	TRUE	0.0127664	0.603615	0.546116	0.654923
HSPA1A	FALSE	FALSE	TRUE	0.0515565	2.04034	0.0413476	0.0841647
HSPA1B	FALSE	FALSE	TRUE	-0.0597349	-2.60211	0.00928125	0.0257136
HSPA2	FALSE	FALSE	TRUE	0.039898	1.97542	0.0482523	0.095059
HSPA4	FALSE	FALSE	TRUE	-0.0095714	-0.454734	0.649312	0.742833
HSPA5	FALSE	FALSE	TRUE	-0.215338	-5.41435	6.31817e-08	1.0758e-06
HSPA8	FALSE	FALSE	TRUE	-0.0247908	-1.3151	0.188511	0.284963
HSPA9	FALSE	FALSE	TRUE	0.0583492	2.78353	0.0053889	0.0163484
HSPB1	FALSE	FALSE	TRUE	0.0318004	1.8532	0.0638875	0.119375
HSPB8	FALSE	FALSE	TRUE	-0.0389384	-1.97561	0.0482315	0.095059
HSPD1	FALSE	FALSE	TRUE	0.102444	4.91913	8.8551e-07	1.02668e-05
HSPE1	FALSE	FALSE	TRUE	0.0295505	1.58497	0.113009	0.188765
HSPG2	FALSE	FALSE	TRUE	0.0654492	2.16927	0.0300894	0.0649189
HTATIP2	FALSE	FALSE	TRUE	0.01175	0.695026	0.487058	0.598141
HTATSF1	FALSE	FALSE	FALSE	-0.0106823	-0.634967	0.525467	0.634386
HTR2C	FALSE	FALSE	FALSE	0.0603278	2.15936	0.0308504	0.0663336
HTRA1	FALSE	FALSE	TRUE	0.0649929	3.77204	0.000163014	0.000848748
HUS1	FALSE	FALSE	TRUE	-0.0513064	-3.02901	0.00246089	0.00842558
HYAL1	FALSE	FALSE	TRUE	0.0943345	4.67135	3.03805e-06	2.83551e-05
HYAL2	TRUE	FALSE	FALSE	0.0270546	1.13273	0.257358	0.363941
HYOU1	FALSE	FALSE	TRUE	-0.0134418	-0.704995	0.480833	0.592228
IARS	FALSE	FALSE	FALSE	0.035859	1.71717	0.0859852	0.151697
IARS2	FALSE	FALSE	TRUE	0.0293779	1.54633	0.122062	0.201394
ICAM1	TRUE	FALSE	FALSE	-0.00170393	-0.0703106	0.943948	0.962537
ICMT	FALSE	FALSE	TRUE	0.0248094	1.13572	0.256104	0.36271
ID1	FALSE	FALSE	TRUE	0.0229707	1.33048	0.183396	0.279209
ID2	FALSE	FALSE	TRUE	0.0456361	2.28464	0.0223584	0.0508513
ID3	FALSE	FALSE	TRUE	-0.0590638	-2.43833	0.0147755	0.0367928
ID4	FALSE	FALSE	TRUE	0.0816027	6.49749	8.62406e-11	3.22762e-09
IDE	FALSE	FALSE	TRUE	-0.00499336	-0.300798	0.763576	0.831791
IDH1	FALSE	FALSE	TRUE	0.0376864	2.43115	0.0150713	0.0373816
IDH2	FALSE	FALSE	TRUE	-0.0206172	-1.21813	0.223207	0.325888
IDH3A	FALSE	FALSE	TRUE	0.00080039	0.0383062	0.969444	0.980862
IDH3B	FALSE	FALSE	TRUE	-0.0255911	-0.98751	0.32342	0.435868
IDH3G	FALSE	FALSE	FALSE	-0.0015302	-0.0774737	0.938249	0.957758
IFI16	TRUE	FALSE	FALSE	-0.062241	-2.06287	0.0391548	0.080394
IFI30	TRUE	FALSE	FALSE	0.0552164	2.53228	0.0113501	0.0299031
IFIH1	TRUE	FALSE	FALSE	0.0730392	4.32517	1.54149e-05	0.00011724
IFIT5	FALSE	FALSE	TRUE	-0.0359675	-1.55299	0.120463	0.199227
IFNAR2	TRUE	FALSE	FALSE	0.0566915	1.37016	0.170673	0.26354
IFNB1	FALSE	FALSE	TRUE	-0.175355	-6.33622	2.47377e-10	8.27508e-09
IFNG	TRUE	FALSE	FALSE	0.0385121	1.93357	0.0531987	0.103018
IFNGR1	TRUE	FALSE	FALSE	-0.000123931	-0.00802785	0.993595	0.99623
IFNGR2	TRUE	FALSE	FALSE	-0.00584694	-0.291104	0.770979	0.836722
IFRD2	FALSE	FALSE	TRUE	-0.0192926	-0.97226	0.330949	0.443455
IGBP1	FALSE	FALSE	FALSE	0.0208297	1.31293	0.189241	0.285789
IGF1	FALSE	FALSE	TRUE	0.0356607	3.07781	0.00209185	0.00735555
IGF1R	FALSE	FALSE	TRUE	-0.0576067	-4.19809	2.71908e-05	0.000188589
IGF2	FALSE	FALSE	TRUE	0.0810835	3.81596	0.00013661	0.000727305
IGF2BP1	FALSE	FALSE	TRUE	0.0429417	1.70094	0.0889914	0.155591
IGF2BP2	FALSE	FALSE	TRUE	0.0500159	4.02816	5.67016e-05	0.000349075
IGF2BP3	FALSE	FALSE	TRUE	0.0478802	2.32255	0.0202269	0.0471089
IGF2R	FALSE	FALSE	FALSE	0.0494577	2.67661	0.00745124	0.02137
IGFBP2	FALSE	FALSE	TRUE	-0.0238839	-1.05672	0.29067	0.40173
IGFBP3	FALSE	FALSE	TRUE	-0.0046592	-0.236882	0.812754	0.870314
IGFBP4	FALSE	FALSE	FALSE	-0.00072687	-0.0345249	0.972459	0.982635
IGFBP5	FALSE	FALSE	TRUE	0.194786	8.86812	8.94655e-19	5.63633e-16
IGFBP6	FALSE	FALSE	TRUE	-0.0196745	-0.925457	0.354754	0.467563
IGFBP7	FALSE	FALSE	TRUE	0.0204219	1.05405	0.291891	0.402975
IGHMBP2	FALSE	FALSE	TRUE	0.00128174	0.0575546	0.954105	0.968973
IGSF8	FALSE	FALSE	TRUE	0.0547793	3.10664	0.00189848	0.00680858
IKBKAP	FALSE	FALSE	FALSE	0.121826	7.54386	5.03066e-14	4.5276e-12
IKBKB	TRUE	FALSE	FALSE	-0.010109	-0.659012	0.509906	0.61896
IKBKE	FALSE	FALSE	FALSE	-0.0310422	-1.8209	0.0686565	0.126658
IKBKG	FALSE	FALSE	FALSE	-0.0775151	-4.29781	1.74406e-05	0.00013003
IKZF1	TRUE	FALSE	FALSE	-0.0148009	-0.825593	0.409058	0.520619
IKZF5	FALSE	FALSE	TRUE	0.0578886	2.49538	0.0126011	0.0325578
IL10	TRUE	FALSE	FALSE	-0.0438461	-2.53934	0.0111237	0.0294849
IL10RB	FALSE	FALSE	FALSE	-0.0437387	-2.6003	0.00933025	0.0257998
IL11	FALSE	FALSE	TRUE	0.0587518	3.68547	0.000229698	0.00112615
IL11RA	FALSE	FALSE	TRUE	-0.0175837	-0.622735	0.533475	0.642384
IL12A	FALSE	FALSE	TRUE	-0.137276	-5.19154	2.1337e-07	3.11404e-06
IL12B	TRUE	FALSE	FALSE	-0.0553056	-2.17737	0.0294804	0.0638968
IL13	FALSE	FALSE	TRUE	0.0823526	2.54319	0.011002	0.0292665
IL13RA1	FALSE	FALSE	FALSE	-0.0462661	-3.40475	0.000665302	0.00273948
IL13RA2	FALSE	FALSE	FALSE	0.0182457	0.829256	0.406983	0.518677
IL15	FALSE	FALSE	TRUE	-0.0776344	-3.03135	0.0024419	0.00836845
IL15RA	FALSE	FALSE	TRUE	-0.0231302	-1.20233	0.229268	0.332044
IL18	FALSE	FALSE	FALSE	-0.0124652	-0.667647	0.504377	0.613827
IL18RAP	FALSE	FALSE	FALSE	0.150521	8.78028	1.94721e-18	9.52224e-16
IL1B	TRUE	FALSE	FALSE	-0.188531	-6.53404	6.7683e-11	2.63755e-09
IL1R1	FALSE	FALSE	TRUE	0.0770662	3.78049	0.000157588	0.000825043
IL1R2	TRUE	FALSE	FALSE	-0.0870982	-3.2647	0.00110011	0.00422604
IL1RAP	FALSE	FALSE	TRUE	0.0479411	2.32209	0.0202513	0.0471272
IL2	FALSE	FALSE	TRUE	-0.111795	-6.83385	8.83355e-12	4.39353e-10
IL20	FALSE	FALSE	TRUE	0.0287933	1.30897	0.190579	0.28735
IL23R	TRUE	FALSE	FALSE	0.125228	4.22808	2.38147e-05	0.000167322
IL27	FALSE	FALSE	TRUE	0.0308675	1.66242	0.0964648	0.165293
IL2RA	TRUE	FALSE	FALSE	-0.0216995	-0.836869	0.40269	0.514383
IL2RB	FALSE	FALSE	TRUE	0.116991	3.01112	0.00261048	0.00881037
IL4	FALSE	FALSE	TRUE	-0.0652452	-4.44134	9.05234e-06	7.32716e-05
IL4R	TRUE	FALSE	FALSE	0.000208992	0.0117402	0.990633	0.994052
IL5	FALSE	FALSE	TRUE	0.0957223	5.69138	1.30177e-08	2.64553e-07
IL6	TRUE	FALSE	FALSE	0.0438602	3.07426	0.00211694	0.00742305
IL6R	FALSE	FALSE	TRUE	0.0740678	2.73453	0.00625984	0.018515
IL6ST	FALSE	FALSE	TRUE	-0.0182345	-0.881247	0.378209	0.488762
IL7R	TRUE	FALSE	FALSE	0.00308267	0.148016	0.882334	0.91753
IL8	FALSE	FALSE	FALSE	0.0289909	2.21724	0.0266327	0.0588378
ILF2	FALSE	FALSE	TRUE	0.0994278	3.32414	0.000890635	0.0035142
ILF3	FALSE	FALSE	TRUE	-0.00345453	-0.176826	0.859649	0.902381
ILK	FALSE	FALSE	TRUE	-0.0513282	-3.66216	0.000251606	0.00121461
IMPA1	FALSE	FALSE	TRUE	0.0686737	3.56541	0.000365274	0.00164569
IMPA2	FALSE	FALSE	TRUE	-0.0369561	-2.23818	0.025235	0.0560447
IMPDH1	TRUE	FALSE	FALSE	0.0514235	3.31602	0.000916886	0.00359899
IMPDH2	FALSE	FALSE	TRUE	0.00837838	0.561206	0.574672	0.680106
ING1	FALSE	FALSE	TRUE	0.0284601	1.34075	0.180036	0.274983
ING2	FALSE	FALSE	TRUE	-0.00158744	-0.0798428	0.936364	0.956351
ING3	FALSE	FALSE	TRUE	0.00734242	0.341948	0.732398	0.810441
INHBE	FALSE	FALSE	TRUE	-0.00544806	-0.276514	0.78216	0.845501
INPP1	FALSE	FALSE	TRUE	-0.00630729	-0.411198	0.680938	0.766511
INPP4B	FALSE	FALSE	TRUE	-0.0259839	-2.07681	0.0378492	0.0782659
INPP5D	FALSE	FALSE	FALSE	0.0464523	1.64681	0.099633	0.169798
INPPL1	FALSE	FALSE	TRUE	-0.0798986	-3.96455	7.41327e-05	0.00043111
INSIG1	FALSE	FALSE	TRUE	-0.0885638	-3.74689	0.000180223	0.000924348
INSR	FALSE	FALSE	TRUE	-0.0436663	-3.26863	0.00108497	0.00417213
INTS12	FALSE	FALSE	TRUE	-0.0237765	-1.06829	0.285419	0.395921
INTS3	FALSE	FALSE	TRUE	0.0217074	1.18859	0.234633	0.337743
IP6K1	FALSE	FALSE	TRUE	0.0249213	1.42281	0.154829	0.2439
IP6K2	FALSE	FALSE	TRUE	-0.112575	-5.64561	1.69859e-08	3.36121e-07
IPMK	FALSE	TRUE	FALSE	-0.0773555	-3.75355	0.000175505	0.000906296
IPO4	FALSE	FALSE	TRUE	0.11531	3.45323	0.000556613	0.00236139
IQGAP1	FALSE	FALSE	FALSE	-0.0189696	-0.843312	0.399077	0.510841
IRAK1	FALSE	FALSE	FALSE	0.00538726	0.327709	0.74314	0.819209
IRAK2	FALSE	FALSE	TRUE	0.0283639	0.892875	0.371949	0.482819
IRAK4	TRUE	FALSE	FALSE	-0.0592117	-3.13796	0.00170709	0.0062106
IRF1	TRUE	FALSE	FALSE	-0.0560461	-3.24963	0.00116002	0.00440249
IRF2	TRUE	FALSE	FALSE	0.0276663	1.37924	0.167858	0.260469
IRF3	TRUE	FALSE	FALSE	-0.00229359	-0.125848	0.899855	0.93063
IRF4	TRUE	FALSE	FALSE	-0.10172	-3.69076	0.00022498	0.00110877
IRF5	TRUE	FALSE	FALSE	-0.0619486	-2.66572	0.00769691	0.0219746
IRF6	FALSE	FALSE	TRUE	-0.0126757	-0.675556	0.499341	0.609246
IRF7	TRUE	FALSE	FALSE	0.00565742	0.303293	0.761674	0.830677
IRF9	FALSE	FALSE	FALSE	0.0163792	1.02227	0.306683	0.41896
IRGC	FALSE	FALSE	TRUE	-0.00639827	-0.322097	0.747387	0.821257
IRGM	TRUE	FALSE	FALSE	-0.0467698	-1.77759	0.0755063	0.13701
IRS1	FALSE	FALSE	TRUE	0.00615949	0.448464	0.65383	0.746219
IRS2	FALSE	FALSE	TRUE	0.0276207	1.4861	0.13729	0.221398
ISG20	FALSE	FALSE	TRUE	-0.0617564	-2.7664	0.00568011	0.0170946
ISL1	FALSE	FALSE	TRUE	0.125478	3.54096	0.000400792	0.00178655
ISX	FALSE	FALSE	FALSE	0.0629453	2.91674	0.00354635	0.0114878
ITCH	TRUE	FALSE	FALSE	0.0918312	3.51821	0.000436722	0.00192402
ITGA1	FALSE	FALSE	TRUE	-0.0114449	-0.543221	0.586992	0.690363
ITGA2	FALSE	FALSE	TRUE	0.0806413	2.12774	0.0333873	0.0709456
ITGA3	FALSE	FALSE	TRUE	0.0252444	1.14739	0.251253	0.356617
ITGA4	FALSE	TRUE	FALSE	-0.0196254	-0.960452	0.336855	0.449615
ITGAE	FALSE	FALSE	TRUE	0.0148952	0.811097	0.417332	0.529368
ITGAV	FALSE	FALSE	TRUE	0.139531	4.74686	2.09962e-06	2.15668e-05
ITGB1	FALSE	FALSE	TRUE	-0.0368647	-2.54704	0.0108815	0.029007
ITGB1BP1	FALSE	FALSE	TRUE	-0.00789643	-0.369472	0.711785	0.793672
ITGB2	TRUE	FALSE	FALSE	-0.0155908	-0.860233	0.389685	0.501024
ITGB3	TRUE	FALSE	FALSE	0.0220745	0.981048	0.326597	0.439409
ITGB4	FALSE	FALSE	TRUE	0.0394321	2.26372	0.0236162	0.0531365
ITGB5	FALSE	FALSE	TRUE	-0.0575979	-2.97292	0.00295801	0.00980815
ITPK1	FALSE	FALSE	TRUE	0.0208796	0.952162	0.341042	0.453124
ITPKA	FALSE	FALSE	TRUE	-0.0493295	-2.4129	0.0158469	0.0389729
ITPKB	FALSE	FALSE	TRUE	-0.0441563	-1.76346	0.0778594	0.140616
ITPR1	FALSE	FALSE	TRUE	-0.0299884	-1.64875	0.0992352	0.169273
ITPR2	FALSE	FALSE	TRUE	0.113052	4.8451	1.28778e-06	1.39528e-05
ITPR3	FALSE	FALSE	TRUE	-0.0585239	-3.3471	0.000820139	0.00325643
ITSN1	FALSE	FALSE	TRUE	-0.0363645	-1.99669	0.0458901	0.0912492
JAG1	FALSE	FALSE	TRUE	-0.0033097	-0.16973	0.865226	0.906624
JAK1	FALSE	FALSE	FALSE	-0.0209762	-1.11873	0.263285	0.37052
JAK2	FALSE	FALSE	TRUE	0.113325	6.28543	3.42968e-10	1.10805e-08
JAK3	TRUE	FALSE	FALSE	0.0477421	2.18531	0.0288935	0.0629496
JAZF1	FALSE	FALSE	TRUE	0.0486083	2.0082	0.0446538	0.0894969
JMJD6	FALSE	FALSE	TRUE	-0.0177969	-0.945488	0.344437	0.456832
JMJD7-PLA2G4B	FALSE	FALSE	FALSE	-0.0231169	-1.07913	0.28056	0.390419
JOSD1	FALSE	FALSE	TRUE	-0.0385793	-1.90662	0.0566032	0.108444
JUN	FALSE	FALSE	FALSE	-0.058761	-4.87906	1.08521e-06	1.22817e-05
JUNB	FALSE	FALSE	FALSE	-0.0584349	-2.44626	0.0144548	0.0361132
KARS	FALSE	FALSE	FALSE	-0.0579538	-2.49045	0.012777	0.0329103
KAT2B	FALSE	FALSE	TRUE	0.0782446	4.10766	4.0341e-05	0.000260665
KAT5	FALSE	FALSE	TRUE	0.0305668	1.12366	0.261191	0.368534
KAT6A	FALSE	FALSE	TRUE	-0.0153324	-0.913442	0.361036	0.473202
KAT6B	FALSE	FALSE	TRUE	0.0674743	3.48142	0.000501258	0.0021704
KAT7	FALSE	FALSE	TRUE	-0.0206941	-0.888375	0.374364	0.484954
KAZALD1	FALSE	FALSE	TRUE	0.0571028	3.16123	0.00157651	0.00580819
KCNA2	FALSE	FALSE	TRUE	0.120477	5.10134	3.44517e-07	4.62846e-06
KCNG1	FALSE	FALSE	TRUE	0.0192552	0.993247	0.320618	0.433016
KCNJ11	TRUE	FALSE	FALSE	0.00179346	0.0812612	0.935236	0.956351
KCNK1	FALSE	FALSE	TRUE	-0.0408378	-1.78017	0.0750833	0.136542
KCNK15	FALSE	FALSE	TRUE	-0.0503013	-1.6733	0.0943051	0.162551
KCNK2	FALSE	FALSE	TRUE	0.0989644	4.35154	1.3676e-05	0.000105285
KCNMA1	FALSE	FALSE	TRUE	0.0468779	2.84384	0.00446794	0.0139347
KCNN4	FALSE	FALSE	TRUE	0.0356517	1.84633	0.0648796	0.120632
KCNQ1	FALSE	FALSE	TRUE	0.0680583	3.0104	0.00261667	0.00882339
KCTD2	FALSE	FALSE	TRUE	0.147039	5.49216	4.08455e-08	7.21477e-07
KCTD5	FALSE	FALSE	TRUE	-0.0129364	-0.760151	0.447185	0.558797
KDELR2	FALSE	FALSE	TRUE	-0.0259134	-1.2263	0.220119	0.322001
KDELR3	FALSE	FALSE	TRUE	-0.0326095	-1.60106	0.109401	0.183712
KDM1A	FALSE	FALSE	TRUE	0.0379729	2.39552	0.0166183	0.0404438
KDM3A	FALSE	FALSE	TRUE	0.134349	6.83477	8.7773e-12	4.39353e-10
KDM4A	FALSE	FALSE	TRUE	-0.0388019	-1.84547	0.0650039	0.120744
KDM4B	FALSE	FALSE	FALSE	0.0904704	3.86587	0.000111512	0.000604758
KDM4C	FALSE	FALSE	TRUE	-0.0241076	-1.05371	0.292044	0.403002
KDM5A	TRUE	FALSE	FALSE	0.0453389	2.45728	0.0140191	0.0352761
KDM5B	FALSE	FALSE	FALSE	0.0164912	0.889969	0.373508	0.484011
KDM6B	FALSE	FALSE	TRUE	0.0345855	1.84968	0.0643948	0.12017
KDR	FALSE	FALSE	TRUE	0.0240963	1.57681	0.114876	0.191461
KEAP1	FALSE	FALSE	TRUE	-0.236046	-7.51875	6.08988e-14	5.23176e-12
KHDRBS1	FALSE	FALSE	TRUE	-0.0829358	-5.41248	6.38442e-08	1.0822e-06
KIAA0196	FALSE	FALSE	FALSE	0.0474652	2.14645	0.0318649	0.0680889
KIAA0317	FALSE	FALSE	FALSE	0.0216271	0.905454	0.365251	0.477402
KIAA0494	FALSE	FALSE	FALSE	0.0553998	3.51458	0.000442736	0.00194598
KIAA0528	FALSE	FALSE	FALSE	0.027542	1.07505	0.282384	0.392431
KIAA0753	FALSE	FALSE	TRUE	0.102932	5.10522	3.37532e-07	4.55668e-06
KIAA1009	FALSE	FALSE	FALSE	-0.0346425	-1.16709	0.243208	0.347703
KIAA1267	FALSE	FALSE	FALSE	0.0717668	2.61357	0.00897585	0.0250396
KIAA1279	FALSE	FALSE	FALSE	0.035383	1.50783	0.131635	0.213829
KIF11	FALSE	FALSE	TRUE	0.111467	4.27966	1.89218e-05	0.000138078
KIF14	FALSE	FALSE	TRUE	0.0292768	1.36228	0.173144	0.266159
KIF20A	FALSE	FALSE	TRUE	0.0587743	3.46808	0.000526767	0.00226014
KIF21B	FALSE	FALSE	TRUE	0.0614967	3.88897	0.000101434	0.000560558
KIF2C	FALSE	FALSE	TRUE	-0.014058	-0.622513	0.533621	0.642384
KIF5B	FALSE	FALSE	TRUE	0.0822806	3.38676	0.000710412	0.0028782
KIF5C	FALSE	FALSE	TRUE	0.129032	5.12834	2.98722e-07	4.07643e-06
KIF9	FALSE	FALSE	TRUE	0.0324962	2.03204	0.0421803	0.0856293
KIN	FALSE	FALSE	TRUE	-0.0062029	-0.366806	0.713773	0.794716
KISS1R	FALSE	FALSE	TRUE	0.013138	0.262018	0.793314	0.85288
KIT	FALSE	FALSE	TRUE	0.0415168	3.27595	0.00105727	0.00409058
KITLG	FALSE	FALSE	TRUE	-0.00169395	-0.10421	0.917005	0.943462
KLF10	FALSE	FALSE	TRUE	-0.143402	-6.72663	1.848e-11	8.02922e-10
KLF11	FALSE	FALSE	TRUE	0.070843	4.11246	3.95129e-05	0.00025619
KLF14	FALSE	FALSE	FALSE	-0.0291714	-0.992291	0.321084	0.433463
KLF2	FALSE	FALSE	FALSE	0.084073	3.03145	0.00244114	0.00836845
KLF3	FALSE	FALSE	FALSE	0.0609521	2.46758	0.0136223	0.0345123
KLF4	FALSE	FALSE	TRUE	-0.0553415	-2.4091	0.0160129	0.0392535
KLF5	FALSE	FALSE	FALSE	-0.0593036	-3.04842	0.00230749	0.00796322
KLF7	FALSE	FALSE	TRUE	-0.0500389	-2.36671	0.0179691	0.0427997
KLHDC9	FALSE	FALSE	TRUE	-0.0406273	-2.03255	0.0421293	0.0856175
KLHL21	FALSE	FALSE	TRUE	0.12898	7.305	3.02195e-13	2.19672e-11
KLHL6	FALSE	FALSE	TRUE	-0.0277564	-1.47621	0.139924	0.224591
KLHL9	FALSE	FALSE	TRUE	0.0194412	1.16466	0.244191	0.34858
KLK6	FALSE	FALSE	TRUE	0.048533	2.73474	0.00625587	0.018515
KLRC1	FALSE	FALSE	TRUE	-0.0275522	-1.40154	0.161088	0.251929
KNDC1	FALSE	FALSE	TRUE	0.0544597	2.48873	0.0128388	0.0330365
KNG1	FALSE	FALSE	FALSE	0.0534099	1.66278	0.0963928	0.165245
KRAS	TRUE	FALSE	FALSE	0.0573899	4.68451	2.84967e-06	2.69383e-05
KREMEN1	FALSE	FALSE	TRUE	0.0482029	1.99081	0.0465338	0.0921896
KRT19	FALSE	FALSE	TRUE	-0.06135	-3.22123	0.00128118	0.00479967
KRT25	FALSE	FALSE	TRUE	-0.0406553	-1.66991	0.0949748	0.163332
KRT26	FALSE	FALSE	TRUE	-0.0143831	-0.664129	0.506625	0.616093
KRT8	FALSE	FALSE	TRUE	0.078745	4.1189	3.84283e-05	0.000251514
KSR2	FALSE	FALSE	TRUE	0.114487	4.32773	1.52374e-05	0.000116123
KTN1	FALSE	FALSE	TRUE	-0.0432112	-2.85952	0.00425304	0.0133637
KYNU	TRUE	FALSE	FALSE	-0.0209107	-0.833623	0.404517	0.5161
L1CAM	FALSE	FALSE	FALSE	0.00979244	0.492735	0.622213	0.718376
L3MBTL4	FALSE	FALSE	TRUE	-0.00541839	-0.260859	0.794207	0.853598
LACC1	FALSE	FALSE	TRUE	-0.0425635	-1.65708	0.0975398	0.166757
LAGE3	FALSE	FALSE	FALSE	0.0778649	3.14893	0.00164434	0.0059996
LAMA3	TRUE	FALSE	FALSE	-0.0609066	-4.17774	2.97349e-05	0.000201792
LAMB1	FALSE	FALSE	FALSE	0.0257132	1.34733	0.17791	0.272267
LAMP2	FALSE	FALSE	FALSE	0.00255767	0.145905	0.884	0.91901
LAMTOR3	FALSE	FALSE	TRUE	0.0615752	3.6297	0.000285414	0.00134187
LANCL1	FALSE	FALSE	TRUE	0.0216537	1.03002	0.30303	0.414719
LAP3	FALSE	FALSE	FALSE	-0.104218	-5.04944	4.52256e-07	5.77543e-06
LARS	FALSE	FALSE	FALSE	0.0797597	3.13307	0.00173571	0.00627847
LARS2	FALSE	FALSE	TRUE	0.124418	4.71769	2.42327e-06	2.40419e-05
LASP1	FALSE	FALSE	FALSE	-0.06833	-4.97852	6.53248e-07	8.05319e-06
LBR	TRUE	FALSE	FALSE	0.0584584	3.08482	0.00204323	0.00720468
LCK	TRUE	FALSE	FALSE	-0.0713738	-4.553	5.36173e-06	4.74645e-05
LCMT1	FALSE	FALSE	TRUE	0.007665	0.455863	0.6485	0.742152
LCN2	FALSE	FALSE	FALSE	-0.0180578	-1.09474	0.273661	0.382983
LDHA	TRUE	FALSE	FALSE	0.0254475	2.55474	0.0106438	0.0284738
LDHB	FALSE	FALSE	FALSE	0.0145595	0.692707	0.488512	0.599343
LDLR	TRUE	FALSE	FALSE	0.0131644	0.713805	0.475367	0.586643
LEF1	TRUE	FALSE	FALSE	-0.038736	-2.38175	0.0172522	0.0415901
LEPRE1	FALSE	FALSE	FALSE	0.0198944	1.17413	0.240375	0.344303
LEPREL1	FALSE	FALSE	FALSE	0.0150278	0.780891	0.434888	0.54723
LGALS1	FALSE	FALSE	TRUE	-0.0142873	-0.756414	0.449422	0.560665
LGALS2	FALSE	FALSE	TRUE	0.152132	7.9459	2.17312e-15	2.73813e-13
LGALS3	FALSE	FALSE	TRUE	-0.0686535	-3.21441	0.00131199	0.0049005
LGALS8	FALSE	FALSE	TRUE	0.0811954	2.86039	0.00424141	0.0133382
LGMN	FALSE	FALSE	FALSE	-0.00844571	-0.354395	0.723052	0.802448
LGR4	FALSE	FALSE	TRUE	-0.054359	-2.75578	0.00586757	0.0176027
LGR5	FALSE	FALSE	TRUE	0.0740278	4.04614	5.25281e-05	0.000327651
LGR6	FALSE	FALSE	TRUE	-0.0270016	-1.05505	0.291433	0.40249
LHPP	FALSE	FALSE	TRUE	0.0124168	0.593362	0.552954	0.66049
LHX2	FALSE	FALSE	FALSE	0.0372194	1.68339	0.0923367	0.160254
LHX3	TRUE	FALSE	FALSE	0.00344019	0.15968	0.873137	0.912505
LHX4	FALSE	FALSE	FALSE	0.0774613	2.04463	0.0409217	0.0834327
LHX8	TRUE	FALSE	FALSE	-0.0740291	-5.6962	1.26568e-08	2.60016e-07
LHX9	FALSE	FALSE	TRUE	-0.0490388	-2.65875	0.00785767	0.022366
LIAS	FALSE	FALSE	TRUE	-0.0170183	-0.576627	0.564207	0.670029
LIF	FALSE	FALSE	TRUE	-0.0207212	-1.30005	0.193618	0.290889
LIG1	TRUE	FALSE	FALSE	0.117048	5.64473	1.70728e-08	3.36121e-07
LIG3	FALSE	FALSE	TRUE	-0.024667	-1.21447	0.224601	0.32729
LIMK2	TRUE	FALSE	FALSE	-0.0628396	-3.47889	0.000506009	0.00218596
LIN28A	FALSE	FALSE	TRUE	0.0403695	1.71886	0.0856765	0.151335
LIN28B	FALSE	FALSE	TRUE	0.0173217	1.62434	0.104339	0.176783
LIPA	FALSE	FALSE	FALSE	-0.0131007	-0.642482	0.520578	0.629691
LIPH	FALSE	FALSE	TRUE	-0.0466432	-2.79146	0.00525877	0.0160696
LIPI	FALSE	FALSE	TRUE	0.00813431	0.383718	0.701197	0.78398
LIPT1	FALSE	FALSE	TRUE	0.0321728	1.80682	0.0708251	0.129646
LMAN1	FALSE	FALSE	TRUE	-0.0169026	-0.828434	0.407448	0.51892
LMNA	TRUE	FALSE	FALSE	-0.0897815	-4.28109	1.88014e-05	0.000137464
LMNB2	FALSE	FALSE	FALSE	0.0519725	5.30031	1.18493e-07	1.87408e-06
LMO4	FALSE	FALSE	TRUE	0.0301755	1.02038	0.307575	0.419875
LNPEP	FALSE	FALSE	FALSE	0.0878876	3.31891	0.000907479	0.00357692
LONRF2	FALSE	FALSE	TRUE	0.0380796	2.04086	0.0412953	0.0841036
LOXL1	FALSE	FALSE	TRUE	-0.0425517	-2.44697	0.0144263	0.0360656
LPAR1	FALSE	FALSE	TRUE	0.0277142	1.298	0.194321	0.291598
LPAR2	FALSE	FALSE	TRUE	0.0171429	0.816084	0.414475	0.52645
LPAR3	FALSE	FALSE	TRUE	0.035871	1.25015	0.211278	0.3116
LPAR5	FALSE	FALSE	TRUE	0.0841514	4.52829	6.02687e-06	5.22513e-05
LPAR6	FALSE	FALSE	TRUE	0.0811251	4.00582	6.23264e-05	0.00037515
LPGAT1	FALSE	FALSE	TRUE	0.0123314	0.680641	0.496117	0.606704
LPHN1	FALSE	FALSE	FALSE	-0.086328	-3.90245	9.59567e-05	0.00053498
LPHN2	FALSE	FALSE	FALSE	0.0377514	1.74802	0.0804957	0.144137
LPL	TRUE	FALSE	FALSE	0.0440137	1.99131	0.0464785	0.0921284
LPXN	TRUE	FALSE	FALSE	-0.0395473	-2.20639	0.0273835	0.0602501
LRP10	FALSE	FALSE	FALSE	0.0660494	3.39028	0.000701379	0.00284465
LRP4	TRUE	FALSE	FALSE	0.0255692	1.61801	0.105698	0.178685
LRP5	FALSE	FALSE	TRUE	0.061479	2.32708	0.0199844	0.0467456
LRP6	FALSE	FALSE	TRUE	-0.00594846	-0.230426	0.817766	0.874691
LRPAP1	FALSE	FALSE	TRUE	-0.0135897	-0.661155	0.508531	0.617688
LRPPRC	FALSE	FALSE	TRUE	0.0375037	2.29848	0.0215586	0.0492531
LRRC16A	FALSE	FALSE	FALSE	-0.0149735	-0.78473	0.432634	0.545118
LRRC18	FALSE	FALSE	TRUE	0.021128	1.18756	0.235038	0.338178
LRRC32	FALSE	FALSE	TRUE	-0.0360044	-2.53718	0.0111926	0.0295654
LRRC40	FALSE	FALSE	TRUE	0.0699279	3.27427	0.00106356	0.00410231
LRRC59	FALSE	FALSE	TRUE	0.0414338	1.64853	0.0992799	0.169273
LRRK2	FALSE	FALSE	TRUE	0.0370963	2.4909	0.0127607	0.0329028
LRSAM1	FALSE	FALSE	TRUE	-0.047916	-2.29519	0.0217465	0.0495864
LSM2	FALSE	FALSE	TRUE	-0.0137211	-0.717631	0.473004	0.583918
LSM5	FALSE	FALSE	TRUE	-0.0433102	-2.10958	0.0349238	0.0733399
LSM6	FALSE	FALSE	TRUE	0.0208942	1.09224	0.274759	0.383951
LSP1	TRUE	FALSE	FALSE	-0.0570105	-2.71908	0.00655953	0.0192209
LSR	FALSE	FALSE	TRUE	0.085496	5.06796	4.10525e-07	5.31433e-06
LSS	FALSE	FALSE	TRUE	0.0476721	2.39868	0.0164755	0.040205
LTA4H	FALSE	FALSE	TRUE	-0.0732413	-2.23334	0.0255524	0.0566832
LTB	FALSE	FALSE	TRUE	0.0640601	2.17611	0.0295746	0.0640274
LTBR	FALSE	FALSE	FALSE	-0.0864555	-4.11582	3.89432e-05	0.000254241
LYAR	FALSE	FALSE	TRUE	-0.0382412	-1.77741	0.075537	0.13701
LYN	TRUE	FALSE	FALSE	0.0392816	1.83807	0.0660873	0.122631
LYPD3	FALSE	FALSE	TRUE	-0.0371849	-1.88028	0.0601042	0.113654
LYPLA1	FALSE	FALSE	FALSE	-0.0430558	-2.787	0.00533154	0.0162134
LYRM1	FALSE	FALSE	TRUE	0.0491283	2.288	0.0221621	0.0504352
LYZ	FALSE	FALSE	TRUE	-0.0417816	-1.9915	0.0464575	0.0921284
LZIC	FALSE	FALSE	TRUE	-0.203919	-8.28468	1.36376e-16	2.5775e-14
M6PR	FALSE	FALSE	TRUE	-0.0914342	-4.68296	2.87128e-06	2.70099e-05
MACF1	FALSE	FALSE	TRUE	0.104809	3.65139	0.000262384	0.00125229
MAF	FALSE	FALSE	FALSE	0.0213998	0.955281	0.339462	0.451661
MAFG	FALSE	FALSE	FALSE	0.0258797	0.974472	0.32985	0.442389
MAGED1	FALSE	FALSE	FALSE	0.0451435	2.31945	0.0203942	0.0473526
MALT1	TRUE	FALSE	FALSE	-0.00409328	-0.24082	0.8097	0.86729
MAML1	FALSE	FALSE	TRUE	-0.0665974	-2.91506	0.00356543	0.0115289
MAN1A1	FALSE	FALSE	FALSE	0.0396077	1.97554	0.048239	0.095059
MAN2A2	FALSE	FALSE	TRUE	0.0563524	2.86864	0.00413247	0.0130281
MAN2B1	TRUE	FALSE	FALSE	0.00796725	0.586303	0.557688	0.664165
MAOB	FALSE	FALSE	FALSE	-0.0306061	-1.60458	0.108623	0.182568
MAP2K1	FALSE	FALSE	TRUE	0.0604908	3.84842	0.000119749	0.000642973
MAP2K2	FALSE	FALSE	TRUE	0.0598452	3.45905	0.000544729	0.00232401
MAP2K3	TRUE	FALSE	FALSE	0.125056	5.94041	2.95445e-09	7.54583e-08
MAP2K4	FALSE	FALSE	TRUE	0.00256407	0.209887	0.833761	0.884718
MAP2K5	FALSE	FALSE	TRUE	0.0870846	5.14128	2.78925e-07	3.86582e-06
MAP2K6	FALSE	FALSE	FALSE	0.145229	4.17697	2.98355e-05	0.000202111
MAP3K1	FALSE	FALSE	TRUE	0.0192908	0.853606	0.393347	0.505045
MAP3K11	FALSE	FALSE	TRUE	-0.0282359	-1.20276	0.229104	0.332044
MAP3K14	FALSE	FALSE	TRUE	0.397179	9.19879	4.47972e-20	4.05931e-17
MAP3K4	FALSE	FALSE	TRUE	0.032031	1.6285	0.103456	0.175726
MAP3K5	FALSE	FALSE	TRUE	-0.117383	-4.98857	6.20265e-07	7.71251e-06
MAP3K7	FALSE	FALSE	TRUE	0.0742556	2.60479	0.00920892	0.0255578
MAP3K8	FALSE	FALSE	TRUE	0.0427899	1.14468	0.252375	0.357831
MAP3K9	FALSE	FALSE	TRUE	0.0280591	1.27537	0.202212	0.300976
MAP4K3	FALSE	FALSE	TRUE	-0.093049	-5.64028	1.75187e-08	3.41343e-07
MAP4K4	FALSE	FALSE	TRUE	-0.026142	-1.61724	0.105864	0.178814
MAPK1	FALSE	FALSE	TRUE	-0.0352689	-2.32945	0.0198583	0.0465083
MAPK12	FALSE	FALSE	TRUE	-0.013205	-0.759211	0.447747	0.558945
MAPK13	FALSE	FALSE	FALSE	0.00180304	0.139485	0.88907	0.922874
MAPK14	TRUE	FALSE	FALSE	0.0151364	1.10852	0.26767	0.375851
MAPK3	FALSE	FALSE	TRUE	-0.0220652	-1.3245	0.185374	0.281385
MAPK7	FALSE	FALSE	TRUE	-0.0719271	-3.18679	0.00144381	0.00535584
MAPK8	FALSE	FALSE	TRUE	-0.0790334	-4.73265	2.25174e-06	2.26975e-05
MAPK9	FALSE	FALSE	TRUE	-0.0172953	-1.18886	0.234528	0.337721
MAPKAP1	FALSE	FALSE	TRUE	-0.0594534	-2.53838	0.0111543	0.0294849
MAPKAPK2	FALSE	FALSE	FALSE	-0.000845209	-0.058663	0.953222	0.968336
MAPKAPK3	FALSE	FALSE	TRUE	0.0317175	1.95806	0.0502553	0.0982747
MAPKAPK5	FALSE	FALSE	TRUE	0.00886328	0.411516	0.680704	0.766477
MARK4	FALSE	FALSE	TRUE	-0.0273643	-1.46915	0.14183	0.227072
MARS	FALSE	FALSE	FALSE	-0.0205609	-0.857812	0.39102	0.502228
MAS1L	FALSE	FALSE	TRUE	0.0203043	0.85027	0.395199	0.506906
MAST2	FALSE	FALSE	TRUE	-0.0324375	-2.00584	0.0449045	0.0899041
MAST4	FALSE	FALSE	TRUE	-0.0364945	-2.01623	0.0438068	0.0881735
MASTL	FALSE	FALSE	TRUE	0.0196145	1.01229	0.311426	0.423907
MAT1A	TRUE	FALSE	FALSE	0.124215	3.97938	6.96656e-05	0.000410697
MAT2A	FALSE	FALSE	TRUE	0.0690231	2.48049	0.0131394	0.0336269
MAT2B	FALSE	FALSE	TRUE	-0.0295484	-1.34433	0.178877	0.273636
MATN3	FALSE	FALSE	TRUE	0.0487862	1.69625	0.089875	0.156701
MAX	TRUE	FALSE	FALSE	0.00138537	0.114529	0.908821	0.936827
MB	FALSE	FALSE	TRUE	0.046164	3.08826	0.0020198	0.00712872
MBD6	FALSE	FALSE	TRUE	0.0391087	1.74357	0.0812707	0.14531
MBNL1	FALSE	FALSE	TRUE	-0.0454548	-1.74023	0.0818547	0.146155
MBOAT7	FALSE	FALSE	FALSE	-0.0281785	-1.42521	0.154133	0.243266
MBTPS1	FALSE	FALSE	TRUE	0.0205985	0.771528	0.440415	0.552179
MCCC1	FALSE	FALSE	TRUE	-0.0272901	-1.32126	0.18645	0.282478
MCCC2	FALSE	FALSE	TRUE	0.0168887	0.934939	0.349846	0.462222
MCHR2	FALSE	FALSE	TRUE	-0.0833569	-4.65514	3.28641e-06	3.03731e-05
MCL1	TRUE	FALSE	FALSE	0.0210997	1.19975	0.230271	0.332985
MCM2	FALSE	FALSE	FALSE	-0.00313316	-0.133229	0.894015	0.926873
MCM3	FALSE	FALSE	TRUE	-0.00743034	-0.429584	0.667509	0.756577
MCM4	TRUE	FALSE	FALSE	-0.0873164	-3.98917	6.68595e-05	0.000396749
MCM5	FALSE	FALSE	TRUE	0.0192113	0.942586	0.34592	0.458316
MCM6	FALSE	FALSE	TRUE	0.0741155	2.75991	0.00579397	0.0173957
MCM7	FALSE	FALSE	TRUE	0.0642028	3.60924	0.000308849	0.0014307
MCM8	FALSE	FALSE	TRUE	-0.0392028	-1.20239	0.229244	0.332044
MCOLN1	FALSE	FALSE	FALSE	0.0646577	2.74414	0.00607971	0.0181098
MCTS1	FALSE	FALSE	FALSE	0.0220161	1.35619	0.175076	0.268692
MDC1	FALSE	FALSE	TRUE	0.024671	1.00525	0.314807	0.427585
MDH1	FALSE	FALSE	TRUE	0.0359864	2.07522	0.0379957	0.0784828
MDH2	FALSE	FALSE	TRUE	0.132888	4.13653	3.55981e-05	0.000235658
MDM2	FALSE	FALSE	TRUE	0.0302269	1.89408	0.0582476	0.1112
MDM4	FALSE	FALSE	TRUE	0.0112892	0.589924	0.555257	0.662314
ME1	FALSE	FALSE	TRUE	0.0674685	3.10343	0.00191917	0.00687625
ME2	FALSE	FALSE	TRUE	0.109359	5.4825	4.31323e-08	7.54815e-07
ME3	FALSE	FALSE	TRUE	0.0786568	3.60953	0.000308506	0.0014307
MECOM	FALSE	FALSE	FALSE	0.0352309	2.27539	0.0229071	0.0518808
MECP2	FALSE	FALSE	FALSE	-0.120991	-6.13347	8.98043e-10	2.57167e-08
MED1	FALSE	FALSE	TRUE	0.06245	4.3756	1.22539e-05	9.62988e-05
MED11	FALSE	FALSE	TRUE	0.162913	5.36065	8.50876e-08	1.39234e-06
MED12L	FALSE	FALSE	TRUE	0.0259264	1.1476	0.251165	0.356617
MED14	FALSE	FALSE	FALSE	0.0193382	0.67706	0.498386	0.608888
MED15	FALSE	FALSE	TRUE	-0.0245934	-1.06133	0.28857	0.399705
MED21	FALSE	FALSE	TRUE	0.00453978	0.193441	0.846618	0.893915
MED26	FALSE	FALSE	TRUE	0.0540884	1.85372	0.0638134	0.119358
MED28	FALSE	FALSE	TRUE	0.0214673	0.774429	0.438699	0.550741
MED4	FALSE	FALSE	TRUE	0.0792991	3.35797	0.000788591	0.00315437
MED6	FALSE	FALSE	TRUE	-0.000869338	-0.033307	0.973431	0.982635
MED7	FALSE	FALSE	TRUE	0.0150659	0.920822	0.357169	0.469434
MEF2A	FALSE	FALSE	FALSE	0.082144	5.65195	1.63734e-08	3.25744e-07
MEF2BNB-MEF2B	FALSE	FALSE	FALSE	-0.00798317	-0.456691	0.647905	0.741921
MEF2C	FALSE	FALSE	FALSE	0.0154599	1.14923	0.250493	0.355964
MEGF9	FALSE	FALSE	TRUE	0.0479158	2.30335	0.0212829	0.0487571
MEIS2	FALSE	FALSE	TRUE	0.0510724	2.22914	0.0258303	0.057199
MELK	FALSE	FALSE	FALSE	-0.00331375	-0.277135	0.781683	0.845501
MEN1	FALSE	FALSE	TRUE	0.00959255	0.839573	0.401171	0.512653
MEOX2	FALSE	FALSE	TRUE	0.0866856	4.51845	6.31303e-06	5.43582e-05
MERTK	TRUE	FALSE	FALSE	0.0228775	1.26758	0.204982	0.304214
MESP1	FALSE	FALSE	TRUE	0.00701259	0.375293	0.707452	0.790005
MEST	FALSE	FALSE	TRUE	-0.0120008	-0.692932	0.488371	0.599343
MET	FALSE	FALSE	TRUE	0.0141125	1.19148	0.233497	0.33671
METAP2	FALSE	FALSE	TRUE	-0.0737547	-3.14521	0.00166537	0.00607048
METRN	FALSE	FALSE	TRUE	0.0860606	4.07437	4.65564e-05	0.000293305
METTL1	FALSE	FALSE	TRUE	-0.00382592	-0.157592	0.874782	0.912658
METTL14	FALSE	FALSE	TRUE	-0.0612828	-3.23176	0.00123498	0.00465428
METTL4	FALSE	FALSE	TRUE	0.00581402	0.33462	0.73792	0.814405
MEX3D	FALSE	FALSE	TRUE	0.037731	2.19363	0.0282891	0.06199
MFHAS1	FALSE	FALSE	TRUE	-0.0334919	-2.39205	0.0167759	0.0406391
MFSD10	FALSE	FALSE	TRUE	0.0270929	1.46381	0.143282	0.228911
MGAT1	TRUE	FALSE	FALSE	-0.10016	-3.87814	0.000106047	0.00057847
MGAT4A	FALSE	FALSE	TRUE	0.0153442	1.04671	0.295263	0.406296
MGLL	FALSE	FALSE	TRUE	0.00763311	0.44221	0.658348	0.749217
MGMT	FALSE	FALSE	TRUE	-0.0474651	-1.52494	0.127312	0.208149
MGST2	FALSE	FALSE	TRUE	-0.0465135	-1.92318	0.0544901	0.105142
MIB1	FALSE	FALSE	TRUE	-0.00670037	-0.295619	0.767528	0.834713
MIF	FALSE	FALSE	TRUE	-0.0465781	-1.90909	0.056284	0.107887
MITF	FALSE	FALSE	TRUE	0.0376225	2.26587	0.0234843	0.0528712
MIXL1	FALSE	FALSE	TRUE	0.0626603	3.74751	0.000179777	0.000923309
MKI67IP	FALSE	FALSE	FALSE	0.0680396	3.55964	0.000373384	0.00167823
MKNK1	TRUE	FALSE	FALSE	-0.0558053	-2.18987	0.0285605	0.0624427
MKNK2	FALSE	FALSE	TRUE	0.0825159	3.4822	0.000499794	0.00216654
MKX	FALSE	FALSE	TRUE	0.0190887	0.971641	0.331257	0.44371
MLEC	FALSE	FALSE	TRUE	0.0346701	1.55112	0.120911	0.199782
MLH1	FALSE	FALSE	TRUE	-0.0228479	-1.96643	0.0492818	0.096668
MLL	FALSE	FALSE	FALSE	-0.0112279	-0.510642	0.609615	0.707506
MLL2	FALSE	FALSE	FALSE	-0.103958	-4.14189	3.47767e-05	0.000230624
MLL3	FALSE	FALSE	FALSE	-0.0498501	-2.91671	0.00354662	0.0114878
MLL4	FALSE	FALSE	FALSE	0.140822	5.64029	1.75174e-08	3.41343e-07
MLLT10	FALSE	FALSE	TRUE	0.0137951	0.925697	0.35463	0.467563
MLLT11	FALSE	FALSE	TRUE	-0.00622822	-0.335637	0.737153	0.814034
MLLT3	FALSE	FALSE	TRUE	0.00177781	0.0858854	0.93156	0.952989
MLLT6	FALSE	FALSE	FALSE	-0.0476546	-1.61721	0.105869	0.178814
MLST8	FALSE	FALSE	TRUE	0.01472	1.04457	0.296252	0.40711
MLXIP	FALSE	FALSE	TRUE	0.0955378	2.66785	0.00764834	0.0218689
MMEL1	FALSE	FALSE	TRUE	-0.00381501	-0.214968	0.829798	0.882316
MMP1	FALSE	FALSE	TRUE	-0.00942026	-0.5377	0.590799	0.693331
MMP14	FALSE	FALSE	FALSE	0.0715024	3.30333	0.000959362	0.00375402
MMP2	FALSE	FALSE	FALSE	-0.0772622	-2.662	0.00778223	0.0222014
MMP7	FALSE	FALSE	TRUE	0.0585827	2.53197	0.01136	0.0299031
MNAT1	FALSE	FALSE	TRUE	0.00581859	0.313607	0.753827	0.826465
MOK	FALSE	FALSE	TRUE	0.0535236	2.39287	0.0167386	0.040585
MORF4L1	FALSE	FALSE	TRUE	0.00352119	0.13948	0.889074	0.922874
MORF4L2	FALSE	FALSE	FALSE	0.00450005	0.209535	0.834036	0.884718
MOS	FALSE	FALSE	TRUE	-0.0181341	-0.944573	0.344904	0.45713
MPHOSPH9	FALSE	FALSE	TRUE	-0.00730184	-0.348506	0.727469	0.805929
MPI	FALSE	FALSE	TRUE	-0.010546	-0.930312	0.352236	0.46473
MPL	FALSE	FALSE	TRUE	0.012855	0.654316	0.512926	0.622227
MRGPRD	FALSE	FALSE	TRUE	-0.0834794	-3.52759	0.000421557	0.0018681
MRGPRF	FALSE	FALSE	TRUE	0.00903158	0.416086	0.677358	0.764074
MRGPRX1	FALSE	FALSE	TRUE	0.00598346	0.327234	0.743499	0.819366
MRGPRX2	FALSE	FALSE	TRUE	0.0317095	1.79221	0.073135	0.133486
MRGPRX3	FALSE	FALSE	TRUE	-0.0619872	-3.99272	6.58661e-05	0.000392085
MRGPRX4	FALSE	FALSE	TRUE	-0.00789834	-0.443126	0.657686	0.749037
MRPL12	FALSE	FALSE	TRUE	-0.0190691	-0.887027	0.375089	0.485561
MRPL19	FALSE	FALSE	TRUE	0.0807489	3.47364	0.000515998	0.00222149
MRPS16	FALSE	FALSE	TRUE	0.035646	1.91848	0.0550841	0.106017
MSH2	TRUE	FALSE	FALSE	-0.0254245	-2.06313	0.03913	0.0803867
MSH5	FALSE	FALSE	TRUE	-0.0088243	-0.588537	0.556187	0.66294
MSH6	FALSE	FALSE	TRUE	-0.0704151	-2.52397	0.0116218	0.0303805
MSL3	FALSE	FALSE	FALSE	-0.0961394	-3.54645	0.00039255	0.00175602
MSMO1	TRUE	FALSE	FALSE	-0.069755	-3.81308	0.000138211	0.000733761
MSRA	FALSE	FALSE	TRUE	0.207027	7.99263	1.49313e-15	2.01572e-13
MSRB2	FALSE	FALSE	TRUE	-0.0841633	-4.67566	2.97505e-06	2.78359e-05
MST1	FALSE	FALSE	TRUE	0.113606	5.4941	4.03995e-08	7.16949e-07
MST1R	FALSE	FALSE	TRUE	0.0721535	4.43727	9.22498e-06	7.41924e-05
MSX1	FALSE	FALSE	TRUE	0.0586216	3.90712	9.41253e-05	0.00052771
MSX2	FALSE	FALSE	FALSE	0.00827577	0.38889	0.697367	0.780648
MT1F	FALSE	FALSE	TRUE	0.0348416	1.45005	0.147081	0.234189
MTA1	FALSE	FALSE	TRUE	-0.0252371	-1.59939	0.109771	0.184087
MTA2	FALSE	FALSE	TRUE	-0.00834652	-0.446688	0.655112	0.746809
MTA3	FALSE	FALSE	TRUE	0.0524787	2.04632	0.040755	0.0831375
MTAP	FALSE	FALSE	TRUE	0.0274241	1.72347	0.0848402	0.150279
MTF2	FALSE	FALSE	TRUE	0.105096	4.5219	6.2112e-06	5.36035e-05
MTFR1	FALSE	FALSE	TRUE	-0.00666281	-0.215346	0.829503	0.882316
MTHFD1	FALSE	FALSE	FALSE	-0.0952695	-4.60571	4.17018e-06	3.77112e-05
[truncated: 1,781 more rows]

## Sheet: gwas_uc_HT29
Unnamed: 0	Core Gene	HSP	Peripheral	meandiff	statistic	pval	FDR
A2M	FALSE	FALSE	TRUE	0.00499003	0.10531	0.916132	0.985007
AARS	FALSE	FALSE	FALSE	-0.0064003	-0.157365	0.874961	0.980419
AATF	FALSE	FALSE	FALSE	-0.0317881	-0.60251	0.546848	0.947967
ABAT	FALSE	FALSE	TRUE	0.00735876	0.203417	0.838813	0.980419
ABCA1	FALSE	FALSE	TRUE	-0.0810843	-1.36383	0.17265	0.929387
ABCA3	FALSE	FALSE	TRUE	0.0333549	0.679545	0.496808	0.947967
ABCA5	FALSE	FALSE	TRUE	0.0246534	0.508531	0.611092	0.947967
ABCB1	FALSE	FALSE	TRUE	0.075864	1.32228	0.186106	0.929387
ABCB4	FALSE	FALSE	TRUE	0.00797843	0.186668	0.851925	0.980419
ABCB5	FALSE	FALSE	TRUE	0.0436931	1.00662	0.314141	0.929387
ABCB6	FALSE	FALSE	TRUE	0.0383017	0.760699	0.446854	0.947967
ABCB7	FALSE	FALSE	FALSE	0.00354134	0.0794334	0.936689	0.990878
ABCC2	FALSE	FALSE	TRUE	-0.0268254	-0.555014	0.578897	0.947967
ABCC3	FALSE	FALSE	TRUE	0.0308784	0.531804	0.594874	0.947967
ABCC5	FALSE	FALSE	TRUE	-0.00134504	-0.0258099	0.979409	0.995693
ABCF1	FALSE	FALSE	TRUE	-0.0409927	-0.791567	0.428632	0.947967
ABCF3	FALSE	FALSE	TRUE	0.00960393	0.190997	0.848532	0.980419
ABCG5	FALSE	FALSE	TRUE	-0.0833314	-1.22534	0.220477	0.929387
ABCG8	FALSE	FALSE	TRUE	-0.0297356	-0.599493	0.548858	0.947967
ABHD2	FALSE	FALSE	TRUE	-0.0175974	-0.316329	0.751759	0.969163
ABHD6	FALSE	FALSE	TRUE	0.0503057	0.974002	0.330079	0.929387
ABL1	FALSE	FALSE	TRUE	-0.0184712	-0.764407	0.444643	0.947967
ABL2	FALSE	FALSE	TRUE	0.0772428	1.10594	0.268777	0.929387
ACAA1	FALSE	FALSE	TRUE	0.0224888	0.523712	0.60049	0.947967
ACACA	FALSE	FALSE	FALSE	0.0242678	0.680122	0.496443	0.947967
ACACB	FALSE	FALSE	TRUE	-0.00581185	-0.156632	0.875538	0.980419
ACAD8	FALSE	FALSE	TRUE	-0.0265472	-0.372383	0.709616	0.961187
ACADM	FALSE	FALSE	TRUE	0.00519271	0.128741	0.897565	0.98336
ACADS	FALSE	FALSE	TRUE	-0.0470544	-0.856405	0.391794	0.93679
ACADSB	FALSE	FALSE	TRUE	-0.0707707	-1.32209	0.186169	0.929387
ACAT1	FALSE	FALSE	TRUE	-0.0157275	-0.315483	0.752401	0.969163
ACAT2	FALSE	FALSE	TRUE	0.133083	2.13185	0.0330433	0.929387
ACBD3	FALSE	FALSE	TRUE	0.0461439	0.699025	0.484553	0.947967
ACLY	FALSE	FALSE	TRUE	-0.0339072	-0.629226	0.529215	0.947967
ACO2	FALSE	FALSE	TRUE	0.0800534	1.06061	0.288891	0.929387
ACSL1	TRUE	FALSE	FALSE	-0.026021	-0.613311	0.539684	0.947967
ACSL3	FALSE	FALSE	TRUE	-0.044666	-0.746071	0.455642	0.947967
ACSL4	FALSE	FALSE	FALSE	0.0679187	0.954909	0.339646	0.929387
ACTB	FALSE	FALSE	FALSE	-0.0332279	-0.513952	0.607297	0.947967
ACTN1	FALSE	FALSE	TRUE	-0.0293996	-0.542512	0.587478	0.947967
ACTR2	FALSE	FALSE	TRUE	0.141264	3.12551	0.00177994	0.534306
ACTR3	FALSE	FALSE	FALSE	-0.0637432	-1.27872	0.201023	0.929387
ACY1	FALSE	FALSE	FALSE	0.191338	2.40564	0.0161617	0.929387
ADA	TRUE	FALSE	FALSE	0.0292533	0.621561	0.534245	0.947967
ADAM15	FALSE	FALSE	TRUE	-0.0601839	-1.23125	0.218258	0.929387
ADAM17	TRUE	FALSE	FALSE	0.0833665	1.53291	0.125329	0.929387
ADAR	FALSE	FALSE	TRUE	-0.00485737	-0.100747	0.919753	0.985007
ADAT1	FALSE	FALSE	TRUE	0.0806155	1.4507	0.146895	0.929387
ADC	FALSE	FALSE	FALSE	0.00576554	0.0886966	0.929325	0.988924
ADCK3	FALSE	FALSE	FALSE	-0.0650398	-1.47669	0.13979	0.929387
ADCY3	FALSE	FALSE	TRUE	0.00686871	0.118214	0.9059	0.984904
ADCY5	FALSE	FALSE	TRUE	-0.049748	-0.887389	0.374891	0.932848
ADCY9	FALSE	FALSE	TRUE	-0.0319909	-0.734038	0.462943	0.947967
ADH5	FALSE	FALSE	TRUE	-0.0153785	-0.364714	0.715332	0.963587
ADH6	FALSE	FALSE	TRUE	-0.0504066	-0.92002	0.357584	0.929387
ADI1	FALSE	FALSE	TRUE	0.00279515	0.0499459	0.960166	0.990972
ADK	FALSE	FALSE	TRUE	0.0374205	0.697509	0.4855	0.947967
ADO	FALSE	FALSE	TRUE	-0.0275478	-0.460682	0.645036	0.952341
ADORA2A	FALSE	FALSE	TRUE	-0.0249042	-0.446193	0.655467	0.952635
ADORA2B	FALSE	FALSE	TRUE	0.11938	1.85998	0.0629177	0.929387
ADPGK	TRUE	FALSE	FALSE	-0.0259811	-0.87428	0.381986	0.933974
ADRA2A	FALSE	FALSE	TRUE	-0.0105545	-0.234619	0.814509	0.979784
ADRA2C	FALSE	FALSE	TRUE	-0.0651552	-1.36848	0.171192	0.929387
ADRB2	FALSE	FALSE	TRUE	-0.0222631	-0.502746	0.615154	0.947967
ADSL	FALSE	FALSE	TRUE	0.0144675	0.291869	0.770393	0.969163
ADSS	FALSE	FALSE	FALSE	0.0223556	0.484981	0.6277	0.947967
AES	FALSE	FALSE	FALSE	-0.0818635	-1.76197	0.0781037	0.929387
AFF1	FALSE	FALSE	TRUE	0.0298196	0.789235	0.429993	0.947967
AFG3L2	FALSE	FALSE	TRUE	0.0569911	0.867797	0.385526	0.933974
AGL	FALSE	FALSE	TRUE	-0.00616509	-0.15421	0.877447	0.980419
AGPAT1	FALSE	FALSE	TRUE	0.0206595	0.446754	0.655062	0.952635
AGPAT2	FALSE	FALSE	FALSE	-0.0812372	-1.47583	0.140021	0.929387
AGT	FALSE	FALSE	TRUE	-0.071893	-1.40849	0.159018	0.929387
AGTR1	TRUE	FALSE	FALSE	-0.0361642	-0.568013	0.570039	0.947967
AHCY	FALSE	FALSE	TRUE	0.0763077	1.47051	0.141454	0.929387
AHR	FALSE	FALSE	FALSE	-0.0233135	-0.324498	0.745568	0.969163
AHRR	FALSE	FALSE	TRUE	-0.0706334	-1.30592	0.191609	0.929387
AIFM1	FALSE	FALSE	FALSE	0.02475	0.459534	0.64586	0.952493
AIM2	FALSE	FALSE	TRUE	-0.0313666	-0.596387	0.55093	0.947967
AIMP2	FALSE	FALSE	TRUE	-0.0716344	-1.33434	0.182122	0.929387
AIRE	TRUE	FALSE	FALSE	0.0030954	0.0543841	0.95663	0.990972
AK1	FALSE	FALSE	TRUE	0.00838389	0.157462	0.874884	0.980419
AK2	TRUE	FALSE	FALSE	-0.0249177	-0.405533	0.685095	0.958063
AK3	FALSE	FALSE	TRUE	0.039369	0.922118	0.356489	0.929387
AK4	FALSE	FALSE	TRUE	-0.00645479	-0.130096	0.896493	0.98336
AKAP1	FALSE	FALSE	TRUE	-0.0504162	-1.12494	0.26064	0.929387
AKAP11	FALSE	FALSE	TRUE	-0.0050107	-0.102782	0.918138	0.985007
AKAP17A	FALSE	FALSE	FALSE	-0.0219533	-0.356235	0.721672	0.965544
AKAP8	FALSE	FALSE	TRUE	-0.0672673	-1.46895	0.141876	0.929387
AKAP8L	FALSE	FALSE	TRUE	-0.00801556	-0.134596	0.892934	0.982468
AKAP9	FALSE	FALSE	TRUE	0.312536	4.8861	1.0442e-06	0.00344795
AKR1A1	FALSE	FALSE	FALSE	-0.0262621	-0.460922	0.644865	0.952341
AKR1B1	FALSE	FALSE	FALSE	0.104094	1.59757	0.110171	0.929387
AKR1C1	FALSE	FALSE	TRUE	0.0489229	0.889699	0.373649	0.932812
AKR1C2	FALSE	FALSE	TRUE	-0.00661398	-0.175985	0.860309	0.980419
AKR1C3	FALSE	FALSE	TRUE	0.0112225	0.182321	0.855335	0.980419
AKR7A2	FALSE	FALSE	TRUE	-0.0325775	-0.730855	0.464885	0.947967
AKT1	FALSE	FALSE	TRUE	0.0183895	0.506092	0.612803	0.947967
AKT2	FALSE	FALSE	TRUE	0.010329	0.36354	0.716209	0.963604
AKT3	FALSE	FALSE	TRUE	0.0160464	0.51014	0.609965	0.947967
AKTIP	FALSE	FALSE	TRUE	-0.00415869	-0.0704012	0.943876	0.990878
ALAD	FALSE	FALSE	TRUE	0.0632307	1.38476	0.166158	0.929387
ALAS1	FALSE	FALSE	FALSE	0.0392528	0.696957	0.485846	0.947967
ALB	FALSE	FALSE	FALSE	0.0809704	1.395	0.163046	0.929387
ALDH18A1	FALSE	FALSE	FALSE	-0.0400712	-0.676628	0.498657	0.947967
ALDH1A3	FALSE	FALSE	TRUE	0.0819525	1.51119	0.130771	0.929387
ALDH1B1	FALSE	FALSE	TRUE	-0.030271	-0.456141	0.648299	0.952635
ALDH2	FALSE	FALSE	TRUE	-0.0757576	-1.31073	0.18998	0.929387
ALDH3A1	FALSE	FALSE	FALSE	0.0648036	1.02984	0.30311	0.929387
ALDH3B1	TRUE	FALSE	FALSE	0.000609878	0.0123294	0.990163	0.997081
ALDH4A1	FALSE	FALSE	TRUE	-0.0121321	-0.214631	0.83006	0.980419
ALDH5A1	FALSE	FALSE	TRUE	0.0224101	0.471093	0.637584	0.949587
ALDH6A1	FALSE	FALSE	TRUE	0.00561294	0.10701	0.914783	0.985007
ALDH7A1	FALSE	FALSE	TRUE	-0.0336205	-0.962359	0.335892	0.929387
ALDH9A1	FALSE	FALSE	TRUE	0.0165002	0.396276	0.69191	0.959368
ALDOA	FALSE	FALSE	FALSE	0.0906721	1.30014	0.193583	0.929387
ALDOC	FALSE	FALSE	TRUE	0.0409975	0.981462	0.326388	0.929387
ALG9	FALSE	FALSE	TRUE	0.12345	2.2404	0.0250864	0.929387
ALK	FALSE	FALSE	TRUE	-0.0299354	-0.559252	0.576002	0.947967
ALMS1	FALSE	FALSE	TRUE	0.0481767	1.12384	0.261108	0.929387
ALX1	FALSE	FALSE	FALSE	-0.050293	-0.943215	0.345593	0.929387
AMBP	FALSE	FALSE	TRUE	0.139178	2.31865	0.0204338	0.929387
AMD1	FALSE	FALSE	TRUE	0.0854344	1.5992	0.109807	0.929387
AMDHD2	FALSE	FALSE	FALSE	0.0348845	0.563352	0.573208	0.947967
AMIGO3	FALSE	FALSE	TRUE	0.046089	0.672444	0.501316	0.947967
AMPD2	FALSE	FALSE	TRUE	-0.0336585	-0.550459	0.582017	0.947967
AMT	FALSE	FALSE	TRUE	-0.0539871	-0.970539	0.331801	0.929387
ANAPC5	FALSE	FALSE	TRUE	0.0514883	0.832326	0.405244	0.942336
ANG	FALSE	FALSE	FALSE	0.132516	1.3207	0.186631	0.929387
ANGPT1	FALSE	FALSE	TRUE	0.0366545	0.830579	0.406231	0.943965
ANKRD10	FALSE	FALSE	TRUE	-0.13988	-2.69073	0.00714133	0.918265
ANKRD37	FALSE	FALSE	TRUE	-0.0181481	-0.381614	0.702756	0.961187
ANKRD49	FALSE	FALSE	TRUE	-0.00567647	-0.0879065	0.929953	0.988955
ANKRD55	FALSE	FALSE	TRUE	-0.0300068	-0.671507	0.501913	0.947967
ANKZF1	FALSE	FALSE	TRUE	0.0369035	0.676589	0.498682	0.947967
ANO1	FALSE	FALSE	TRUE	0.111082	1.35405	0.175749	0.929387
ANP32E	FALSE	FALSE	TRUE	0.0212552	0.373538	0.708756	0.961187
ANPEP	FALSE	FALSE	TRUE	0.149	2.10936	0.0349381	0.929387
ANXA1	FALSE	FALSE	FALSE	-0.0297767	-0.48785	0.625666	0.947967
ANXA3	FALSE	FALSE	FALSE	-0.0178063	-0.315603	0.752311	0.969163
ANXA5	FALSE	FALSE	FALSE	0.0570926	1.01733	0.309019	0.929387
ANXA7	FALSE	FALSE	TRUE	-0.00346224	-0.05946	0.952587	0.990972
AOC3	FALSE	FALSE	TRUE	0.0621584	0.942256	0.346084	0.929387
AP1S2	FALSE	FALSE	FALSE	-0.02079	-0.351911	0.724912	0.966558
AP2A1	FALSE	FALSE	TRUE	-0.0112639	-0.218726	0.826868	0.980419
AP2A2	FALSE	FALSE	TRUE	0.0214442	0.313985	0.753539	0.969163
AP2M1	FALSE	FALSE	TRUE	0.012476	0.214456	0.830196	0.980419
APBB2	FALSE	FALSE	TRUE	-0.041057	-0.873593	0.38236	0.933974
APC	FALSE	FALSE	TRUE	0.0157964	0.252024	0.801027	0.97258
APEH	FALSE	FALSE	TRUE	0.0984155	1.58856	0.112192	0.929387
APEX1	FALSE	FALSE	TRUE	-0.0528164	-1.23242	0.217821	0.929387
APOA1	TRUE	FALSE	FALSE	-0.0374413	-0.80461	0.421064	0.947967
APOA2	TRUE	FALSE	FALSE	0.0569301	1.25471	0.209612	0.929387
APOA5	FALSE	FALSE	TRUE	0.0609396	1.34348	0.179145	0.929387
APOB	FALSE	FALSE	FALSE	-0.0341493	-0.654727	0.512658	0.947967
APOC2	FALSE	FALSE	TRUE	-0.0243639	-0.492788	0.622173	0.947967
APOC3	TRUE	FALSE	FALSE	0.0128338	0.2239	0.822839	0.980419
APOE	TRUE	FALSE	FALSE	0.0840342	1.13374	0.256929	0.929387
APOH	FALSE	FALSE	FALSE	0.136335	1.8159	0.0694151	0.929387
APOM	FALSE	FALSE	TRUE	-0.0805527	-1.34417	0.178923	0.929387
APP	FALSE	FALSE	TRUE	-0.0740964	-1.09166	0.275007	0.929387
APPBP2	FALSE	FALSE	TRUE	-0.0276583	-0.481212	0.630376	0.947967
APRT	TRUE	FALSE	FALSE	-0.11735	-2.64575	0.00816348	0.918265
AQP12A	FALSE	FALSE	TRUE	0.04504	0.822404	0.410866	0.945767
AR	FALSE	FALSE	FALSE	-0.00592412	-0.111661	0.911095	0.985007
ARAF	FALSE	FALSE	FALSE	0.000297838	0.00642308	0.994875	0.997081
ARAP1	FALSE	FALSE	FALSE	-0.0513065	-1.0074	0.313769	0.929387
ARF1	FALSE	FALSE	TRUE	-0.00221174	-0.0483049	0.961474	0.990972
ARF4	FALSE	FALSE	TRUE	0.0872756	0.898271	0.369062	0.929387
ARF6	FALSE	FALSE	FALSE	0.00587782	0.115298	0.908211	0.985007
ARFIP2	FALSE	FALSE	TRUE	0.0319454	0.683486	0.494315	0.947967
ARFRP1	FALSE	FALSE	TRUE	0.0844161	1.18558	0.235818	0.929387
ARG1	TRUE	FALSE	FALSE	-0.00998566	-0.208025	0.835214	0.980419
ARG2	FALSE	FALSE	TRUE	0.0142101	0.29544	0.767664	0.969163
ARHGAP1	FALSE	FALSE	TRUE	0.0461923	0.869502	0.384593	0.933974
ARHGAP35	FALSE	FALSE	TRUE	0.0728157	0.842971	0.399264	0.93981
ARHGDIB	TRUE	FALSE	FALSE	0.00771294	0.176809	0.859662	0.980419
ARHGEF11	FALSE	FALSE	TRUE	-0.0555373	-0.871465	0.383521	0.933974
ARHGEF12	FALSE	FALSE	TRUE	-0.0349572	-0.654673	0.512693	0.947967
ARHGEF2	FALSE	FALSE	TRUE	-0.015921	-0.416267	0.677224	0.956483
ARHGEF5	FALSE	FALSE	TRUE	0.0343878	0.839747	0.40107	0.93981
ARHGEF6	FALSE	FALSE	FALSE	-0.0530487	-0.992717	0.320872	0.929387
ARHGEF7	FALSE	FALSE	TRUE	-0.0227728	-0.417642	0.676218	0.956483
ARID3A	TRUE	FALSE	FALSE	0.0786379	1.35881	0.174238	0.929387
ARID5B	FALSE	FALSE	TRUE	-0.0379813	-0.736583	0.461393	0.947967
ARL1	FALSE	FALSE	TRUE	0.0740287	0.984433	0.324926	0.929387
ARL3	FALSE	FALSE	TRUE	0.0757034	1.45251	0.146391	0.929387
ARNT	TRUE	FALSE	FALSE	-0.0270129	-0.530437	0.595821	0.947967
ARNT2	FALSE	FALSE	TRUE	0.0114156	0.239524	0.810704	0.976275
ARNTL	FALSE	FALSE	TRUE	0.0689734	1.06353	0.287568	0.929387
ARNTL2	FALSE	FALSE	TRUE	0.0065767	0.0846652	0.932529	0.98995
ARPC1A	FALSE	FALSE	TRUE	0.0476599	0.854636	0.392773	0.937093
ARPC1B	TRUE	FALSE	FALSE	-0.00208543	-0.0395107	0.968484	0.99272
ARPC2	TRUE	FALSE	FALSE	-0.013632	-0.275651	0.782822	0.970688
ARPC3	FALSE	FALSE	FALSE	0.0251778	0.550177	0.58221	0.947967
ARPC4	FALSE	FALSE	FALSE	-0.0195896	-0.357416	0.720788	0.96527
ARPC5	TRUE	FALSE	FALSE	0.0767188	1.381	0.167311	0.929387
ARRB1	FALSE	FALSE	TRUE	-0.057054	-1.06778	0.285646	0.929387
ARX	FALSE	FALSE	FALSE	-0.0558328	-0.908227	0.36378	0.929387
ASAH1	FALSE	FALSE	FALSE	0.0734631	1.31119	0.189824	0.929387
ASAP2	FALSE	FALSE	TRUE	0.0073643	0.108085	0.91393	0.985007
ASCC3	FALSE	FALSE	TRUE	-0.0113514	-0.268003	0.788703	0.97139
ASCL4	FALSE	FALSE	TRUE	0.036407	0.525712	0.5991	0.947967
ASF1B	FALSE	FALSE	TRUE	-0.0204413	-0.413758	0.67906	0.956483
ASGR2	FALSE	FALSE	FALSE	-0.000143442	-0.00270044	0.997845	0.99845
ASH2L	FALSE	FALSE	TRUE	0.051678	1.18112	0.237581	0.929387
ASL	FALSE	FALSE	TRUE	0.0334079	0.769162	0.441815	0.947967
ASMTL	FALSE	FALSE	FALSE	0.0134658	0.294631	0.768282	0.969163
ASNA1	FALSE	FALSE	FALSE	-0.0252866	-0.423667	0.671817	0.955011
ASNS	FALSE	FALSE	TRUE	0.0280132	0.613795	0.539365	0.947967
ASPH	FALSE	FALSE	TRUE	-0.0473845	-0.935508	0.349549	0.929387
ASRGL1	FALSE	FALSE	TRUE	0.0499554	0.509632	0.610321	0.947967
ASS1	TRUE	FALSE	FALSE	-0.0337295	-0.711812	0.476597	0.947967
ATF1	FALSE	FALSE	FALSE	-0.056611	-1.06394	0.28738	0.929387
ATF2	FALSE	FALSE	TRUE	0.00829888	0.154644	0.877105	0.980419
ATF3	FALSE	FALSE	FALSE	-0.0672117	-1.58447	0.113117	0.929387
ATF4	FALSE	FALSE	FALSE	-0.0401696	-0.76547	0.44401	0.947967
ATF5	FALSE	FALSE	FALSE	0.0703829	1.34464	0.178771	0.929387
ATF6	TRUE	FALSE	FALSE	0.0420552	0.740163	0.459218	0.947967
ATG12	FALSE	FALSE	TRUE	-0.0634133	-1.10472	0.269309	0.929387
ATG16L2	TRUE	FALSE	FALSE	0.013796	0.255588	0.798274	0.97258
ATG3	FALSE	FALSE	TRUE	0.156685	1.6599	0.0969649	0.929387
ATG4A	FALSE	FALSE	FALSE	-0.0593617	-1.26842	0.204678	0.929387
ATG4B	FALSE	FALSE	TRUE	-0.0151139	-0.389636	0.696814	0.960301
ATG4D	FALSE	FALSE	TRUE	0.0381278	0.739526	0.459605	0.947967
ATG5	FALSE	FALSE	TRUE	-0.0174371	-0.367626	0.71316	0.962343
ATG7	FALSE	FALSE	TRUE	0.035802	0.741331	0.45851	0.947967
ATIC	FALSE	FALSE	TRUE	0.0479432	0.999363	0.317642	0.929387
ATM	TRUE	FALSE	FALSE	0.0116384	0.477332	0.633136	0.947967
ATMIN	FALSE	FALSE	TRUE	-0.0301159	-0.598417	0.549575	0.947967
ATOX1	FALSE	FALSE	TRUE	0.0514935	1.13362	0.256979	0.929387
ATP11B	FALSE	FALSE	TRUE	0.19336	2.78945	0.00528951	0.918265
ATP1A3	FALSE	FALSE	TRUE	-0.0770726	-1.4229	0.154796	0.929387
ATP1B1	FALSE	FALSE	TRUE	0.00811431	0.158355	0.87418	0.980419
ATP2A2	FALSE	FALSE	TRUE	-0.0534857	-1.03526	0.300573	0.929387
ATP2C1	FALSE	FALSE	TRUE	-0.0566955	-0.983214	0.325526	0.929387
ATP5A1	FALSE	FALSE	FALSE	0.0711802	1.25821	0.208343	0.929387
ATP5B	FALSE	FALSE	FALSE	0.0470785	0.897191	0.369638	0.929387
ATP5C1	FALSE	FALSE	FALSE	-0.154235	-2.71651	0.0066086	0.918265
ATP5D	FALSE	FALSE	FALSE	0.0915727	1.0766	0.281686	0.929387
ATP5F1	FALSE	FALSE	FALSE	0.0237388	0.489701	0.624356	0.947967
ATP5G1	FALSE	FALSE	FALSE	-0.134554	-2.00199	0.0453119	0.929387
ATP5H	FALSE	FALSE	FALSE	-0.0639808	-1.25317	0.210173	0.929387
ATP5L	FALSE	FALSE	FALSE	-0.0527942	-0.981384	0.326427	0.929387
ATP5O	FALSE	FALSE	FALSE	-0.0327253	-0.664103	0.50664	0.947967
ATP5S	FALSE	FALSE	FALSE	-0.102903	-1.73926	0.0820198	0.929387
ATP6AP1	FALSE	FALSE	FALSE	0.104338	1.48132	0.138553	0.929387
ATP6V0A1	FALSE	FALSE	TRUE	-0.00947095	-0.180707	0.856601	0.980419
ATP6V0B	FALSE	FALSE	TRUE	0.0395676	0.678252	0.497628	0.947967
ATP6V0C	FALSE	FALSE	TRUE	0.0610673	0.755612	0.449899	0.947967
ATP6V1A	FALSE	FALSE	TRUE	-0.0365133	-0.717441	0.473118	0.947967
ATP6V1D	FALSE	FALSE	TRUE	-0.0599561	-1.19659	0.231492	0.929387
ATP6V1F	FALSE	FALSE	TRUE	0.13797	2.72612	0.00641941	0.918265
ATP7A	FALSE	FALSE	FALSE	-0.0370003	-0.739229	0.459785	0.947967
ATR	FALSE	FALSE	TRUE	0.0703717	2.0269	0.0426991	0.929387
ATRX	FALSE	FALSE	FALSE	0.010458	0.215128	0.829672	0.980419
ATXN3	FALSE	FALSE	TRUE	0.0122496	0.275401	0.783014	0.970688
AURKA	FALSE	FALSE	TRUE	0.0139036	0.377817	0.705575	0.961187
AURKAIP1	FALSE	FALSE	TRUE	0.00516955	0.0903206	0.928034	0.988924
AURKB	FALSE	FALSE	FALSE	0.0496292	1.03428	0.301031	0.929387
AXIN2	FALSE	FALSE	TRUE	0.0671611	1.06098	0.288725	0.929387
AXL	FALSE	FALSE	TRUE	0.00700434	0.106248	0.915388	0.985007
AZGP1	FALSE	FALSE	TRUE	-0.0478498	-0.924448	0.355275	0.929387
B2M	TRUE	FALSE	FALSE	-0.0190984	-0.364435	0.715541	0.963587
B3GNT1	FALSE	FALSE	FALSE	0.0229486	0.560074	0.575442	0.947967
B4GALNT1	FALSE	FALSE	TRUE	-0.0447605	-0.934599	0.350017	0.929387
B4GALT1	TRUE	FALSE	FALSE	-0.0183127	-0.352402	0.724544	0.966558
B4GALT4	FALSE	FALSE	TRUE	0.0831545	1.38633	0.165677	0.929387
BACE1	FALSE	FALSE	TRUE	-0.0527862	-0.817608	0.4136	0.946107
BACH1	TRUE	FALSE	FALSE	-0.0286421	-0.491117	0.623354	0.947967
BACH2	FALSE	FALSE	FALSE	0.00275651	0.0667361	0.946793	0.990878
BAD	FALSE	FALSE	TRUE	-0.00626053	-0.129444	0.897009	0.98336
BAG1	FALSE	FALSE	TRUE	-0.134082	-3.02307	0.0025085	0.690257
BAG3	FALSE	FALSE	TRUE	0.0660371	1.38961	0.164678	0.929387
BAG6	FALSE	FALSE	TRUE	0.0314956	0.686838	0.492201	0.947967
BAK1	FALSE	FALSE	FALSE	-0.0679416	-1.05612	0.290938	0.929387
BARX1	FALSE	FALSE	TRUE	-0.00278945	-0.0389274	0.968949	0.99272
BATF	FALSE	FALSE	FALSE	-0.0665229	-1.55133	0.120854	0.929387
BATF3	TRUE	FALSE	FALSE	-0.0183757	-0.280469	0.779123	0.970085
BAX	TRUE	FALSE	FALSE	0.0348506	0.500932	0.61643	0.947967
BAZ1B	FALSE	FALSE	TRUE	0.0171548	0.342336	0.732105	0.967351
BBC3	FALSE	FALSE	TRUE	0.000769776	0.0149932	0.988038	0.997081
BBS9	FALSE	FALSE	TRUE	-0.0840245	-1.64923	0.0991308	0.929387
BCAT1	FALSE	FALSE	TRUE	0.0946123	1.51046	0.130957	0.929387
BCCIP	FALSE	FALSE	TRUE	0.0200707	0.330189	0.741264	0.969163
BCKDHA	FALSE	FALSE	TRUE	-0.00777349	-0.180401	0.856842	0.980419
BCKDK	FALSE	FALSE	TRUE	0.0290471	0.611812	0.540676	0.947967
BCL10	TRUE	FALSE	FALSE	0.114579	2.17771	0.0294502	0.929387
BCL2	FALSE	FALSE	FALSE	-0.0458444	-1.40983	0.158622	0.929387
BCL2A1	FALSE	FALSE	TRUE	0.0204143	0.348874	0.727191	0.966806
BCL2L1	FALSE	FALSE	TRUE	0.0173761	0.328499	0.742541	0.969163
BCL2L11	FALSE	FALSE	FALSE	-0.00728788	-0.149163	0.881428	0.980452
BCL2L13	FALSE	FALSE	TRUE	0.13834	1.64514	0.0999709	0.929387
BCL2L2	FALSE	FALSE	TRUE	-0.00908722	-0.207109	0.835929	0.980419
BCL3	TRUE	FALSE	FALSE	0.0317582	0.508694	0.610978	0.947967
BCL6	FALSE	FALSE	FALSE	-0.00100738	-0.0194123	0.984513	0.996585
BCL7B	FALSE	FALSE	TRUE	0.120917	1.75816	0.0787499	0.929387
BCL9	FALSE	FALSE	TRUE	-0.0126195	-0.272342	0.785364	0.970978
BCLAF1	TRUE	FALSE	FALSE	-0.102011	-1.65961	0.0970233	0.929387
BCR	FALSE	FALSE	TRUE	-0.0576013	-1.09827	0.272114	0.929387
BDH1	FALSE	FALSE	TRUE	0.0499455	1.4977	0.134243	0.929387
BDKRB2	FALSE	FALSE	TRUE	-0.122381	-2.22192	0.0263104	0.929387
BECN1	FALSE	FALSE	TRUE	0.0402517	0.714167	0.47514	0.947967
BHMT	FALSE	FALSE	TRUE	0.0120179	0.198719	0.842487	0.980419
BHMT2	FALSE	FALSE	FALSE	-0.00266451	-0.0508953	0.95941	0.990972
BID	FALSE	FALSE	TRUE	-0.0266088	-0.612281	0.540365	0.947967
BIK	FALSE	FALSE	TRUE	-0.0417017	-0.640574	0.521814	0.947967
BIRC2	FALSE	FALSE	TRUE	0.0511317	0.737103	0.461077	0.947967
BIRC3	FALSE	FALSE	TRUE	0.0310709	0.620589	0.534884	0.947967
BIRC5	FALSE	FALSE	TRUE	0.0544413	1.06001	0.289163	0.929387
BIRC6	FALSE	FALSE	TRUE	0.0548088	0.724225	0.468944	0.947967
BLM	FALSE	FALSE	TRUE	0.0742092	1.0872	0.276975	0.929387
BLMH	FALSE	FALSE	TRUE	-0.02051	-0.38773	0.698224	0.961041
BLOC1S1	FALSE	FALSE	TRUE	-0.00263387	-0.0574031	0.954225	0.990972
BLVRA	FALSE	FALSE	TRUE	0.0606009	1.40291	0.160675	0.929387
BLZF1	FALSE	FALSE	TRUE	0.0355394	0.754439	0.450603	0.947967
BMI1	FALSE	FALSE	TRUE	0.0230388	0.421157	0.673649	0.956189
BMP2	TRUE	FALSE	FALSE	-0.0823401	-1.5176	0.129146	0.929387
BMP4	FALSE	FALSE	TRUE	0.10018	1.23955	0.215172	0.929387
BMPR1A	FALSE	FALSE	TRUE	0.047094	0.894567	0.37104	0.930982
BNIP1	FALSE	FALSE	TRUE	-0.0652271	-1.53215	0.125517	0.929387
BNIP2	FALSE	FALSE	TRUE	-0.0329382	-0.592884	0.553272	0.947967
BNIP3	FALSE	FALSE	TRUE	0.00904366	0.169445	0.86545	0.980419
BNIP3L	FALSE	FALSE	TRUE	0.112469	1.88987	0.0588034	0.929387
BOLA1	FALSE	FALSE	TRUE	-0.0579125	-0.971752	0.331197	0.929387
BPHL	FALSE	FALSE	TRUE	0.0717791	1.42672	0.15369	0.929387
BRAF	FALSE	FALSE	TRUE	0.122902	1.645	0.0999998	0.929387
BRAP	FALSE	FALSE	TRUE	0.0166465	0.257124	0.797088	0.97258
BRCA1	FALSE	FALSE	FALSE	0.0230102	0.445505	0.655964	0.952635
BRCA2	FALSE	FALSE	TRUE	-0.0315247	-0.665706	0.505614	0.947967
BRD2	FALSE	FALSE	TRUE	0.0270671	0.501731	0.615867	0.947967
BRD3	FALSE	FALSE	TRUE	-0.0411187	-0.716576	0.473652	0.947967
BRD4	FALSE	FALSE	TRUE	0.0497423	0.789949	0.429576	0.947967
BRD8	FALSE	FALSE	TRUE	0.097428	1.7565	0.0790324	0.929387
BRP44	FALSE	FALSE	FALSE	0.0144389	0.257253	0.796989	0.97258
BRPF1	FALSE	FALSE	TRUE	-0.0760132	-1.55318	0.120412	0.929387
BRPF3	FALSE	FALSE	TRUE	0.0506143	0.774	0.438949	0.947967
BTBD3	FALSE	FALSE	TRUE	0.0403324	0.720553	0.471201	0.947967
BTG1	FALSE	FALSE	TRUE	-0.079975	-1.83189	0.0669967	0.929387
BTG2	FALSE	FALSE	TRUE	0.0955259	1.58311	0.113427	0.929387
BTG3	FALSE	FALSE	TRUE	0.0165147	0.286206	0.774726	0.969163
BTK	FALSE	FALSE	FALSE	-0.0573782	-1.51711	0.12927	0.929387
BTRC	FALSE	FALSE	TRUE	0.0467706	0.66209	0.507929	0.947967
BUB1	FALSE	FALSE	FALSE	-0.0649732	-1.17115	0.241566	0.929387
BUB1B	FALSE	FALSE	FALSE	0.0074404	0.175456	0.860725	0.980419
BUB3	FALSE	FALSE	TRUE	0.0866223	1.62113	0.10502	0.929387
BUD13	FALSE	FALSE	TRUE	-0.0522857	-0.95718	0.338499	0.929387
BUD31	FALSE	FALSE	TRUE	-0.0245702	-0.345931	0.729402	0.966806
BZW2	FALSE	FALSE	TRUE	0.0912096	1.67187	0.0945799	0.929387
C12ORF51	FALSE	FALSE	FALSE	-0.0223273	-0.508707	0.610969	0.947967
C14ORF181	FALSE	FALSE	FALSE	-0.0372188	-0.785231	0.432336	0.947967
C16ORF5	FALSE	FALSE	FALSE	-0.0263176	-0.532498	0.594393	0.947967
C16ORF80	FALSE	FALSE	FALSE	-0.0408292	-0.667646	0.504374	0.947967
C19ORF10	FALSE	FALSE	FALSE	-0.0449108	-0.786125	0.431813	0.947967
C19ORF6	FALSE	FALSE	FALSE	0.000538865	0.00588051	0.995308	0.997081
C1ORF106	FALSE	FALSE	FALSE	0.0500525	0.978902	0.327652	0.929387
C1QBP	FALSE	FALSE	TRUE	0.0901659	1.38111	0.167274	0.929387
C1QTNF6	FALSE	FALSE	TRUE	-0.0144076	-0.260583	0.794419	0.97258
C1S	TRUE	FALSE	FALSE	-0.0585328	-1.05483	0.291527	0.929387
C2	FALSE	FALSE	TRUE	-0.0308216	-0.515358	0.606314	0.947967
C2CD2	FALSE	FALSE	TRUE	-0.047797	-0.88794	0.374594	0.932812
C2CD2L	FALSE	FALSE	TRUE	-0.0224898	-0.532495	0.594395	0.947967
C2ORF3	FALSE	FALSE	FALSE	0.120134	2.14137	0.0322676	0.929387
C3	TRUE	FALSE	FALSE	0.00783068	0.16573	0.868373	0.980419
C5	TRUE	FALSE	FALSE	-0.0685167	-1.035	0.300692	0.929387
C5ORF62	FALSE	FALSE	FALSE	-0.0440174	-0.639385	0.522587	0.947967
C9ORF96	FALSE	FALSE	FALSE	0.0299643	1.08401	0.278385	0.929387
CA12	FALSE	FALSE	TRUE	-0.0222608	-0.460481	0.645181	0.952341
CA2	FALSE	FALSE	TRUE	0.104352	1.77702	0.0755945	0.929387
CAB39	FALSE	FALSE	TRUE	-0.045127	-0.968878	0.332629	0.929387
CABIN1	FALSE	FALSE	TRUE	0.0111209	0.189423	0.849765	0.980419
CACNA1C	FALSE	FALSE	TRUE	0.033674	0.73658	0.461395	0.947967
CACNA1D	FALSE	FALSE	TRUE	-0.0823071	-1.30967	0.190337	0.929387
CAD	FALSE	FALSE	TRUE	-0.0616687	-1.08754	0.276824	0.929387
CALM1	FALSE	FALSE	TRUE	0.0124697	0.217884	0.827524	0.980419
CALM2	FALSE	FALSE	TRUE	0.0640565	0.76267	0.445678	0.947967
CALM3	FALSE	FALSE	TRUE	-0.0589626	-1.05248	0.292606	0.929387
CALML6	FALSE	FALSE	TRUE	-0.0290157	-0.611019	0.541201	0.947967
CALR	TRUE	FALSE	FALSE	0.0157611	0.310845	0.755925	0.969163
CALU	FALSE	FALSE	TRUE	0.0518948	0.816681	0.41413	0.946117
CAMK1	FALSE	FALSE	TRUE	-0.0234464	-0.844284	0.39853	0.93981
CAMK2D	FALSE	FALSE	TRUE	-0.0399635	-0.924525	0.355235	0.929387
CAMK2G	FALSE	FALSE	TRUE	0.0407352	0.592161	0.553756	0.947967
CAMKK2	FALSE	FALSE	TRUE	0.135378	1.69766	0.0896018	0.929387
CAMLG	FALSE	FALSE	TRUE	-0.0793721	-1.5532	0.120407	0.929387
CAND1	FALSE	FALSE	TRUE	0.178657	2.24862	0.0245578	0.929387
CAND2	FALSE	FALSE	TRUE	-0.0269885	-0.575424	0.565017	0.947967
CANT1	TRUE	FALSE	FALSE	-0.0491515	-1.06468	0.287047	0.929387
CANX	FALSE	FALSE	TRUE	0.0148137	0.343663	0.731107	0.966806
CAPG	FALSE	FALSE	FALSE	-0.0174759	-0.358151	0.720238	0.96527
CAPN1	FALSE	FALSE	TRUE	0.0555454	1.34847	0.177538	0.929387
CAPNS1	FALSE	FALSE	TRUE	-0.0489523	-0.92933	0.35274	0.929387
CAPNS2	FALSE	FALSE	TRUE	0.0451154	0.697936	0.485233	0.947967
CAPSL	FALSE	FALSE	TRUE	0.0359199	0.593188	0.553069	0.947967
CARD10	FALSE	FALSE	TRUE	-0.000651855	-0.0122099	0.990258	0.997081
CARD11	TRUE	FALSE	FALSE	-0.0357228	-0.589717	0.555393	0.947967
CARD9	TRUE	FALSE	FALSE	0.0709583	0.967728	0.333203	0.929387
CARS	FALSE	FALSE	FALSE	0.0865338	1.58945	0.111991	0.929387
CASC3	FALSE	FALSE	TRUE	0.0361763	0.703514	0.481752	0.947967
CASD1	FALSE	FALSE	TRUE	0.0880276	0.824444	0.409707	0.945767
CASK	FALSE	FALSE	FALSE	0.00740761	0.155752	0.876232	0.980419
CASP10	TRUE	FALSE	FALSE	0.102845	1.96333	0.049635	0.929387
CASP14	FALSE	FALSE	TRUE	0.0244817	0.481764	0.629984	0.947967
CASP2	FALSE	FALSE	FALSE	-0.0206267	-0.510785	0.609513	0.947967
CASP3	FALSE	FALSE	TRUE	0.0105795	0.259683	0.795113	0.97258
CASP4	FALSE	FALSE	FALSE	-0.00206158	-0.042156	0.966375	0.99272
CASP6	FALSE	FALSE	TRUE	0.0519278	0.757532	0.448749	0.947967
CASP7	FALSE	FALSE	TRUE	-0.0918678	-1.6511	0.0987493	0.929387
CASP8	TRUE	FALSE	FALSE	-0.036726	-0.928728	0.353052	0.929387
CAST	TRUE	FALSE	FALSE	0.109372	1.90384	0.0569598	0.929387
CAT	FALSE	FALSE	TRUE	0.0909104	2.40502	0.0161892	0.929387
CBFA2T3	FALSE	FALSE	TRUE	0.100096	1.44684	0.147973	0.929387
CBFB	FALSE	FALSE	FALSE	0.0700368	1.41732	0.15642	0.929387
CBLB	FALSE	FALSE	TRUE	0.0801787	1.54379	0.12267	0.929387
CBR1	FALSE	FALSE	TRUE	0.0474648	0.937608	0.348468	0.929387
CBR3	FALSE	FALSE	TRUE	-0.0314555	-0.391183	0.69567	0.960301
CBS	FALSE	FALSE	TRUE	0.0876656	1.62943	0.103252	0.929387
CBX4	FALSE	FALSE	TRUE	0.0523744	0.754415	0.450617	0.947967
CBX6	FALSE	FALSE	TRUE	-0.00616784	-0.118284	0.905845	0.984904
CBX7	FALSE	FALSE	TRUE	-0.0195485	-0.3814	0.702915	0.961187
CCBL1	FALSE	FALSE	FALSE	-0.00124368	-0.0190204	0.984825	0.996596
CCDC85B	FALSE	FALSE	TRUE	-0.0265692	-0.573289	0.566462	0.947967
CCDC86	FALSE	FALSE	TRUE	0.104948	1.27507	0.202314	0.929387
CCDC90A	FALSE	FALSE	FALSE	0.0602397	0.962501	0.335821	0.929387
CCL2	TRUE	FALSE	FALSE	-0.0543081	-1.04182	0.297521	0.929387
CCL20	FALSE	FALSE	TRUE	0.0960889	1.32664	0.184658	0.929387
CCNA1	FALSE	FALSE	TRUE	0.0436845	0.725608	0.468096	0.947967
CCNA2	FALSE	FALSE	TRUE	-0.0338862	-0.769419	0.441662	0.947967
CCNB2	FALSE	FALSE	TRUE	0.0540436	1.0626	0.28799	0.929387
CCNC	FALSE	FALSE	TRUE	0.0156028	0.285011	0.775641	0.969772
CCND1	FALSE	FALSE	TRUE	0.0285673	0.781977	0.434246	0.947967
CCND2	FALSE	FALSE	TRUE	-0.095667	-2.12686	0.0334558	0.929387
CCND3	TRUE	FALSE	FALSE	0.104916	1.94948	0.0512652	0.929387
CCNE2	FALSE	FALSE	TRUE	-0.0299945	-0.438526	0.661014	0.954325
CCNF	FALSE	FALSE	TRUE	0.00294536	0.0610819	0.951295	0.990972
CCNG1	FALSE	FALSE	TRUE	-0.134257	-1.7704	0.0766906	0.929387
CCNG2	FALSE	FALSE	TRUE	0.052768	0.969794	0.332172	0.929387
CCNH	FALSE	FALSE	TRUE	0.0165771	0.297539	0.766061	0.969163
CCNL1	FALSE	FALSE	FALSE	0.0524211	1.02661	0.304629	0.929387
CCP110	FALSE	FALSE	TRUE	-0.0418603	-0.833093	0.404812	0.941993
CCRN4L	FALSE	FALSE	FALSE	-0.00855883	-0.137174	0.890896	0.98163
CCT7	FALSE	FALSE	TRUE	-0.0279077	-0.48029	0.631031	0.947967
CCT8	FALSE	FALSE	TRUE	0.0362028	0.623269	0.533122	0.947967
CD14	TRUE	FALSE	FALSE	0.108214	1.7704	0.0766901	0.929387
CD19	TRUE	FALSE	FALSE	-0.0348228	-0.900864	0.367682	0.929387
CD24	FALSE	FALSE	FALSE	-0.0596348	-1.04618	0.295505	0.929387
CD2BP2	FALSE	FALSE	TRUE	0.114645	1.87534	0.0607746	0.929387
CD320	FALSE	FALSE	TRUE	0.0138514	0.240409	0.810018	0.976264
CD44	TRUE	FALSE	FALSE	0.0151201	0.307358	0.758577	0.969163
CD46	FALSE	FALSE	TRUE	0.0423523	0.745475	0.456002	0.947967
CD58	FALSE	FALSE	TRUE	0.00902631	0.251558	0.801388	0.97258
CD59	FALSE	FALSE	FALSE	0.170166	2.13086	0.033125	0.929387
CD81	TRUE	FALSE	FALSE	0.0458176	0.660622	0.508869	0.947967
CD83	FALSE	FALSE	TRUE	0.0964387	1.3003	0.193528	0.929387
CD97	FALSE	FALSE	FALSE	-0.118818	-1.9349	0.0530304	0.929387
CD99	FALSE	FALSE	FALSE	-0.0244209	-0.468559	0.639395	0.950172
CDA	TRUE	FALSE	FALSE	0.0382712	0.806551	0.419944	0.947967
CDC20	FALSE	FALSE	TRUE	-0.0653015	-0.916153	0.359609	0.929387
CDC25A	FALSE	FALSE	TRUE	0.0797525	1.27515	0.202284	0.929387
CDC25B	FALSE	FALSE	TRUE	0.0464335	1.03858	0.299026	0.929387
CDC25C	FALSE	FALSE	TRUE	-0.052535	-1.08388	0.278442	0.929387
CDC37	FALSE	FALSE	TRUE	-0.0365302	-0.655851	0.511935	0.947967
CDC42	FALSE	FALSE	FALSE	-0.00408534	-0.0712388	0.943209	0.990878
CDC42SE1	FALSE	FALSE	FALSE	0.110232	1.63796	0.101462	0.929387
CDC7	FALSE	FALSE	FALSE	-0.107722	-2.07554	0.0379616	0.929387
CDCA4	FALSE	FALSE	FALSE	-0.0230274	-0.556008	0.578218	0.947967
CDCA7L	FALSE	FALSE	TRUE	-0.0333901	-0.878572	0.379654	0.933974
CDCA8	FALSE	FALSE	FALSE	0.0349231	0.681097	0.495826	0.947967
CDH1	TRUE	FALSE	FALSE	0.0383937	0.741121	0.458637	0.947967
CDH11	FALSE	FALSE	TRUE	0.0314644	0.429291	0.667721	0.954325
CDIPT	FALSE	FALSE	TRUE	0.0592077	0.868203	0.385304	0.933974
CDK1	FALSE	FALSE	FALSE	0.0323927	0.669531	0.503172	0.947967
CDK10	FALSE	FALSE	TRUE	0.0831874	1.7059	0.0880578	0.929387
CDK11B	FALSE	FALSE	TRUE	0.0795607	0.950364	0.34195	0.929387
CDK16	FALSE	FALSE	FALSE	-0.029264	-0.609705	0.542071	0.947967
CDK19	FALSE	FALSE	TRUE	0.0254744	0.559413	0.575893	0.947967
CDK2	FALSE	FALSE	TRUE	0.0110776	0.29933	0.764695	0.969163
CDK4	FALSE	FALSE	FALSE	0.0894426	1.70823	0.0876247	0.929387
CDK5	FALSE	FALSE	TRUE	0.0364781	0.595224	0.551707	0.947967
CDK6	FALSE	FALSE	TRUE	0.0311683	1.13762	0.255307	0.929387
CDK7	FALSE	FALSE	TRUE	0.115954	2.24319	0.0249061	0.929387
CDK8	FALSE	FALSE	TRUE	-0.0841417	-2.27492	0.0229313	0.929387
CDK9	FALSE	FALSE	TRUE	0.00297595	0.0492357	0.960732	0.990972
CDKAL1	FALSE	FALSE	TRUE	-0.0871631	-1.95304	0.0508426	0.929387
CDKN1A	FALSE	FALSE	FALSE	0.0725155	1.52437	0.127447	0.929387
CDKN1B	FALSE	FALSE	TRUE	0.0784148	1.32898	0.183886	0.929387
CDKN1C	FALSE	FALSE	TRUE	-0.00500845	-0.103145	0.91785	0.985007
CDKN2A	FALSE	FALSE	TRUE	0.00327735	0.0701801	0.944052	0.990878
CDKN2B	FALSE	FALSE	TRUE	-0.00838289	-0.161648	0.871587	0.980419
CDO1	FALSE	FALSE	TRUE	0.0560002	0.992155	0.321145	0.929387
CDT1	FALSE	FALSE	TRUE	0.0735548	1.55464	0.120063	0.929387
CDX1	FALSE	FALSE	FALSE	0.0234736	0.503671	0.614503	0.947967
CDX2	FALSE	FALSE	FALSE	-0.0135818	-0.331396	0.740352	0.969163
CEACAM1	FALSE	FALSE	TRUE	-0.00384017	-0.068257	0.945582	0.990878
CEACAM6	FALSE	FALSE	TRUE	-0.010996	-0.269034	0.787909	0.971137
CEBPA	FALSE	FALSE	TRUE	-0.000903389	-0.0259752	0.979278	0.995693
[truncated: 2,806 more rows]

## Sheet: gwas_uc_PC3
Unnamed: 0	Core Gene	HSP	Peripheral	meandiff	statistic	pval	FDR
[truncated: 3,780 more rows]

[truncated: 26 more sheets: gwas_uc_HEK293T, uc_HEK293T, ad_HEK293T, ad_HT29, ad_PC3, cad_HEK293T, cad_HT29, cad_PC3, gwas_ad_HEK293T, gwas_ad_HT29, gwas_ad_PC3, gwas_cad_HEK293T, gwas_cad_HT29, gwas_cad_PC3, gwas_ra_HEK293T, gwas_ra_HT29, gwas_ra_PC3, gwas_scz_HEK293T, gwas_scz_HT29, gwas_scz_PC3 …]
