# Supplementary material for: Exploring the omnigenic architecture of selected complex traits
Source: Am J Hum Genet. 2025 Aug 4;112(9):2115–37. doi: 10.1016/j.ajhg.2025.07.006 (PMC12461020; doi:10.1016/j.ajhg.2025.07.006)
Supplement: Table S15. Individual statistics for overexpression perturbagens [file mmc15.xlsx]

## Sheet: Header
Table S15: Individual Statistics for Overexpression Perturbagens
Perturbagen	HGNC symbol of the perturbagen
Core Gene	If the perturbagen belongs to the trait's core genes
HSP	If the perturbagen belongs to the trait's HSPs
Peripheral	If the perturbagen belongs to the trait's peripheral genes
meandiff	difference between means of core genes and peripherals in expression Z-scores after perturbation
statistic	t-statistic of the test core vs peripheral genes
pval	p-value
FDR	false discovery rate adjusted p-value

## Sheet: uc_HT29
Unnamed: 0	Core Gene	HSP	Peripheral	meandiff	statistic	pval	FDR
A2M	FALSE	FALSE	TRUE	-0.0328188	-1.43291	0.151921	0.263785
ABAT	FALSE	FALSE	TRUE	-0.084251	-2.17483	0.02967	0.0773067
ABCB5	FALSE	FALSE	TRUE	0.0445533	1.33531	0.18181	0.305849
ABCC3	FALSE	FALSE	TRUE	-0.0291723	-0.885105	0.376125	0.522463
ABCF2	FALSE	FALSE	TRUE	0.0895794	2.01364	0.0440784	0.103827
ABCF3	FALSE	FALSE	TRUE	0.0585352	2.37926	0.0173692	0.0518197
ABCG8	FALSE	FALSE	TRUE	0.112277	4.47795	7.63437e-06	0.000103712
ABHD2	FALSE	FALSE	TRUE	-0.0177579	-0.903858	0.366096	0.513153
ABHD4	FALSE	FALSE	TRUE	-0.0501302	-1.46369	0.143314	0.252907
ACAA1	FALSE	FALSE	TRUE	-0.0784653	-3.7276	0.000194562	0.00150508
ACADM	FALSE	FALSE	TRUE	0.0042976	0.13497	0.892639	0.928757
ACADS	FALSE	FALSE	TRUE	0.0206294	0.790524	0.429244	0.575481
ACADSB	FALSE	FALSE	TRUE	-0.0613559	-2.45881	0.0139595	0.0438901
ACAT2	FALSE	FALSE	TRUE	-0.0797038	-2.59076	0.00959267	0.0329414
ACD	FALSE	FALSE	TRUE	-0.0261708	-0.844168	0.398599	0.544576
ACLY	FALSE	FALSE	TRUE	-0.0457095	-1.84298	0.0653661	0.14007
ACTB	FALSE	FALSE	FALSE	0.0490527	1.98431	0.0472535	0.109163
ACTN2	FALSE	FALSE	TRUE	0.0599198	1.78851	0.0737286	0.154017
ACTN4	FALSE	FALSE	TRUE	0.0527585	1.5573	0.119435	0.222781
ACTR3	FALSE	FALSE	FALSE	0.0884611	2.96216	0.00306332	0.0135589
ACVR1	FALSE	FALSE	TRUE	0.397533	5.50818	3.731e-08	1.16796e-06
ACY1	FALSE	FALSE	FALSE	0.02302	0.777725	0.436753	0.583417
ADA	TRUE	FALSE	FALSE	0.0569383	2.19941	0.0278752	0.073607
ADAT1	FALSE	FALSE	TRUE	-0.00117065	-0.0421685	0.966365	0.978063
ADC	FALSE	FALSE	FALSE	-0.000872089	-0.0332521	0.973474	0.982113
ADCK3	FALSE	FALSE	FALSE	-0.237231	-3.69182	0.000224045	0.00166875
ADCY3	FALSE	FALSE	TRUE	0.0183166	0.897026	0.36973	0.516905
ADCY9	FALSE	FALSE	TRUE	0.0328433	1.31573	0.188299	0.314317
ADH5	FALSE	FALSE	TRUE	-0.0241754	-0.568939	0.569413	0.694484
ADI1	FALSE	FALSE	TRUE	0.0738453	2.97024	0.00298391	0.0132892
ADK	FALSE	FALSE	TRUE	-0.0489523	-2.0858	0.0370263	0.0904716
ADORA2A	FALSE	FALSE	TRUE	0.0105703	0.38932	0.697049	0.796144
ADORA2B	FALSE	FALSE	TRUE	0.0528191	1.42897	0.153051	0.265534
ADRB2	FALSE	FALSE	TRUE	0.157754	6.57618	5.11035e-11	4.08828e-09
ADRBK1	FALSE	FALSE	FALSE	0.149166	4.04904	5.18821e-05	0.00051643
ADSL	FALSE	FALSE	TRUE	0.0584937	1.21436	0.224646	0.360006
ADSS	FALSE	FALSE	FALSE	0.0623248	2.70789	0.00678463	0.0253214
AES	FALSE	FALSE	FALSE	0.0155576	0.632016	0.527393	0.660388
AFG3L2	FALSE	FALSE	TRUE	0.017336	0.535016	0.592653	0.710788
AFP	FALSE	FALSE	TRUE	0.0986432	3.47159	0.000519954	0.00334256
AGL	FALSE	FALSE	TRUE	0.0596706	2.20418	0.0275382	0.0732544
AGPAT1	FALSE	FALSE	TRUE	0.0338064	1.47279	0.140844	0.25101
AGPAT2	FALSE	FALSE	FALSE	0.0033401	0.147072	0.883078	0.924716
AGT	FALSE	FALSE	TRUE	0.0252617	0.891901	0.372471	0.519141
AGTR1	TRUE	FALSE	FALSE	-0.0874825	-3.447	0.000569586	0.00357647
AHCY	FALSE	FALSE	TRUE	-0.0483926	-2.01026	0.0444349	0.104439
AIFM1	FALSE	FALSE	FALSE	-0.067152	-2.26278	0.0236746	0.064826
AIRE	TRUE	FALSE	FALSE	-0.0743726	-3.09388	0.00198198	0.00947141
AK1	FALSE	FALSE	TRUE	0.042126	1.26411	0.206226	0.336695
AK2	TRUE	FALSE	FALSE	-0.0209615	-1.10348	0.269849	0.414756
AKR1A1	FALSE	FALSE	FALSE	-0.125497	-2.95662	0.00311877	0.0137201
AKR1B1	FALSE	FALSE	FALSE	0.137603	4.81474	1.49925e-06	2.63282e-05
AKR1C1	FALSE	FALSE	TRUE	-0.115055	-4.28631	1.83663e-05	0.000219178
AKR1C2	FALSE	FALSE	TRUE	0.0229014	0.855877	0.39209	0.539855
AKR1C3	FALSE	FALSE	TRUE	0.183476	6.94747	3.99152e-12	4.31084e-10
AKT1	FALSE	FALSE	TRUE	-0.0739176	-2.5537	0.0106758	0.0360593
AKT2	FALSE	FALSE	TRUE	-0.0756948	-3.52748	0.000421738	0.00283786
AKT3	FALSE	FALSE	TRUE	0.00503376	0.154004	0.87761	0.92335
AKTIP	FALSE	FALSE	TRUE	0.0132243	0.5054	0.613291	0.727862
ALDH1A1	FALSE	FALSE	TRUE	0.0217639	0.744373	0.456671	0.598913
ALDH1B1	FALSE	FALSE	TRUE	-0.0220997	-0.627517	0.530337	0.662515
ALDH2	FALSE	FALSE	TRUE	-0.0333381	-1.26901	0.20447	0.334755
ALDH3A1	FALSE	FALSE	FALSE	0.00635207	0.301438	0.763088	0.840096
ALDH3A2	FALSE	FALSE	TRUE	0.0867614	3.69253	0.000223419	0.00166875
ALDH3B1	TRUE	FALSE	FALSE	0.10078	3.28773	0.00101408	0.00553827
ALDH3B2	FALSE	FALSE	TRUE	0.033239	1.6319	0.102737	0.199025
ALDH6A1	FALSE	FALSE	TRUE	-0.0479999	-1.70437	0.088348	0.17686
ALDOA	FALSE	FALSE	FALSE	-0.0785102	-3.2903	0.00100485	0.00552286
ALDOC	FALSE	FALSE	TRUE	0.0793852	3.38579	0.000712923	0.00422763
ALG2	FALSE	FALSE	TRUE	-0.0553243	-1.63376	0.102346	0.198495
ALG5	FALSE	FALSE	TRUE	0.0012839	0.0491322	0.960815	0.97389
ALG9	FALSE	FALSE	TRUE	-0.0195978	-0.72146	0.470646	0.611303
AMBP	FALSE	FALSE	TRUE	-0.0422672	-2.3095	0.0209396	0.0598017
AMIGO3	FALSE	FALSE	TRUE	0.0610706	1.8762	0.0606618	0.133025
AMPD2	FALSE	FALSE	TRUE	-0.0650865	-2.98681	0.00282707	0.012669
ANAPC5	FALSE	FALSE	TRUE	-0.0378462	-1.47121	0.141272	0.251357
ANG	FALSE	FALSE	FALSE	0.190205	2.99462	0.0027557	0.0124265
ANKRD49	FALSE	FALSE	TRUE	0.138142	3.88828	0.000101722	0.00087538
ANKZF1	FALSE	FALSE	TRUE	-0.0592576	-2.16954	0.0300693	0.0779524
ANPEP	FALSE	FALSE	TRUE	0.0259177	0.956722	0.338735	0.487778
ANXA1	FALSE	FALSE	FALSE	0.0793774	2.1526	0.0313777	0.0804939
ANXA2	FALSE	FALSE	FALSE	0.0657647	2.32878	0.0198938	0.0572178
ANXA5	FALSE	FALSE	FALSE	-0.0129904	-0.318906	0.749806	0.831856
ANXA7	FALSE	FALSE	TRUE	0.293605	3.2681	0.00108699	0.00586977
AOC3	FALSE	FALSE	TRUE	0.0437197	1.18493	0.236079	0.375778
AP1S2	FALSE	FALSE	FALSE	-0.0543235	-2.15965	0.0308279	0.0793662
AP2M1	FALSE	FALSE	TRUE	-0.0658163	-3.0516	0.00228323	0.0106518
APEH	FALSE	FALSE	TRUE	-0.023397	-0.57487	0.565394	0.691674
APEX1	FALSE	FALSE	TRUE	0.065683	2.41079	0.0159391	0.0489041
APOA1	TRUE	FALSE	FALSE	-0.0882512	-2.55157	0.0107412	0.036195
APOA2	TRUE	FALSE	FALSE	-0.0165136	-0.377487	0.705821	0.800722
APOBEC3H	FALSE	FALSE	TRUE	0.0167346	0.683765	0.494142	0.63344
APOC2	FALSE	FALSE	TRUE	-0.0198339	-0.847183	0.396917	0.543652
APOC3	TRUE	FALSE	FALSE	0.0495614	1.74639	0.0807797	0.164988
APOH	FALSE	FALSE	FALSE	-0.072817	-2.86012	0.00424504	0.0175657
APOM	FALSE	FALSE	TRUE	0.0138978	0.546156	0.584973	0.704316
APRT	TRUE	FALSE	FALSE	0.0345882	0.874577	0.381828	0.529364
ARAF	FALSE	FALSE	FALSE	0.0714581	3.11161	0.00186682	0.00900072
ARF1	FALSE	FALSE	TRUE	-0.0745753	-3.37281	0.000747369	0.00438673
ARF6	FALSE	FALSE	FALSE	0.029126	1.11258	0.26592	0.411158
ARFIP2	FALSE	FALSE	TRUE	-0.0108477	-0.426601	0.66968	0.776441
ARG1	TRUE	FALSE	FALSE	-0.029858	-1.49152	0.135862	0.243942
ARG2	FALSE	FALSE	TRUE	0.01843	0.691278	0.48941	0.629241
ARHGEF7	FALSE	FALSE	TRUE	-0.0184596	-0.791739	0.428535	0.575337
ARL4C	FALSE	FALSE	TRUE	0.0548412	1.30736	0.191126	0.318053
ARNTL	FALSE	FALSE	TRUE	-0.0245672	-0.831657	0.405626	0.552428
ARPC1A	FALSE	FALSE	TRUE	-0.00830166	-0.387795	0.698177	0.796144
ARPC1B	TRUE	FALSE	FALSE	-0.0465765	-1.44574	0.148287	0.259143
ARPC3	FALSE	FALSE	FALSE	0.0526	2.22048	0.0264125	0.0710473
ARPC4	FALSE	FALSE	FALSE	-0.0264056	-1.11097	0.266612	0.411921
ARRB1	FALSE	FALSE	TRUE	-0.00989402	-0.530132	0.596035	0.712499
ASAH1	FALSE	FALSE	FALSE	0.154922	3.55027	0.00038691	0.0026447
ASAP2	FALSE	FALSE	TRUE	-0.0239917	-0.897888	0.369271	0.516596
ASCC3	FALSE	FALSE	TRUE	-0.0596504	-2.2343	0.0254894	0.0689076
ASF1A	FALSE	FALSE	TRUE	0.145625	4.79437	1.65945e-06	2.84477e-05
ASF1B	FALSE	FALSE	TRUE	-0.0402104	-1.09254	0.274627	0.418332
ASGR2	FALSE	FALSE	FALSE	0.0589747	2.39532	0.0166273	0.050301
ASH2L	FALSE	FALSE	TRUE	-0.0373292	-1.42196	0.155073	0.268611
ASMTL	FALSE	FALSE	FALSE	0.0195052	0.948994	0.34265	0.490589
ASNA1	FALSE	FALSE	FALSE	0.0993584	4.06788	4.787e-05	0.000490044
ASNS	FALSE	FALSE	TRUE	0.0594156	1.85507	0.0636205	0.137009
ASPH	FALSE	FALSE	TRUE	-0.0591395	-2.35809	0.0183917	0.0538293
ASS1	TRUE	FALSE	FALSE	0.0104215	0.560732	0.574995	0.698925
ATF2	FALSE	FALSE	TRUE	0.0553547	2.01125	0.0443307	0.104307
ATF4	FALSE	FALSE	FALSE	-0.0247752	-1.43726	0.150682	0.262056
ATG10	FALSE	FALSE	TRUE	-0.195064	-5.24631	1.58899e-07	4.03791e-06
ATG16L1	FALSE	FALSE	TRUE	0.100433	2.86247	0.00421377	0.0174996
ATG3	FALSE	FALSE	TRUE	0.0138961	0.670454	0.502586	0.638931
ATG4A	FALSE	FALSE	FALSE	0.0279249	0.936643	0.348969	0.497
ATG5	FALSE	FALSE	TRUE	0.0850816	2.92919	0.0034074	0.0146906
ATG7	FALSE	FALSE	TRUE	0.0437722	2.08897	0.0367398	0.0901379
ATIC	FALSE	FALSE	TRUE	-0.0426361	-1.66341	0.0962667	0.189033
ATMIN	FALSE	FALSE	TRUE	-0.0934119	-3.12506	0.00178364	0.00867715
ATOX1	FALSE	FALSE	TRUE	0.0421896	2.03258	0.0421261	0.100212
ATP1A3	FALSE	FALSE	TRUE	0.0374763	0.850094	0.395296	0.542801
ATP1B1	FALSE	FALSE	TRUE	-0.0576802	-2.33369	0.0196349	0.0566113
ATP5A1	FALSE	FALSE	FALSE	-0.0891815	-3.33018	0.000871572	0.00499362
ATP5B	FALSE	FALSE	FALSE	-0.049542	-1.88923	0.0588951	0.130609
ATP5C1	FALSE	FALSE	FALSE	0.0757662	3.82047	0.00013414	0.00108113
ATP5D	FALSE	FALSE	FALSE	-0.0537404	-1.50884	0.131376	0.237864
ATP5F1	FALSE	FALSE	FALSE	0.0187085	0.697334	0.485613	0.625669
ATP5H	FALSE	FALSE	FALSE	-0.10041	-3.45646	0.000549988	0.00349404
ATP5L	FALSE	FALSE	FALSE	-0.0520352	-2.17349	0.0297705	0.077422
ATP5S	FALSE	FALSE	FALSE	0.0606195	3.03469	0.00241508	0.0111465
ATP6V0A1	FALSE	FALSE	TRUE	-0.0681154	-2.72761	0.00639248	0.0242667
ATP6V0B	FALSE	FALSE	TRUE	0.0537064	2.93965	0.00329464	0.01429
ATP6V0C	FALSE	FALSE	TRUE	0.158443	4.96202	7.11117e-07	1.46076e-05
ATP6V1D	FALSE	FALSE	TRUE	0.0928968	2.92508	0.00345269	0.0148266
ATP6V1F	FALSE	FALSE	TRUE	0.0451436	1.63707	0.101653	0.197811
AURKAIP1	FALSE	FALSE	TRUE	0.177956	5.33452	9.82494e-08	2.79235e-06
AURKB	FALSE	FALSE	FALSE	0.0902237	4.07769	4.58975e-05	0.000481256
AXIN2	FALSE	FALSE	TRUE	0.131125	5.06353	4.20153e-07	9.07531e-06
AZGP1	FALSE	FALSE	TRUE	0.0608128	2.30982	0.0209216	0.0598017
B2M	TRUE	FALSE	FALSE	0.00394528	0.158857	0.873785	0.920222
B3GAT3	FALSE	FALSE	TRUE	-0.0346771	-1.5114	0.130723	0.237079
B3GNT1	FALSE	FALSE	FALSE	0.0183865	0.758621	0.4481	0.592325
B4GALT3	FALSE	FALSE	TRUE	-0.168761	-1.46801	0.142139	0.252223
B4GALT4	FALSE	FALSE	TRUE	-0.0142282	-0.587497	0.556885	0.684011
BACH1	TRUE	FALSE	FALSE	-0.0455145	-1.26829	0.204727	0.334755
BAD	FALSE	FALSE	TRUE	-0.0731623	-2.94573	0.00323065	0.0140974
BAG1	FALSE	FALSE	TRUE	0.0589382	2.04057	0.041324	0.0988482
BAG6	FALSE	FALSE	TRUE	-0.00186354	-0.0765602	0.938975	0.959407
BAMBI	FALSE	FALSE	TRUE	0.059775	2.48516	0.0129685	0.0415339
BATF3	TRUE	FALSE	FALSE	-0.020649	-0.932168	0.351276	0.498198
BAX	TRUE	FALSE	FALSE	0.042736	1.66365	0.0962192	0.189033
BCAT2	FALSE	FALSE	TRUE	-0.0866249	-2.37451	0.0175943	0.0522746
BCCIP	FALSE	FALSE	TRUE	-0.0136877	-0.415805	0.677563	0.781065
BCKDK	FALSE	FALSE	TRUE	0.058268	1.59779	0.110127	0.210695
BCL10	TRUE	FALSE	FALSE	0.422894	9.89397	5.87349e-23	3.17168e-20
BCL2L1	FALSE	FALSE	TRUE	0.0808876	2.47318	0.0134109	0.0424647
BCL2L11	FALSE	FALSE	FALSE	-0.0139899	-0.754866	0.45035	0.593868
BCL2L2	FALSE	FALSE	TRUE	0.108128	2.61582	0.00891698	0.0312167
BCL6	FALSE	FALSE	FALSE	0.000753243	0.025957	0.979292	0.9866
BCL6B	FALSE	FALSE	TRUE	0.0252769	0.929997	0.352399	0.499035
BHMT	FALSE	FALSE	TRUE	0.0455675	1.68548	0.0919316	0.182303
BHMT2	FALSE	FALSE	FALSE	-0.0870668	-2.64152	0.00826852	0.0295207
BID	FALSE	FALSE	TRUE	0.195234	3.4193	0.000630749	0.00385954
BIK	FALSE	FALSE	TRUE	-0.0580144	-2.2763	0.0228525	0.0633651
BIRC2	FALSE	FALSE	TRUE	0.0425094	1.48283	0.138157	0.246628
BIRC5	FALSE	FALSE	TRUE	-0.0144605	-0.57423	0.565828	0.691674
BLCAP	FALSE	FALSE	TRUE	0.0471678	1.48509	0.137558	0.246169
BLMH	FALSE	FALSE	TRUE	-0.0691319	-2.56601	0.0103046	0.034973
BLVRA	FALSE	FALSE	TRUE	0.0333	1.22451	0.220793	0.355374
BLZF1	FALSE	FALSE	TRUE	-0.0535116	-1.65155	0.098664	0.192689
BMI1	FALSE	FALSE	TRUE	-0.136424	-6.50188	8.37718e-11	5.48324e-09
BMP4	FALSE	FALSE	TRUE	0.04553	1.82358	0.0682512	0.145101
BMPR1A	FALSE	FALSE	TRUE	0.129129	4.48275	7.46492e-06	0.000102935
BNIP1	FALSE	FALSE	TRUE	-0.0305851	-0.949071	0.342611	0.490589
BNIP3	FALSE	FALSE	TRUE	-0.0992189	-3.86844	0.000110347	0.000927428
BNIP3L	FALSE	FALSE	TRUE	0.0193101	0.767853	0.442596	0.588674
BOLA1	FALSE	FALSE	TRUE	0.0488348	1.67698	0.0935823	0.184805
BPHL	FALSE	FALSE	TRUE	0.0270496	0.67367	0.500539	0.637479
BRAF	FALSE	FALSE	TRUE	0.0770116	3.44124	0.000581821	0.00360619
BRCA1	FALSE	FALSE	FALSE	-0.0371255	-1.54176	0.123169	0.228954
BRD3	FALSE	FALSE	TRUE	0.0389974	1.65618	0.0977221	0.191369
BRD4	FALSE	FALSE	TRUE	0.037879	1.28307	0.199502	0.328199
BRF2	TRUE	FALSE	FALSE	-0.00431144	-0.14836	0.882062	0.924432
BRP44	FALSE	FALSE	FALSE	-0.0615287	-2.02744	0.0426489	0.101061
BRPF1	FALSE	FALSE	TRUE	-0.0322695	-1.31657	0.18802	0.314093
BTG1	FALSE	FALSE	TRUE	-0.0993113	-3.4134	0.000644567	0.0038999
BTG3	FALSE	FALSE	TRUE	0.00728543	0.378363	0.70517	0.800403
BTK	FALSE	FALSE	FALSE	0.201345	4.20391	2.65022e-05	0.000306121
BTRC	FALSE	FALSE	TRUE	0.0540033	1.87548	0.0607602	0.13307
BUB1B	FALSE	FALSE	FALSE	-0.070703	-2.90607	0.00366946	0.0156641
BUB3	FALSE	FALSE	TRUE	-0.0489317	-1.62085	0.105087	0.202667
BUD13	FALSE	FALSE	TRUE	0.00209718	0.0826568	0.934126	0.956262
BUD31	FALSE	FALSE	TRUE	-0.0829617	-3.1074	0.00189363	0.00910966
BZW2	FALSE	FALSE	TRUE	-0.0048178	-0.170353	0.864736	0.914707
C16ORF5	FALSE	FALSE	FALSE	-0.0544084	-1.67689	0.0936002	0.184805
C16ORF80	FALSE	FALSE	FALSE	0.0598237	2.08527	0.0370744	0.0904867
C19ORF10	FALSE	FALSE	FALSE	0.012478	0.37194	0.709947	0.802731
C1S	TRUE	FALSE	FALSE	-0.0821669	-2.62108	0.00878077	0.0307897
C2	FALSE	FALSE	TRUE	-0.090776	-3.50784	0.000454092	0.00302728
C5ORF62	FALSE	FALSE	FALSE	-0.0196107	-0.858442	0.390673	0.538859
CAB39	FALSE	FALSE	TRUE	0.0747164	2.52688	0.0115259	0.0378933
CALCOCO2	FALSE	FALSE	TRUE	-0.071938	-2.60424	0.00922385	0.0320562
CALM1	FALSE	FALSE	TRUE	-0.0136571	-0.572742	0.566835	0.692513
CALM2	FALSE	FALSE	TRUE	0.0521542	2.23215	0.0256307	0.0691165
CALM3	FALSE	FALSE	TRUE	0.0605558	2.19235	0.0283813	0.074488
CALR	TRUE	FALSE	FALSE	0.0966568	2.50036	0.0124253	0.0401775
CALU	FALSE	FALSE	TRUE	0.00171192	0.0591832	0.952808	0.968045
CAMK1	FALSE	FALSE	TRUE	0.043841	1.87515	0.0608058	0.13307
CAMK2D	FALSE	FALSE	TRUE	0.177083	5.13677	2.85684e-07	6.62391e-06
CAMLG	FALSE	FALSE	TRUE	-0.0219451	-0.954762	0.339725	0.488878
CANT1	TRUE	FALSE	FALSE	-0.0330815	-1.41483	0.157155	0.271009
CAPG	FALSE	FALSE	FALSE	-0.0089017	-0.270683	0.786641	0.861199
CAPN1	FALSE	FALSE	TRUE	-0.0786381	-2.54333	0.0109976	0.0366355
CAPNS2	FALSE	FALSE	TRUE	-0.0917024	-4.06861	4.77208e-05	0.000490044
CARD9	TRUE	FALSE	FALSE	0.0419609	1.8769	0.0605652	0.133025
CARS	FALSE	FALSE	FALSE	-0.0802496	-3.21782	0.00129649	0.006847
CASD1	FALSE	FALSE	TRUE	0.0658713	1.13011	0.25846	0.40236
CASK	FALSE	FALSE	FALSE	-0.0282926	-1.10126	0.270814	0.415211
CASP14	FALSE	FALSE	TRUE	0.00431632	0.138666	0.889718	0.927953
CASP2	FALSE	FALSE	FALSE	0.100282	1.5685	0.116801	0.219382
CASP3	FALSE	FALSE	TRUE	0.10243	3.53099	0.000416194	0.00280931
CASP6	FALSE	FALSE	TRUE	-0.037883	-1.47696	0.139723	0.249217
CASP7	FALSE	FALSE	TRUE	-0.058822	-1.48944	0.13641	0.244529
CASP9	FALSE	FALSE	TRUE	-0.0737564	-2.9367	0.00332608	0.0143974
CAT	FALSE	FALSE	TRUE	0.145154	4.05432	5.07266e-05	0.000507266
CAV1	TRUE	FALSE	FALSE	-0.105127	-4.63314	3.65492e-06	5.55959e-05
CBFB	FALSE	FALSE	FALSE	0.00464722	0.186369	0.852159	0.905393
CBLB	FALSE	FALSE	TRUE	0.0980315	3.56436	0.000366731	0.00254707
CBLC	FALSE	FALSE	TRUE	0.00588987	0.305598	0.759918	0.838212
CBR1	FALSE	FALSE	TRUE	0.0720035	1.45992	0.144348	0.254108
CBR3	FALSE	FALSE	TRUE	0.0667974	2.18645	0.0288099	0.0752471
CBS	FALSE	FALSE	TRUE	-0.101871	-1.89584	0.0580143	0.129054
CBX6	FALSE	FALSE	TRUE	0.0328899	1.72397	0.0847492	0.171082
CBX7	FALSE	FALSE	TRUE	-0.0421714	-1.65276	0.0984167	0.192387
CCBL1	FALSE	FALSE	FALSE	0.0353583	1.09958	0.271546	0.415691
CCDC90A	FALSE	FALSE	FALSE	-0.123971	-4.72462	2.34222e-06	3.83273e-05
CCDC92	FALSE	FALSE	TRUE	0.152732	4.02231	5.81271e-05	0.000560511
CCL2	TRUE	FALSE	FALSE	0.0322711	1.04428	0.296385	0.443973
CCNC	FALSE	FALSE	TRUE	-0.103719	-3.67779	0.00023671	0.00173909
CCND1	FALSE	FALSE	TRUE	-0.0311336	-0.924386	0.355311	0.502273
CCND2	FALSE	FALSE	TRUE	-0.0388355	-1.57776	0.114657	0.216672
CCND3	TRUE	FALSE	FALSE	-0.0938993	-3.11534	0.00184344	0.00890789
CCNE1	FALSE	FALSE	TRUE	0.0191867	0.744833	0.456393	0.598913
CCNG1	FALSE	FALSE	TRUE	0.145958	4.48857	7.26424e-06	0.000101231
CCNH	FALSE	FALSE	TRUE	0.0170742	0.679882	0.496598	0.635457
CCNL1	FALSE	FALSE	FALSE	0.01941	0.552513	0.580611	0.702662
CCP110	FALSE	FALSE	TRUE	-0.0316059	-1.37457	0.169301	0.287718
CCRL2	FALSE	FALSE	TRUE	-0.0509104	-1.53081	0.125853	0.231356
CCRN4L	FALSE	FALSE	FALSE	0.238587	6.50545	8.18139e-11	5.48324e-09
CCT7	FALSE	FALSE	TRUE	-0.0828301	-2.85088	0.00437033	0.0179808
CD14	TRUE	FALSE	FALSE	-0.00213803	-0.0564965	0.954948	0.969486
CD19	TRUE	FALSE	FALSE	0.0546436	1.72184	0.0851341	0.171539
CD24	FALSE	FALSE	FALSE	-0.0495617	-1.56724	0.117095	0.219743
CD2BP2	FALSE	FALSE	TRUE	0.030158	1.18333	0.236712	0.37641
CD320	FALSE	FALSE	TRUE	-0.0172102	-0.700074	0.4839	0.624387
CD40	TRUE	FALSE	FALSE	0.809602	15.9742	1.27054e-56	2.74436e-53
CD44	TRUE	FALSE	FALSE	-0.123753	-3.8992	9.72503e-05	0.000840243
CD55	TRUE	FALSE	FALSE	-0.00724049	-0.338189	0.735229	0.824032
CD59	FALSE	FALSE	FALSE	-0.0609452	-3.04237	0.00235436	0.0109129
CD81	TRUE	FALSE	FALSE	-0.0489443	-1.94861	0.0513751	0.116811
CD83	FALSE	FALSE	TRUE	0.0374172	1.26851	0.204649	0.334755
CD97	FALSE	FALSE	FALSE	-0.073674	-2.38269	0.0172085	0.0516202
CDC20	FALSE	FALSE	TRUE	0.0288964	0.982495	0.325884	0.474973
CDC25A	FALSE	FALSE	TRUE	-0.00603125	-0.265704	0.790474	0.863207
CDC25B	FALSE	FALSE	TRUE	-0.0985562	-3.5788	0.000347092	0.00244208
CDC25C	FALSE	FALSE	TRUE	0.148851	3.3318	0.000866539	0.00497799
CDC42SE1	FALSE	FALSE	FALSE	0.0124072	0.574659	0.565537	0.691674
CDC45	FALSE	FALSE	TRUE	0.0131746	0.466822	0.640639	0.752055
CDC7	FALSE	FALSE	FALSE	0.0805639	3.48394	0.000496559	0.00325021
CDCA4	FALSE	FALSE	FALSE	-0.0303408	-1.20776	0.227174	0.362941
CDCA8	FALSE	FALSE	FALSE	0.0268464	1.23638	0.216353	0.34953
CDIPT	FALSE	FALSE	TRUE	-0.00609927	-0.327733	0.743122	0.828584
CDK1	FALSE	FALSE	FALSE	0.0532962	2.25649	0.0240649	0.0653839
CDK10	FALSE	FALSE	TRUE	-0.0194424	-0.629418	0.529092	0.661753
CDK16	FALSE	FALSE	FALSE	0.00541305	0.189282	0.849876	0.904063
CDK2	FALSE	FALSE	TRUE	-0.0707751	-2.79432	0.00521254	0.0205084
CDK4	FALSE	FALSE	FALSE	-0.0273732	-1.17356	0.240605	0.381857
CDK5	FALSE	FALSE	TRUE	-0.0514289	-1.22141	0.221964	0.356463
CDK6	FALSE	FALSE	TRUE	-0.0523232	-1.82967	0.0673335	0.143574
CDK7	FALSE	FALSE	TRUE	-0.108837	-2.99509	0.00275149	0.0124265
CDK8	FALSE	FALSE	TRUE	0.052264	1.85847	0.0631363	0.136374
CDK9	FALSE	FALSE	TRUE	0.0743224	2.75991	0.00579408	0.022469
CDKAL1	FALSE	FALSE	TRUE	-0.0400393	-1.46902	0.141865	0.252205
CDKN1A	FALSE	FALSE	FALSE	-0.0504346	-2.32333	0.0201847	0.0579002
CDKN1B	FALSE	FALSE	TRUE	0.0589191	1.98941	0.0466876	0.108319
CDKN2C	FALSE	FALSE	TRUE	0.0588564	2.26172	0.0237395	0.064826
CDO1	FALSE	FALSE	TRUE	-0.0640326	-2.36471	0.0180665	0.0532384
CDX2	FALSE	FALSE	FALSE	0.225796	3.55957	0.000373474	0.00257733
CEBPG	FALSE	FALSE	TRUE	-0.0152716	-0.589218	0.555731	0.683587
CEP55	FALSE	FALSE	FALSE	-0.0596495	-1.98468	0.0472119	0.109163
CEP72	FALSE	FALSE	TRUE	0.0885665	1.88845	0.0589993	0.130706
CEPT1	FALSE	FALSE	FALSE	-0.0131752	-0.563895	0.57284	0.697483
CERS2	FALSE	FALSE	TRUE	0.240987	4.90421	9.55372e-07	1.79444e-05
CERS3	FALSE	FALSE	TRUE	-0.00724742	-0.245226	0.806287	0.872535
CERS4	FALSE	FALSE	TRUE	-0.0722027	-2.28935	0.0220831	0.0621088
CETN3	FALSE	FALSE	TRUE	-0.062754	-2.57409	0.0100671	0.0342982
CFB	TRUE	FALSE	FALSE	-0.0406871	-1.12099	0.262323	0.407345
CFL1	FALSE	FALSE	TRUE	0.0307098	1.13123	0.257991	0.402354
CFLAR	FALSE	FALSE	TRUE	-0.0389315	-1.39848	0.162006	0.277673
CGRRF1	FALSE	FALSE	TRUE	0.0181258	0.677102	0.49836	0.636612
CHAF1B	FALSE	FALSE	TRUE	-0.0482267	-1.5598	0.118843	0.222253
CHCHD7	FALSE	FALSE	TRUE	0.275832	9.58244	1.21738e-21	5.2591e-19
CHEK2	FALSE	FALSE	TRUE	-0.018482	-0.712519	0.476163	0.616245
CHMP4A	FALSE	FALSE	TRUE	-0.00210498	-0.0609862	0.951372	0.967041
CHMP6	FALSE	FALSE	TRUE	0.184184	5.26894	1.40561e-07	3.74829e-06
CHN1	FALSE	FALSE	TRUE	0.024262	0.64919	0.516233	0.649425
CHRAC1	FALSE	FALSE	TRUE	0.0584872	2.66323	0.00775388	0.0281013
CHRM3	FALSE	FALSE	TRUE	-0.0693097	-2.35594	0.0184983	0.0539632
CIAPIN1	FALSE	FALSE	TRUE	-0.042849	-1.94582	0.0517088	0.117446
CIRBP	FALSE	FALSE	TRUE	0.00785934	0.388718	0.697494	0.796144
CISD1	FALSE	FALSE	TRUE	-0.0460449	-1.73325	0.0830876	0.168833
CISH	FALSE	FALSE	TRUE	-0.00515746	-0.129956	0.896604	0.931537
CKB	FALSE	FALSE	TRUE	-0.0462659	-0.734342	0.46276	0.604606
CKS1B	FALSE	FALSE	TRUE	0.0482117	1.77379	0.0761332	0.157517
CLCN5	FALSE	FALSE	FALSE	0.165262	5.54237	3.07283e-08	1.00565e-06
CLIC4	FALSE	FALSE	TRUE	-0.0660962	-2.55659	0.0105876	0.0358452
CLK1	FALSE	FALSE	TRUE	0.104609	3.3093	0.000939167	0.00526909
CLK2	FALSE	FALSE	TRUE	-0.0852132	-3.57202	0.000356188	0.00248986
CLK3	FALSE	FALSE	FALSE	-0.0113028	-0.266231	0.790068	0.8632
CLOCK	FALSE	FALSE	FALSE	0.0828424	2.42402	0.0153703	0.0472933
CLPB	FALSE	FALSE	TRUE	0.127758	3.52002	0.000433769	0.00290975
CLPTM1	FALSE	FALSE	TRUE	0.0787935	2.01627	0.0438026	0.103293
CLTA	FALSE	FALSE	TRUE	-0.023621	-0.652015	0.514409	0.649021
CMPK1	FALSE	FALSE	TRUE	-0.0734295	-2.73649	0.00622263	0.0237892
CNDP2	FALSE	FALSE	TRUE	-0.098035	-3.70341	0.000214059	0.00161104
CNOT3	FALSE	FALSE	TRUE	-0.08821	-3.16081	0.0015788	0.00785761
CNOT4	FALSE	FALSE	TRUE	-0.0177487	-0.454436	0.649526	0.758421
CNOT7	FALSE	FALSE	TRUE	0.0155003	0.560791	0.574954	0.698925
CNOT8	FALSE	FALSE	TRUE	0.0395444	1.81292	0.0698787	0.147834
CNPY3	FALSE	FALSE	FALSE	-0.0863944	-3.44128	0.000581741	0.00360619
COASY	FALSE	FALSE	TRUE	0.107582	3.7269	0.000195103	0.00150508
COBL	FALSE	FALSE	TRUE	-0.0143631	-0.474359	0.635256	0.746954
COG2	FALSE	FALSE	TRUE	0.0960709	2.9881	0.0028152	0.0126421
COG7	FALSE	FALSE	TRUE	-0.0461321	-1.23497	0.216876	0.350114
COMT	FALSE	FALSE	TRUE	0.043362	1.99733	0.0458212	0.106591
COPS2	FALSE	FALSE	TRUE	0.118181	3.8699	0.000109691	0.000925515
COPS5	FALSE	FALSE	TRUE	0.05375	2.45465	0.0141218	0.0442716
COPZ1	FALSE	FALSE	TRUE	-0.067977	-2.48414	0.0130053	0.0415555
COQ3	FALSE	FALSE	TRUE	0.134956	4.9643	7.02821e-07	1.46076e-05
CORO1A	TRUE	FALSE	FALSE	0.053555	2.26075	0.0237997	0.0649083
COX4I1	FALSE	FALSE	TRUE	-0.0826369	-3.19163	0.00141986	0.00730212
COX5A	FALSE	FALSE	TRUE	-0.0881489	-3.63012	0.000284947	0.00202605
COX5B	FALSE	FALSE	TRUE	0.0292643	0.501936	0.615726	0.728749
COX6B2	FALSE	FALSE	TRUE	0.118588	2.4283	0.0151901	0.0469395
COX7B	FALSE	FALSE	FALSE	0.0585247	1.63487	0.102113	0.198349
CPD	FALSE	FALSE	TRUE	0.0113077	0.496355	0.619656	0.732198
CPE	FALSE	FALSE	TRUE	-0.0531548	-2.43619	0.0148632	0.0461271
CPSF4	FALSE	FALSE	TRUE	-0.0360938	-1.01635	0.309493	0.455696
CPT1A	FALSE	FALSE	TRUE	0.109629	3.99169	6.61534e-05	0.000617753
CRABP1	FALSE	FALSE	TRUE	0.0345428	1.26636	0.205419	0.335631
CRCP	FALSE	FALSE	TRUE	-0.0318523	-1.30113	0.193249	0.320351
CREB1	TRUE	FALSE	FALSE	-0.143452	-5.56342	2.72533e-08	9.344e-07
CREB3	FALSE	FALSE	FALSE	-0.0675671	-2.63471	0.00843608	0.0300197
CREB3L1	FALSE	FALSE	FALSE	-0.141821	-4.11041	3.98647e-05	0.000431282
CREB3L4	FALSE	FALSE	FALSE	-0.131686	-5.5513	2.92049e-08	9.70502e-07
CRK	FALSE	FALSE	TRUE	-0.00556889	-0.260218	0.794702	0.866073
CROT	FALSE	FALSE	TRUE	-0.0318287	-1.02	0.307757	0.454067
CRY1	FALSE	FALSE	TRUE	0.0618493	1.82639	0.0678258	0.144481
CRYAA	FALSE	FALSE	FALSE	0.0968256	2.83199	0.00463679	0.0187559
CRYZ	FALSE	FALSE	TRUE	0.00965772	0.311117	0.755719	0.835594
CS	FALSE	FALSE	TRUE	0.0385888	1.13343	0.257064	0.401488
CSF3	FALSE	FALSE	TRUE	0.00561106	0.1503	0.880531	0.924173
CSK	TRUE	FALSE	FALSE	0.0873843	3.00183	0.00269134	0.0122385
CSNK1A1	FALSE	FALSE	TRUE	0.0464469	1.41464	0.15721	0.271009
CSNK1A1L	FALSE	FALSE	TRUE	0.0242451	0.964669	0.334738	0.483959
CSNK1D	FALSE	FALSE	TRUE	0.048227	1.60804	0.107864	0.207099
CSNK1E	FALSE	FALSE	TRUE	0.00235068	0.120264	0.904277	0.935907
CSNK1G2	FALSE	FALSE	TRUE	-0.0551829	-3.01451	0.00258151	0.0117887
CSNK1G3	FALSE	FALSE	TRUE	-0.0695747	-2.74743	0.00601908	0.023258
CSNK2A1	FALSE	FALSE	TRUE	0.0214395	0.88126	0.378202	0.525011
CSNK2A2	FALSE	FALSE	TRUE	-0.00414641	-0.145205	0.884552	0.924798
CSNK2B	FALSE	FALSE	TRUE	-0.0550068	-1.83086	0.0671569	0.143339
CTBP1	FALSE	FALSE	TRUE	0.0970593	3.98962	6.67323e-05	0.000618634
CTBP2	FALSE	FALSE	TRUE	-0.0534112	-2.10316	0.0354808	0.0876372
CTCF	FALSE	FALSE	FALSE	-0.0356368	-1.37999	0.167626	0.285096
CTCFL	FALSE	FALSE	FALSE	0.0431985	1.40172	0.161035	0.27628
CTGF	FALSE	FALSE	FALSE	-0.0465685	-1.38868	0.164965	0.281235
CTH	FALSE	FALSE	TRUE	-0.0454818	-2.30165	0.021379	0.060602
CTLA4	TRUE	FALSE	FALSE	-0.048215	-2.14866	0.0316893	0.0811007
CTNNBIP1	FALSE	FALSE	TRUE	-0.0194053	-0.617572	0.536874	0.667615
CTSD	FALSE	FALSE	FALSE	0.198452	4.96465	7.01572e-07	1.46076e-05
CTSK	TRUE	FALSE	FALSE	-0.0224343	-0.58763	0.556796	0.684011
CTSL1	FALSE	FALSE	FALSE	-0.00762304	-0.202171	0.839787	0.897643
CTSL2	FALSE	FALSE	FALSE	0.119071	3.87156	0.000108947	0.000922859
CTTN	FALSE	FALSE	TRUE	0.0471125	2.38423	0.0171366	0.0515529
CUL2	FALSE	FALSE	TRUE	-0.0347214	-0.977417	0.328391	0.477338
CXADR	FALSE	FALSE	TRUE	0.0231258	0.733995	0.462972	0.604606
CXCL1	TRUE	FALSE	FALSE	0.106234	3.32724	0.000880825	0.0050068
CXCL2	FALSE	FALSE	TRUE	-0.0828136	-3.05387	0.00226605	0.0105945
CXCR2	FALSE	FALSE	TRUE	0.0262541	1.05421	0.291817	0.438639
CXCR4	TRUE	FALSE	FALSE	-0.0081126	-0.30325	0.761707	0.839432
CXCR7	FALSE	FALSE	FALSE	0.0991971	1.89246	0.0584636	0.129786
CYB561	FALSE	FALSE	TRUE	0.0487847	1.41759	0.156348	0.270169
CYB5A	FALSE	FALSE	FALSE	-0.0541796	-1.59141	0.111554	0.212859
CYC1	FALSE	FALSE	TRUE	-0.0453116	-2.10889	0.0349828	0.0867541
CYCS	FALSE	FALSE	TRUE	0.0178887	0.544951	0.585801	0.70492
CYP1A1	FALSE	FALSE	TRUE	0.138839	4.16163	3.1909e-05	0.000359038
CYP20A1	FALSE	FALSE	TRUE	-0.111493	-4.96045	7.16853e-07	1.46076e-05
CYP24A1	FALSE	FALSE	TRUE	-0.0902703	-3.93424	8.41201e-05	0.00074467
CYP3A5	FALSE	FALSE	FALSE	-0.0185221	-0.98736	0.323494	0.472127
CYP51A1	FALSE	FALSE	TRUE	-0.0202655	-0.697095	0.485762	0.625669
DAP	FALSE	TRUE	FALSE	0.0712134	2.88843	0.00388137	0.0163745
DAPK1	FALSE	FALSE	TRUE	-0.00219064	-0.0631798	0.949625	0.966175
DARS	FALSE	FALSE	FALSE	0.0214777	0.701576	0.482963	0.623923
DAXX	FALSE	FALSE	TRUE	0.0326421	0.712792	0.475994	0.616245
DBI	FALSE	FALSE	TRUE	-0.0208218	-0.724745	0.468628	0.610149
DCK	FALSE	FALSE	TRUE	-0.0654924	-2.16495	0.030419	0.0785945
DCLRE1B	FALSE	FALSE	TRUE	0.0711923	3.29445	0.000990178	0.00546905
DCP1A	FALSE	FALSE	FALSE	0.00589846	0.164886	0.869038	0.917459
DCPS	FALSE	FALSE	TRUE	0.104079	2.64605	0.00815868	0.0292423
DCTN6	FALSE	FALSE	TRUE	-0.0594861	-1.53915	0.123805	0.229348
DCXR	FALSE	FALSE	TRUE	-0.0800663	-2.52784	0.0114945	0.0378933
DDAH2	FALSE	FALSE	FALSE	0.128905	4.07327	4.67766e-05	0.000484856
DDB2	FALSE	FALSE	FALSE	-0.00484708	-0.258401	0.796103	0.866289
DDIT3	FALSE	FALSE	FALSE	0.00155783	0.062562	0.950117	0.96622
DDIT4	FALSE	FALSE	TRUE	-0.0634255	-2.20263	0.0276471	0.0732734
DDOST	FALSE	FALSE	TRUE	0.079686	2.43404	0.0149516	0.0463349
DDR1	FALSE	FALSE	TRUE	0.00934635	0.414925	0.678207	0.781065
DDX49	FALSE	FALSE	TRUE	-0.0543426	-2.44284	0.0145924	0.0454172
DECR1	FALSE	FALSE	TRUE	-0.0456481	-1.52642	0.126943	0.232567
DENND2D	FALSE	FALSE	FALSE	-0.0438845	-1.43363	0.151716	0.263641
DERL1	FALSE	FALSE	TRUE	-0.00776562	-0.260831	0.794229	0.866073
DFFA	FALSE	FALSE	TRUE	-0.171645	-4.94669	7.6925e-07	1.55288e-05
DFFB	FALSE	FALSE	TRUE	0.0245853	0.745972	0.455705	0.598737
DGCR14	FALSE	FALSE	FALSE	0.207685	4.9309	8.33929e-07	1.62278e-05
DGKA	FALSE	FALSE	TRUE	-0.0652031	-1.97603	0.048184	0.110645
DGKZ	FALSE	FALSE	TRUE	0.073328	2.67573	0.00747091	0.0274909
DHCR24	FALSE	FALSE	FALSE	-0.0480803	-1.46375	0.143298	0.252907
DHDDS	FALSE	FALSE	TRUE	-0.108257	-3.25437	0.00114085	0.00611473
DHFR	FALSE	FALSE	TRUE	-0.0845064	-3.29378	0.00099253	0.00546905
DHH	FALSE	FALSE	TRUE	-0.0362491	-1.504	0.132618	0.239511
DHRS2	FALSE	FALSE	TRUE	-0.050727	-2.10652	0.0351887	0.0871646
DHRS3	FALSE	FALSE	TRUE	-0.0360217	-1.5578	0.119317	0.222753
DHRS7	FALSE	FALSE	TRUE	-0.00474628	-0.184422	0.853687	0.90657
DHX29	FALSE	FALSE	TRUE	-0.0148654	-0.481998	0.62982	0.742177
DHX8	FALSE	FALSE	TRUE	-0.0596776	-2.5657	0.0103138	0.034973
DIABLO	FALSE	FALSE	TRUE	-0.0536547	-1.81738	0.0691944	0.146673
DICER1	FALSE	FALSE	TRUE	-0.0154118	-0.558562	0.576475	0.70033
DIDO1	FALSE	FALSE	TRUE	-0.0912665	-3.71173	0.000207159	0.00156456
DKC1	FALSE	FALSE	FALSE	-0.0902167	-2.32504	0.0200934	0.057715
DLC1	FALSE	FALSE	TRUE	0.103594	2.99552	0.0027476	0.0124265
DLD	FALSE	FALSE	TRUE	0.00902873	0.395214	0.692695	0.794173
DLGAP5	FALSE	FALSE	TRUE	0.00240951	0.0860765	0.931408	0.953931
DLX3	FALSE	FALSE	TRUE	0.0744057	3.17687	0.00149404	0.00750657
DMD	FALSE	FALSE	FALSE	-0.0563825	-0.967268	0.333438	0.482725
DMTF1	FALSE	FALSE	TRUE	0.00407408	0.20046	0.841125	0.898049
DNAJA3	FALSE	FALSE	TRUE	0.0232896	0.870584	0.384006	0.5317
DNAJB2	FALSE	FALSE	TRUE	-0.0691218	-2.3834	0.0171753	0.0515975
DNAJB6	FALSE	FALSE	TRUE	0.0491083	1.58467	0.113078	0.214819
DNAJB9	FALSE	FALSE	TRUE	0.27569	5.93955	2.96987e-09	1.49184e-07
DNAJC15	FALSE	FALSE	TRUE	-0.0509275	-1.75	0.0801537	0.164106
DNM1L	FALSE	FALSE	TRUE	-0.0617162	-2.03673	0.0417078	0.0995458
DNMT3A	FALSE	FALSE	FALSE	-0.0239748	-0.74354	0.457175	0.599211
DNTTIP2	FALSE	FALSE	TRUE	0.00367148	0.121637	0.903189	0.935229
DOK4	FALSE	FALSE	TRUE	0.00114547	0.0412846	0.96707	0.978063
DPYD	FALSE	FALSE	TRUE	-0.0553127	-2.2963	0.0216826	0.0612215
DR1	FALSE	FALSE	TRUE	-0.0432531	-1.15167	0.249488	0.391639
DRD1	FALSE	FALSE	TRUE	0.0443474	1.30033	0.193522	0.320431
DSE	FALSE	FALSE	TRUE	-0.0219764	-0.905276	0.365345	0.512432
DTNA	FALSE	FALSE	TRUE	0.0584413	2.59251	0.00954421	0.0328796
DTX2	FALSE	FALSE	TRUE	-0.0234247	-0.90745	0.364195	0.51115
DTX3L	FALSE	FALSE	TRUE	0.00406912	0.166631	0.867664	0.916457
DUSP14	FALSE	FALSE	FALSE	-0.0215909	-0.836219	0.403055	0.549968
DUSP22	FALSE	FALSE	TRUE	0.00108621	0.0431755	0.965563	0.978063
DUSP28	FALSE	FALSE	TRUE	0.190026	5.6021	2.18343e-08	7.7315e-07
DUSP3	FALSE	FALSE	TRUE	0.00194779	0.0881404	0.929767	0.953355
DUSP4	FALSE	FALSE	TRUE	0.00585281	0.320549	0.74856	0.831306
DUSP6	FALSE	FALSE	FALSE	0.00434995	0.124332	0.901055	0.934364
DUT	FALSE	FALSE	TRUE	0.133161	5.60604	2.13446e-08	7.7315e-07
DVL2	FALSE	FALSE	TRUE	0.190639	1.57808	0.114584	0.216672
DYNLL1	FALSE	FALSE	TRUE	0.0326663	0.936855	0.34886	0.497
DYNLL2	FALSE	FALSE	TRUE	0.0629439	2.37664	0.0174931	0.0521174
DYNLT3	FALSE	FALSE	FALSE	-0.0122532	-0.453882	0.649925	0.758421
DYRK2	FALSE	FALSE	TRUE	-0.0141181	-0.670021	0.502863	0.638931
DYRK3	FALSE	FALSE	TRUE	0.0821239	2.546	0.010914	0.0366061
E2F6	FALSE	FALSE	TRUE	-0.0986887	-3.95414	7.7431e-05	0.000702735
E2F8	FALSE	FALSE	FALSE	0.0668774	3.30699	0.000946938	0.00527852
EAPP	FALSE	FALSE	TRUE	-0.0471232	-1.86192	0.0626483	0.135636
EBF1	FALSE	FALSE	TRUE	0.0514956	1.62347	0.104526	0.201946
EBNA1BP2	FALSE	FALSE	TRUE	0.0313355	1.11055	0.266795	0.411921
EBP	FALSE	FALSE	FALSE	0.0993514	4.26431	2.02682e-05	0.000237931
ECD	FALSE	FALSE	TRUE	0.0538929	2.00464	0.0450334	0.105159
ECH1	FALSE	FALSE	TRUE	0.0332997	1.5644	0.117761	0.22042
ECHS1	FALSE	FALSE	FALSE	-0.0318932	-1.46581	0.142736	0.252299
ECSIT	FALSE	FALSE	TRUE	0.0954174	2.40152	0.0163483	0.0495961
EDNRB	FALSE	FALSE	TRUE	0.012508	0.474602	0.635083	0.746954
EEF1D	FALSE	FALSE	TRUE	-0.0758529	-2.70702	0.00680258	0.0253337
EFCAB2	FALSE	FALSE	TRUE	0.0401553	1.17013	0.241982	0.382759
EFNB2	FALSE	FALSE	TRUE	0.0230868	1.03442	0.300969	0.447722
EFNB3	FALSE	FALSE	TRUE	-0.0547923	-2.63253	0.00849044	0.0300556
EGFL8	FALSE	FALSE	TRUE	0.0345006	1.67784	0.0934145	0.184776
EGFR	FALSE	FALSE	TRUE	0.0474563	1.86387	0.0623743	0.135397
EGLN3	FALSE	FALSE	TRUE	0.0177462	0.65557	0.512118	0.648021
EGR1	FALSE	FALSE	FALSE	0.130846	3.85751	0.000115389	0.000954946
EGR3	FALSE	FALSE	TRUE	0.0563079	2.00884	0.0445853	0.104565
EHF	FALSE	FALSE	TRUE	0.0535088	2.25987	0.0238547	0.0649691
EHHADH	FALSE	FALSE	FALSE	-0.0715609	-1.87136	0.061329	0.133674
EIF1B	FALSE	FALSE	TRUE	-0.123275	-5.1596	2.53039e-07	6.18622e-06
EIF2AK1	FALSE	FALSE	TRUE	-0.0554877	-2.35354	0.018618	0.0541249
EIF2AK2	FALSE	FALSE	FALSE	0.0305585	0.993079	0.3207	0.469486
EIF2B2	FALSE	FALSE	TRUE	-0.00988827	-0.538807	0.590034	0.708828
EIF2C1	FALSE	FALSE	FALSE	-0.0155628	-0.462481	0.643748	0.753539
EIF2S2	FALSE	FALSE	TRUE	-0.0292919	-1.03611	0.300179	0.447722
EIF3G	FALSE	FALSE	TRUE	0.0330013	1.4023	0.160862	0.276201
EIF3H	FALSE	FALSE	TRUE	0.0265029	1.02913	0.303448	0.449244
EIF4A2	FALSE	FALSE	TRUE	-0.0416236	-1.1645	0.244255	0.385384
EIF4B	FALSE	FALSE	TRUE	0.0309681	1.11337	0.265583	0.41093
EIF4E	FALSE	FALSE	TRUE	-0.00764747	-0.266684	0.789719	0.8632
EIF4E3	FALSE	FALSE	TRUE	0.135753	4.09749	4.21517e-05	0.000448511
EIF4EBP1	FALSE	FALSE	FALSE	-0.0338185	-1.18886	0.234528	0.373584
EIF4EBP2	FALSE	FALSE	TRUE	-0.00207253	-0.0862811	0.931245	0.953931
EIF4EBP3	FALSE	FALSE	TRUE	0.0932932	4.50463	6.73723e-06	9.44962e-05
EIF5A	FALSE	FALSE	TRUE	0.0861177	2.27848	0.0227228	0.0633651
ELAC2	FALSE	FALSE	TRUE	0.0109943	0.447154	0.654775	0.763086
ELF1	TRUE	FALSE	FALSE	-0.113137	-3.4796	0.000504669	0.00328339
ELF4	FALSE	FALSE	FALSE	0.00649516	0.227509	0.820033	0.884746
ELK1	FALSE	FALSE	FALSE	0.0346139	0.755183	0.45016	0.593868
ELK3	FALSE	FALSE	FALSE	0.0659239	2.14332	0.0321152	0.0817189
ELL3	FALSE	FALSE	TRUE	0.00953647	0.342821	0.731741	0.821498
ELOVL6	FALSE	FALSE	TRUE	0.0534832	1.97917	0.0478289	0.110139
EMD	FALSE	FALSE	FALSE	-0.0511552	-2.11741	0.0342542	0.0854377
ENOPH1	FALSE	FALSE	TRUE	0.175186	4.84102	1.31439e-06	2.38578e-05
ENOSF1	FALSE	FALSE	TRUE	-0.100427	-4.57293	4.87733e-06	7.16669e-05
EPHA3	FALSE	FALSE	TRUE	-0.0225322	-0.706205	0.48008	0.62057
EPHX1	FALSE	FALSE	FALSE	-0.0247931	-1.22521	0.220528	0.355213
EPHX2	FALSE	FALSE	TRUE	0.0989498	2.78905	0.00529792	0.0208064
EPO	TRUE	FALSE	FALSE	-0.0405964	-0.366143	0.714267	0.805649
EPS8	FALSE	FALSE	TRUE	-0.0385993	-1.13037	0.258351	0.40236
ERAP1	FALSE	FALSE	TRUE	0.00624086	0.291248	0.770868	0.847798
ERBB3	FALSE	FALSE	TRUE	0.0996879	4.10123	4.14778e-05	0.000443525
ERCC1	FALSE	FALSE	TRUE	-0.00948447	-0.33484	0.737754	0.825246
ERCC3	TRUE	FALSE	FALSE	0.0858488	2.88323	0.003946	0.0165502
ERCC5	FALSE	FALSE	TRUE	0.173776	5.28317	1.30101e-07	3.5572e-06
ERF	FALSE	FALSE	FALSE	-0.058555	-2.28491	0.0223427	0.0626757
ERG	FALSE	FALSE	FALSE	0.11593	4.10408	4.0971e-05	0.000440285
ERGIC1	FALSE	FALSE	FALSE	-0.0325658	-1.14269	0.253198	0.39631
ERGIC2	FALSE	FALSE	TRUE	-0.0318934	-1.36542	0.172158	0.292344
ERH	FALSE	FALSE	TRUE	0.25744	4.46826	7.98757e-06	0.000106642
ERLIN1	FALSE	FALSE	FALSE	0.0249237	0.922674	0.356203	0.503008
ERO1L	FALSE	FALSE	FALSE	0.00995942	0.433775	0.664463	0.771368
ESD	FALSE	FALSE	TRUE	-0.000269348	-0.0102189	0.991847	0.99461
ESR1	TRUE	FALSE	FALSE	-0.0289641	-1.03327	0.301506	0.448162
ETFA	FALSE	FALSE	TRUE	0.136253	3.30778	0.000944271	0.00527852
ETFB	FALSE	FALSE	TRUE	0.0416043	1.40405	0.16034	0.275524
ETNK1	FALSE	FALSE	TRUE	-0.0116869	-0.436436	0.662531	0.769805
ETS2	FALSE	FALSE	FALSE	0.0621137	2.13121	0.0331003	0.0837198
ETV1	FALSE	FALSE	TRUE	0.0627503	1.9889	0.0467437	0.108333
ETV5	FALSE	FALSE	TRUE	0.129995	3.62994	0.000285148	0.00202605
EVL	FALSE	FALSE	TRUE	-0.0471117	-1.8644	0.0623003	0.135397
EWSR1	FALSE	FALSE	TRUE	0.150314	4.93669	8.0966e-07	1.60446e-05
EXOC2	FALSE	FALSE	TRUE	-0.010297	-0.206561	0.836358	0.895654
EXOC3	FALSE	FALSE	TRUE	-0.0546692	-1.87173	0.0612775	0.133674
EXOC6	FALSE	FALSE	TRUE	-0.0295358	-1.03816	0.299225	0.447284
EXOSC4	FALSE	FALSE	TRUE	0.0474418	2.02323	0.0430803	0.101809
EXOSC8	FALSE	FALSE	TRUE	0.0182139	0.583187	0.559783	0.686616
EXT1	FALSE	FALSE	TRUE	-0.133066	-2.47988	0.013162	0.0417974
EXT2	FALSE	FALSE	TRUE	-0.0518867	-2.19983	0.0278459	0.073607
EYA1	FALSE	FALSE	TRUE	0.0514558	2.12172	0.03389	0.0848231
EZH1	FALSE	FALSE	TRUE	0.0721249	2.65824	0.00786952	0.028425
EZH2	FALSE	FALSE	FALSE	0.0348471	1.45725	0.145084	0.255197
F10	FALSE	FALSE	TRUE	0.0361798	1.51941	0.128697	0.234923
F11	FALSE	FALSE	TRUE	-0.0793621	-3.30024	0.000969986	0.00537223
F2R	FALSE	FALSE	TRUE	0.332525	5.98849	2.20351e-09	1.13324e-07
F2RL1	FALSE	FALSE	TRUE	-0.0527937	-2.80612	0.00502552	0.0199177
F3	FALSE	FALSE	TRUE	-0.0298653	-1.24485	0.213221	0.346024
FABP1	FALSE	FALSE	FALSE	-0.0993747	-3.56162	0.000370574	0.00256551
FABP4	FALSE	FALSE	FALSE	-0.0193104	-0.803115	0.42193	0.570366
FABP6	FALSE	FALSE	TRUE	0.178605	5.45562	5.01675e-08	1.52622e-06
FADD	TRUE	FALSE	FALSE	0.147541	4.28963	1.80944e-05	0.000217133
FADS3	FALSE	FALSE	TRUE	0.0941667	3.36877	0.000758373	0.00442726
FAIM	FALSE	FALSE	TRUE	0.08314	2.16172	0.0306671	0.0791409
FAM114A2	FALSE	FALSE	TRUE	-0.0167181	-0.537687	0.590807	0.709363
FAM120A	FALSE	FALSE	TRUE	0.022176	0.684063	0.493954	0.63344
FAM20B	FALSE	FALSE	TRUE	-0.0299624	-1.11903	0.263159	0.40835
FAM3C	FALSE	FALSE	TRUE	-0.0414125	-1.534	0.125067	0.230498
FANCG	FALSE	FALSE	TRUE	0.0265168	0.993361	0.320562	0.469486
FAS	TRUE	FALSE	FALSE	0.166208	5.53044	3.28863e-08	1.06022e-06
FASLG	TRUE	FALSE	FALSE	0.0535576	2.19786	0.0279857	0.0738084
FASTKD5	FALSE	FALSE	TRUE	0.0214536	0.738376	0.460307	0.601854
FBP1	TRUE	FALSE	FALSE	-0.117699	-3.34509	0.000826112	0.00477113
FBXL12	FALSE	FALSE	TRUE	0.12037	3.49816	0.000470869	0.00311033
FBXL20	FALSE	FALSE	TRUE	-0.0259992	-0.95843	0.337873	0.486862
FBXO11	FALSE	FALSE	TRUE	-0.0299293	-1.30773	0.191002	0.318053
FBXO5	FALSE	FALSE	TRUE	-0.0767557	-1.774	0.0760979	0.157517
FBXO7	FALSE	FALSE	FALSE	0.0145127	0.533875	0.593442	0.71134
FBXW11	FALSE	FALSE	TRUE	-0.194713	-3.17143	0.00152229	0.00761146
FBXW7	FALSE	FALSE	TRUE	0.0164865	0.677063	0.498384	0.636612
FCGR2A	TRUE	FALSE	FALSE	0.00564592	0.267275	0.789264	0.8632
FCHO1	FALSE	FALSE	TRUE	0.00754228	0.325631	0.744712	0.828736
FDFT1	FALSE	FALSE	TRUE	-0.0648323	-2.94027	0.00328809	0.01429
FDPS	FALSE	FALSE	FALSE	0.168006	5.58755	2.3737e-08	8.26967e-07
FDX1	FALSE	FALSE	TRUE	0.0198002	0.92959	0.352609	0.499035
FDXR	FALSE	FALSE	TRUE	-0.03933	-1.55892	0.119052	0.222449
FECH	FALSE	FALSE	TRUE	-0.0321472	-0.945921	0.344215	0.492388
FEN1	FALSE	FALSE	TRUE	-0.109768	-5.06916	4.07968e-07	8.99194e-06
FEZ1	FALSE	FALSE	TRUE	-0.0872163	-3.17681	0.00149436	0.00750657
FFAR1	FALSE	FALSE	TRUE	-0.0131152	-0.551295	0.581446	0.703002
FGA	FALSE	FALSE	FALSE	0.0147981	0.532855	0.594148	0.711791
FGB	FALSE	FALSE	FALSE	-0.111281	-3.78854	0.000152575	0.00119406
FGF9	FALSE	FALSE	TRUE	-0.0226735	-1.0703	0.284514	0.430056
FGFR1	FALSE	FALSE	TRUE	-0.0308601	-1.06473	0.287027	0.433248
FGFR1OP	FALSE	FALSE	FALSE	-0.00277178	-0.0793067	0.936791	0.958535
FGFR2	FALSE	FALSE	TRUE	0.0814856	3.02144	0.00252318	0.0115713
FGFRL1	FALSE	FALSE	TRUE	0.0809322	3.28737	0.00101535	0.00553827
FGG	FALSE	FALSE	FALSE	-0.0626003	-1.85699	0.0633469	0.136693
FGR	TRUE	FALSE	FALSE	-0.0502824	-1.70262	0.0886748	0.177227
FHL2	FALSE	FALSE	TRUE	0.0631391	1.91879	0.0550446	0.12385
FIBP	FALSE	FALSE	TRUE	-0.0744282	-2.28298	0.0224563	0.0628311
FIGF	FALSE	FALSE	FALSE	0.0592309	1.94114	0.0522737	0.118212
FIS1	FALSE	FALSE	TRUE	0.116703	3.05075	0.00228974	0.0106591
FKBP14	FALSE	FALSE	TRUE	-0.0224153	-0.764098	0.44483	0.58957
FKBP3	FALSE	FALSE	TRUE	0.254501	8.22234	2.28874e-16	6.17959e-14
FKBP4	FALSE	FALSE	TRUE	0.0327395	0.719991	0.47155	0.61188
FLI1	TRUE	FALSE	FALSE	0.0485876	2.11482	0.0344743	0.0858876
FLT1	FALSE	FALSE	TRUE	-0.1071	-3.68289	0.000232024	0.00171634
FOS	FALSE	FALSE	FALSE	0.0164198	0.683908	0.494052	0.63344
FOSL1	TRUE	FALSE	FALSE	0.00751945	0.30866	0.757587	0.836458
FOSL2	FALSE	FALSE	FALSE	-0.0276467	-0.964062	0.335042	0.483963
FOXA3	FALSE	FALSE	FALSE	-0.152811	-6.35375	2.20876e-10	1.32525e-08
FOXJ2	FALSE	FALSE	FALSE	-0.226541	-6.50657	8.12129e-11	5.48324e-09
FOXN3	FALSE	FALSE	FALSE	-0.0231905	-1.01115	0.311972	0.458315
FOXO3	FALSE	FALSE	FALSE	0.0388304	1.34077	0.18003	0.303564
FOXP3	FALSE	FALSE	FALSE	-0.0619969	-2.69159	0.00712517	0.0263986
FOXP4	FALSE	FALSE	TRUE	0.0509521	1.68501	0.0920232	0.182303
FOXR1	FALSE	FALSE	TRUE	0.0722211	2.50799	0.0121603	0.0395266
FTH1	FALSE	FALSE	FALSE	-0.0314494	-1.43743	0.150632	0.262056
FTL	FALSE	FALSE	FALSE	0.0253987	0.758191	0.448357	0.592325
FTSJ1	FALSE	FALSE	FALSE	-0.00912185	-0.375506	0.707293	0.80155
FURIN	FALSE	FALSE	FALSE	0.0166881	0.602039	0.547164	0.675743
FUS	FALSE	FALSE	TRUE	-0.0548297	-2.00681	0.0448015	0.104853
FUT1	FALSE	FALSE	TRUE	0.130622	2.95812	0.00310372	0.0136817
FXYD2	FALSE	FALSE	TRUE	-0.0826198	-3.44303	0.000578003	0.00360619
FYN	FALSE	FALSE	TRUE	-0.134323	-4.76002	1.96752e-06	3.26911e-05
FZD4	FALSE	FALSE	TRUE	-0.0407793	-1.28767	0.197896	0.326053
FZD7	FALSE	FALSE	TRUE	0.0771027	2.67051	0.00758787	0.0276908
G2E3	FALSE	FALSE	TRUE	-0.0309861	-1.28469	0.198935	0.327515
G3BP1	FALSE	FALSE	TRUE	-7.65188e-05	-0.00347021	0.997231	0.998155
G3BP2	FALSE	FALSE	TRUE	-0.220939	-4.79269	1.67333e-06	2.84598e-05
G6PC	FALSE	FALSE	FALSE	-0.00640539	-0.26684	0.789599	0.8632
G6PD	FALSE	FALSE	FALSE	0.196081	7.28859	3.41123e-13	4.33427e-11
GAA	FALSE	FALSE	TRUE	-0.0299906	-0.822056	0.411068	0.55738
GABARAPL1	FALSE	FALSE	TRUE	-0.088779	-3.57513	0.000351987	0.00246848
GABBR1	FALSE	FALSE	TRUE	-0.0339091	-0.934147	0.350254	0.49773
GABPB1	TRUE	FALSE	FALSE	0.00448012	0.145559	0.884273	0.924798
GABPB2	FALSE	FALSE	TRUE	0.0798499	3.06911	0.0021537	0.0101794
GADD45A	FALSE	FALSE	TRUE	0.264951	5.63134	1.84476e-08	6.99067e-07
GADD45B	FALSE	FALSE	FALSE	0.0973715	2.2073	0.0273197	0.0727627
GALE	FALSE	FALSE	TRUE	0.0442752	1.32559	0.18501	0.310264
GALNS	FALSE	FALSE	TRUE	-0.0114588	-0.441534	0.658838	0.766338
GALT	FALSE	FALSE	TRUE	-0.192534	-5.21671	1.86401e-07	4.62788e-06
GAMT	FALSE	FALSE	TRUE	-0.0655992	-1.79396	0.0728545	0.15308
GAPDH	FALSE	FALSE	FALSE	-0.0730409	-2.11095	0.0348053	0.0864613
GAS7	FALSE	FALSE	TRUE	0.0787783	2.47274	0.0134275	0.0424647
GATA2	TRUE	FALSE	FALSE	0.15074	5.76902	8.25128e-09	3.6373e-07
GATA3	FALSE	FALSE	FALSE	-0.0113608	-0.443441	0.657458	0.765558
GATAD2B	FALSE	FALSE	TRUE	0.0131071	0.516337	0.605633	0.719959
GBA	FALSE	FALSE	TRUE	0.0272175	1.05953	0.289388	0.436203
GBGT1	FALSE	FALSE	TRUE	-0.0307381	-1.17072	0.241744	0.382759
GBP2	FALSE	FALSE	FALSE	-0.0330886	-1.03856	0.299037	0.447284
GCA	TRUE	FALSE	FALSE	0.0644521	2.07176	0.0383175	0.0926828
GCAT	FALSE	FALSE	TRUE	-0.0614977	-1.78009	0.0750966	0.15597
GCDH	FALSE	FALSE	TRUE	-0.0881396	-3.4797	0.000504488	0.00328339
GCK	FALSE	FALSE	TRUE	-0.0406331	-1.88229	0.0598311	0.132232
GCLC	FALSE	FALSE	TRUE	0.0104918	0.564868	0.572179	0.69707
GCLM	FALSE	FALSE	TRUE	0.0607671	2.27674	0.0228264	0.0633651
GDI1	FALSE	FALSE	FALSE	-0.00557993	-0.211369	0.832604	0.893977
GDPD5	FALSE	FALSE	TRUE	-0.21377	-3.19377	0.00140939	0.00728296
GFOD1	FALSE	FALSE	TRUE	-0.134582	-5.3409	9.48677e-08	2.73219e-06
GFPT2	FALSE	FALSE	TRUE	0.119612	3.68124	0.000233535	0.00172162
GGA2	FALSE	FALSE	TRUE	0.0237513	0.587288	0.557026	0.684011
GGCX	FALSE	FALSE	TRUE	0.0877863	2.84111	0.00450631	0.0183653
GGH	FALSE	FALSE	TRUE	0.0559077	1.81669	0.0692992	0.146751
GGPS1	FALSE	FALSE	TRUE	-0.0558065	-1.84466	0.0651214	0.139684
GGT1	FALSE	FALSE	TRUE	0.0243645	0.840846	0.400458	0.546769
GJA1	FALSE	FALSE	TRUE	-0.0720255	-3.02049	0.00253115	0.0115832
GK	FALSE	FALSE	FALSE	-0.0177874	-0.747181	0.454975	0.598189
GLDC	FALSE	FALSE	TRUE	0.0534472	2.26767	0.0233742	0.0642472
GLOD4	FALSE	FALSE	TRUE	-0.044845	-2.14377	0.0320794	0.0817189
GLRX	FALSE	FALSE	TRUE	-0.062696	-2.06448	0.0390026	0.0941291
GLUL	FALSE	FALSE	TRUE	-0.000343225	-0.0123825	0.990121	0.99334
GM2A	FALSE	FALSE	FALSE	0.0548439	1.10118	0.270848	0.415211
GMDS	FALSE	FALSE	TRUE	0.0315092	0.901867	0.367153	0.513966
GMEB1	FALSE	FALSE	FALSE	-0.0348162	-1.53461	0.124916	0.230417
GMNN	FALSE	FALSE	TRUE	0.0548143	1.68843	0.0913649	0.181705
GMPR2	FALSE	FALSE	FALSE	-0.00966895	-0.347704	0.728071	0.817802
GNA11	FALSE	FALSE	TRUE	-0.000432657	-0.0190343	0.984814	0.988935
GNA13	FALSE	FALSE	TRUE	0.00775854	0.335062	0.737587	0.825246
GNA15	FALSE	FALSE	TRUE	0.109878	3.74018	0.000185091	0.00144331
GNAI1	FALSE	FALSE	TRUE	-0.0125355	-0.517928	0.604522	0.719043
GNAI2	FALSE	FALSE	FALSE	0.0221477	1.05873	0.289754	0.436449
GNAI3	FALSE	FALSE	FALSE	0.0182754	0.645883	0.518372	0.651737
GNAS	FALSE	FALSE	TRUE	-0.0223756	-0.764952	0.444321	0.58957
GNAZ	FALSE	FALSE	TRUE	-0.144257	-5.55774	2.81505e-08	9.50079e-07
GNB1	FALSE	FALSE	TRUE	0.00288422	0.0994651	0.920771	0.946628
GNB1L	FALSE	FALSE	TRUE	-0.0443114	-1.59317	0.11116	0.212483
GNB2	FALSE	FALSE	TRUE	0.102246	3.15481	0.00161158	0.00796571
GNB5	FALSE	FALSE	TRUE	0.0385279	1.94096	0.0522963	0.118212
GNG4	FALSE	FALSE	TRUE	0.0426476	0.728493	0.466332	0.608259
GNG5	FALSE	FALSE	FALSE	-0.0224539	-0.749132	0.453798	0.597321
GNG8	FALSE	FALSE	TRUE	-0.0262905	-1.15298	0.248953	0.391366
GNGT2	FALSE	FALSE	TRUE	-0.0440495	-1.53495	0.124834	0.230417
GNPDA1	FALSE	FALSE	TRUE	0.0397559	1.46648	0.142555	0.252223
GOT1	FALSE	FALSE	TRUE	0.150974	6.01859	1.83191e-09	9.89231e-08
GOT2	FALSE	FALSE	TRUE	0.235123	4.03015	5.62257e-05	0.000547061
GPBAR1	FALSE	FALSE	TRUE	0.115499	3.90512	9.49024e-05	0.00082325
GPC1	FALSE	FALSE	TRUE	-0.0289973	-0.716771	0.473535	0.613947
GPER	FALSE	FALSE	FALSE	0.0408103	1.4842	0.137793	0.246271
GPR107	FALSE	FALSE	TRUE	-0.0278868	-0.649858	0.515802	0.649261
GPR114	FALSE	FALSE	FALSE	-0.0280596	-1.57298	0.115761	0.218188
GPR119	FALSE	FALSE	FALSE	0.0456188	1.72128	0.0852361	0.171569
GPR128	FALSE	FALSE	FALSE	-0.0241245	-1.03461	0.300881	0.447722
GPR139	FALSE	FALSE	TRUE	-0.0790054	-2.78742	0.00532467	0.0208735
GPR141	FALSE	FALSE	TRUE	-0.00125495	-0.0395174	0.968479	0.978063
GPR146	FALSE	FALSE	TRUE	-0.0175611	-0.549736	0.582515	0.703114
GPR148	FALSE	FALSE	TRUE	-0.0245649	-0.596102	0.551123	0.679466
GPR152	FALSE	FALSE	FALSE	-0.104449	-4.11001	3.99335e-05	0.000431282
GPR156	FALSE	FALSE	TRUE	-0.0039426	-0.174051	0.86183	0.912078
GPR160	FALSE	FALSE	TRUE	-0.00303947	-0.125194	0.900373	0.934297
GPR161	FALSE	FALSE	TRUE	0.0534253	1.53963	0.123689	0.229329
GPR26	FALSE	FALSE	TRUE	-0.00928853	-0.36817	0.712755	0.804363
GPR34	FALSE	FALSE	FALSE	-0.0667098	-2.39414	0.0166808	0.0503925
GPR35	FALSE	FALSE	TRUE	0.157692	5.67899	1.3993e-08	5.59721e-07
GPR37	FALSE	FALSE	TRUE	-0.0875408	-2.99728	0.00273187	0.0123967
GPR39	FALSE	FALSE	TRUE	-0.0915162	-2.71665	0.00660798	0.0249097
GPR4	FALSE	FALSE	TRUE	0.091883	2.00234	0.0452796	0.10562
GPR55	FALSE	FALSE	TRUE	0.0059062	0.241337	0.8093	0.874617
GPR65	FALSE	TRUE	FALSE	-0.134473	-3.66116	0.000252593	0.00183704
GPR83	FALSE	FALSE	TRUE	0.0789132	2.83433	0.00460293	0.0186904
GPR84	FALSE	FALSE	TRUE	-0.0576636	-2.65341	0.00798315	0.0287394
GPR87	FALSE	FALSE	TRUE	-0.0343235	-1.32113	0.186494	0.312269
GPRC5B	FALSE	FALSE	TRUE	0.0540767	1.62037	0.105191	0.202687
GPX7	FALSE	FALSE	TRUE	0.148403	3.3878	0.00070775	0.00421464
GRB2	FALSE	FALSE	FALSE	-0.0883362	-4.42653	9.69496e-06	0.000126151
GRB7	FALSE	FALSE	TRUE	-0.0041353	-0.204817	0.83772	0.896668
GRHL3	FALSE	FALSE	FALSE	0.0659896	1.9149	0.0555391	0.124833
GRK6	TRUE	FALSE	FALSE	0.0325865	1.54037	0.123507	0.229322
GRN	TRUE	FALSE	FALSE	0.0287833	1.12785	0.259414	0.403408
GRPR	FALSE	FALSE	FALSE	-0.0728688	-2.99024	0.00279557	0.0125801
GSTM1	FALSE	FALSE	FALSE	-0.167001	-3.47863	0.000506489	0.00328533
GSTM2	FALSE	FALSE	TRUE	0.0919488	2.87939	0.00399432	0.0167204
GSTP1	FALSE	FALSE	TRUE	0.0798618	2.07315	0.0381878	0.0925765
GSTT1	FALSE	FALSE	FALSE	0.108894	3.02869	0.00246353	0.0113459
GSTZ1	FALSE	FALSE	TRUE	-0.0428197	-1.64421	0.10017	0.195278
GTF2A1	FALSE	FALSE	TRUE	-0.0552242	-2.40762	0.0160781	0.0491386
GTF2A2	FALSE	FALSE	TRUE	-0.0340653	-1.45556	0.145552	0.255811
GTF2B	FALSE	FALSE	FALSE	-0.16182	-4.84276	1.30298e-06	2.38511e-05
GTF2E2	FALSE	FALSE	TRUE	-0.0161916	-0.611068	0.541171	0.669877
GTF2F2	FALSE	FALSE	TRUE	-0.00855461	-0.324168	0.745819	0.829541
GTF2H3	FALSE	FALSE	TRUE	0.112027	3.49437	0.000477591	0.00313555
GTPBP8	FALSE	FALSE	TRUE	-0.0389449	-1.76496	0.0776065	0.159648
GUK1	FALSE	FALSE	TRUE	0.0520789	2.12442	0.0336633	0.0846482
GUSB	TRUE	FALSE	FALSE	-0.000608931	-0.027047	0.978423	0.986185
HADHA	FALSE	FALSE	TRUE	0.0358559	1.36304	0.172905	0.293382
HADHB	FALSE	FALSE	TRUE	0.214895	4.96414	7.03415e-07	1.46076e-05
HAGH	FALSE	FALSE	TRUE	-0.0153318	-0.617098	0.537187	0.66762
HAL	FALSE	FALSE	FALSE	-0.0863273	-2.26711	0.0234086	0.0642472
HAT1	FALSE	FALSE	TRUE	0.0821711	3.18773	0.00143914	0.00734877
HAVCR1	FALSE	FALSE	TRUE	-0.01151	-0.447549	0.65449	0.763086
HAX1	TRUE	FALSE	FALSE	-0.0862034	-2.48314	0.0130422	0.0416117
HBE1	FALSE	FALSE	TRUE	0.113846	4.41126	1.04032e-05	0.000133755
HCAR1	FALSE	FALSE	TRUE	0.0281508	0.989402	0.322495	0.470986
HDAC1	FALSE	FALSE	FALSE	-0.0671106	-1.89254	0.0584526	0.129786
HDAC10	FALSE	FALSE	TRUE	0.109835	4.03439	5.52203e-05	0.00053971
HDAC11	FALSE	FALSE	TRUE	-0.0578504	-2.40296	0.0162843	0.0494712
HDAC3	FALSE	FALSE	TRUE	0.015651	0.708404	0.478714	0.619174
HDAC8	FALSE	FALSE	FALSE	0.110612	2.30722	0.0210666	0.0600316
HERPUD1	FALSE	FALSE	TRUE	0.042648	2.09782	0.0359504	0.0884429
HEXIM1	FALSE	FALSE	TRUE	-0.0881417	-4.01844	5.90888e-05	0.000567252
HEY1	FALSE	FALSE	TRUE	0.00586606	0.256651	0.797454	0.866449
HIF1A	FALSE	FALSE	FALSE	-0.00997328	-0.31888	0.749826	0.831856
HIF1AN	FALSE	FALSE	TRUE	-0.106334	-1.78096	0.0749546	0.155825
HINT1	FALSE	FALSE	TRUE	0.163707	5.84512	5.24781e-09	2.46419e-07
HIST1H2AC	FALSE	FALSE	FALSE	0.0704304	2.69871	0.00697464	0.0258852
HIST1H2BD	FALSE	FALSE	FALSE	0.138267	2.30534	0.0211712	0.0601708
HIST1H2BK	FALSE	FALSE	FALSE	-0.0906529	-3.46633	0.000530208	0.00338831
HIST2H2BE	FALSE	FALSE	FALSE	-0.0369288	-1.79294	0.0730175	0.153124
HK1	FALSE	FALSE	TRUE	-0.0395872	-1.56617	0.117346	0.220024
HLA-A	TRUE	FALSE	FALSE	0.0293501	1.04426	0.296393	0.443973
HLA-DMB	TRUE	FALSE	FALSE	-0.0104859	-0.41799	0.675965	0.780781
HLA-DPB1	TRUE	FALSE	FALSE	0.0550604	2.2153	0.0267658	0.0717297
HLA-DRA	TRUE	FALSE	FALSE	0.210427	6.12131	9.68987e-10	5.65679e-08
HLA-DRB1	TRUE	FALSE	FALSE	-0.139415	-5.83782	5.48215e-09	2.51946e-07
HLA-DRB3	FALSE	FALSE	FALSE	0.0921928	3.88034	0.000105093	0.000900796
HLA-DRB4	FALSE	FALSE	FALSE	0.0627573	3.19005	0.00142764	0.00730737
HLA-DRB5	TRUE	FALSE	FALSE	-0.00955014	-0.305212	0.760212	0.838212
HLF	FALSE	FALSE	TRUE	0.0982995	4.13442	3.59256e-05	0.000391915
HMG20B	FALSE	FALSE	TRUE	-0.0304635	-0.660571	0.508906	0.645436
HMGA1	TRUE	FALSE	FALSE	0.107139	3.97746	7.02299e-05	0.000648276
HMGB1	FALSE	FALSE	TRUE	0.10838	4.26508	2.0198e-05	0.000237931
HMGB2	FALSE	FALSE	FALSE	-0.0297613	-0.919653	0.35778	0.504113
HMGB3	FALSE	FALSE	FALSE	-0.0204764	-0.783723	0.433224	0.579062
HMGB4	FALSE	FALSE	TRUE	-0.100919	-3.91104	9.26107e-05	0.000809875
HMGCL	FALSE	FALSE	TRUE	-0.10616	-3.82694	0.000130672	0.00106109
HMGCR	FALSE	FALSE	TRUE	0.0295418	1.05209	0.292786	0.43979
HMGCS2	FALSE	FALSE	FALSE	0.0292454	0.764634	0.444511	0.58957
HMGN3	FALSE	FALSE	TRUE	0.00941619	0.389068	0.697235	0.796144
HMGN4	FALSE	FALSE	TRUE	0.144637	5.34526	9.26184e-08	2.70346e-06
HMGN5	FALSE	FALSE	FALSE	0.0458744	1.56959	0.116549	0.21929
HMMR	FALSE	FALSE	FALSE	-0.166379	-5.27712	1.3445e-07	3.63014e-06
HMOX1	TRUE	FALSE	FALSE	-0.0227713	-0.763969	0.444907	0.58957
HMOX2	FALSE	FALSE	TRUE	0.0423922	1.08427	0.278277	0.422699
HN1L	FALSE	FALSE	FALSE	-0.0395977	-1.50308	0.132857	0.239541
HNF4A	FALSE	FALSE	FALSE	-0.0227979	-0.788703	0.430307	0.576233
HNMT	FALSE	FALSE	TRUE	0.186875	4.67708	2.95457e-06	4.6583e-05
HOOK2	FALSE	FALSE	TRUE	-0.000857806	-0.019814	0.984192	0.988935
HOPX	FALSE	FALSE	TRUE	-0.0534985	-2.26735	0.0233935	0.0642472
HORMAD2	FALSE	FALSE	TRUE	0.0607025	2.5037	0.0123087	0.0398601
HOXA1	TRUE	FALSE	FALSE	0.0481229	1.48401	0.137843	0.246271
HOXA10	FALSE	FALSE	FALSE	-0.0915202	-3.65058	0.000263207	0.00189509
HOXA2	FALSE	FALSE	TRUE	0.053288	2.07885	0.0376614	0.0915057
HOXA5	TRUE	FALSE	FALSE	0.00698775	0.258889	0.795727	0.866289
HOXA6	FALSE	FALSE	FALSE	0.0438807	1.32582	0.184933	0.310264
HOXA9	FALSE	FALSE	FALSE	0.0208535	0.801018	0.423144	0.571244
HOXB13	FALSE	FALSE	FALSE	0.246164	6.90636	5.32829e-12	5.23141e-10
HOXB5	FALSE	FALSE	FALSE	-0.0668231	-2.0887	0.0367646	0.0901379
HOXB7	FALSE	FALSE	FALSE	-0.0865217	-3.316	0.000916964	0.00515792
HOXC10	FALSE	FALSE	FALSE	-0.115731	-4.39681	1.11183e-05	0.000142104
HOXC4	FALSE	FALSE	FALSE	-0.0314331	-1.30117	0.193235	0.320351
HOXC9	FALSE	FALSE	FALSE	0.0873803	2.03421	0.0419613	0.0999298
HPD	FALSE	FALSE	FALSE	0.0960129	2.80362	0.00506463	0.0200359
HPGD	FALSE	FALSE	TRUE	-0.0163892	-0.607187	0.543743	0.672671
HPN	FALSE	FALSE	TRUE	0.00852234	0.225359	0.821705	0.88567
HPRT1	FALSE	FALSE	FALSE	-0.0333275	-1.50245	0.133019	0.239634
HRAS	FALSE	FALSE	TRUE	-0.0209736	-0.518743	0.603954	0.719043
HRH1	FALSE	FALSE	TRUE	0.0384633	1.07086	0.284262	0.429975
HRSP12	FALSE	FALSE	FALSE	-0.0714714	-2.36858	0.0178786	0.0529009
HS2ST1	FALSE	FALSE	TRUE	-0.0438066	-2.0586	0.0395629	0.0950565
HSBP1	FALSE	FALSE	TRUE	-0.0815721	-2.60315	0.00925314	0.0320815
HSD17B10	FALSE	FALSE	FALSE	-0.0587804	-2.35902	0.0183454	0.0537668
HSD17B11	TRUE	FALSE	FALSE	-0.0364436	-1.32747	0.184388	0.309702
HSD17B2	FALSE	FALSE	TRUE	0.150112	3.78933	0.000152095	0.00119406
HSD17B4	FALSE	FALSE	TRUE	-0.120415	-4.94019	7.95264e-07	1.59053e-05
HSD17B7	FALSE	FALSE	TRUE	-0.0146252	-0.45626	0.648215	0.757909
HSD17B8	FALSE	FALSE	TRUE	0.119107	2.70999	0.00674187	0.0252382
HSF1	FALSE	FALSE	FALSE	0.232097	7.3445	2.25521e-13	3.2475e-11
HSF2	FALSE	FALSE	TRUE	0.0302808	1.29839	0.194189	0.32117
HSP90AA1	FALSE	FALSE	TRUE	0.0818877	3.20966	0.00133384	0.00695916
HSP90AB1	FALSE	FALSE	TRUE	0.0603767	1.4664	0.142576	0.252223
HSPA14	FALSE	FALSE	TRUE	-0.137942	-3.0923	0.00199252	0.00950074
HSPA2	FALSE	FALSE	TRUE	-0.0421565	-1.82255	0.0684062	0.145287
HSPA8	FALSE	FALSE	TRUE	0.0484695	2.26219	0.0237109	0.064826
HSPA9	FALSE	FALSE	TRUE	-0.0534748	-2.3067	0.0210955	0.0600345
HSPB8	FALSE	FALSE	TRUE	0.113952	3.12287	0.00179696	0.00872231
HSPB9	FALSE	FALSE	FALSE	0.0536642	1.53515	0.124784	0.230417
HSPD1	FALSE	FALSE	TRUE	-0.137775	-5.69788	1.25332e-08	5.2061e-07
HTATIP2	FALSE	FALSE	TRUE	-0.0680552	-2.16916	0.0300983	0.0779524
HTATSF1	FALSE	FALSE	FALSE	-0.0360245	-1.54354	0.122736	0.228347
HUS1	FALSE	FALSE	TRUE	-0.0051215	-0.151926	0.879249	0.923725
HYAL1	FALSE	FALSE	TRUE	-0.0573186	-1.72623	0.0843421	0.170739
HYAL2	TRUE	FALSE	FALSE	-0.0323789	-1.15656	0.247485	0.38991
ICAM1	TRUE	FALSE	FALSE	0.0458076	1.88164	0.0599185	0.132232
ICAM3	TRUE	FALSE	FALSE	0.063611	2.27927	0.0226754	0.0633621
ICMT	FALSE	FALSE	TRUE	-0.0527516	-2.66966	0.00760719	0.0277092
ID2	FALSE	FALSE	TRUE	-0.0215758	-0.678222	0.497649	0.636425
ID3	FALSE	FALSE	TRUE	-0.0565921	-2.11256	0.0346671	0.0862684
IDE	FALSE	FALSE	TRUE	0.111075	4.62986	3.71325e-06	5.56988e-05
IDH2	FALSE	FALSE	TRUE	-0.0368787	-1.30012	0.193594	0.320431
IDH3A	FALSE	FALSE	TRUE	-0.00928768	-0.373493	0.708791	0.802731
IDH3B	FALSE	FALSE	TRUE	0.00618188	0.206769	0.836195	0.895654
IDH3G	FALSE	FALSE	FALSE	0.0248111	1.17489	0.24007	0.381288
IFI16	TRUE	FALSE	FALSE	-0.0448138	-1.24659	0.21258	0.345332
IFI30	TRUE	FALSE	FALSE	0.054406	2.60726	0.00914299	0.0319044
IFIH1	TRUE	FALSE	FALSE	0.0184443	0.674998	0.499695	0.636821
IFIT5	FALSE	FALSE	TRUE	-0.0872799	-3.03675	0.00239868	0.0110945
IFNAR2	TRUE	FALSE	FALSE	-0.0422874	-1.40919	0.158814	0.273338
IFNB1	FALSE	FALSE	TRUE	0.357028	7.60879	3.06093e-14	6.01056e-12
IFNG	TRUE	FALSE	FALSE	0.935484	12.7395	7.71224e-37	5.55282e-34
IFNGR1	TRUE	FALSE	FALSE	-0.0548547	-1.39153	0.164102	0.280427
IGF1R	FALSE	FALSE	TRUE	-0.0501762	-2.18036	0.0292582	0.0763256
IGF2	FALSE	FALSE	TRUE	0.0435499	1.57509	0.115272	0.217456
IGF2BP3	FALSE	FALSE	TRUE	-0.0356549	-1.49661	0.134532	0.241956
IGFBP4	FALSE	FALSE	FALSE	0.097006	3.20411	0.00135978	0.00707742
IGFBP5	FALSE	FALSE	TRUE	0.0436227	1.09403	0.273971	0.417902
IGFBP6	FALSE	FALSE	TRUE	0.0761873	2.79518	0.00519873	0.0204913
IGFBP7	FALSE	FALSE	TRUE	-0.0480886	-1.80588	0.0709722	0.149707
IGHMBP2	FALSE	FALSE	TRUE	0.0575672	1.94077	0.0523196	0.118212
IGSF8	FALSE	FALSE	TRUE	0.00587324	0.260578	0.794424	0.866073
IKBIP	FALSE	FALSE	TRUE	0.0578984	2.32043	0.0203412	0.0582719
IKBKB	TRUE	FALSE	FALSE	-0.0821929	-3.14204	0.00168351	0.00824576
IKBKE	FALSE	FALSE	FALSE	0.0274388	0.577126	0.56387	0.690453
IKBKG	FALSE	FALSE	FALSE	-0.0601737	-1.90877	0.0563257	0.12604
IL10	TRUE	FALSE	FALSE	-0.0456366	-2.04912	0.0404809	0.0970464
IL12A	FALSE	FALSE	TRUE	0.0556096	2.20181	0.0277056	0.0733382
IL13	FALSE	FALSE	TRUE	-0.0312208	-1.11638	0.264291	0.409813
IL13RA1	FALSE	FALSE	FALSE	0.0033094	0.135067	0.892562	0.928757
IL13RA2	FALSE	FALSE	FALSE	0.0857258	3.45526	0.00055244	0.00349933
IL15	FALSE	FALSE	TRUE	-0.0730093	-2.52806	0.0114873	0.0378933
IL18	FALSE	FALSE	FALSE	-0.0087687	-0.250063	0.802545	0.869792
IL18RAP	FALSE	FALSE	FALSE	0.0436096	1.72652	0.0842896	0.170739
IL1B	TRUE	FALSE	FALSE	0.057473	2.37946	0.0173597	0.0518197
IL1R1	FALSE	FALSE	TRUE	-0.0514003	-1.64674	0.0996474	0.194434
IL1R2	TRUE	FALSE	FALSE	-0.0191267	-0.817258	0.413804	0.560738
IL1RAP	FALSE	FALSE	TRUE	-0.158955	-6.00052	2.04695e-09	1.07839e-07
IL2	FALSE	FALSE	TRUE	0.0865146	1.87969	0.0601849	0.132653
IL20	FALSE	FALSE	TRUE	0.0582746	2.35441	0.0185746	0.0540716
IL21R	TRUE	FALSE	FALSE	0.0600831	2.19465	0.0282154	0.0741681
IL2RB	FALSE	FALSE	TRUE	-0.122135	-1.02784	0.304053	0.449831
IL4	FALSE	FALSE	TRUE	0.0596117	1.99599	0.0459663	0.106761
IL6R	FALSE	FALSE	TRUE	0.0927422	2.85217	0.00435256	0.0179418
IL7R	TRUE	FALSE	FALSE	-0.056047	-2.27756	0.0227775	0.0633651
IL8	FALSE	FALSE	FALSE	0.0364528	1.32327	0.185782	0.311319
ILF2	FALSE	FALSE	TRUE	-0.0436042	-1.38621	0.165718	0.282072
ILF3	FALSE	FALSE	TRUE	-0.0522477	-1.68472	0.0920797	0.182303
ILK	FALSE	FALSE	TRUE	-0.00594541	-0.21114	0.832783	0.893977
IMPA1	FALSE	FALSE	TRUE	0.0636924	2.27631	0.0228523	0.0633651
IMPDH1	TRUE	FALSE	FALSE	-0.0876591	-2.83121	0.00464813	0.0187663
IMPDH2	FALSE	FALSE	TRUE	0.0580966	2.18998	0.0285527	0.0748469
ING2	FALSE	FALSE	TRUE	0.0591598	2.44744	0.0144074	0.0451014
ING3	FALSE	FALSE	TRUE	-0.0189088	-0.862276	0.38856	0.536974
INHBE	FALSE	FALSE	TRUE	-0.0772622	-2.54529	0.0109362	0.0366237
INPP1	FALSE	FALSE	TRUE	0.114972	2.53302	0.0113262	0.0375799
INS	FALSE	FALSE	TRUE	-0.112613	-3.43282	0.000600172	0.00370392
INSIG1	FALSE	FALSE	TRUE	-0.0946545	-3.05547	0.00225404	0.0105612
INTS12	FALSE	FALSE	TRUE	0.0243336	0.832012	0.405426	0.552428
IP6K1	FALSE	FALSE	TRUE	-0.0165746	-0.622292	0.533767	0.664899
IP6K2	FALSE	FALSE	TRUE	0.00461756	0.192448	0.847396	0.902107
IRAK2	FALSE	FALSE	TRUE	0.0239837	0.965102	0.334521	0.483959
IRAK4	TRUE	FALSE	FALSE	0.116581	4.14412	3.44416e-05	0.000379561
IRF2	TRUE	FALSE	FALSE	0.0315309	0.943689	0.345355	0.493691
IRF3	TRUE	FALSE	FALSE	0.0149663	0.626467	0.531025	0.662577
IRF5	TRUE	FALSE	FALSE	0.0226913	0.902031	0.367066	0.513966
IRF9	FALSE	FALSE	FALSE	0.00328108	0.108987	0.913216	0.9411
IRS1	FALSE	FALSE	TRUE	0.00868232	0.298586	0.765263	0.842063
ISG20	FALSE	FALSE	TRUE	-0.0507781	-1.53599	0.124578	0.230384
ISX	FALSE	FALSE	FALSE	-0.15184	-4.05747	5.00485e-05	0.000502813
ITGAE	FALSE	FALSE	TRUE	-0.0338662	-1.35999	0.173868	0.294785
ITGB2	TRUE	FALSE	FALSE	-0.0509524	-1.24327	0.213803	0.346708
ITPK1	FALSE	FALSE	TRUE	0.0933221	2.8976	0.00376987	0.0159979
JAK2	FALSE	FALSE	TRUE	-0.00716645	-0.382203	0.70232	0.798432
JMJD6	FALSE	FALSE	TRUE	-0.0157393	-0.861023	0.389249	0.537239
JUNB	FALSE	FALSE	FALSE	-0.0777598	-2.44455	0.0145234	0.0453332
KARS	FALSE	FALSE	FALSE	0.189712	4.08272	4.49177e-05	0.000473279
KAT5	FALSE	FALSE	TRUE	0.0178406	0.774568	0.438617	0.585183
KAT7	FALSE	FALSE	TRUE	0.0215661	0.650882	0.51514	0.649091
KCNJ11	TRUE	FALSE	FALSE	-0.130024	-5.79251	7.17993e-09	3.23097e-07
KCNK1	FALSE	FALSE	TRUE	-0.0860846	-3.6367	0.000277779	0.00198676
KCNK2	FALSE	FALSE	TRUE	0.0786047	2.44561	0.014481	0.0452661
KCNN4	FALSE	FALSE	TRUE	0.0140123	0.326318	0.744192	0.828584
KCNQ1	FALSE	FALSE	TRUE	-0.0312528	-1.39409	0.163327	0.279325
KDELR2	FALSE	FALSE	TRUE	-0.0371168	-1.22743	0.219693	0.354132
KDELR3	FALSE	FALSE	TRUE	-0.0601342	-2.71215	0.00669823	0.0251184
KIAA0494	FALSE	FALSE	FALSE	0.110764	4.55306	5.36033e-06	7.66775e-05
KIAA1279	FALSE	FALSE	FALSE	-0.0424823	-1.41941	0.155816	0.269466
KIF14	FALSE	FALSE	TRUE	-0.0246768	-0.548491	0.583369	0.703168
KIF20A	FALSE	FALSE	TRUE	-0.12213	-4.84614	1.28104e-06	2.36499e-05
KIF2C	FALSE	FALSE	TRUE	-0.0888995	-2.58152	0.00985316	0.0337287
KIF9	FALSE	FALSE	TRUE	0.0386704	1.9427	0.0520852	0.118053
KISS1R	FALSE	FALSE	TRUE	-0.0616969	-1.67003	0.0949494	0.187127
KITLG	FALSE	FALSE	TRUE	-0.0132201	-0.652278	0.514239	0.649021
KLF3	FALSE	FALSE	FALSE	-0.169488	-4.34765	1.39198e-05	0.000170834
KLF6	FALSE	FALSE	TRUE	0.075503	3.30371	0.000958059	0.00531981
KLHDC2	FALSE	FALSE	TRUE	0.0873427	2.70775	0.00678755	0.0253214
KLHDC9	FALSE	FALSE	TRUE	0.13882	1.51031	0.131001	0.237385
KLHL9	FALSE	FALSE	TRUE	-0.0598842	-1.90379	0.0569706	0.127256
KLK6	FALSE	FALSE	TRUE	0.0714481	2.40645	0.0161293	0.0491386
KLRC1	FALSE	FALSE	TRUE	0.00329062	0.13945	0.889098	0.927755
KNG1	FALSE	FALSE	FALSE	-0.119345	-2.49696	0.0125449	0.0404433
KRT26	FALSE	FALSE	TRUE	-0.0673458	-1.74843	0.0804251	0.164506
KSR2	FALSE	FALSE	TRUE	0.0481034	1.34236	0.179516	0.30317
KYNU	TRUE	FALSE	FALSE	0.0961228	3.86532	0.000111767	0.000932112
LACC1	FALSE	FALSE	TRUE	-0.00445775	-0.179175	0.857805	0.908709
LAGE3	FALSE	FALSE	FALSE	0.037058	1.43973	0.149981	0.261468
LAMTOR3	FALSE	FALSE	TRUE	-0.0291355	-1.27572	0.202091	0.331196
LANCL1	FALSE	FALSE	TRUE	0.0769772	1.97421	0.0483904	0.110959
LAP3	FALSE	FALSE	FALSE	-0.000853674	-0.0409354	0.967348	0.978063
LARS	FALSE	FALSE	FALSE	0.122445	3.32209	0.000897207	0.00507321
LARS2	FALSE	FALSE	TRUE	-0.0508617	-2.36488	0.0180582	0.0532384
LBR	TRUE	FALSE	FALSE	-0.064352	-2.13741	0.0325927	0.0826294
LCK	TRUE	FALSE	FALSE	0.0330843	1.05615	0.290931	0.437612
LCMT1	FALSE	FALSE	TRUE	0.175853	4.80733	1.55571e-06	2.68827e-05
LCN2	FALSE	FALSE	FALSE	-0.0239053	-0.741226	0.458577	0.600319
LDHA	TRUE	FALSE	FALSE	0.0377057	1.69157	0.0907642	0.180692
LDHB	FALSE	FALSE	FALSE	-0.0470512	-1.97587	0.0482021	0.110645
LEF1	TRUE	FALSE	FALSE	-0.0265116	-0.432725	0.665226	0.77169
LEPRE1	FALSE	FALSE	FALSE	0.00443055	0.160414	0.872559	0.919576
LGALS1	FALSE	FALSE	TRUE	-0.024403	-0.981961	0.326147	0.474981
LGALS2	FALSE	FALSE	TRUE	0.014201	0.503356	0.614727	0.728575
LGALS3	FALSE	FALSE	TRUE	-0.00765137	-0.36926	0.711943	0.804287
LGALS8	FALSE	FALSE	TRUE	0.0846032	2.90393	0.00369453	0.015709
LGMN	FALSE	FALSE	FALSE	-0.0207102	-0.672951	0.500997	0.637686
LGR5	FALSE	FALSE	TRUE	0.201974	5.48374	4.28323e-08	1.32168e-06
LHPP	FALSE	FALSE	TRUE	0.0775379	2.56846	0.0102321	0.0348053
LHX4	FALSE	FALSE	FALSE	-0.0524872	-1.60569	0.108378	0.207717
LHX8	TRUE	FALSE	FALSE	0.0492214	1.47231	0.140975	0.251036
LHX9	FALSE	FALSE	TRUE	0.056319	1.89953	0.0575289	0.12837
LIAS	FALSE	FALSE	TRUE	-1.03784e-05	-0.000364896	0.999709	0.999709
LIG1	TRUE	FALSE	FALSE	0.0235173	0.731917	0.464239	0.605895
LIG3	FALSE	FALSE	TRUE	-0.0106079	-0.360587	0.718417	0.809484
LIMK2	TRUE	FALSE	FALSE	0.106137	4.91705	8.94942e-07	1.71069e-05
LIPA	FALSE	FALSE	FALSE	-0.0198128	-0.70086	0.483409	0.624127
LIPH	FALSE	FALSE	TRUE	0.350799	5.39607	6.99433e-08	2.06955e-06
LIPT1	FALSE	FALSE	TRUE	0.0947696	3.72118	0.000199568	0.00152367
LMNA	TRUE	FALSE	FALSE	0.0731823	2.0321	0.0421741	0.100216
LPAR1	FALSE	FALSE	TRUE	0.0593799	2.4059	0.0161537	0.0491438
LPAR2	FALSE	FALSE	TRUE	0.0113453	0.347984	0.727861	0.817802
LPAR5	FALSE	FALSE	TRUE	0.026884	0.981016	0.326613	0.475073
LPAR6	FALSE	FALSE	TRUE	-0.0358014	-0.89337	0.371684	0.518965
LPGAT1	FALSE	FALSE	TRUE	0.0692926	2.66703	0.00766701	0.0278332
LPL	TRUE	FALSE	FALSE	-0.0941862	-2.63815	0.00835105	0.0297661
LPXN	TRUE	FALSE	FALSE	-0.0802395	-2.48073	0.0131304	0.0417974
LRPAP1	FALSE	FALSE	TRUE	-0.0372263	-1.50342	0.132768	0.239541
LRRC32	FALSE	FALSE	TRUE	0.0485501	1.1695	0.242237	0.382759
LRRC4	FALSE	FALSE	TRUE	-0.0230732	-0.930376	0.352203	0.499035
LRSAM1	FALSE	FALSE	TRUE	0.020831	0.894763	0.370939	0.518259
LSM2	FALSE	FALSE	TRUE	0.0566018	2.36616	0.017996	0.0531757
LSM5	FALSE	FALSE	TRUE	-0.0326745	-1.05082	0.29337	0.44036
LSM6	FALSE	FALSE	TRUE	-0.0149423	-0.629413	0.529096	0.661753
LSP1	TRUE	FALSE	FALSE	-0.123491	-3.973	7.15575e-05	0.00065772
LSR	FALSE	FALSE	TRUE	0.0204544	0.530219	0.595974	0.712499
LSS	FALSE	FALSE	TRUE	-0.00817505	-0.257569	0.796746	0.866449
LTBR	FALSE	FALSE	FALSE	0.655753	9.18834	4.93239e-20	1.52199e-17
LYN	TRUE	FALSE	FALSE	0.0220422	0.877823	0.380064	0.527257
LYPD3	FALSE	FALSE	TRUE	-0.136827	-7.31671	2.77128e-13	3.74123e-11
LYPLA1	FALSE	FALSE	FALSE	-0.0455583	-1.34645	0.178194	0.301172
LYZ	FALSE	FALSE	TRUE	0.0636	2.40721	0.0160962	0.0491386
LZIC	FALSE	FALSE	TRUE	0.0408321	1.09744	0.27248	0.416532
M6PR	FALSE	FALSE	TRUE	0.0488049	1.22333	0.221237	0.355728
MAD2L1BP	FALSE	FALSE	TRUE	-0.0736032	-3.07191	0.00213366	0.0101068
MAFG	FALSE	FALSE	FALSE	-0.0408442	-2.04533	0.0408526	0.0978288
MAGEA10	FALSE	FALSE	FALSE	-0.0962697	-2.71233	0.0066945	0.0251184
MAGEB6	FALSE	FALSE	FALSE	0.0444353	0.918342	0.358466	0.50475
MAGED1	FALSE	FALSE	FALSE	0.0420494	1.51323	0.130259	0.236635
MAOA	FALSE	FALSE	FALSE	0.00344101	0.114403	0.908921	0.938465
MAOB	FALSE	FALSE	FALSE	-0.162151	-6.92769	4.5875e-12	4.71857e-10
MAP2K5	FALSE	FALSE	TRUE	0.0335267	0.688843	0.490941	0.630459
MAP2K6	FALSE	FALSE	FALSE	-0.0388915	-1.071	0.2842	0.429975
MAP3K8	FALSE	FALSE	TRUE	0.140575	5.10648	3.35299e-07	7.54422e-06
MAP7	FALSE	FALSE	TRUE	0.072219	2.77215	0.0055808	0.0217591
MAPK12	FALSE	FALSE	TRUE	0.00728722	0.375964	0.706953	0.80155
MAPK13	FALSE	FALSE	FALSE	0.0851541	3.9585	7.60342e-05	0.000695906
MAPK14	TRUE	FALSE	FALSE	-0.0157151	-0.53591	0.592035	0.710442
MAPK1IP1L	FALSE	FALSE	TRUE	0.0760533	3.54513	0.000394515	0.00268818
MAPK8	FALSE	FALSE	TRUE	-0.0828479	-3.10589	0.00190328	0.00913574
MAPK9	FALSE	FALSE	TRUE	0.0884372	2.51647	0.0118719	0.0387948
MAPKAPK2	FALSE	FALSE	FALSE	0.03442	1.20286	0.229065	0.365692
MAPKAPK3	FALSE	FALSE	TRUE	-0.0652348	-2.38073	0.0173001	0.0517565
MAPKAPK5	FALSE	FALSE	TRUE	0.105938	4.03627	5.47812e-05	0.000537852
MAS1L	FALSE	FALSE	TRUE	-0.0615535	-3.13561	0.00172081	0.00839039
MAT1A	TRUE	FALSE	FALSE	-0.0334998	-0.969436	0.332355	0.48148
MAT2A	FALSE	FALSE	TRUE	0.0268212	1.15452	0.248321	0.390658
MAT2B	FALSE	FALSE	TRUE	0.151857	3.71207	0.000206875	0.00156456
MAX	TRUE	FALSE	FALSE	0.0339971	1.3285	0.184048	0.309373
MB	FALSE	FALSE	TRUE	0.0334203	1.25762	0.208562	0.339491
MBNL1	FALSE	FALSE	TRUE	0.00619515	0.252989	0.800282	0.868212
MBNL2	FALSE	FALSE	TRUE	-0.0319369	-1.48941	0.136416	0.244529
MCCC1	FALSE	FALSE	TRUE	-0.0265514	-0.890472	0.373238	0.519789
MCCC2	FALSE	FALSE	TRUE	0.0248252	0.984805	0.324748	0.473636
MCL1	TRUE	FALSE	FALSE	0.0358936	1.51943	0.128692	0.234923
MCM2	FALSE	FALSE	FALSE	0.00445757	0.167432	0.867034	0.91624
MCM3	FALSE	FALSE	TRUE	0.0493305	1.95569	0.0505345	0.115263
MCM5	FALSE	FALSE	TRUE	0.0289083	0.950719	0.341774	0.490589
MCM8	FALSE	FALSE	TRUE	-0.0579698	-2.5444	0.010964	0.0366336
MCOLN1	FALSE	FALSE	FALSE	0.0474192	2.15193	0.0314307	0.0805342
MCTS1	FALSE	FALSE	FALSE	0.0309463	1.52673	0.126865	0.232567
MDH1	FALSE	FALSE	TRUE	-0.0782895	-2.44046	0.0146887	0.0456513
MDH2	FALSE	FALSE	TRUE	0.032357	0.824484	0.409688	0.556907
MDM4	FALSE	FALSE	TRUE	0.131561	4.01728	5.93774e-05	0.000567501
MECP2	FALSE	FALSE	FALSE	-0.0355069	-1.33556	0.181727	0.305849
MED21	FALSE	FALSE	TRUE	-0.0517053	-2.51954	0.0117688	0.0385162
MED28	FALSE	FALSE	TRUE	-0.0985598	-1.6365	0.101771	0.197863
MED4	FALSE	FALSE	TRUE	0.0243372	0.996621	0.318977	0.468063
MED6	FALSE	FALSE	TRUE	-0.0312058	-0.929242	0.35279	0.499035
MED7	FALSE	FALSE	TRUE	0.430807	4.91451	9.06629e-07	1.71782e-05
MEF2A	FALSE	FALSE	FALSE	-0.0632646	-2.1222	0.0338499	0.0848211
MEIS2	FALSE	FALSE	TRUE	0.271967	5.73427	1.01266e-08	4.37468e-07
MERTK	TRUE	FALSE	FALSE	-0.0339527	-1.31796	0.187552	0.313554
MEST	FALSE	FALSE	TRUE	0.00588307	0.20201	0.839913	0.897643
METTL1	FALSE	FALSE	TRUE	-0.0356556	-1.03675	0.299882	0.447722
METTL14	FALSE	FALSE	TRUE	-0.0121434	-0.489577	0.624446	0.736246
METTL4	FALSE	FALSE	TRUE	0.0637898	2.6543	0.00796206	0.0287113
MFSD10	FALSE	FALSE	TRUE	-0.00314329	-0.142253	0.886883	0.926338
MGLL	FALSE	FALSE	TRUE	-0.0340699	-1.59149	0.111535	0.212859
MGST2	FALSE	FALSE	TRUE	0.0454335	1.71501	0.0863791	0.1734
MIF	FALSE	FALSE	TRUE	0.145414	4.60415	4.20147e-06	6.21588e-05
MITF	FALSE	FALSE	TRUE	0.0543012	2.1229	0.0337913	0.0847725
MKI67IP	FALSE	FALSE	FALSE	-0.0577145	-2.06143	0.0392919	0.0947215
MKNK2	FALSE	FALSE	TRUE	0.0413326	1.82164	0.0685441	0.145437
MKX	FALSE	FALSE	TRUE	0.00329155	0.117747	0.906271	0.937072
MLH1	FALSE	FALSE	TRUE	-0.00621311	-0.214899	0.829851	0.892225
MLLT10	FALSE	FALSE	TRUE	-0.0216299	-0.689559	0.49049	0.630255
MLLT11	FALSE	FALSE	TRUE	-0.00729948	-0.349022	0.727081	0.817541
MLLT6	FALSE	FALSE	FALSE	0.0364028	1.34168	0.179735	0.303303
MLST8	FALSE	FALSE	TRUE	0.0542827	1.97644	0.0481369	0.110645
MMP1	FALSE	FALSE	TRUE	0.0023597	0.0708061	0.943554	0.96181
MMP14	FALSE	FALSE	FALSE	-0.017838	-0.726984	0.467256	0.609096
MMP2	FALSE	FALSE	FALSE	-0.00508312	-0.188105	0.850799	0.904393
MMP7	FALSE	FALSE	TRUE	0.0114947	0.407343	0.683766	0.786022
MNAT1	FALSE	FALSE	TRUE	0.177103	6.09466	1.14419e-09	6.50379e-08
MOK	FALSE	FALSE	TRUE	-0.00251781	-0.104635	0.916668	0.943757
MORF4L1	FALSE	FALSE	TRUE	-0.0060312	-0.241175	0.809426	0.874617
MORF4L2	FALSE	FALSE	FALSE	-0.118412	-3.17768	0.00148987	0.00750657
MPHOSPH9	FALSE	FALSE	TRUE	-0.062562	-2.59752	0.00940608	0.0325074
MPZL1	FALSE	FALSE	TRUE	0.0643347	2.63257	0.00848937	0.0300556
MRGPRF	FALSE	FALSE	TRUE	-0.013418	-0.464408	0.642367	0.75278
MRGPRX3	FALSE	FALSE	TRUE	-0.00657977	-0.278113	0.780932	0.856685
MRGPRX4	FALSE	FALSE	TRUE	0.095684	3.42531	0.000616997	0.00378612
MRPL12	FALSE	FALSE	TRUE	-0.0454311	-1.67304	0.0943559	0.186127
MRPL18	FALSE	FALSE	TRUE	0.0903222	2.52488	0.0115917	0.0379939
MRPL43	FALSE	FALSE	TRUE	-0.00110417	-0.0388548	0.969007	0.978063
MRPS16	FALSE	FALSE	TRUE	-0.0818829	-3.02803	0.00246888	0.0113463
MRPS2	FALSE	FALSE	TRUE	-0.0280466	-1.07602	0.281951	0.427378
MSH2	TRUE	FALSE	FALSE	-0.00545616	-0.146389	0.883618	0.924716
MSH5	FALSE	FALSE	TRUE	-0.0968415	-3.19628	0.00139718	0.0072372
MSRA	FALSE	FALSE	TRUE	0.116128	4.46797	7.99813e-06	0.000106642
MSRB2	FALSE	FALSE	TRUE	0.020099	0.651456	0.514769	0.649091
MSX2	FALSE	FALSE	FALSE	0.0746428	1.77126	0.0765534	0.158084
MTAP	FALSE	FALSE	TRUE	-0.0404854	-1.46641	0.142573	0.252223
MTERFD1	FALSE	FALSE	FALSE	0.018085	0.622737	0.533474	0.664899
MTF2	FALSE	FALSE	TRUE	-0.0300871	-1.10065	0.271082	0.415275
MTFR1	FALSE	FALSE	TRUE	-0.000180474	-0.00684522	0.994539	0.995922
MTX2	FALSE	FALSE	TRUE	-0.00126714	-0.0388738	0.968992	0.978063
MVP	TRUE	FALSE	FALSE	0.0860714	2.77769	0.00548657	0.0214692
MXD3	FALSE	FALSE	FALSE	-0.00102101	-0.0493999	0.960602	0.97389
MYB	FALSE	FALSE	FALSE	0.00962942	0.248859	0.803476	0.870365
MYCBP	FALSE	FALSE	TRUE	-0.0358317	-1.34978	0.177124	0.299598
MYL6	FALSE	FALSE	TRUE	0.142733	3.87687	0.000106602	0.00091012
MYLK2	FALSE	FALSE	TRUE	-0.0711382	-2.64714	0.00813247	0.0292282
NAA50	FALSE	FALSE	TRUE	-0.0939679	-4.47576	7.71262e-06	0.00010412
NAB2	FALSE	FALSE	TRUE	-0.127454	-2.53439	0.011282	0.0374911
NAE1	FALSE	FALSE	TRUE	0.029576	1.49447	0.135091	0.242759
NAGK	FALSE	FALSE	FALSE	0.0121514	0.392308	0.694841	0.795788
NAMPT	TRUE	FALSE	FALSE	-0.100204	-2.94721	0.00321518	0.0140583
NARFL	FALSE	FALSE	FALSE	0.049426	1.6957	0.0899791	0.179294
NASP	FALSE	FALSE	TRUE	0.106142	4.391	1.14188e-05	0.000145086
NAT1	FALSE	FALSE	TRUE	-0.0739252	-2.83198	0.00463688	0.0187559
NAT10	FALSE	FALSE	TRUE	-0.121427	-4.43377	9.37569e-06	0.000122736
NCF2	TRUE	FALSE	FALSE	-0.113339	-3.28924	0.00100866	0.00552969
NCOA3	FALSE	FALSE	TRUE	0.02488	0.637198	0.524013	0.656536
NCOA4	FALSE	FALSE	FALSE	0.00324843	0.136364	0.891537	0.928505
NDRG1	FALSE	FALSE	TRUE	0.0283458	0.849655	0.395541	0.542801
NDUFA1	FALSE	FALSE	FALSE	0.0686031	2.03532	0.0418497	0.0997742
NDUFA13	FALSE	FALSE	TRUE	0.0187212	0.601073	0.547808	0.675765
NDUFA3	FALSE	FALSE	TRUE	-0.0299866	-1.06102	0.28871	0.435484
NDUFA4	FALSE	FALSE	TRUE	-0.0261699	-0.874087	0.382096	0.529395
NDUFA7	FALSE	FALSE	TRUE	0.108878	3.80103	0.000145096	0.00114755
NDUFA8	FALSE	FALSE	TRUE	0.0464987	1.74342	0.0812963	0.165504
NDUFA9	FALSE	FALSE	TRUE	-0.078062	-2.96544	0.00303091	0.0134707
NDUFAB1	FALSE	FALSE	TRUE	0.0524981	1.86133	0.0627318	0.135636
NDUFB1	FALSE	FALSE	TRUE	0.0409333	1.60631	0.108244	0.207643
NDUFB3	FALSE	FALSE	TRUE	0.021095	0.529787	0.596273	0.712499
NDUFB5	FALSE	FALSE	TRUE	-0.0178994	-0.676382	0.498816	0.636787
NDUFB6	FALSE	FALSE	TRUE	0.0160424	0.602834	0.546635	0.675476
NDUFB8	FALSE	FALSE	TRUE	-0.0149569	-0.405351	0.68523	0.787285
NDUFC2	FALSE	FALSE	TRUE	0.0524342	1.84633	0.0648792	0.139303
NDUFS3	FALSE	FALSE	TRUE	0.00208772	0.0892103	0.928917	0.953188
NDUFS4	FALSE	FALSE	TRUE	-0.0532099	-2.07189	0.0383055	0.0926828
NDUFS6	FALSE	FALSE	TRUE	0.00779846	0.337796	0.735525	0.824032
NDUFS7	FALSE	FALSE	TRUE	0.0384633	1.65274	0.09842	0.192387
NDUFV1	FALSE	FALSE	TRUE	-0.0375198	-1.89814	0.0577108	0.128643
NDUFV2	FALSE	FALSE	TRUE	-0.0930939	-3.80384	0.000143463	0.00113926
NEK2	FALSE	FALSE	TRUE	-0.022367	-0.758861	0.447957	0.592325
NEK6	FALSE	FALSE	FALSE	-0.0750148	-3.32747	0.000880094	0.0050068
NENF	FALSE	FALSE	TRUE	0.0829807	2.8636	0.00419883	0.0174749
NET1	FALSE	FALSE	TRUE	-0.073021	-3.38523	0.000714392	0.00422763
NEU1	FALSE	FALSE	TRUE	0.141047	4.09478	4.26463e-05	0.000451549
NF2	FALSE	FALSE	TRUE	-0.042407	-1.74531	0.0809664	0.164988
NFATC3	FALSE	FALSE	TRUE	0.0542698	1.78852	0.0737278	0.154017
NFE2L2	FALSE	FALSE	FALSE	0.00207121	0.073545	0.941374	0.960428
NFIB	FALSE	FALSE	TRUE	0.0639276	3.21097	0.00132778	0.00694432
NFIL3	FALSE	FALSE	FALSE	-0.0197067	-0.809682	0.418146	0.565912
NFKB1	TRUE	FALSE	FALSE	0.0321513	1.31122	0.18982	0.31661
NFKBIA	TRUE	FALSE	FALSE	-0.111859	-3.44832	0.000566806	0.00356939
NFKBIB	FALSE	FALSE	TRUE	-0.00283725	-0.0643516	0.948692	0.965681
NFYB	FALSE	FALSE	FALSE	0.110749	2.66908	0.0076204	0.0277105
NISCH	FALSE	FALSE	TRUE	0.00726509	0.312884	0.754377	0.834761
NIT1	FALSE	FALSE	TRUE	0.0511481	2.37322	0.017656	0.0523859
NKIRAS2	FALSE	FALSE	TRUE	-0.0644217	-2.59553	0.00946075	0.0326441
NLK	FALSE	FALSE	TRUE	0.0834122	3.17174	0.00152066	0.00761146
NME1	FALSE	FALSE	TRUE	0.0426866	1.57989	0.11417	0.216672
NMI	TRUE	FALSE	FALSE	-0.122936	-4.38486	1.17449e-05	0.00014795
NMNAT2	FALSE	FALSE	TRUE	0.0279227	1.13269	0.257376	0.401684
NMRAL1	FALSE	FALSE	TRUE	0.0874376	3.83174	0.000128153	0.00104517
NMT1	FALSE	FALSE	TRUE	0.0128345	0.553148	0.580177	0.702662
NMUR2	FALSE	FALSE	TRUE	-0.0665083	-2.8343	0.00460338	0.0186904
NONO	FALSE	FALSE	FALSE	0.0282743	0.744618	0.456523	0.598913
NOSIP	FALSE	FALSE	TRUE	-0.022916	-0.936976	0.348797	0.497
NOTCH2NL	FALSE	FALSE	FALSE	-0.0284205	-1.03536	0.300528	0.447722
NOV	FALSE	FALSE	FALSE	0.00360225	0.0403388	0.967824	0.978063
NOX1	FALSE	FALSE	FALSE	-0.0494727	-1.24645	0.212635	0.345332
NOXA1	FALSE	FALSE	TRUE	0.00410487	0.112935	0.910085	0.939218
NPDC1	FALSE	FALSE	TRUE	0.00816834	0.276778	0.781957	0.856783
NPM1	FALSE	FALSE	FALSE	-0.0410499	-1.35537	0.175336	0.29704
NPRL2	FALSE	FALSE	TRUE	0.150568	3.3325	0.000864363	0.00497799
NPSR1	FALSE	FALSE	TRUE	-0.0236404	-0.57062	0.568272	0.693877
NQO2	FALSE	FALSE	TRUE	-0.00253694	-0.0985559	0.921493	0.94692
NR0B1	FALSE	FALSE	FALSE	0.155282	4.82301	1.43855e-06	2.56798e-05
NR0B2	FALSE	FALSE	TRUE	0.22278	3.7211	0.000199629	0.00152367
NR1H3	TRUE	FALSE	FALSE	0.016049	0.565027	0.57207	0.69707
NR2C1	FALSE	FALSE	FALSE	-0.101612	-3.40376	0.000667718	0.00402869
NR2F6	FALSE	FALSE	FALSE	0.0238849	0.760709	0.446852	0.591784
NR3C1	FALSE	FALSE	FALSE	0.113793	3.39167	0.000697834	0.0041754
NR5A2	FALSE	FALSE	FALSE	-0.0215641	-0.593043	0.553168	0.681538
NRBF2	FALSE	FALSE	FALSE	-0.0218659	-0.937463	0.348547	0.497
NRBP1	FALSE	FALSE	TRUE	0.0192895	0.638711	0.523028	0.655683
NRBP2	FALSE	FALSE	TRUE	0.0515904	0.77177	0.440272	0.585944
NRG1	FALSE	FALSE	TRUE	0.021221	0.455956	0.648433	0.757909
NRIP1	FALSE	FALSE	TRUE	0.0265573	0.551064	0.581604	0.703002
NRIP3	FALSE	FALSE	TRUE	-0.0917126	-3.50918	0.00045181	0.00302139
NRP1	FALSE	FALSE	TRUE	0.00254666	0.100063	0.920296	0.946591
NSA2	FALSE	FALSE	TRUE	0.0235161	0.908723	0.363522	0.510538
NSDHL	FALSE	FALSE	FALSE	-0.0812718	-2.10088	0.0356808	0.0879801
NSFL1C	FALSE	FALSE	TRUE	-0.0618366	-2.50557	0.012244	0.0397104
NT5E	TRUE	FALSE	FALSE	-0.0855576	-3.19088	0.00142356	0.00730376
NTAN1	FALSE	FALSE	TRUE	0.186346	3.382	0.000722828	0.00426587
NTRK3	FALSE	FALSE	TRUE	-0.0831941	-3.93771	8.29167e-05	0.000739807
NUDT14	FALSE	FALSE	TRUE	-0.146789	-5.52351	3.4206e-08	1.08654e-06
NUDT6	FALSE	FALSE	TRUE	0.0835523	3.35344	0.000801602	0.00465447
NUDT9	FALSE	FALSE	TRUE	0.0100111	0.38274	0.701922	0.798432
NUP62	FALSE	FALSE	TRUE	0.0354415	1.51399	0.130065	0.236481
NUP88	FALSE	FALSE	TRUE	-0.0362006	-1.29157	0.196543	0.324318
NUSAP1	FALSE	FALSE	TRUE	-0.00997172	-0.359559	0.719186	0.809928
NXF1	FALSE	FALSE	TRUE	0.146864	5.32456	1.0377e-07	2.91094e-06
O3FAR1	FALSE	FALSE	FALSE	-0.00285032	-0.103867	0.917278	0.943935
OAS1	FALSE	FALSE	TRUE	0.0828625	3.21347	0.0013163	0.00693464
OAT	FALSE	FALSE	TRUE	0.0416396	2.00632	0.0448537	0.104853
OGG1	FALSE	FALSE	TRUE	-0.0534823	-2.08596	0.0370118	0.0904716
OLIG3	FALSE	FALSE	TRUE	0.0798469	2.34412	0.0190949	0.0551404
OPA1	FALSE	FALSE	TRUE	-0.189055	-6.04524	1.55447e-09	8.60935e-08
OPN3	FALSE	FALSE	TRUE	0.0605383	2.1698	0.0300493	0.0779524
OPN4	FALSE	FALSE	TRUE	0.0180424	0.655107	0.512416	0.648021
OPN5	FALSE	FALSE	TRUE	-0.14945	-5.06694	4.12737e-07	9.00517e-06
OR52B2	FALSE	FALSE	TRUE	-0.0045198	-0.218012	0.827425	0.890314
ORMDL3	FALSE	FALSE	TRUE	0.234519	4.76099	1.95816e-06	3.26911e-05
OSGEP	FALSE	FALSE	TRUE	0.185495	6.5999	4.3594e-11	3.62166e-09
OSR2	FALSE	FALSE	TRUE	-0.0434734	-1.82577	0.0679194	0.144538
OTX1	FALSE	FALSE	FALSE	-0.0983356	-4.65042	3.36238e-06	5.18766e-05
OTX2	FALSE	FALSE	FALSE	0.00433059	0.114469	0.908869	0.938465
OVCA2	FALSE	FALSE	FALSE	0.0747436	2.94189	0.00327089	0.0142442
OVOL2	FALSE	FALSE	FALSE	-0.0101823	-0.251073	0.801764	0.869382
OXCT1	FALSE	FALSE	TRUE	-0.0456379	-2.1348	0.0328054	0.0830711
OXER1	FALSE	FALSE	TRUE	-0.173488	-6.42056	1.43015e-10	8.82608e-09
OXGR1	FALSE	FALSE	TRUE	0.123291	2.82844	0.00468838	0.0188583
OXTR	FALSE	FALSE	TRUE	0.070845	2.28855	0.0221296	0.0621587
P2RX4	FALSE	FALSE	TRUE	0.0245048	0.848651	0.396099	0.543222
P2RY12	FALSE	FALSE	TRUE	-0.059439	-1.87822	0.0603846	0.132887
P2RY2	FALSE	FALSE	TRUE	0.0148137	0.614908	0.538632	0.669031
P2RY6	FALSE	FALSE	TRUE	-0.0130904	-0.381233	0.703039	0.798824
P2RY8	FALSE	FALSE	FALSE	-0.00522818	-0.160177	0.872745	0.919576
P4HA2	FALSE	FALSE	TRUE	-0.0280765	-0.971759	0.331198	0.480772
P4HB	FALSE	FALSE	FALSE	0.00297326	0.13405	0.893366	0.929066
PA2G4	FALSE	FALSE	TRUE	-0.0284927	-0.992841	0.320816	0.469486
PACSIN3	FALSE	FALSE	TRUE	0.0079796	0.287237	0.773938	0.850741
PAF1	FALSE	FALSE	TRUE	-0.020758	-1.02626	0.3048	0.450454
PAFAH1B1	FALSE	FALSE	TRUE	-0.0362106	-1.48646	0.137195	0.245723
PAFAH1B2	FALSE	FALSE	TRUE	0.00299475	0.136385	0.89152	0.928505
PAFAH1B3	FALSE	FALSE	TRUE	-0.0310975	-0.972936	0.330613	0.480245
PAH	FALSE	FALSE	TRUE	-0.0394959	-1.07618	0.281877	0.427378
PAICS	FALSE	FALSE	TRUE	0.125509	1.57044	0.116349	0.219105
PAK1	FALSE	FALSE	TRUE	0.0794421	2.73091	0.00632886	0.0240675
PAK4	FALSE	FALSE	TRUE	0.0162565	0.855778	0.392145	0.539855
PANK2	FALSE	FALSE	TRUE	-0.0161189	-0.791674	0.428573	0.575337
PANK4	FALSE	FALSE	TRUE	-0.0102304	-0.331927	0.739953	0.826421
PAPD7	FALSE	FALSE	FALSE	-0.0209863	-0.84973	0.395499	0.542801
PAPSS1	FALSE	FALSE	TRUE	0.0884087	2.82332	0.00476392	0.0190205
PAQR7	FALSE	FALSE	TRUE	0.135633	5.22455	1.78702e-07	4.48832e-06
PAQR8	FALSE	FALSE	TRUE	-0.00190078	-0.0922736	0.926483	0.951142
PARL	FALSE	FALSE	TRUE	0.0608004	2.74816	0.00600567	0.0232478
PARN	FALSE	FALSE	TRUE	0.0701438	2.68941	0.00717175	0.0265256
PARP15	FALSE	FALSE	TRUE	-0.0322793	-1.42555	0.154035	0.267027
PASD1	FALSE	FALSE	FALSE	-0.0663502	-1.86153	0.0627037	0.135636
PAX8	TRUE	FALSE	FALSE	0.0151581	0.58245	0.560279	0.686834
PBK	FALSE	FALSE	TRUE	0.0165207	0.604874	0.545279	0.674186
PBX4	FALSE	FALSE	TRUE	0.0301064	1.03621	0.300132	0.447722
PBXIP1	FALSE	FALSE	TRUE	-0.00880524	-0.30832	0.757846	0.836458
PC	FALSE	FALSE	TRUE	0.0388194	1.51772	0.129121	0.235162
PCBD1	FALSE	FALSE	TRUE	-0.0616594	-2.17329	0.029786	0.077422
PCCB	FALSE	FALSE	TRUE	-0.0575031	-2.23575	0.025394	0.0688218
PCDHA10	FALSE	FALSE	FALSE	-0.00720512	-0.318197	0.750344	0.832003
PCGF2	FALSE	FALSE	FALSE	0.110107	4.15462	3.29006e-05	0.000366316
PCGF3	FALSE	FALSE	TRUE	-0.0459991	-1.72206	0.0850946	0.171539
PCGF5	FALSE	FALSE	TRUE	-0.0439418	-2.19452	0.0282251	0.0741681
PCK2	FALSE	FALSE	TRUE	0.0750159	3.37079	0.000752847	0.00440691
PCNA	TRUE	FALSE	FALSE	-0.00421694	-0.163854	0.86985	0.917868
PDAP1	FALSE	FALSE	TRUE	0.0780079	2.18875	0.0286418	0.0748986
PDE4D	FALSE	FALSE	TRUE	-0.0430462	-2.06634	0.0388265	0.0938089
PDGFRA	FALSE	FALSE	TRUE	-0.00302505	-0.122992	0.902116	0.934567
PDGFRB	TRUE	FALSE	FALSE	0.0112752	0.425266	0.670654	0.777152
PDHA1	FALSE	FALSE	FALSE	-0.181289	-3.44085	0.000582667	0.00360619
PDHB	FALSE	FALSE	TRUE	0.0124241	0.591134	0.554446	0.682395
PDHX	FALSE	FALSE	TRUE	-0.0138193	-0.522692	0.601202	0.716665
PDIA4	FALSE	FALSE	FALSE	0.0301033	1.10495	0.269214	0.414471
PDIA5	FALSE	FALSE	FALSE	0.0932555	2.12053	0.0339898	0.0849744
PDK1	FALSE	FALSE	TRUE	0.0675832	2.29193	0.021934	0.0617699
PDK2	FALSE	FALSE	TRUE	0.318913	2.08029	0.0375288	0.0913891
PDLIM1	FALSE	FALSE	FALSE	0.161032	4.98238	6.4038e-07	1.36953e-05
PDLIM4	FALSE	FALSE	TRUE	-0.0153857	-0.579299	0.562403	0.689047
PDPK1	FALSE	FALSE	TRUE	-0.0231298	-0.697475	0.485525	0.625669
PDS5A	FALSE	FALSE	TRUE	-0.0878457	-3.49552	0.000475539	0.0031316
PDXK	FALSE	FALSE	TRUE	0.129205	4.55824	5.23026e-06	7.53157e-05
PECR	FALSE	FALSE	TRUE	-0.0401491	-0.913303	0.361109	0.50781
PEMT	FALSE	FALSE	TRUE	0.0139025	0.611485	0.540895	0.669877
PEPD	FALSE	FALSE	TRUE	0.0184026	0.626066	0.531289	0.662577
PEX11A	FALSE	FALSE	TRUE	0.0736735	2.74612	0.00604306	0.023309
PEX13	FALSE	FALSE	TRUE	-0.0460193	-1.87801	0.0604143	0.132887
PEX19	FALSE	FALSE	TRUE	-0.00619467	-0.193984	0.846193	0.90127
PFAS	FALSE	FALSE	TRUE	0.0890663	3.15919	0.00158761	0.00788331
PFKFB3	FALSE	FALSE	TRUE	0.0930292	3.05957	0.00222344	0.0104405
PFKL	FALSE	FALSE	TRUE	0.0091155	0.358762	0.719782	0.810177
PFN2	FALSE	FALSE	TRUE	0.0175148	0.601109	0.547783	0.675765
PGBD1	FALSE	FALSE	TRUE	0.0931874	3.65588	0.000257839	0.0018689
PGD	FALSE	FALSE	TRUE	0.0974954	2.61114	0.00903976	0.0315953
PGK1	FALSE	FALSE	FALSE	-0.0379121	-1.74533	0.0809635	0.164988
PHB	FALSE	FALSE	FALSE	0.104942	4.13556	3.57487e-05	0.000391915
PHB2	FALSE	FALSE	TRUE	0.0337993	1.3192	0.187137	0.313103
PHF1	FALSE	FALSE	TRUE	-0.074213	-3.18003	0.00147784	0.00749326
PHF11	FALSE	FALSE	TRUE	0.0512134	1.76845	0.0770222	0.158597
PHF13	FALSE	FALSE	TRUE	-0.00962008	-0.465157	0.641831	0.75278
PHF17	FALSE	FALSE	FALSE	-0.00850717	-0.38478	0.70041	0.797822
PHF19	FALSE	FALSE	TRUE	0.0109829	0.322888	0.746788	0.830191
PHF23	FALSE	FALSE	TRUE	0.0253827	1.09009	0.275704	0.41938
PHF5A	FALSE	FALSE	TRUE	0.114507	3.99148	6.62129e-05	0.000617753
PHKG2	FALSE	FALSE	TRUE	-0.00784361	-0.310876	0.755903	0.835594
PHTF2	FALSE	FALSE	TRUE	0.14838	2.49161	0.0127353	0.0409349
PHYH	FALSE	FALSE	TRUE	-0.0429891	-1.78459	0.0743625	0.155042
PI4KAP2	FALSE	FALSE	FALSE	-0.113044	-3.63741	0.00027702	0.00198676
PIAS1	FALSE	FALSE	TRUE	-0.0276581	-1.1494	0.250424	0.392821
PIGA	FALSE	FALSE	FALSE	-0.00796608	-0.313738	0.753728	0.834471
PIGB	FALSE	FALSE	TRUE	0.016399	0.548558	0.583323	0.703168
PIGK	FALSE	FALSE	TRUE	0.00445322	0.142328	0.886825	0.926338
PIH1D1	FALSE	FALSE	TRUE	0.0449606	1.24871	0.211805	0.344502
PIK3CB	FALSE	FALSE	TRUE	0.0662954	2.35911	0.0183412	0.0537668
PIK3CD	TRUE	FALSE	FALSE	-0.0449528	-1.54007	0.123579	0.229322
PIK3CG	FALSE	FALSE	TRUE	-0.0830542	-2.69922	0.00696384	0.0258852
PIK3R1	TRUE	FALSE	FALSE	-0.0819726	-2.91612	0.00355333	0.0152276
PIK3R3	FALSE	FALSE	TRUE	0.129553	5.70806	1.18092e-08	5.00155e-07
PIK3R4	FALSE	FALSE	TRUE	0.0653266	3.13654	0.00171537	0.00838281
PIM1	TRUE	FALSE	FALSE	0.0467164	1.86722	0.0619053	0.134794
PIN1	FALSE	FALSE	TRUE	0.139443	3.99773	6.44915e-05	0.000608304
PIPOX	FALSE	FALSE	TRUE	0.0211371	0.790334	0.429355	0.575481
PISD	FALSE	FALSE	TRUE	0.251337	8.04861	9.498e-16	2.27952e-13
PITPNA	FALSE	FALSE	TRUE	-0.112501	-3.7176	0.000202409	0.00153945
PJA1	FALSE	FALSE	FALSE	0.015475	0.530234	0.595964	0.712499
PJA2	FALSE	FALSE	TRUE	0.0733581	2.86193	0.00422097	0.0174996
PKIG	FALSE	FALSE	TRUE	0.136272	3.86566	0.000111612	0.000932112
PKM2	FALSE	FALSE	FALSE	-0.0236563	-0.886312	0.375474	0.521965
PLA2G12A	FALSE	FALSE	TRUE	-0.0626157	-2.551	0.0107588	0.0361978
PLA2G12B	FALSE	FALSE	TRUE	-0.0253399	-0.84526	0.397989	0.544087
PLAT	FALSE	FALSE	TRUE	0.171396	4.6303	3.70534e-06	5.56988e-05
PLAU	FALSE	FALSE	FALSE	-0.108381	-4.67884	2.92945e-06	4.6583e-05
PLAUR	FALSE	FALSE	FALSE	-0.0965269	-2.9541	0.0031444	0.0138047
PLCB1	FALSE	FALSE	TRUE	-0.0991816	-3.80022	0.000145569	0.00114755
PLCG2	TRUE	FALSE	FALSE	-0.00891755	-0.32795	0.742958	0.828584
PLD1	FALSE	FALSE	TRUE	-0.0955548	-2.7242	0.00645881	0.0243899
PLEKHJ1	FALSE	FALSE	TRUE	-0.152036	-2.16673	0.0302829	0.0783366
PLK1	FALSE	FALSE	FALSE	0.0736652	2.91552	0.00356016	0.0152276
PLK2	FALSE	FALSE	TRUE	0.0922496	2.35977	0.0183088	0.0537668
PLOD1	FALSE	FALSE	TRUE	-0.0517805	-1.42137	0.155247	0.268696
PLOD3	FALSE	FALSE	FALSE	-0.00388284	-0.168329	0.866329	0.915942
PLP2	FALSE	FALSE	FALSE	0.165811	5.2526	1.53584e-07	4.00149e-06
PMF1-BGLAP	FALSE	FALSE	FALSE	-0.00829838	-0.332108	0.739816	0.826421
PML	TRUE	FALSE	FALSE	-3.58894e-05	-0.00141707	0.998869	0.999332
PNKP	FALSE	FALSE	TRUE	-0.0734861	-3.00771	0.00263989	0.0120299
PNLDC1	FALSE	FALSE	TRUE	0.0210064	0.892101	0.372364	0.519141
PNN	FALSE	FALSE	TRUE	0.0375975	1.45089	0.146846	0.257041
PNP	TRUE	FALSE	FALSE	0.0515946	1.61294	0.106794	0.20541
PNPO	FALSE	FALSE	TRUE	0.00272235	0.0878941	0.929963	0.953355
POFUT1	FALSE	FALSE	TRUE	0.0333259	1.51774	0.129118	0.235162
POLA2	FALSE	FALSE	TRUE	0.0721683	2.55342	0.0106842	0.0360593
POLB	FALSE	FALSE	TRUE	0.0656416	1.72409	0.0847271	0.171082
POLE2	FALSE	FALSE	FALSE	-0.0381313	-1.2364	0.216344	0.34953
POLE3	TRUE	FALSE	FALSE	0.0324376	1.13728	0.255454	0.399262
POLG2	FALSE	FALSE	TRUE	-0.0621347	-2.35566	0.0185124	0.0539632
POLR1C	FALSE	FALSE	TRUE	-0.0332681	-0.847342	0.396829	0.543652
POLR2C	FALSE	FALSE	TRUE	0.0590385	2.76657	0.00567704	0.0220944
POLR2D	FALSE	FALSE	TRUE	-0.0358694	-1.24196	0.214285	0.346968
POLR2E	FALSE	FALSE	TRUE	0.0161909	0.619831	0.535386	0.666148
POLR2F	FALSE	FALSE	TRUE	0.0348598	1.14044	0.254135	0.397489
POLR2H	FALSE	FALSE	TRUE	-0.0612036	-2.73214	0.00630542	0.0240206
POLR2I	FALSE	FALSE	TRUE	-0.0214064	-0.911677	0.361964	0.508681
POLR3C	FALSE	FALSE	TRUE	0.00741834	0.224247	0.82257	0.886161
POLR3D	FALSE	FALSE	TRUE	-0.0812757	-3.53248	0.000413855	0.00280228
POLR3K	FALSE	FALSE	TRUE	-0.0101435	-0.400555	0.688758	0.790918
POP4	FALSE	FALSE	TRUE	-0.0518171	-1.86345	0.062433	0.135397
POT1	FALSE	FALSE	TRUE	-0.0318029	-0.922493	0.356298	0.503008
POU2AF1	TRUE	FALSE	FALSE	0.00311146	0.123603	0.901632	0.934513
POU5F1	FALSE	FALSE	TRUE	-0.0453047	-1.91357	0.0557083	0.124953
PPAP2A	FALSE	FALSE	FALSE	-0.00454716	-0.201705	0.840152	0.897643
PPAP2B	FALSE	FALSE	FALSE	0.0254314	1.16634	0.243511	0.38449
PPARD	FALSE	FALSE	TRUE	-0.0132567	-0.656543	0.511493	0.647611
PPARG	FALSE	FALSE	FALSE	0.0917853	2.42667	0.0152586	0.0470837
PPAT	FALSE	FALSE	FALSE	-0.0162725	-0.462134	0.643997	0.753539
PPFIBP2	FALSE	FALSE	TRUE	-0.0020813	-0.107691	0.914244	0.94171
PPIA	FALSE	FALSE	TRUE	-0.00339953	-0.197374	0.843539	0.899775
PPIE	FALSE	FALSE	TRUE	-0.0418015	-1.57898	0.114378	0.216672
PPM1B	FALSE	FALSE	TRUE	-0.113216	-2.3493	0.0188314	0.0546719
PPOX	FALSE	FALSE	TRUE	-0.0233201	-0.914448	0.360507	0.507294
PPP1CA	TRUE	FALSE	FALSE	-0.0429123	-1.91409	0.055642	0.124934
PPP1CC	FALSE	FALSE	TRUE	-0.0125784	-0.550065	0.582289	0.703114
PPP1R13B	FALSE	FALSE	TRUE	0.0848709	3.39435	0.000691053	0.00415787
PPP1R8	FALSE	FALSE	TRUE	0.10607	5.64493	1.70532e-08	6.57768e-07
PPP2CB	FALSE	FALSE	TRUE	0.330082	3.7375	0.000187073	0.00145352
PPP2R1A	FALSE	FALSE	TRUE	0.0100045	0.368423	0.712567	0.804363
PPP2R3A	FALSE	FALSE	TRUE	0.0837666	3.62265	0.000293287	0.00207705
PPP2R3C	FALSE	FALSE	TRUE	0.0482506	1.91067	0.0560806	0.125658
PPP2R4	FALSE	FALSE	FALSE	0.0750179	2.8558	0.00430315	0.0177721
PPP3CA	FALSE	FALSE	TRUE	0.0147191	0.470429	0.63806	0.749842
PPP3CB	FALSE	FALSE	TRUE	-0.0207157	-0.81193	0.416854	0.564517
PPP3CC	FALSE	FALSE	TRUE	-0.0280944	-0.794807	0.426748	0.574673
PPP3R2	FALSE	FALSE	TRUE	-0.0581772	-2.09454	0.036241	0.0890563
PPP4C	TRUE	FALSE	FALSE	-0.0855043	-2.76382	0.0057252	0.0222418
PPT1	FALSE	FALSE	TRUE	-0.0325482	-1.20799	0.227083	0.362941
PQBP1	FALSE	FALSE	FALSE	0.11165	3.34741	0.000819218	0.004744
PRAF2	FALSE	FALSE	FALSE	0.00622046	0.228003	0.819649	0.884746
PRAME	FALSE	FALSE	TRUE	-0.0482471	-1.9831	0.0473877	0.109356
PRCC	FALSE	FALSE	TRUE	-0.0407028	-2.08795	0.0368323	0.0902015
PRDM1	FALSE	FALSE	FALSE	-0.143448	-5.14341	2.75794e-07	6.54633e-06
PRDM4	FALSE	FALSE	TRUE	-0.0779744	-3.22582	0.00126086	0.0066908
PRDM7	FALSE	FALSE	TRUE	0.0203485	0.722957	0.469726	0.610842
PRDX2	FALSE	FALSE	TRUE	0.0224648	0.557607	0.577128	0.700728
PRDX5	FALSE	FALSE	TRUE	0.0145512	0.384416	0.70068	0.797822
PREB	FALSE	FALSE	TRUE	0.00520871	0.194347	0.845909	0.90127
PRKAA1	FALSE	FALSE	FALSE	-0.00398097	-0.14891	0.881628	0.924432
PRKAB1	FALSE	FALSE	TRUE	-0.0666624	-3.39259	0.000695488	0.00417293
PRKAB2	FALSE	FALSE	TRUE	0.0205851	0.776192	0.437657	0.584264
PRKACA	FALSE	FALSE	TRUE	-0.0505336	-1.83225	0.0669489	0.143036
PRKACB	FALSE	FALSE	TRUE	0.0273638	1.09631	0.272973	0.416715
PRKAG1	FALSE	FALSE	TRUE	0.0966179	3.47292	0.000517385	0.00334256
PRKAG2	FALSE	FALSE	TRUE	-0.0237861	-0.936484	0.34905	0.497
PRKAG3	FALSE	FALSE	TRUE	0.0775366	2.73995	0.00615766	0.0235898
PRKAR1A	TRUE	FALSE	FALSE	0.0997289	3.59157	0.000330544	0.00233325
PRKAR2A	FALSE	FALSE	TRUE	0.0615284	2.30317	0.0212933	0.0604382
PRKAR2B	FALSE	FALSE	TRUE	0.0766712	2.84133	0.00450327	0.0183653
PRKCA	FALSE	FALSE	TRUE	-0.0503152	-1.76335	0.077878	0.159902
PRKCB	FALSE	TRUE	FALSE	0.0454348	1.09628	0.272987	0.416715
PRKCE	FALSE	FALSE	TRUE	-0.0741923	-2.25942	0.0238822	0.0649691
PRKCH	FALSE	FALSE	TRUE	0.0575674	1.04602	0.295581	0.443372
PRKCQ	FALSE	FALSE	TRUE	-0.0854169	-3.4175	0.000634946	0.00387425
PRKCZ	FALSE	FALSE	TRUE	0.15627	3.22515	0.00126382	0.0066908
PRKRIR	FALSE	FALSE	FALSE	0.0185368	0.786963	0.431325	0.576881
PRMT2	FALSE	FALSE	TRUE	0.0133663	0.612345	0.540326	0.669877
PRNP	FALSE	FALSE	TRUE	-0.0415165	-1.93846	0.0525999	0.118597
PROC	FALSE	FALSE	TRUE	-0.0632466	-1.76947	0.0768511	0.158395
PROCR	FALSE	FALSE	TRUE	0.120353	4.06443	4.8582e-05	0.000493746
PROKR1	FALSE	FALSE	TRUE	-0.0738586	-3.26657	0.00109289	0.0058869
PRPF4	FALSE	FALSE	TRUE	-0.0176172	-0.739341	0.45972	0.601451
PRPF4B	FALSE	FALSE	TRUE	0.0538876	1.5855	0.11289	0.21465
PRPF6	FALSE	FALSE	TRUE	-0.0687817	-2.67045	0.00758932	0.0276908
PRR15L	FALSE	FALSE	TRUE	-0.0265083	-1.0683	0.285417	0.43112
PRSS2	FALSE	FALSE	FALSE	-0.0037894	-0.119107	0.905193	0.936407
PRSS23	FALSE	FALSE	TRUE	0.0277119	0.502624	0.615241	0.728575
PSAT1	FALSE	FALSE	TRUE	-0.0601874	-1.41263	0.1578	0.271809
PSEN1	TRUE	FALSE	FALSE	-0.0740792	-2.12786	0.0333769	0.0841239
PSEN2	TRUE	FALSE	FALSE	0.00528899	0.110697	0.911859	0.940599
PSMA1	FALSE	FALSE	TRUE	0.0497618	1.71386	0.0865913	0.173665
PSMA3	FALSE	FALSE	TRUE	-0.0435054	-1.93988	0.0524268	0.11833
PSMA5	FALSE	FALSE	TRUE	0.086446	2.64281	0.00823705	0.029457
PSMA8	FALSE	FALSE	TRUE	-0.0345453	-1.09159	0.275043	0.418669
PSMB1	FALSE	FALSE	TRUE	-0.0611848	-3.81667	0.000136219	0.0010938
PSMB10	FALSE	FALSE	FALSE	-0.0627485	-2.23444	0.02548	0.0689076
PSMB2	FALSE	FALSE	TRUE	0.00871572	0.32649	0.744062	0.828584
PSMB7	FALSE	FALSE	TRUE	-0.063864	-2.40958	0.0159921	0.0489971
PSMB8	TRUE	FALSE	FALSE	0.030608	0.939254	0.347627	0.49661
PSMB9	TRUE	FALSE	FALSE	0.0387658	1.63364	0.102372	0.198495
PSMD10	FALSE	FALSE	FALSE	0.322619	2.60102	0.00931077	0.0322296
PSMD2	FALSE	FALSE	TRUE	0.0173305	0.787029	0.431287	0.576881
PSMD3	FALSE	FALSE	TRUE	-0.0154015	-0.514492	0.606921	0.721095
PSMD4	FALSE	FALSE	TRUE	-0.0410533	-1.15585	0.247775	0.390083
PSMD5	FALSE	FALSE	TRUE	0.0099053	0.387401	0.698469	0.796144
PSMD9	FALSE	FALSE	TRUE	-0.0105197	-0.389075	0.69723	0.796144
PSME1	TRUE	FALSE	FALSE	0.0236355	0.772542	0.439815	0.585944
PSME2	FALSE	FALSE	FALSE	-0.0496243	-1.98565	0.0471042	0.109052
PSMF1	FALSE	FALSE	TRUE	0.00752043	0.280525	0.779081	0.855524
PSMG1	FALSE	FALSE	TRUE	-0.156254	-4.14732	3.39641e-05	0.000376218
PSPH	FALSE	FALSE	TRUE	0.0796273	2.8441	0.00446431	0.0182977
PTGER4	FALSE	FALSE	TRUE	0.0486286	1.51617	0.129514	0.235679
PTGFR	FALSE	FALSE	TRUE	-0.0463641	-2.20284	0.0276329	0.0732734
PTGS2	FALSE	FALSE	TRUE	-0.055309	-1.68709	0.0916231	0.181899
PTHLH	FALSE	FALSE	TRUE	-0.00846793	-0.387748	0.698212	0.796144
PTK2	FALSE	FALSE	TRUE	-0.110769	-3.38758	0.000708293	0.00421464
PTP4A3	FALSE	FALSE	TRUE	-0.181497	-7.44181	1.08949e-13	1.76125e-11
PTPLA	FALSE	FALSE	FALSE	0.00937252	0.276583	0.782107	0.856783
PTPN12	FALSE	FALSE	FALSE	0.0184246	0.528163	0.5974	0.713313
PTPN2	FALSE	FALSE	FALSE	-0.0714253	-2.64585	0.00816348	0.0292423
PTPN4	FALSE	FALSE	TRUE	0.0602148	2.48486	0.0129793	0.0415339
PTPN6	TRUE	FALSE	FALSE	-0.0534653	-1.65622	0.0977135	0.191369
PTPRF	FALSE	FALSE	TRUE	0.0797055	2.82639	0.00471849	0.018909
PTRF	FALSE	FALSE	FALSE	-0.00951231	-0.371932	0.709952	0.802731
PTS	FALSE	FALSE	TRUE	0.0155046	0.764313	0.444702	0.58957
PTTG1	FALSE	FALSE	TRUE	0.00445666	0.199974	0.841505	0.898049
PUF60	FALSE	FALSE	TRUE	0.192321	2.68301	0.00731036	0.0269906
PUS7L	FALSE	FALSE	TRUE	0.184764	6.72574	1.85928e-11	1.60642e-09
PVR	FALSE	FALSE	TRUE	0.110031	3.21215	0.00132236	0.00694432
PVRL2	FALSE	FALSE	FALSE	0.0886736	2.44368	0.0145582	0.0453762
PWP1	FALSE	FALSE	TRUE	0.0210438	0.64149	0.521222	0.653797
PXK	FALSE	FALSE	TRUE	-0.0519807	-1.61245	0.106901	0.205433
PYCR1	FALSE	FALSE	FALSE	-0.0636447	-2.37139	0.0177434	0.052573
PYGL	TRUE	FALSE	FALSE	-0.213826	-2.62462	0.00869	0.030521
QDPR	FALSE	FALSE	TRUE	-0.253763	-3.8525	0.000117774	0.00097096
QPCT	FALSE	FALSE	FALSE	0.14219	3.93681	8.32283e-05	0.000739807
QPRT	FALSE	FALSE	FALSE	-0.0624432	-0.854967	0.392594	0.540129
QRSL1	FALSE	FALSE	TRUE	-0.0339241	-1.25761	0.208567	0.339491
RAB11A	FALSE	FALSE	TRUE	-0.0498653	-1.85624	0.0634544	0.136788
RAB11FIP2	FALSE	FALSE	TRUE	0.0213697	0.765677	0.44389	0.58957
RAB1B	FALSE	FALSE	TRUE	0.0366533	1.29285	0.196099	0.323834
RAB23	FALSE	FALSE	TRUE	-0.0574833	-2.63207	0.00850185	0.0300556
RAB27A	TRUE	FALSE	FALSE	-0.00618374	-0.15279	0.878568	0.923725
RAB31	FALSE	FALSE	TRUE	-0.0566612	-1.98209	0.047501	0.109501
RAB4A	FALSE	FALSE	TRUE	0.00429934	0.124959	0.900559	0.934297
RAB5A	FALSE	FALSE	TRUE	-0.0955618	-4.31437	1.6186e-05	0.000197524
RABGGTA	FALSE	FALSE	TRUE	0.13533	3.8316	0.000128227	0.00104517
RAC1	FALSE	FALSE	TRUE	-0.127992	-5.15823	2.54895e-07	6.18622e-06
RAD1	FALSE	FALSE	TRUE	-0.0368013	-1.39815	0.162104	0.277673
RAD23B	FALSE	FALSE	TRUE	0.0107758	0.332295	0.739674	0.826421
RAE1	FALSE	FALSE	TRUE	-0.0310425	-1.07275	0.283414	0.429294
RAF1	FALSE	FALSE	TRUE	-0.0427236	-2.12693	0.0334547	0.0842215
RALA	FALSE	FALSE	TRUE	-0.0770699	-2.41462	0.0157725	0.0484619
RALB	FALSE	FALSE	TRUE	0.0885368	3.21121	0.00132668	0.00694432
RALBP1	FALSE	FALSE	TRUE	-0.018236	-0.506419	0.612576	0.727412
RAMP1	FALSE	FALSE	TRUE	-0.0705473	-2.1573	0.0310103	0.0797407
RAN	FALSE	FALSE	FALSE	-0.093536	-4.05888	4.97485e-05	0.000502134
RAP1A	FALSE	FALSE	TRUE	-0.0045775	-0.130988	0.895788	0.931137
RAP1GDS1	FALSE	FALSE	TRUE	-0.0114512	-0.442782	0.657935	0.7657
RARA	TRUE	FALSE	FALSE	0.147525	5.62265	1.93977e-08	7.22399e-07
RARB	FALSE	FALSE	FALSE	-0.0122092	-0.372431	0.709581	0.802731
RARG	FALSE	FALSE	FALSE	-0.0156026	-0.547033	0.58437	0.703982
RARRES3	FALSE	FALSE	FALSE	0.0677046	2.47945	0.0131778	0.0417974
RASA1	FALSE	FALSE	TRUE	-0.0352515	-1.01084	0.312121	0.458315
RASD1	FALSE	FALSE	TRUE	-0.0580307	-1.95679	0.0504045	0.115088
RASGRP4	FALSE	FALSE	FALSE	0.0727171	1.5893	0.11203	0.213578
RASSF1	FALSE	FALSE	FALSE	0.155744	5.86226	4.73567e-09	2.27312e-07
RASSF2	FALSE	FALSE	TRUE	0.0168921	0.660147	0.509177	0.645436
RBBP4	FALSE	FALSE	TRUE	-0.00793923	-0.315246	0.752582	0.834057
RBBP6	FALSE	FALSE	TRUE	-0.0632717	-3.07558	0.00210757	0.0100052
RBBP7	FALSE	FALSE	FALSE	0.138174	4.45908	8.33623e-06	0.000110468
RBKS	FALSE	FALSE	TRUE	-0.0800552	-2.21336	0.0268991	0.0719085
RBM15	FALSE	FALSE	TRUE	0.0512665	1.18304	0.236824	0.37641
RBM15B	FALSE	FALSE	FALSE	0.0315286	1.04245	0.297232	0.444921
RBM6	FALSE	FALSE	TRUE	0.0270102	1.21403	0.224771	0.360006
RBMS1	FALSE	FALSE	TRUE	0.0134997	0.489758	0.624318	0.736246
RBMX	FALSE	FALSE	FALSE	-0.0120181	-0.433599	0.664591	0.771368
RBP4	TRUE	FALSE	FALSE	-0.0662397	-3.42694	0.000613296	0.00377413
RBPJ	TRUE	FALSE	FALSE	-0.0448251	-2.03847	0.041534	0.0992406
RBX1	FALSE	FALSE	TRUE	-0.0157533	-0.653138	0.513685	0.648865
RCCD1	FALSE	FALSE	TRUE	0.209189	5.60385	2.16159e-08	7.7315e-07
RCHY1	FALSE	FALSE	TRUE	0.19188	5.65008	1.6552e-08	6.50043e-07
RDBP	FALSE	FALSE	FALSE	-0.0454398	-1.19243	0.233124	0.371623
RDH11	FALSE	FALSE	TRUE	0.050129	2.28365	0.0224164	0.0628008
RDX	FALSE	FALSE	TRUE	0.00194647	0.0730695	0.941753	0.960428
RELB	TRUE	FALSE	FALSE	0.207114	7.12563	1.12025e-12	1.27355e-10
RERG	FALSE	FALSE	TRUE	-0.0212741	-0.80216	0.422482	0.570708
RET	FALSE	FALSE	TRUE	-0.0417074	-1.45357	0.146102	0.25636
RFC5	FALSE	FALSE	TRUE	-0.0303468	-1.02942	0.30331	0.449244
RFK	FALSE	FALSE	TRUE	0.0692746	2.60541	0.00919234	0.0320249
RFWD2	FALSE	FALSE	FALSE	-0.00236863	-0.0749993	0.940217	0.960222
RFX4	FALSE	FALSE	FALSE	-0.0754306	-1.79305	0.0729995	0.153124
RFX5	TRUE	FALSE	FALSE	0.122457	5.093	3.59978e-07	8.01602e-06
RFX6	FALSE	FALSE	TRUE	-0.0295501	-1.22306	0.221342	0.355728
RFXANK	TRUE	FALSE	FALSE	0.126203	3.66218	0.000251592	0.00183594
RGS18	FALSE	FALSE	TRUE	-0.0371112	-1.28049	0.200406	0.329185
RGS3	FALSE	FALSE	TRUE	-0.00863168	-0.382198	0.702324	0.798432
RGS4	FALSE	FALSE	TRUE	0.0434584	1.51141	0.13072	0.237079
RHEB	FALSE	FALSE	TRUE	0.050325	1.96659	0.0492625	0.1126
RHOA	FALSE	FALSE	TRUE	0.0750633	2.65974	0.00783475	0.0283468
RHOBTB1	FALSE	FALSE	TRUE	0.0129787	0.759339	0.447671	0.592325
RHOC	FALSE	FALSE	TRUE	-0.0381817	-1.6395	0.101146	0.197003
RHOD	FALSE	FALSE	TRUE	0.121089	3.95638	7.67111e-05	0.000699139
RIOK2	FALSE	FALSE	TRUE	0.0520995	1.52819	0.126502	0.232153
RIPK2	FALSE	FALSE	TRUE	0.0337917	1.72413	0.0847211	0.171082
RIT1	FALSE	FALSE	TRUE	-0.0544482	-2.26954	0.0232602	0.0640842
RNASE4	FALSE	FALSE	TRUE	-0.0657414	-3.17715	0.00149259	0.00750657
RNASET2	TRUE	FALSE	FALSE	-0.0923185	-4.04348	5.31271e-05	0.000526397
RND3	FALSE	FALSE	TRUE	-0.0378966	-1.29449	0.195531	0.323142
RNF11	FALSE	FALSE	TRUE	0.00572346	0.313783	0.753694	0.834471
RNF138	FALSE	FALSE	TRUE	0.0262681	0.864346	0.387422	0.536087
RNF14	FALSE	FALSE	TRUE	-0.0829957	-2.86967	0.00411905	0.017176
RNF145	FALSE	FALSE	TRUE	-0.0493163	-1.598	0.11008	0.210695
RNF146	FALSE	FALSE	TRUE	-0.00446212	-0.210687	0.833137	0.893977
RNF166	TRUE	FALSE	FALSE	0.0375513	1.4076	0.159286	0.273931
RNF167	FALSE	FALSE	TRUE	-0.031533	-0.886219	0.375525	0.521965
RNF20	FALSE	FALSE	TRUE	0.0843118	3.30662	0.000948179	0.00527852
RNF25	FALSE	FALSE	TRUE	0.175012	2.13776	0.0325643	0.0826294
RNF5	FALSE	FALSE	TRUE	-0.056407	-2.60397	0.009231	0.0320562
RNF7	FALSE	FALSE	TRUE	0.0126695	0.554064	0.57955	0.702485
RNGTT	FALSE	FALSE	FALSE	-0.0750375	-2.36278	0.0181608	0.0534434
RNH1	FALSE	FALSE	TRUE	-0.0251823	-1.03071	0.302706	0.449069
RNMT	FALSE	FALSE	TRUE	0.0441781	1.57764	0.114685	0.216672
RNPS1	FALSE	FALSE	TRUE	-0.0113311	-0.413545	0.679218	0.781625
RORC	TRUE	FALSE	FALSE	-0.00719256	-0.180631	0.856661	0.907943
RPA2	FALSE	FALSE	TRUE	-0.0650358	-2.21711	0.0266419	0.0714863
RPF1	FALSE	FALSE	TRUE	-0.0198913	-0.822675	0.410716	0.557311
RPL11	FALSE	FALSE	TRUE	-0.0690401	-3.28583	0.00102094	0.00555472
RPL19	FALSE	FALSE	TRUE	0.0477788	1.80345	0.0713528	0.150363
RPL22	FALSE	FALSE	TRUE	0.010273	0.422864	0.672405	0.778347
RPL39L	FALSE	FALSE	TRUE	0.0937668	1.7015	0.0888851	0.177442
RPL7	FALSE	FALSE	TRUE	0.104819	3.55278	0.000383246	0.00262798
RPN1	FALSE	FALSE	FALSE	-0.0997412	-2.84198	0.00449405	0.0183653
RPN2	FALSE	FALSE	TRUE	0.0689111	2.4551	0.0141042	0.0442716
RPS10	FALSE	FALSE	TRUE	-0.0955631	-4.24105	2.2482e-05	0.000261081
RPS13	FALSE	FALSE	TRUE	0.00324911	0.117043	0.906829	0.937201
RPS14	FALSE	FALSE	TRUE	-0.0219681	-0.795863	0.426134	0.574204
RPS15A	FALSE	FALSE	TRUE	0.0839802	2.49614	0.0125739	0.0404762
RPS16	FALSE	FALSE	TRUE	-0.0369357	-1.62142	0.104964	0.202611
RPS19	FALSE	FALSE	FALSE	-0.0360126	-1.66609	0.0957313	0.188495
RPS27A	FALSE	FALSE	TRUE	-0.111217	-4.52659	6.07533e-06	8.57693e-05
RPS3	FALSE	FALSE	FALSE	0.0143697	0.62825	0.529857	0.662322
RPS3A	FALSE	FALSE	TRUE	0.45929	4.18021	2.94143e-05	0.000334395
RPS6	FALSE	FALSE	TRUE	0.014665	0.611063	0.541174	0.669877
RPS6KA1	TRUE	FALSE	FALSE	0.158702	3.24842	0.00116498	0.00621323
RPS6KA3	FALSE	FALSE	FALSE	0.0317636	0.833815	0.404409	0.551466
RPS6KA4	FALSE	FALSE	TRUE	-0.0396585	-1.07999	0.280177	0.425286
RPS6KA5	FALSE	FALSE	TRUE	0.00892711	0.467816	0.639928	0.751629
RPS6KB1	FALSE	FALSE	TRUE	0.170215	3.6755	0.000238841	0.0017488
RPS6KB2	FALSE	FALSE	TRUE	-0.115232	-3.81018	0.000139843	0.00111874
RPS6KL1	FALSE	FALSE	TRUE	-0.00063157	-0.0248321	0.98019	0.987044
RPS7	FALSE	FALSE	TRUE	-0.0126986	-0.464011	0.642651	0.75278
RRAGA	FALSE	FALSE	TRUE	-0.0613396	-2.90396	0.00369417	0.015709
RRAGC	FALSE	FALSE	TRUE	0.0255008	1.14549	0.25204	0.394784
RRM1	FALSE	FALSE	TRUE	-0.0792156	-2.2028	0.0276358	0.0732734
RRM2	TRUE	FALSE	FALSE	0.0558415	2.12883	0.0332968	0.0840883
RRP8	FALSE	FALSE	TRUE	0.0116398	0.502884	0.615059	0.728575
RRS1	FALSE	FALSE	TRUE	-0.0741299	-3.50596	0.000457295	0.00303925
RSPH1	FALSE	FALSE	TRUE	0.0594346	1.96888	0.0489993	0.112117
RSU1	FALSE	FALSE	TRUE	0.0900908	3.41341	0.000644544	0.0038999
RTCD1	FALSE	FALSE	FALSE	-0.0258027	-0.752275	0.451906	0.595557
RUFY1	FALSE	FALSE	TRUE	0.00860896	0.337869	0.735471	0.824032
RUVBL1	FALSE	FALSE	TRUE	-0.0203484	-0.996057	0.319251	0.468148
RUVBL2	FALSE	FALSE	TRUE	-0.000425463	-0.0211377	0.983136	0.988721
RXFP1	FALSE	FALSE	TRUE	0.00776162	0.338845	0.734735	0.824032
RXFP4	FALSE	FALSE	FALSE	0.0731536	1.92974	0.0536721	0.120888
RXRG	FALSE	FALSE	FALSE	0.116122	4.8641	1.17035e-06	2.17927e-05
RYBP	FALSE	FALSE	TRUE	-0.0968246	-3.20058	0.00137652	0.00714733
S100A1	FALSE	FALSE	TRUE	-0.0240844	-0.935758	0.349424	0.497204
S100A11	FALSE	FALSE	FALSE	0.068585	2.228	0.0259067	0.0697737
S100A13	FALSE	FALSE	TRUE	-0.0287778	-1.08793	0.276658	0.420535
S100A6	FALSE	FALSE	TRUE	-0.0552568	-2.00947	0.044519	0.104523
S100B	FALSE	FALSE	TRUE	-0.0539356	-2.20865	0.0272255	0.0726012
S100P	FALSE	FALSE	FALSE	0.0281545	0.614262	0.539058	0.669176
S1PR3	FALSE	FALSE	TRUE	0.0786229	2.67237	0.007546	0.027626
SACM1L	FALSE	FALSE	TRUE	0.109533	2.7135	0.00667106	0.0251037
SALL4	FALSE	FALSE	TRUE	-0.024579	-0.721981	0.470326	0.611254
SARS	FALSE	FALSE	FALSE	0.0694026	3.0823	0.00206064	0.00980394
SAT1	FALSE	FALSE	FALSE	0.0373131	1.70251	0.0886956	0.177227
SATB1	FALSE	FALSE	TRUE	-0.0265859	-0.771816	0.440245	0.585944
SATB2	FALSE	FALSE	TRUE	0.00431092	0.176723	0.85973	0.910303
SC5DL	FALSE	FALSE	FALSE	-0.0665042	-2.46412	0.0137544	0.0433268
SCAF8	FALSE	FALSE	TRUE	-0.0194148	-0.643464	0.51994	0.653328
SCCPDH	FALSE	FALSE	TRUE	-0.0333312	-1.46195	0.143791	0.253341
SCMH1	FALSE	FALSE	TRUE	0.116057	4.38419	1.17812e-05	0.00014795
SCP2	FALSE	FALSE	TRUE	-0.0572055	-2.59133	0.00957683	0.0329394
SCRN1	FALSE	FALSE	TRUE	-0.0665255	-2.87093	0.00410268	0.0171408
SCYL3	FALSE	FALSE	TRUE	-0.0695896	-2.05877	0.039547	0.0950565
SDF2L1	FALSE	FALSE	TRUE	0.013056	0.28197	0.777973	0.854742
SDHA	FALSE	FALSE	TRUE	0.0155552	0.529622	0.596388	0.712499
SDHB	FALSE	FALSE	TRUE	-0.0104828	-0.421826	0.673163	0.778806
SDHC	FALSE	FALSE	TRUE	0.000526269	0.019322	0.984585	0.988935
SDHD	FALSE	FALSE	TRUE	0.0348151	1.66491	0.0959677	0.188789
SENP2	FALSE	FALSE	TRUE	-0.0196174	-0.845315	0.397959	0.544087
SENP5	FALSE	FALSE	TRUE	-0.0618274	-1.84689	0.0647969	0.139265
SENP6	FALSE	FALSE	TRUE	-0.0417541	-1.30804	0.190894	0.318053
SERINC3	FALSE	FALSE	TRUE	-0.0131172	-0.502739	0.615161	0.728575
SERPINA12	FALSE	FALSE	TRUE	-0.06142	-1.49777	0.13423	0.241615
SERPINA5	FALSE	FALSE	TRUE	-0.00633461	-0.245706	0.805915	0.872535
SERPINA6	FALSE	FALSE	TRUE	-0.0907315	-3.46681	0.000529262	0.00338831
SERPINA7	FALSE	FALSE	FALSE	0.0412574	2.08403	0.0371873	0.0906598
SERPINB2	FALSE	FALSE	TRUE	0.107377	2.63252	0.00849055	0.0300556
SERPINB6	FALSE	FALSE	TRUE	0.152009	4.81528	1.49517e-06	2.63282e-05
SERPIND1	FALSE	FALSE	TRUE	-0.0440924	-1.45166	0.146634	0.256877
SET	FALSE	FALSE	TRUE	-0.0300805	-1.27653	0.201802	0.330973
SETD7	FALSE	FALSE	TRUE	0.0800573	2.7429	0.00610264	0.0234968
SETDB1	FALSE	FALSE	FALSE	0.0704207	2.46397	0.0137603	0.0433268
SF1	FALSE	FALSE	TRUE	-0.0373526	-1.39015	0.16452	0.28076
SFPQ	FALSE	FALSE	TRUE	-0.125569	-3.28429	0.0010265	0.00557096
SGK1	FALSE	FALSE	TRUE	-0.102543	-3.18355	0.00146004	0.0074209
SGK3	FALSE	FALSE	TRUE	-0.116064	-3.87156	0.000108949	0.000922859
SGPL1	FALSE	FALSE	TRUE	0.00047462	0.0210224	0.983228	0.988721
SH3BP5	FALSE	FALSE	TRUE	-0.0467774	-0.742366	0.457886	0.599778
SHC1	FALSE	FALSE	TRUE	-0.064831	-2.8206	0.00480438	0.0191466
SHC4	FALSE	FALSE	TRUE	-0.0220111	-0.627078	0.530625	0.662515
SHMT2	FALSE	FALSE	FALSE	-0.0294844	-0.970258	0.331945	0.48121
SIAH1	FALSE	FALSE	TRUE	0.0173408	0.96245	0.335851	0.484297
SIK1	FALSE	FALSE	FALSE	-0.0417506	-1.44453	0.148627	0.259317
SIM2	FALSE	FALSE	TRUE	-0.0316511	-1.03492	0.300738	0.447722
SIRPG	FALSE	FALSE	TRUE	-0.0751262	-2.23218	0.0256292	0.0691165
SIRT2	FALSE	FALSE	TRUE	-0.0167292	-0.555905	0.57829	0.701352
SIRT3	FALSE	FALSE	TRUE	0.111162	3.53647	0.000407657	0.00276899
SIRT5	FALSE	FALSE	TRUE	0.0201591	0.790121	0.429479	0.575481
SIRT6	FALSE	FALSE	FALSE	0.00889744	0.201524	0.840294	0.897643
SIX2	FALSE	FALSE	TRUE	0.103297	3.9293	8.58649e-05	0.000753935
SKP1	FALSE	FALSE	TRUE	0.0710791	2.73346	0.00628012	0.0239665
SKP2	FALSE	FALSE	TRUE	0.0277629	1.11346	0.265541	0.41093
SLC1A1	FALSE	FALSE	TRUE	0.00935273	0.263025	0.792537	0.865023
SLC1A5	FALSE	FALSE	FALSE	0.00711067	0.258544	0.795994	0.866289
SLC22A18	FALSE	FALSE	FALSE	0.0593201	2.12367	0.0337263	0.0847079
SLC22A23	FALSE	FALSE	TRUE	0.0370869	1.50671	0.131922	0.238653
SLC22A5	FALSE	FALSE	TRUE	-0.0294264	-1.16965	0.242176	0.382759
SLC25A10	FALSE	FALSE	TRUE	0.115823	4.48226	7.48185e-06	0.000102935
SLC25A13	FALSE	FALSE	TRUE	0.0946362	3.65169	0.000262078	0.00189327
SLC25A14	FALSE	FALSE	FALSE	0.0600178	2.3881	0.0169575	0.0510853
SLC25A15	FALSE	FALSE	TRUE	-0.0412486	-1.45458	0.145823	0.25608
SLC25A22	FALSE	FALSE	TRUE	0.0125432	0.480228	0.631078	0.743254
SLC25A3	FALSE	FALSE	TRUE	-0.000529723	-0.0216712	0.982711	0.988721
SLC25A32	FALSE	FALSE	TRUE	-0.0693533	-2.42561	0.0153034	0.0471545
SLC25A4	FALSE	FALSE	TRUE	0.153569	4.92145	8.75137e-07	1.68776e-05
SLC25A5	FALSE	FALSE	FALSE	0.268654	3.28099	0.00103858	0.00562237
SLC25A6	FALSE	FALSE	FALSE	-0.0423331	-1.03246	0.301887	0.448162
SLC27A3	FALSE	FALSE	TRUE	-0.101476	-3.80844	0.000140823	0.00112243
SLC29A1	FALSE	FALSE	TRUE	0.0216242	0.803056	0.421965	0.570366
SLC2A1	FALSE	FALSE	TRUE	-0.00957214	-0.4151	0.678079	0.781065
SLC2A6	FALSE	FALSE	TRUE	-0.0420457	-1.20905	0.226676	0.362681
SLC30A2	FALSE	FALSE	TRUE	0.206057	6.52089	7.38608e-11	5.31798e-09
SLC30A8	FALSE	FALSE	TRUE	0.0118814	0.446868	0.654982	0.763086
SLC35A1	FALSE	FALSE	TRUE	-0.11349	-4.43782	9.20156e-06	0.000121191
SLC35F2	FALSE	FALSE	TRUE	-0.0341439	-1.28957	0.197234	0.325211
SLC37A4	FALSE	FALSE	TRUE	0.0248635	0.932178	0.351271	0.498198
SLC38A2	FALSE	FALSE	FALSE	0.0676667	2.84807	0.00440908	0.0181057
SLC39A8	FALSE	FALSE	TRUE	-0.00181345	-0.0665588	0.946935	0.964346
SLC3A2	FALSE	FALSE	TRUE	0.0111301	0.392328	0.694826	0.795788
SLC52A2	FALSE	FALSE	TRUE	-0.0429668	-1.78573	0.0741781	0.154807
SLC5A6	FALSE	FALSE	TRUE	0.0963617	3.31753	0.000911953	0.00514313
SLC6A14	FALSE	FALSE	FALSE	-0.0154964	-0.692798	0.488455	0.628388
SLC7A1	FALSE	FALSE	TRUE	0.0498906	1.78178	0.0748213	0.155698
SLC7A11	FALSE	FALSE	TRUE	0.21277	3.93096	8.52753e-05	0.000751815
SLC7A9	FALSE	FALSE	TRUE	0.0367549	1.21907	0.222852	0.357623
SMAD1	FALSE	FALSE	TRUE	-0.00551806	-0.154194	0.87746	0.92335
SMAD2	FALSE	FALSE	TRUE	-0.0369231	-1.33641	0.181452	0.305722
SMAD3	TRUE	FALSE	FALSE	-0.00456334	-0.19487	0.845499	0.90127
SMAD4	FALSE	FALSE	TRUE	0.00526358	0.255838	0.798082	0.866662
SMAD5	FALSE	FALSE	TRUE	0.144334	3.14748	0.0016525	0.0081123
SMAD7	FALSE	FALSE	TRUE	0.0238679	0.990017	0.322194	0.470865
SMARCAD1	FALSE	FALSE	TRUE	0.0226886	1.0571	0.290495	0.437261
SMARCB1	TRUE	FALSE	FALSE	-0.163919	-6.8685	6.94205e-12	6.33813e-10
SMARCC2	FALSE	FALSE	TRUE	0.288926	7.4356	1.14155e-13	1.76125e-11
SMARCE1	FALSE	FALSE	TRUE	0.329301	5.13018	2.95831e-07	6.72626e-06
SMNDC1	FALSE	FALSE	TRUE	-0.0221395	-0.948889	0.342704	0.490589
SMOX	FALSE	FALSE	TRUE	-0.0954984	-3.82349	0.000132513	0.00107202
SMU1	FALSE	FALSE	TRUE	0.0698276	1.68803	0.0914412	0.181705
SMURF2	FALSE	FALSE	TRUE	-0.0292849	-0.861127	0.389192	0.537239
SMYD3	FALSE	FALSE	TRUE	-0.060449	-1.69619	0.0898865	0.179275
SNAI2	FALSE	FALSE	TRUE	-0.138922	-2.94732	0.00321406	0.0140583
SNAI3	FALSE	FALSE	FALSE	-0.0789555	-3.32499	0.000887939	0.00503399
SNAPC1	FALSE	FALSE	TRUE	0.0466017	1.56556	0.117489	0.2201
SNCA	FALSE	FALSE	TRUE	0.126455	3.83701	0.000125438	0.00103021
SNRK	FALSE	FALSE	TRUE	0.112428	4.0753	4.63721e-05	0.000483883
SNRNP70	FALSE	FALSE	TRUE	-0.0656246	-2.04986	0.0404089	0.0969814
SNRPA	FALSE	FALSE	TRUE	0.00494745	0.183049	0.854764	0.907268
SNW1	FALSE	FALSE	TRUE	-0.0639744	-2.72478	0.00644754	0.0243899
SNX11	FALSE	FALSE	TRUE	-0.0212253	-0.826517	0.408534	0.555689
SNX17	FALSE	FALSE	TRUE	-0.0683212	-2.10474	0.0353429	0.0874464
SNX6	FALSE	FALSE	TRUE	0.0503326	1.77061	0.0766617	0.158156
SNX7	FALSE	FALSE	TRUE	-0.0409893	-1.88569	0.0593701	0.131393
SOAT1	FALSE	FALSE	FALSE	0.0143277	0.592646	0.553434	0.681538
SOCS2	FALSE	FALSE	TRUE	-0.0254121	-0.320776	0.748388	0.831306
SOCS4	FALSE	FALSE	TRUE	-0.0603573	-2.27427	0.0229746	0.0634789
SOCS5	FALSE	FALSE	TRUE	0.116776	4.56004	5.18561e-06	7.51739e-05
SOD1	FALSE	FALSE	TRUE	0.101027	4.01443	6.00985e-05	0.000571862
SORBS3	FALSE	FALSE	TRUE	-0.00995319	-0.391239	0.69563	0.796144
SORD	FALSE	FALSE	TRUE	-0.069476	-2.46412	0.0137545	0.0433268
SOS2	FALSE	FALSE	TRUE	-0.0138682	-0.543648	0.586698	0.705213
SOX10	FALSE	FALSE	TRUE	0.0488601	1.12331	0.261339	0.406109
SOX2	TRUE	FALSE	FALSE	-0.0222026	-0.822599	0.410759	0.557311
SPA17	FALSE	FALSE	TRUE	-0.0443496	-2.00085	0.0454399	0.105879
SPAG7	FALSE	FALSE	TRUE	-0.0790486	-3.37582	0.000739244	0.00435087
SPARC	FALSE	FALSE	TRUE	-0.00467161	-0.13666	0.891303	0.928505
SPDEF	FALSE	FALSE	TRUE	0.0901248	2.80658	0.00501838	0.0199177
SPECC1L	FALSE	FALSE	TRUE	0.00812704	0.327306	0.743445	0.828584
SPIC	FALSE	FALSE	TRUE	-0.0113505	-0.410303	0.681594	0.783942
SPP1	FALSE	FALSE	TRUE	0.0624894	2.15983	0.0308139	0.0793662
SPRED2	FALSE	FALSE	TRUE	-0.030861	-1.15229	0.249235	0.391526
SPRY1	FALSE	FALSE	TRUE	-0.0699768	-2.35603	0.0184941	0.0539632
SPRY2	FALSE	FALSE	TRUE	0.130015	2.48561	0.0129518	0.0415339
SPRY4	FALSE	FALSE	TRUE	0.0274237	1.14859	0.250756	0.393058
SPTLC2	FALSE	FALSE	TRUE	-0.138458	-4.80744	1.55483e-06	2.68827e-05
SQLE	FALSE	FALSE	FALSE	0.0307686	1.10319	0.269976	0.414756
SQRDL	FALSE	FALSE	FALSE	0.0723972	2.54301	0.0110076	0.0366355
SQSTM1	FALSE	FALSE	TRUE	0.0207477	0.798905	0.424368	0.572539
SRC	FALSE	FALSE	TRUE	0.136157	4.16159	3.19145e-05	0.000359038
SRD5A1	FALSE	FALSE	TRUE	0.00365651	0.128114	0.898062	0.932602
SREBF1	FALSE	FALSE	FALSE	0.0989541	3.94701	7.97662e-05	0.0007209
SRM	FALSE	FALSE	TRUE	-0.0981056	-1.79785	0.0722359	0.151928
SRP14	FALSE	FALSE	TRUE	0.141358	2.73985	0.00615955	0.0235898
SRPK1	TRUE	FALSE	FALSE	0.0414262	1.50506	0.132345	0.239218
SRPRB	FALSE	FALSE	TRUE	-0.0223555	-0.792261	0.428231	0.575337
SRSF4	FALSE	FALSE	TRUE	-0.0111167	-0.371608	0.710194	0.802731
SSBP2	FALSE	FALSE	TRUE	-0.0564697	-2.2194	0.0264856	0.0711552
SSBP4	FALSE	FALSE	TRUE	0.00242159	0.0767862	0.938795	0.959407
SSX2	FALSE	FALSE	FALSE	-0.142418	-5.90816	3.59205e-09	1.76337e-07
SSX3	FALSE	FALSE	FALSE	-0.0263336	-0.58548	0.55824	0.685113
ST14	FALSE	FALSE	TRUE	-0.136804	-4.37481	1.2298e-05	0.000152665
STAMBP	FALSE	FALSE	TRUE	-0.0250753	-1.10626	0.268643	0.413887
STAP2	FALSE	FALSE	TRUE	-0.00619904	-0.212209	0.831949	0.893977
STAT1	TRUE	FALSE	FALSE	-0.0417873	-1.02562	0.305099	0.450454
STAT2	TRUE	FALSE	FALSE	-0.123641	-4.47947	7.57999e-06	0.000103625
STAT3	TRUE	FALSE	FALSE	-0.0645795	-2.07915	0.0376333	0.0915057
STAT4	FALSE	FALSE	FALSE	0.329112	3.99098	6.63513e-05	0.000617753
STAT5A	TRUE	FALSE	FALSE	0.0557354	1.72088	0.085308	0.171569
STAT6	TRUE	FALSE	FALSE	-0.00282452	-0.109966	0.912439	0.940749
STK11	FALSE	FALSE	TRUE	0.0234368	0.856874	0.391539	0.539709
STK16	FALSE	FALSE	TRUE	-0.0845891	-2.8962	0.0037867	0.0160378
STK17A	FALSE	FALSE	TRUE	0.205828	6.86644	7.04237e-12	6.33813e-10
STK19	FALSE	FALSE	FALSE	-0.0789376	-2.52724	0.011514	0.0378933
STK24	FALSE	FALSE	TRUE	-0.00189748	-0.0779499	0.93787	0.959185
STK25	FALSE	FALSE	TRUE	-0.0743818	-1.87639	0.0606357	0.133025
STK3	FALSE	FALSE	TRUE	-0.219812	-4.42107	9.94292e-06	0.000128603
STK33	FALSE	FALSE	TRUE	0.0112621	0.440155	0.659836	0.767086
STK38	TRUE	FALSE	FALSE	-0.111279	-3.16742	0.00154341	0.00769924
STK38L	FALSE	FALSE	TRUE	-0.119447	-4.25861	2.07903e-05	0.000242741
STMN1	FALSE	FALSE	TRUE	-0.133857	-4.29135	1.79551e-05	0.000216665
STRADB	FALSE	FALSE	TRUE	0.00670618	0.302226	0.762487	0.839864
STUB1	FALSE	FALSE	TRUE	0.0343778	1.38624	0.165709	0.282072
STX4	FALSE	FALSE	TRUE	-0.0745085	-3.56747	0.000362422	0.00252526
STXBP1	TRUE	FALSE	FALSE	0.107914	3.94008	8.21048e-05	0.000737915
SUB1	FALSE	FALSE	TRUE	0.0423795	1.12989	0.258554	0.40236
SUCLA2	FALSE	FALSE	TRUE	0.170414	2.88624	0.00390853	0.016457
SUCNR1	FALSE	FALSE	TRUE	0.0238414	1.02597	0.304934	0.450454
SULT1A1	FALSE	FALSE	FALSE	0.0185256	0.794226	0.427086	0.57477
SULT1A2	FALSE	FALSE	TRUE	-0.122221	-4.67769	2.94576e-06	4.6583e-05
SUOX	FALSE	FALSE	TRUE	-0.0557674	-2.00666	0.0448178	0.104853
SUPT4H1	FALSE	FALSE	TRUE	-0.0467923	-1.71538	0.0863125	0.1734
SUPT5H	FALSE	FALSE	TRUE	0.0561547	2.27694	0.0228145	0.0633651
SUPV3L1	FALSE	FALSE	TRUE	0.0483953	1.52307	0.127778	0.2339
SUV39H2	FALSE	FALSE	TRUE	0.0145541	0.500999	0.616385	0.728878
SUZ12	TRUE	FALSE	FALSE	-0.00709865	-0.209041	0.834421	0.894467
SWAP70	FALSE	FALSE	TRUE	0.0118013	0.414703	0.67837	0.781065
SYF2	FALSE	FALSE	TRUE	0.0391041	1.30644	0.191438	0.318327
SYK	FALSE	FALSE	TRUE	-0.0590626	-2.89116	0.00384788	0.016265
SYNGR3	FALSE	FALSE	TRUE	-0.0734132	-1.83818	0.0660701	0.141438
SYPL1	FALSE	FALSE	TRUE	0.0581421	2.27543	0.022905	0.0634292
SYT1	FALSE	FALSE	TRUE	0.022728	0.72623	0.467718	0.609331
TACC3	FALSE	FALSE	FALSE	-0.128717	-2.97606	0.00292797	0.013067
TADA2A	FALSE	FALSE	FALSE	0.235072	4.93351	8.22899e-07	1.61587e-05
TADA3	FALSE	FALSE	TRUE	0.0332097	1.03282	0.301718	0.448162
TAF12	FALSE	FALSE	TRUE	-0.0730393	-2.14378	0.032079	0.0817189
TAF13	FALSE	FALSE	TRUE	0.0213127	1.1087	0.267592	0.412856
TAF15	FALSE	FALSE	FALSE	-0.033041	-1.54545	0.122274	0.227683
TAF1B	FALSE	FALSE	TRUE	0.172105	6.47442	1.00425e-10	6.37992e-09
TAF5L	FALSE	FALSE	TRUE	0.0380421	2.29697	0.0216446	0.0611942
TAGAP	TRUE	FALSE	FALSE	0.00812393	0.416903	0.67676	0.780877
TAL2	FALSE	FALSE	TRUE	-0.0597603	-1.35425	0.175692	0.29741
TANK	FALSE	FALSE	TRUE	0.0257247	1.21385	0.224837	0.360006
TAP1	TRUE	FALSE	FALSE	0.0567392	2.4331	0.0149905	0.0463888
TBC1D9B	FALSE	FALSE	TRUE	0.231168	4.18961	2.82249e-05	0.000323718
TBCB	FALSE	FALSE	TRUE	0.00813396	0.309107	0.757248	0.836458
TBK1	TRUE	FALSE	FALSE	0.00800628	0.337115	0.736038	0.82418
TBX20	FALSE	FALSE	FALSE	-0.0178614	-0.64283	0.520352	0.653465
TCEA1	FALSE	FALSE	TRUE	0.00214304	0.0673601	0.946297	0.964151
TCF12	FALSE	FALSE	FALSE	-0.0182972	-0.680641	0.496117	0.635218
TCF4	TRUE	FALSE	FALSE	0.0698864	1.77136	0.0765361	0.158084
TCF7L2	FALSE	FALSE	FALSE	-0.0669089	-2.52721	0.0115151	0.0378933
TCIRG1	TRUE	FALSE	FALSE	-0.0467265	-1.57899	0.114375	0.216672
TCTA	FALSE	FALSE	TRUE	-0.127325	-4.71343	2.47436e-06	4.0185e-05
TCTN1	FALSE	FALSE	TRUE	-0.0614624	-2.18907	0.0286186	0.0748986
TDRD3	FALSE	FALSE	TRUE	-0.0531789	-1.6252	0.104156	0.201412
TEAD2	FALSE	FALSE	FALSE	0.0517296	1.86415	0.0623355	0.135397
TEAD4	FALSE	FALSE	FALSE	-0.015812	-0.797436	0.42522	0.57333
TERF1	FALSE	FALSE	TRUE	-0.0308533	-1.10751	0.268106	0.413354
TES	FALSE	FALSE	TRUE	-0.0869959	-3.93941	8.23322e-05	0.000737915
TEX10	FALSE	FALSE	TRUE	0.0941822	4.07258	4.69144e-05	0.000484856
TFAP2A	FALSE	FALSE	FALSE	-0.106159	-4.5337	5.87485e-06	8.34847e-05
TFAP4	FALSE	FALSE	TRUE	0.0060441	0.217707	0.827662	0.890314
TFCP2	FALSE	FALSE	FALSE	-0.0201766	-0.750565	0.452935	0.596549
TFDP2	FALSE	FALSE	TRUE	-0.141834	-5.69352	1.28567e-08	5.23973e-07
TFF2	FALSE	FALSE	TRUE	-0.101747	-2.88497	0.00392431	0.0164913
TFG	FALSE	FALSE	TRUE	-0.00711746	-0.182294	0.855356	0.90745
TFPI	FALSE	FALSE	TRUE	-0.13611	-4.36598	1.28047e-05	0.000158046
TGDS	FALSE	FALSE	TRUE	-0.000264285	-0.0095609	0.992372	0.994674
TGFA	FALSE	FALSE	TRUE	0.0475658	1.78962	0.0735508	0.153944
TGFB1	TRUE	FALSE	FALSE	0.0328426	1.52243	0.127939	0.233994
TGFBR1	FALSE	FALSE	TRUE	-0.0539116	-1.74612	0.0808252	0.164988
TGFBR2	FALSE	FALSE	FALSE	-0.0757617	-3.25747	0.00112848	0.00606348
TGIF2LY	FALSE	FALSE	FALSE	0.0610336	2.21349	0.0268901	0.0719085
TGM2	FALSE	FALSE	TRUE	0.0704158	2.52533	0.0115768	0.0379939
TH	FALSE	FALSE	TRUE	0.0324492	1.01685	0.309254	0.455696
THRAP3	FALSE	FALSE	TRUE	-0.0194451	-0.552425	0.580672	0.702662
TICAM2	FALSE	FALSE	TRUE	0.337278	6.55187	6.01078e-11	4.63689e-09
TIMM17B	FALSE	FALSE	FALSE	-0.0391956	-1.8088	0.0705168	0.148954
TIMM50	FALSE	FALSE	TRUE	0.0151816	0.543654	0.586694	0.705213
TIMM9	FALSE	FALSE	TRUE	-0.0456505	-1.80861	0.0705463	0.148954
TIMP2	FALSE	FALSE	TRUE	0.088852	3.14978	0.00163957	0.00806711
TIMP3	FALSE	FALSE	TRUE	0.167824	4.62486	3.80355e-06	5.66598e-05
TIMP4	FALSE	FALSE	TRUE	-0.112261	-3.72305	0.000198095	0.00152273
TIRAP	FALSE	FALSE	TRUE	0.480547	9.35387	1.06097e-20	3.8195e-18
TK1	FALSE	FALSE	FALSE	-0.0380843	-1.79238	0.0731071	0.153163
TKT	FALSE	FALSE	FALSE	0.0233534	0.887892	0.374624	0.521384
TLE1	FALSE	FALSE	TRUE	0.094024	3.24964	0.00115999	0.00620191
TLE2	FALSE	FALSE	TRUE	-0.0204374	-0.846504	0.397295	0.543827
TLK2	FALSE	FALSE	TRUE	-0.0782894	-2.97739	0.00291525	0.0130371
TLR2	FALSE	FALSE	FALSE	0.0669954	3.14995	0.00163861	0.00806711
TLR5	TRUE	FALSE	FALSE	-0.0154532	-0.493356	0.621774	0.733897
TLR8	FALSE	FALSE	FALSE	-0.102056	-2.68246	0.00732245	0.0269906
TM7SF2	FALSE	FALSE	TRUE	-0.0892302	-2.48019	0.0131504	0.0417974
TMED10	FALSE	FALSE	TRUE	0.00357817	0.139585	0.888991	0.927755
TMED7	FALSE	FALSE	TRUE	-0.0373062	-1.39003	0.164556	0.28076
TMED9	FALSE	FALSE	TRUE	0.0550585	1.73558	0.0826742	0.168151
TMEM110	FALSE	FALSE	FALSE	0.0545183	1.7285	0.0839349	0.170234
TMEM154	FALSE	FALSE	FALSE	-0.0285263	-1.4474	0.147821	0.258538
TMEM174	FALSE	FALSE	TRUE	-0.00545968	-0.180641	0.856654	0.907943
TMEM5	FALSE	FALSE	FALSE	-0.0499402	-1.84943	0.0644297	0.138614
TMEM97	FALSE	FALSE	TRUE	-0.129113	-3.06773	0.00216369	0.0102043
TNF	FALSE	FALSE	FALSE	0.0670288	2.27415	0.0229817	0.0634789
TNFAIP1	FALSE	FALSE	TRUE	0.0594918	1.95423	0.0507071	0.115535
TNFAIP3	TRUE	FALSE	FALSE	-0.0473354	-2.03001	0.0423863	0.100609
TNFRSF10A	FALSE	FALSE	TRUE	0.150135	3.06433	0.00218837	0.0102982
TNFRSF10B	FALSE	FALSE	FALSE	-0.0389175	-1.01466	0.310295	0.456254
TNFRSF19	FALSE	FALSE	TRUE	0.0466235	1.09744	0.272481	0.416532
TNFRSF1A	TRUE	FALSE	FALSE	0.51992	14.6699	3.86135e-48	4.17026e-45
TNFRSF21	FALSE	FALSE	TRUE	0.0874832	2.67394	0.00751078	0.0275438
TNFRSF6B	FALSE	FALSE	TRUE	-0.00217892	-0.0562755	0.955124	0.969486
TNFSF10	FALSE	FALSE	TRUE	-0.024544	-0.970384	0.331883	0.48121
TNFSF13	FALSE	FALSE	TRUE	-0.0364972	-1.53814	0.124053	0.229609
TNFSF13B	FALSE	FALSE	TRUE	-0.0133138	-0.399992	0.689173	0.790974
TNFSF8	FALSE	FALSE	FALSE	0.12643	3.46147	0.000539858	0.0034398
TNIP1	TRUE	FALSE	FALSE	0.0470593	2.11073	0.0348247	0.0864613
TOLLIP	FALSE	FALSE	TRUE	0.0326209	1.58768	0.112396	0.214088
TOMM22	FALSE	FALSE	TRUE	-0.0746809	-2.93079	0.00338993	0.0146445
TOMM34	FALSE	FALSE	TRUE	0.023286	0.549505	0.582673	0.703114
TOR1A	FALSE	FALSE	TRUE	-0.0496348	-1.53132	0.125726	0.23132
TOX2	FALSE	FALSE	TRUE	0.0179457	0.500822	0.61651	0.728878
TP53	TRUE	FALSE	FALSE	-0.0488208	-2.30916	0.0209583	0.0598017
TP53RK	FALSE	FALSE	TRUE	0.016686	0.49492	0.620669	0.732994
TPD52L2	FALSE	FALSE	TRUE	-0.0433426	-1.4528	0.146316	0.256527
TPD52L3	FALSE	FALSE	TRUE	-0.0206877	-0.680848	0.495986	0.635218
TPI1	FALSE	FALSE	TRUE	-0.0200782	-0.793106	0.427738	0.575289
TPM1	FALSE	FALSE	FALSE	-0.184025	-4.06391	4.86888e-05	0.000493746
TPMT	TRUE	FALSE	FALSE	0.276259	4.67423	2.99583e-06	4.68912e-05
TRAF1	FALSE	FALSE	FALSE	0.0509933	2.14687	0.0318315	0.0813682
TRAF2	FALSE	FALSE	TRUE	0.237371	7.8409	5.01186e-15	1.08256e-12
TRAF4	FALSE	FALSE	TRUE	0.0487844	1.8959	0.0580067	0.129054
TRAFD1	FALSE	FALSE	TRUE	0.0064763	0.255359	0.798452	0.866662
TRAK2	FALSE	FALSE	TRUE	0.109165	5.13801	2.83809e-07	6.62391e-06
TRAM2	FALSE	FALSE	TRUE	0.0036308	0.148645	0.881838	0.924432
TRAP1	FALSE	FALSE	TRUE	-0.00357131	-0.160478	0.872508	0.919576
TRIB1	FALSE	FALSE	FALSE	0.0093931	0.351682	0.725086	0.815721
TRIB3	FALSE	FALSE	FALSE	-0.0648813	-1.73089	0.0835082	0.169528
TRIM13	FALSE	FALSE	TRUE	0.0406999	1.7645	0.0776843	0.159656
TRIM16	FALSE	FALSE	TRUE	-0.0293115	-0.948836	0.342731	0.490589
TRIM2	FALSE	FALSE	TRUE	0.0141823	0.556684	0.577758	0.701099
TRIM27	FALSE	FALSE	TRUE	-0.0146636	-0.518627	0.604035	0.719043
TRIM29	FALSE	FALSE	FALSE	-0.0935118	-2.5504	0.0107774	0.036204
TRIM32	FALSE	FALSE	TRUE	0.0948845	2.95838	0.00310104	0.0136817
TRIM9	FALSE	FALSE	TRUE	0.102953	4.70946	2.52296e-06	4.06686e-05
TRIP10	FALSE	FALSE	TRUE	-0.0297924	-1.1623	0.245147	0.386509
TRIP13	FALSE	FALSE	TRUE	-0.0290462	-1.10335	0.269905	0.414756
TSC2	FALSE	FALSE	TRUE	0.0586922	2.05887	0.0395368	0.0950565
TSC22D1	FALSE	FALSE	TRUE	-0.0484007	-1.58628	0.112713	0.214502
TSC22D3	FALSE	FALSE	FALSE	-0.0269596	-0.963769	0.335189	0.483963
TSEN2	FALSE	FALSE	TRUE	0.0525326	1.27822	0.201208	0.33025
TSG101	FALSE	FALSE	TRUE	-0.050715	-2.14326	0.0321201	0.0817189
TSN	FALSE	FALSE	TRUE	-0.0204256	-0.920468	0.357354	0.504032
TSPAN4	FALSE	FALSE	TRUE	0.0703587	2.54411	0.0109731	0.0366336
TSPAN6	FALSE	FALSE	FALSE	0.0534111	2.24626	0.024713	0.0670605
TSPAN8	FALSE	FALSE	TRUE	-0.0425911	-1.55262	0.120552	0.22467
TSSC4	FALSE	FALSE	TRUE	0.117827	4.37654	1.22014e-05	0.000152341
TSTA3	FALSE	FALSE	FALSE	-0.0578572	-2.02723	0.0426703	0.101061
TTK	FALSE	FALSE	TRUE	-0.0214865	-0.562974	0.573468	0.697854
TTR	FALSE	FALSE	FALSE	0.0412617	1.7788	0.0753084	0.156259
TUBA1A	FALSE	FALSE	TRUE	-0.0725491	-3.18353	0.00146013	0.0074209
TUBB2A	FALSE	FALSE	TRUE	0.0621525	2.10293	0.0355012	0.0876372
TUBB3	FALSE	FALSE	TRUE	-0.0536922	-2.0266	0.042734	0.101101
TUBB4B	FALSE	FALSE	TRUE	0.109342	4.0025	6.32067e-05	0.000598801
TUBB6	FALSE	FALSE	TRUE	0.000640087	0.0302898	0.975837	0.984037
TUBD1	FALSE	FALSE	TRUE	0.0145375	0.517918	0.604529	0.719043
TWF2	FALSE	FALSE	TRUE	0.0280169	1.01676	0.309295	0.455696
TWIST2	FALSE	FALSE	FALSE	0.0823934	2.62597	0.00865557	0.0304496
TXLNA	FALSE	FALSE	TRUE	-0.0278847	-0.932252	0.351233	0.498198
TXNDC9	FALSE	FALSE	TRUE	-0.040148	-1.24246	0.2141	0.346929
TXNIP	FALSE	FALSE	FALSE	-0.0441822	-2.38221	0.0172306	0.0516202
TXNL1	FALSE	FALSE	TRUE	0.116271	4.02711	5.69565e-05	0.000551686
TXNL4B	FALSE	FALSE	TRUE	0.16305	4.76966	1.87595e-06	3.16566e-05
TYRO3	FALSE	FALSE	TRUE	-0.11604	-3.90911	9.33521e-05	0.000813067
UBA52	FALSE	FALSE	FALSE	-0.0209083	-0.756534	0.44935	0.593274
UBAP1	FALSE	FALSE	TRUE	0.0936295	3.10168	0.00193052	0.00924595
UBAP2L	FALSE	FALSE	TRUE	-0.0385286	-1.52912	0.126271	0.231927
UBE2D1	FALSE	FALSE	TRUE	0.0228491	1.17266	0.240963	0.381864
UBE2E3	FALSE	FALSE	TRUE	0.0066506	0.226989	0.820438	0.884746
UBE2J1	TRUE	FALSE	FALSE	0.0537054	2.37572	0.0175365	0.0521746
UBE2K	FALSE	FALSE	TRUE	0.0486402	1.87248	0.0611738	0.133605
UBE2L6	TRUE	FALSE	FALSE	-0.0044682	-0.223262	0.823337	0.886544
UBE2V1	FALSE	FALSE	TRUE	0.0499596	1.99712	0.045844	0.106591
UBE3B	FALSE	FALSE	TRUE	0.0592758	1.17301	0.240826	0.381864
UBE3C	FALSE	FALSE	TRUE	-0.0398862	-1.46194	0.143795	0.253341
UBL5	FALSE	FALSE	TRUE	0.0202989	0.962414	0.335869	0.484297
UCHL1	FALSE	FALSE	TRUE	-0.0554751	-2.51539	0.0119083	0.038855
UCK2	FALSE	FALSE	FALSE	0.0374369	1.4678	0.142195	0.252223
UFD1L	FALSE	FALSE	FALSE	-0.062849	-1.97093	0.0487641	0.111697
UFM1	FALSE	FALSE	TRUE	-0.0591002	-2.81363	0.00490978	0.0195306
UGCG	FALSE	FALSE	FALSE	0.0648081	1.61771	0.105762	0.203605
UGDH	FALSE	FALSE	TRUE	0.0365921	1.56914	0.116652	0.219293
UGP2	FALSE	FALSE	TRUE	0.0518111	2.07439	0.0380726	0.092401
UGT1A1	FALSE	FALSE	FALSE	-0.0214125	-0.949454	0.342417	0.490589
UGT1A6	FALSE	FALSE	FALSE	-0.10068	-4.0404	5.38283e-05	0.000530909
UGT1A9	FALSE	FALSE	FALSE	0.074866	2.57558	0.0100239	0.0342048
ULK3	FALSE	FALSE	TRUE	0.0164725	0.474682	0.635026	0.746954
UQCR11	FALSE	FALSE	TRUE	0.0460631	1.01549	0.309901	0.455985
UQCRFS1	FALSE	FALSE	TRUE	0.0564783	1.90844	0.0563679	0.12604
UROD	FALSE	FALSE	TRUE	0.148827	2.72691	0.00640606	0.0242756
[truncated: 161 more rows]

## Sheet: uc_HT29_ftest
Unnamed: 0	Core Gene	HSP	Peripheral	meandiff	statistic	pval	FDR
A2M	FALSE	FALSE	TRUE	-0.0328188	1.05809	0.175669	0.420205
ABAT	FALSE	FALSE	TRUE	-0.084251	1.06908	0.135505	0.350949
ABCB5	FALSE	FALSE	TRUE	0.0445533	0.946597	0.803966	0.999999
ABCC3	FALSE	FALSE	TRUE	-0.0291723	1.00111	0.485655	0.804259
ABCF2	FALSE	FALSE	TRUE	0.0895794	1.15845	0.00754537	0.0403416
ABCF3	FALSE	FALSE	TRUE	0.0585352	1.03791	0.268109	0.561579
ABCG8	FALSE	FALSE	TRUE	0.112277	1.07253	0.124337	0.330748
ABHD2	FALSE	FALSE	TRUE	-0.0177579	0.771318	0.999968	0.999999
ABHD4	FALSE	FALSE	TRUE	-0.0501302	0.963382	0.718196	0.982565
ACAA1	FALSE	FALSE	TRUE	-0.0784653	1.04082	0.253318	0.541214
ACADM	FALSE	FALSE	TRUE	0.0042976	0.906949	0.936702	0.999999
ACADS	FALSE	FALSE	TRUE	0.0206294	1.03374	0.290018	0.585457
ACADSB	FALSE	FALSE	TRUE	-0.0613559	1.05911	0.171656	0.416499
ACAT2	FALSE	FALSE	TRUE	-0.0797038	1.21906	0.000499159	0.00474949
ACD	FALSE	FALSE	TRUE	-0.0261708	1.11311	0.0387602	0.141184
ACLY	FALSE	FALSE	TRUE	-0.0457095	1.03546	0.280894	0.576509
ACTB	FALSE	FALSE	FALSE	0.0490527	1.11342	0.0383822	0.140518
ACTN2	FALSE	FALSE	TRUE	0.0599198	1.13596	0.0177449	0.0783823
ACTN4	FALSE	FALSE	TRUE	0.0527585	1.01116	0.422079	0.7427
ACTR3	FALSE	FALSE	FALSE	0.0884611	1.03449	0.286021	0.580425
ACVR1	FALSE	FALSE	TRUE	0.397533	1.04151	0.249918	0.535539
ACY1	FALSE	FALSE	FALSE	0.02302	0.844501	0.995724	0.999999
ADA	TRUE	FALSE	FALSE	0.0569383	1.06313	0.156355	0.389099
ADAT1	FALSE	FALSE	TRUE	-0.00117065	1.0318	0.300543	0.599421
ADC	FALSE	FALSE	FALSE	-0.000872089	1.13949	0.0156023	0.0716943
ADCK3	FALSE	FALSE	FALSE	-0.237231	0.956586	0.754838	0.999999
ADCY3	FALSE	FALSE	TRUE	0.0183166	1.19256	0.0017587	0.0131446
ADCY9	FALSE	FALSE	TRUE	0.0328433	1.05024	0.208822	0.471595
ADH5	FALSE	FALSE	TRUE	-0.0241754	0.934225	0.856184	0.999999
ADI1	FALSE	FALSE	TRUE	0.0738453	1.07317	0.122359	0.327087
ADK	FALSE	FALSE	TRUE	-0.0489523	1.14852	0.0111218	0.0545979
ADORA2A	FALSE	FALSE	TRUE	0.0105703	1.03787	0.26831	0.561579
ADORA2B	FALSE	FALSE	TRUE	0.0528191	1.00274	0.475254	0.795104
ADRB2	FALSE	FALSE	TRUE	0.157754	1.33713	5.18736e-07	1.51415e-05
ADRBK1	FALSE	FALSE	FALSE	0.149166	1.11527	0.0361384	0.134817
ADSL	FALSE	FALSE	TRUE	0.0584937	1.00525	0.459291	0.776186
ADSS	FALSE	FALSE	FALSE	0.0623248	1.32299	1.30721e-06	3.31149e-05
AES	FALSE	FALSE	FALSE	0.0155576	1.03204	0.299214	0.598429
AFG3L2	FALSE	FALSE	TRUE	0.017336	0.999932	0.493217	0.810768
AFP	FALSE	FALSE	TRUE	0.0986432	1.30584	3.87184e-06	8.80334e-05
AGL	FALSE	FALSE	TRUE	0.0596706	0.900228	0.949871	0.999999
AGPAT1	FALSE	FALSE	TRUE	0.0338064	1.0533	0.195478	0.450623
AGPAT2	FALSE	FALSE	FALSE	0.0033401	0.933602	0.858551	0.999999
AGT	FALSE	FALSE	TRUE	0.0252617	0.948497	0.795087	0.999999
AGTR1	TRUE	FALSE	FALSE	-0.0874825	1.10682	0.0473209	0.163019
AHCY	FALSE	FALSE	TRUE	-0.0483926	1.01008	0.428837	0.748817
AIFM1	FALSE	FALSE	FALSE	-0.067152	0.985649	0.584513	0.895424
AIRE	TRUE	FALSE	FALSE	-0.0743726	1.00168	0.482018	0.801146
AK1	FALSE	FALSE	TRUE	0.042126	0.879641	0.977391	0.999999
AK2	TRUE	FALSE	FALSE	-0.0209615	0.927828	0.879272	0.999999
AKR1A1	FALSE	FALSE	FALSE	-0.125497	0.957872	0.74809	0.999999
AKR1B1	FALSE	FALSE	FALSE	0.137603	0.925897	0.885719	0.999999
AKR1C1	FALSE	FALSE	TRUE	-0.115055	0.888858	0.967201	0.999999
AKR1C2	FALSE	FALSE	TRUE	0.0229014	1.13816	0.0163827	0.0737739
AKR1C3	FALSE	FALSE	TRUE	0.183476	0.929335	0.874075	0.999999
AKT1	FALSE	FALSE	TRUE	-0.0739176	1.06677	0.143339	0.367711
AKT2	FALSE	FALSE	TRUE	-0.0756948	1.00562	0.456974	0.773726
AKT3	FALSE	FALSE	TRUE	0.00503376	1.13702	0.0170741	0.0760414
AKTIP	FALSE	FALSE	TRUE	0.0132243	0.965538	0.706088	0.976466
ALDH1A1	FALSE	FALSE	TRUE	0.0217639	1.1243	0.0267335	0.107047
ALDH1B1	FALSE	FALSE	TRUE	-0.0220997	1.08304	0.0945051	0.268947
ALDH2	FALSE	FALSE	TRUE	-0.0333381	1.08735	0.0839719	0.248125
ALDH3A1	FALSE	FALSE	FALSE	0.00635207	1.10945	0.0435698	0.15428
ALDH3A2	FALSE	FALSE	TRUE	0.0867614	1.08053	0.101089	0.282475
ALDH3B1	TRUE	FALSE	FALSE	0.10078	1.04571	0.229574	0.504149
ALDH3B2	FALSE	FALSE	TRUE	0.033239	1.07821	0.107458	0.294928
ALDH6A1	FALSE	FALSE	TRUE	-0.0479999	0.964643	0.711139	0.9797
ALDOA	FALSE	FALSE	FALSE	-0.0785102	1.03716	0.271968	0.567039
ALDOC	FALSE	FALSE	TRUE	0.0793852	1.03264	0.29598	0.592508
ALG2	FALSE	FALSE	TRUE	-0.0553243	1.06417	0.152561	0.382614
ALG5	FALSE	FALSE	TRUE	0.0012839	1.16779	0.00516005	0.0299616
ALG9	FALSE	FALSE	TRUE	-0.0195978	1.02333	0.348435	0.655021
AMBP	FALSE	FALSE	TRUE	-0.0422672	1.14122	0.0146409	0.0685502
AMIGO3	FALSE	FALSE	TRUE	0.0610706	1.02259	0.352776	0.659167
AMPD2	FALSE	FALSE	TRUE	-0.0650865	1.0036	0.469785	0.786616
ANAPC5	FALSE	FALSE	TRUE	-0.0378462	1.02917	0.315069	0.617224
ANG	FALSE	FALSE	FALSE	0.190205	0.963142	0.719534	0.983045
ANKRD49	FALSE	FALSE	TRUE	0.138142	1.14717	0.0117113	0.0565913
ANKZF1	FALSE	FALSE	TRUE	-0.0592576	1.19103	0.00188503	0.0138022
ANPEP	FALSE	FALSE	TRUE	0.0259177	1.05769	0.177275	0.422643
ANXA1	FALSE	FALSE	FALSE	0.0793774	0.98256	0.603959	0.907834
ANXA2	FALSE	FALSE	FALSE	0.0657647	0.961554	0.728289	0.988131
ANXA5	FALSE	FALSE	FALSE	-0.0129904	0.899013	0.952007	0.999999
ANXA7	FALSE	FALSE	TRUE	0.293605	0.955606	0.759918	0.999999
AOC3	FALSE	FALSE	TRUE	0.0437197	1.0302	0.309331	0.610188
AP1S2	FALSE	FALSE	FALSE	-0.0543235	0.961032	0.73114	0.990754
AP2M1	FALSE	FALSE	TRUE	-0.0658163	1.40199	5.39937e-09	2.42971e-07
APEH	FALSE	FALSE	TRUE	-0.023397	0.979362	0.623863	0.921076
APEX1	FALSE	FALSE	TRUE	0.065683	1.21114	0.000735729	0.00656683
APOA1	TRUE	FALSE	FALSE	-0.0882512	0.985312	0.586642	0.895787
APOA2	TRUE	FALSE	FALSE	-0.0165136	1.0178	0.381346	0.691241
APOBEC3H	FALSE	FALSE	TRUE	0.0167346	0.886295	0.970348	0.999999
APOC2	FALSE	FALSE	TRUE	-0.0198339	0.888514	0.967639	0.999999
APOC3	TRUE	FALSE	FALSE	0.0495614	1.10509	0.049923	0.169018
APOH	FALSE	FALSE	FALSE	-0.072817	0.943666	0.817226	0.999999
APOM	FALSE	FALSE	TRUE	0.0138978	0.917671	0.910522	0.999999
APRT	TRUE	FALSE	FALSE	0.0345882	1.13215	0.0203421	0.0871803
ARAF	FALSE	FALSE	FALSE	0.0714581	1.03955	0.259705	0.549965
ARF1	FALSE	FALSE	TRUE	-0.0745753	1.02979	0.311589	0.612962
ARF6	FALSE	FALSE	FALSE	0.029126	1.04862	0.216104	0.481717
ARFIP2	FALSE	FALSE	TRUE	-0.0108477	1.20789	0.000860389	0.00740414
ARG1	TRUE	FALSE	FALSE	-0.029858	1.11012	0.042657	0.152045
ARG2	FALSE	FALSE	TRUE	0.01843	0.869464	0.985457	0.999999
ARHGEF7	FALSE	FALSE	TRUE	-0.0184596	1.19634	0.00147926	0.0114524
ARL4C	FALSE	FALSE	TRUE	0.0548412	1.23133	0.000268496	0.00287973
ARNTL	FALSE	FALSE	TRUE	-0.0245672	0.896529	0.956152	0.999999
ARPC1A	FALSE	FALSE	TRUE	-0.00830166	1.01657	0.388786	0.701219
ARPC1B	TRUE	FALSE	FALSE	-0.0465765	1.03367	0.290404	0.585688
ARPC3	FALSE	FALSE	FALSE	0.0526	1.12629	0.0249672	0.101631
ARPC4	FALSE	FALSE	FALSE	-0.0264056	1.03268	0.295739	0.592508
ARRB1	FALSE	FALSE	TRUE	-0.00989402	0.969553	0.682966	0.961046
ASAH1	FALSE	FALSE	FALSE	0.154922	0.988768	0.564716	0.876283
ASAP2	FALSE	FALSE	TRUE	-0.0239917	0.912728	0.923421	0.999999
ASCC3	FALSE	FALSE	TRUE	-0.0596504	0.907398	0.935739	0.999999
ASF1A	FALSE	FALSE	TRUE	0.145625	1.05674	0.18114	0.430431
ASF1B	FALSE	FALSE	TRUE	-0.0402104	1.05953	0.170009	0.414003
ASGR2	FALSE	FALSE	FALSE	0.0589747	1.14824	0.0112429	0.0548186
ASH2L	FALSE	FALSE	TRUE	-0.0373292	1.08247	0.0959665	0.271674
ASMTL	FALSE	FALSE	FALSE	0.0195052	0.98123	0.612265	0.912693
ASNA1	FALSE	FALSE	FALSE	0.0993584	1.02048	0.365231	0.676006
ASNS	FALSE	FALSE	TRUE	0.0594156	0.916389	0.914009	0.999999
ASPH	FALSE	FALSE	TRUE	-0.0591395	1.21261	0.000685107	0.00624402
ASS1	TRUE	FALSE	FALSE	0.0104215	1.05039	0.208136	0.471595
ATF2	FALSE	FALSE	TRUE	0.0553547	1.25247	8.74914e-05	0.00115233
ATF4	FALSE	FALSE	FALSE	-0.0247752	1.2023	0.00112155	0.00903933
ATG10	FALSE	FALSE	TRUE	-0.195064	0.993259	0.536005	0.852556
ATG16L1	FALSE	FALSE	TRUE	0.100433	0.938566	0.838991	0.999999
ATG3	FALSE	FALSE	TRUE	0.0138961	1.13111	0.0211009	0.089899
ATG4A	FALSE	FALSE	FALSE	0.0279249	0.995912	0.518994	0.836587
ATG5	FALSE	FALSE	TRUE	0.0850816	1.02291	0.350882	0.657333
ATG7	FALSE	FALSE	TRUE	0.0437722	0.964634	0.71119	0.9797
ATIC	FALSE	FALSE	TRUE	-0.0426361	1.18134	0.00289897	0.0189751
ATMIN	FALSE	FALSE	TRUE	-0.0934119	1.05462	0.189863	0.442876
ATOX1	FALSE	FALSE	TRUE	0.0421896	0.992327	0.541979	0.855511
ATP1A3	FALSE	FALSE	TRUE	0.0374763	0.913193	0.92227	0.999999
ATP1B1	FALSE	FALSE	TRUE	-0.0576802	1.05437	0.190919	0.444859
ATP5A1	FALSE	FALSE	FALSE	-0.0891815	0.952033	0.777968	0.999999
ATP5B	FALSE	FALSE	FALSE	-0.049542	1.13493	0.0184185	0.0805343
ATP5C1	FALSE	FALSE	FALSE	0.0757662	0.914202	0.919727	0.999999
ATP5D	FALSE	FALSE	FALSE	-0.0537404	0.940632	0.830377	0.999999
ATP5F1	FALSE	FALSE	FALSE	0.0187085	0.890978	0.9644	0.999999
ATP5H	FALSE	FALSE	FALSE	-0.10041	0.732561	0.999999	0.999999
ATP5L	FALSE	FALSE	FALSE	-0.0520352	1.056	0.184146	0.43518
ATP5S	FALSE	FALSE	FALSE	0.0606195	0.892423	0.962382	0.999999
ATP6V0A1	FALSE	FALSE	TRUE	-0.0681154	0.795239	0.9998	0.999999
ATP6V0B	FALSE	FALSE	TRUE	0.0537064	1.138	0.0164774	0.073994
ATP6V0C	FALSE	FALSE	TRUE	0.158443	0.942816	0.82097	0.999999
ATP6V1D	FALSE	FALSE	TRUE	0.0928968	1.1464	0.0120568	0.0580016
ATP6V1F	FALSE	FALSE	TRUE	0.0451436	0.782899	0.99992	0.999999
AURKAIP1	FALSE	FALSE	TRUE	0.177956	1.08787	0.0827811	0.245277
AURKB	FALSE	FALSE	FALSE	0.0902237	1.01054	0.425971	0.746226
AXIN2	FALSE	FALSE	TRUE	0.131125	1.01261	0.41308	0.732555
AZGP1	FALSE	FALSE	TRUE	0.0608128	0.97857	0.628749	0.923936
B2M	TRUE	FALSE	FALSE	0.00394528	0.950046	0.787681	0.999999
B3GAT3	FALSE	FALSE	TRUE	-0.0346771	1.07	0.132459	0.345921
B3GNT1	FALSE	FALSE	FALSE	0.0183865	1.15513	0.00860623	0.0444724
B4GALT3	FALSE	FALSE	TRUE	-0.168761	0.966541	0.700379	0.972249
B4GALT4	FALSE	FALSE	TRUE	-0.0142282	1.13338	0.019469	0.0839586
BACH1	TRUE	FALSE	FALSE	-0.0455145	1.20659	0.000915125	0.00778216
BAD	FALSE	FALSE	TRUE	-0.0731623	0.934687	0.854414	0.999999
BAG1	FALSE	FALSE	TRUE	0.0589382	1.05012	0.209335	0.471987
BAG6	FALSE	FALSE	TRUE	-0.00186354	1.06002	0.168101	0.41028
BAMBI	FALSE	FALSE	TRUE	0.059775	0.89104	0.964314	0.999999
BATF3	TRUE	FALSE	FALSE	-0.020649	0.934428	0.855406	0.999999
BAX	TRUE	FALSE	FALSE	0.042736	1.15328	0.00925329	0.0469181
BCAT2	FALSE	FALSE	TRUE	-0.0866249	0.837194	0.997129	0.999999
BCCIP	FALSE	FALSE	TRUE	-0.0136877	0.885029	0.97181	0.999999
BCKDK	FALSE	FALSE	TRUE	0.058268	1.39268	1.07349e-08	4.63748e-07
BCL10	TRUE	FALSE	FALSE	0.422894	2.30282	1.11022e-16	1.41064e-14
BCL2L1	FALSE	FALSE	TRUE	0.0808876	1.04852	0.21654	0.482193
BCL2L11	FALSE	FALSE	FALSE	-0.0139899	1.33532	5.84693e-07	1.66176e-05
BCL2L2	FALSE	FALSE	TRUE	0.108128	1.56518	6.77236e-15	6.86723e-13
BCL6	FALSE	FALSE	FALSE	0.000753243	0.973396	0.660212	0.943784
BCL6B	FALSE	FALSE	TRUE	0.0252769	1.09555	0.0664743	0.20697
BHMT	FALSE	FALSE	TRUE	0.0455675	0.992262	0.542394	0.855511
BHMT2	FALSE	FALSE	FALSE	-0.0870668	0.97518	0.649463	0.935776
BID	FALSE	FALSE	TRUE	0.195234	1.02509	0.338252	0.645998
BIK	FALSE	FALSE	TRUE	-0.0580144	0.91498	0.917727	0.999999
BIRC2	FALSE	FALSE	TRUE	0.0425094	1.22609	0.000350967	0.00354247
BIRC5	FALSE	FALSE	TRUE	-0.0144605	0.820477	0.998925	0.999999
BLCAP	FALSE	FALSE	TRUE	0.0471678	1.04037	0.255581	0.543896
BLMH	FALSE	FALSE	TRUE	-0.0691319	1.08433	0.0912552	0.263166
BLVRA	FALSE	FALSE	TRUE	0.0333	0.955503	0.760448	0.999999
BLZF1	FALSE	FALSE	TRUE	-0.0535116	1.00917	0.434528	0.754773
BMI1	FALSE	FALSE	TRUE	-0.136424	0.918035	0.909512	0.999999
BMP4	FALSE	FALSE	TRUE	0.04553	1.17352	0.0040587	0.025048
BMPR1A	FALSE	FALSE	TRUE	0.129129	1.04409	0.237295	0.516692
BNIP1	FALSE	FALSE	TRUE	-0.0305851	1.0528	0.19759	0.455004
BNIP3	FALSE	FALSE	TRUE	-0.0992189	1.06264	0.158191	0.391741
BNIP3L	FALSE	FALSE	TRUE	0.0193101	1.00554	0.45743	0.773726
BOLA1	FALSE	FALSE	TRUE	0.0488348	1.14647	0.0120236	0.057971
BPHL	FALSE	FALSE	TRUE	0.0270496	0.831627	0.997907	0.999999
BRAF	FALSE	FALSE	TRUE	0.0770116	0.992042	0.543804	0.855511
BRCA1	FALSE	FALSE	FALSE	-0.0371255	0.854979	0.99267	0.999999
BRD3	FALSE	FALSE	TRUE	0.0389974	0.877753	0.979117	0.999999
BRD4	FALSE	FALSE	TRUE	0.037879	0.948366	0.795705	0.999999
BRF2	TRUE	FALSE	FALSE	-0.00431144	0.93912	0.836709	0.999999
BRP44	FALSE	FALSE	FALSE	-0.0615287	0.941067	0.828528	0.999999
BRPF1	FALSE	FALSE	TRUE	-0.0322695	1.22764	0.000324276	0.00335547
BTG1	FALSE	FALSE	TRUE	-0.0993113	1.04882	0.215175	0.480142
BTG3	FALSE	FALSE	TRUE	0.00728543	1.06338	0.155442	0.388605
BTK	FALSE	FALSE	FALSE	0.201345	0.97951	0.62295	0.920993
BTRC	FALSE	FALSE	TRUE	0.0540033	1.12471	0.0263586	0.106123
BUB1B	FALSE	FALSE	FALSE	-0.070703	0.898236	0.953336	0.999999
BUB3	FALSE	FALSE	TRUE	-0.0489317	1.1661	0.00553384	0.0317852
BUD13	FALSE	FALSE	TRUE	0.00209718	1.00842	0.439292	0.758257
BUD31	FALSE	FALSE	TRUE	-0.0829617	1.03441	0.28645	0.580425
BZW2	FALSE	FALSE	TRUE	-0.0048178	0.878606	0.978351	0.999999
C16ORF5	FALSE	FALSE	FALSE	-0.0544084	1.16976	0.00475416	0.0284354
C16ORF80	FALSE	FALSE	FALSE	0.0598237	1.32233	1.36395e-06	3.38637e-05
C19ORF10	FALSE	FALSE	FALSE	0.012478	1.12	0.0309198	0.11935
C1S	TRUE	FALSE	FALSE	-0.0821669	0.814408	0.999267	0.999999
C2	FALSE	FALSE	TRUE	-0.090776	1.10183	0.0551546	0.181055
C5ORF62	FALSE	FALSE	FALSE	-0.0196107	1.07135	0.128089	0.338231
CAB39	FALSE	FALSE	TRUE	0.0747164	0.894413	0.959457	0.999999
CALCOCO2	FALSE	FALSE	TRUE	-0.071938	0.891449	0.963752	0.999999
CALM1	FALSE	FALSE	TRUE	-0.0136571	0.918553	0.908064	0.999999
CALM2	FALSE	FALSE	TRUE	0.0521542	0.907091	0.9364	0.999999
CALM3	FALSE	FALSE	TRUE	0.0605558	1.67831	1.11022e-16	1.41064e-14
CALR	TRUE	FALSE	FALSE	0.0966568	1.11641	0.034824	0.131274
CALU	FALSE	FALSE	TRUE	0.00171192	1.26737	3.81709e-05	0.000572563
CAMK1	FALSE	FALSE	TRUE	0.043841	1.34691	2.6945e-07	8.559e-06
CAMK2D	FALSE	FALSE	TRUE	0.177083	1.12301	0.0279388	0.110325
CAMLG	FALSE	FALSE	TRUE	-0.0219451	1.33723	5.15159e-07	1.51415e-05
CANT1	TRUE	FALSE	FALSE	-0.0330815	0.99543	0.522084	0.839684
CAPG	FALSE	FALSE	FALSE	-0.0089017	1.04993	0.210203	0.472464
CAPN1	FALSE	FALSE	TRUE	-0.0786381	0.924853	0.889104	0.999999
CAPNS2	FALSE	FALSE	TRUE	-0.0917024	1.07222	0.125331	0.332165
CARD9	TRUE	FALSE	FALSE	0.0419609	0.953802	0.769121	0.999999
CARS	FALSE	FALSE	FALSE	-0.0802496	1.03132	0.303143	0.602937
CASD1	FALSE	FALSE	TRUE	0.0658713	1.17014	0.00467875	0.0281507
CASK	FALSE	FALSE	FALSE	-0.0282926	1.01842	0.377598	0.6877
CASP14	FALSE	FALSE	TRUE	0.00431632	1.12003	0.0308829	0.11935
CASP2	FALSE	FALSE	FALSE	0.100282	1.06448	0.151443	0.380409
CASP3	FALSE	FALSE	TRUE	0.10243	0.980888	0.614397	0.91363
CASP6	FALSE	FALSE	TRUE	-0.037883	0.92581	0.886002	0.999999
CASP7	FALSE	FALSE	TRUE	-0.058822	1.05657	0.181796	0.431043
CASP9	FALSE	FALSE	TRUE	-0.0737564	0.965035	0.708933	0.977839
CAT	FALSE	FALSE	TRUE	0.145154	0.90945	0.931187	0.999999
CAV1	TRUE	FALSE	FALSE	-0.105127	0.859619	0.990802	0.999999
CBFB	FALSE	FALSE	FALSE	0.00464722	1.29853	6.07654e-06	0.000121531
CBLB	FALSE	FALSE	TRUE	0.0980315	0.834704	0.997504	0.999999
CBLC	FALSE	FALSE	TRUE	0.00588987	1.13256	0.0200479	0.0860902
CBR1	FALSE	FALSE	TRUE	0.0720035	1.03804	0.267448	0.561579
CBR3	FALSE	FALSE	TRUE	0.0667974	0.811225	0.999403	0.999999
CBS	FALSE	FALSE	TRUE	-0.101871	1.11733	0.0337758	0.12867
CBX6	FALSE	FALSE	TRUE	0.0328899	1.0136	0.406968	0.726488
CBX7	FALSE	FALSE	TRUE	-0.0421714	1.05396	0.192641	0.446944
CCBL1	FALSE	FALSE	FALSE	0.0353583	1.20812	0.000850761	0.00735058
CCDC90A	FALSE	FALSE	FALSE	-0.123971	0.935921	0.849613	0.999999
CCDC92	FALSE	FALSE	TRUE	0.152732	1.01801	0.380075	0.691043
CCL2	TRUE	FALSE	FALSE	0.0322711	1.35522	1.5301e-07	4.93285e-06
CCNC	FALSE	FALSE	TRUE	-0.103719	1.02958	0.312762	0.61471
CCND1	FALSE	FALSE	TRUE	-0.0311336	0.983351	0.598997	0.906046
CCND2	FALSE	FALSE	TRUE	-0.0388355	0.924982	0.888691	0.999999
CCND3	TRUE	FALSE	FALSE	-0.0938993	0.997187	0.510814	0.827929
CCNE1	FALSE	FALSE	TRUE	0.0191867	1.00602	0.454395	0.772829
CCNG1	FALSE	FALSE	TRUE	0.145958	0.853034	0.993349	0.999999
CCNH	FALSE	FALSE	TRUE	0.0170742	1.0823	0.0964099	0.272237
CCNL1	FALSE	FALSE	FALSE	0.01941	1.00259	0.476225	0.795549
CCP110	FALSE	FALSE	TRUE	-0.0316059	1.24117	0.000160663	0.00191731
CCRL2	FALSE	FALSE	TRUE	-0.0509104	0.83989	0.996667	0.999999
CCRN4L	FALSE	FALSE	FALSE	0.238587	1.13039	0.0216449	0.0916243
CCT7	FALSE	FALSE	TRUE	-0.0828301	0.820807	0.998903	0.999999
CD14	TRUE	FALSE	FALSE	-0.00213803	0.946297	0.805349	0.999999
CD19	TRUE	FALSE	FALSE	0.0546436	0.949851	0.78862	0.999999
CD24	FALSE	FALSE	FALSE	-0.0495617	1.06414	0.152691	0.382614
CD2BP2	FALSE	FALSE	TRUE	0.030158	1.01289	0.411329	0.730535
CD320	FALSE	FALSE	TRUE	-0.0172102	1.00874	0.43726	0.756797
CD40	TRUE	FALSE	FALSE	0.809602	3.34772	1.11022e-16	1.41064e-14
CD44	TRUE	FALSE	FALSE	-0.123753	1.09854	0.0608828	0.193206
CD55	TRUE	FALSE	FALSE	-0.00724049	0.865464	0.987881	0.999999
CD59	FALSE	FALSE	FALSE	-0.0609452	0.984864	0.58947	0.897923
CD81	TRUE	FALSE	FALSE	-0.0489443	1.1778	0.00337976	0.0213993
CD83	FALSE	FALSE	TRUE	0.0374172	0.865367	0.987935	0.999999
CD97	FALSE	FALSE	FALSE	-0.073674	1.17809	0.00333835	0.0212083
CDC20	FALSE	FALSE	TRUE	0.0288964	1.06223	0.159709	0.393968
CDC25A	FALSE	FALSE	TRUE	-0.00603125	1.0083	0.440008	0.758514
CDC25B	FALSE	FALSE	TRUE	-0.0985562	0.965361	0.707091	0.97717
CDC25C	FALSE	FALSE	TRUE	0.148851	0.980858	0.614585	0.91363
CDC42SE1	FALSE	FALSE	FALSE	0.0124072	1.2344	0.000229102	0.00255083
CDC45	FALSE	FALSE	TRUE	0.0131746	1.05155	0.20303	0.465545
CDC7	FALSE	FALSE	FALSE	0.0805639	1.07947	0.103969	0.288654
CDCA4	FALSE	FALSE	FALSE	-0.0303408	1.10888	0.0443577	0.15554
CDCA8	FALSE	FALSE	FALSE	0.0268464	1.00557	0.457285	0.773726
CDIPT	FALSE	FALSE	TRUE	-0.00609927	1.10465	0.0506015	0.170649
CDK1	FALSE	FALSE	FALSE	0.0532962	1.10571	0.0489761	0.166596
CDK10	FALSE	FALSE	TRUE	-0.0194424	1.23685	0.000201632	0.00230437
CDK16	FALSE	FALSE	FALSE	0.00541305	1.05892	0.172417	0.416499
CDK2	FALSE	FALSE	TRUE	-0.0707751	0.97547	0.647704	0.935776
CDK4	FALSE	FALSE	FALSE	-0.0273732	1.01907	0.373643	0.686411
CDK5	FALSE	FALSE	TRUE	-0.0514289	0.987462	0.573022	0.883758
CDK6	FALSE	FALSE	TRUE	-0.0523232	1.00036	0.49045	0.809299
CDK7	FALSE	FALSE	TRUE	-0.108837	0.922178	0.897461	0.999999
CDK8	FALSE	FALSE	TRUE	0.052264	0.986749	0.577549	0.887273
CDK9	FALSE	FALSE	TRUE	0.0743224	1.00863	0.437944	0.757373
CDKAL1	FALSE	FALSE	TRUE	-0.0400393	1.15773	0.00776304	0.040998
CDKN1A	FALSE	FALSE	FALSE	-0.0504346	1.12663	0.024682	0.101163
CDKN1B	FALSE	FALSE	TRUE	0.0589191	1.1832	0.00267277	0.0176962
CDKN2C	FALSE	FALSE	TRUE	0.0588564	1.07244	0.124631	0.331122
CDO1	FALSE	FALSE	TRUE	-0.0640326	1.0598	0.168951	0.411889
CDX2	FALSE	FALSE	FALSE	0.225796	1.22205	0.000430089	0.00420358
CEBPG	FALSE	FALSE	TRUE	-0.0152716	0.882991	0.97404	0.999999
CEP55	FALSE	FALSE	FALSE	-0.0596495	0.889866	0.965891	0.999999
CEP72	FALSE	FALSE	TRUE	0.0885665	1.1331	0.0196629	0.0846055
CEPT1	FALSE	FALSE	FALSE	-0.0131752	1.2791	1.94132e-05	0.00031936
CERS2	FALSE	FALSE	TRUE	0.240987	1.15357	0.00914967	0.0465018
CERS3	FALSE	FALSE	TRUE	-0.00724742	1.18647	0.00231246	0.0160094
CERS4	FALSE	FALSE	TRUE	-0.0722027	0.927486	0.880431	0.999999
CETN3	FALSE	FALSE	TRUE	-0.062754	0.775176	0.999956	0.999999
CFB	TRUE	FALSE	FALSE	-0.0406871	1.04217	0.246659	0.530637
CFL1	FALSE	FALSE	TRUE	0.0307098	1.07795	0.108207	0.296607
CFLAR	FALSE	FALSE	TRUE	-0.0389315	1.19491	0.00157999	0.0119747
CGRRF1	FALSE	FALSE	TRUE	0.0181258	0.966353	0.701453	0.973115
CHAF1B	FALSE	FALSE	TRUE	-0.0482267	1.0726	0.124111	0.330562
CHCHD7	FALSE	FALSE	TRUE	0.275832	1.35915	1.16742e-07	3.87941e-06
CHEK2	FALSE	FALSE	TRUE	-0.018482	0.882672	0.974376	0.999999
CHMP4A	FALSE	FALSE	TRUE	-0.00210498	1.0566	0.181678	0.431043
CHMP6	FALSE	FALSE	TRUE	0.184184	1.14404	0.013179	0.0627018
CHN1	FALSE	FALSE	TRUE	0.024262	1.01557	0.394898	0.709634
CHRAC1	FALSE	FALSE	TRUE	0.0584872	1.25612	7.16267e-05	0.000966961
CHRM3	FALSE	FALSE	TRUE	-0.0693097	1.15691	0.0080209	0.0418482
CIAPIN1	FALSE	FALSE	TRUE	-0.042849	1.27821	2.04517e-05	0.000331858
CIRBP	FALSE	FALSE	TRUE	0.00785934	1.22136	0.000445267	0.00433233
CISD1	FALSE	FALSE	TRUE	-0.0460449	1.02811	0.321038	0.626416
CISH	FALSE	FALSE	TRUE	-0.00515746	0.936655	0.84671	0.999999
CKB	FALSE	FALSE	TRUE	-0.0462659	1.00887	0.436447	0.755996
CKS1B	FALSE	FALSE	TRUE	0.0482117	1.01941	0.371661	0.684973
CLCN5	FALSE	FALSE	FALSE	0.165262	1.00701	0.448184	0.767098
CLIC4	FALSE	FALSE	TRUE	-0.0660962	0.992292	0.5422	0.855511
CLK1	FALSE	FALSE	TRUE	0.104609	1.08074	0.10052	0.281611
CLK2	FALSE	FALSE	TRUE	-0.0852132	0.926592	0.883428	0.999999
CLK3	FALSE	FALSE	FALSE	-0.0113028	0.92524	0.887859	0.999999
CLOCK	FALSE	FALSE	FALSE	0.0828424	1.18764	0.00219514	0.0154446
CLPB	FALSE	FALSE	TRUE	0.127758	1.10326	0.0528019	0.175735
CLPTM1	FALSE	FALSE	TRUE	0.0787935	0.895313	0.958077	0.999999
CLTA	FALSE	FALSE	TRUE	-0.023621	1.00555	0.457369	0.773726
CMPK1	FALSE	FALSE	TRUE	-0.0734295	0.944977	0.811366	0.999999
CNDP2	FALSE	FALSE	TRUE	-0.098035	1.13093	0.0212342	0.0901097
CNOT3	FALSE	FALSE	TRUE	-0.08821	0.922385	0.89683	0.999999
CNOT4	FALSE	FALSE	TRUE	-0.0177487	1.05618	0.183423	0.434206
CNOT7	FALSE	FALSE	TRUE	0.0155003	1.03446	0.286175	0.580425
CNOT8	FALSE	FALSE	TRUE	0.0395444	1.06343	0.155261	0.388603
CNPY3	FALSE	FALSE	FALSE	-0.0863944	0.873871	0.982325	0.999999
COASY	FALSE	FALSE	TRUE	0.107582	0.918265	0.908873	0.999999
COBL	FALSE	FALSE	TRUE	-0.0143631	1.0823	0.0964172	0.272237
COG2	FALSE	FALSE	TRUE	0.0960709	1.1461	0.0121961	0.0582824
COG7	FALSE	FALSE	TRUE	-0.0461321	1.00124	0.484874	0.804259
COMT	FALSE	FALSE	TRUE	0.043362	1.07514	0.116364	0.313791
COPS2	FALSE	FALSE	TRUE	0.118181	1.20921	0.000807291	0.00708841
COPS5	FALSE	FALSE	TRUE	0.05375	1.04925	0.213258	0.47685
COPZ1	FALSE	FALSE	TRUE	-0.067977	0.943909	0.816151	0.999999
COQ3	FALSE	FALSE	TRUE	0.134956	1.02892	0.316485	0.618649
CORO1A	TRUE	FALSE	FALSE	0.053555	1.28098	1.73892e-05	0.000295753
COX4I1	FALSE	FALSE	TRUE	-0.0826369	1.05073	0.206624	0.470789
COX5A	FALSE	FALSE	TRUE	-0.0881489	1.00646	0.451646	0.769972
COX5B	FALSE	FALSE	TRUE	0.0292643	0.948645	0.794386	0.999999
COX6B2	FALSE	FALSE	TRUE	0.118588	0.972231	0.667173	0.947463
COX7B	FALSE	FALSE	FALSE	0.0585247	1.10309	0.0530791	0.175845
CPD	FALSE	FALSE	TRUE	0.0113077	1.03656	0.275098	0.571906
CPE	FALSE	FALSE	TRUE	-0.0531548	0.981319	0.611714	0.912501
CPSF4	FALSE	FALSE	TRUE	-0.0360938	1.01065	0.425309	0.745672
CPT1A	FALSE	FALSE	TRUE	0.109629	1.10402	0.0515968	0.172255
CRABP1	FALSE	FALSE	TRUE	0.0345428	1.10531	0.0495911	0.168158
CRCP	FALSE	FALSE	TRUE	-0.0318523	0.836707	0.997206	0.999999
CREB1	TRUE	FALSE	FALSE	-0.143452	1.16121	0.00675358	0.0370247
CREB3	FALSE	FALSE	FALSE	-0.0675671	1.04585	0.228936	0.50397
CREB3L1	FALSE	FALSE	FALSE	-0.141821	1.16943	0.00481982	0.0285228
CREB3L4	FALSE	FALSE	FALSE	-0.131686	0.945585	0.808605	0.999999
CRK	FALSE	FALSE	TRUE	-0.00556889	0.842686	0.99612	0.999999
CROT	FALSE	FALSE	TRUE	-0.0318287	0.873568	0.982557	0.999999
CRY1	FALSE	FALSE	TRUE	0.0618493	1.03519	0.282324	0.577001
CRYAA	FALSE	FALSE	FALSE	0.0968256	0.976015	0.644397	0.935415
CRYZ	FALSE	FALSE	TRUE	0.00965772	0.96662	0.699923	0.972241
CS	FALSE	FALSE	TRUE	0.0385888	0.897874	0.953944	0.999999
CSF3	FALSE	FALSE	TRUE	0.00561106	0.970664	0.676451	0.955614
CSK	TRUE	FALSE	FALSE	0.0873843	0.970161	0.679403	0.958531
CSNK1A1	FALSE	FALSE	TRUE	0.0464469	0.895407	0.957931	0.999999
CSNK1A1L	FALSE	FALSE	TRUE	0.0242451	1.03878	0.263623	0.556079
CSNK1D	FALSE	FALSE	TRUE	0.048227	1.05025	0.208789	0.471595
CSNK1E	FALSE	FALSE	TRUE	0.00235068	1.00744	0.445426	0.764802
CSNK1G2	FALSE	FALSE	TRUE	-0.0551829	0.938267	0.840213	0.999999
CSNK1G3	FALSE	FALSE	TRUE	-0.0695747	0.851403	0.993876	0.999999
CSNK2A1	FALSE	FALSE	TRUE	0.0214395	1.09554	0.0664986	0.20697
CSNK2A2	FALSE	FALSE	TRUE	-0.00414641	0.905844	0.939032	0.999999
CSNK2B	FALSE	FALSE	TRUE	-0.0550068	1.11109	0.0413586	0.149139
CTBP1	FALSE	FALSE	TRUE	0.0970593	1.06797	0.139225	0.358007
CTBP2	FALSE	FALSE	TRUE	-0.0534112	1.18118	0.00291952	0.0189945
CTCF	FALSE	FALSE	FALSE	-0.0356368	0.998276	0.503832	0.82134
CTCFL	FALSE	FALSE	FALSE	0.0431985	0.971562	0.671142	0.950373
CTGF	FALSE	FALSE	FALSE	-0.0465685	1.15705	0.00797549	0.041712
CTH	FALSE	FALSE	TRUE	-0.0454818	1.2969	6.7096e-06	0.000132961
CTLA4	TRUE	FALSE	FALSE	-0.048215	0.864572	0.988372	0.999999
CTNNBIP1	FALSE	FALSE	TRUE	-0.0194053	0.984226	0.593495	0.899613
CTSD	FALSE	FALSE	FALSE	0.198452	1.40332	4.88969e-09	2.24718e-07
CTSK	TRUE	FALSE	FALSE	-0.0224343	0.908838	0.93257	0.999999
CTSL1	FALSE	FALSE	FALSE	-0.00762304	0.863843	0.988761	0.999999
CTSL2	FALSE	FALSE	FALSE	0.119071	1.07978	0.103102	0.286615
CTTN	FALSE	FALSE	TRUE	0.0471125	1.1259	0.0253062	0.102362
CUL2	FALSE	FALSE	TRUE	-0.0347214	0.967475	0.695024	0.969887
CXADR	FALSE	FALSE	TRUE	0.0231258	0.801195	0.999696	0.999999
CXCL1	TRUE	FALSE	FALSE	0.106234	1.09864	0.0607038	0.193108
CXCL2	FALSE	FALSE	TRUE	-0.0828136	0.942019	0.824438	0.999999
CXCR2	FALSE	FALSE	TRUE	0.0262541	1.01734	0.384097	0.695327
CXCR4	TRUE	FALSE	FALSE	-0.0081126	1.58021	1.66533e-15	1.89322e-13
CXCR7	FALSE	FALSE	FALSE	0.0991971	1.03555	0.28041	0.576509
CYB561	FALSE	FALSE	TRUE	0.0487847	0.912927	0.92293	0.999999
CYB5A	FALSE	FALSE	FALSE	-0.0541796	1.12275	0.028186	0.110896
CYC1	FALSE	FALSE	TRUE	-0.0453116	0.897223	0.955023	0.999999
CYCS	FALSE	FALSE	TRUE	0.0178887	1.06288	0.157292	0.3905
CYP1A1	FALSE	FALSE	TRUE	0.138839	1.28566	1.3191e-05	0.000235475
CYP20A1	FALSE	FALSE	TRUE	-0.111493	1.16151	0.00667116	0.0366659
CYP24A1	FALSE	FALSE	TRUE	-0.0902703	0.941851	0.825164	0.999999
CYP3A5	FALSE	FALSE	FALSE	-0.0185221	1.01913	0.373299	0.686411
CYP51A1	FALSE	FALSE	TRUE	-0.0202655	1.06998	0.132514	0.345921
DAP	FALSE	TRUE	FALSE	0.0712134	1.02374	0.346076	0.652585
DAPK1	FALSE	FALSE	TRUE	-0.00219064	0.754022	0.999993	0.999999
DARS	FALSE	FALSE	FALSE	0.0214777	1.08015	0.102096	0.284551
DAXX	FALSE	FALSE	TRUE	0.0326421	1.08371	0.0928129	0.266236
DBI	FALSE	FALSE	TRUE	-0.0208218	0.917697	0.91045	0.999999
DCK	FALSE	FALSE	TRUE	-0.0654924	1.02204	0.355992	0.661741
DCLRE1B	FALSE	FALSE	TRUE	0.0711923	0.936298	0.848127	0.999999
DCP1A	FALSE	FALSE	FALSE	0.00589846	1.08363	0.0929951	0.266405
DCPS	FALSE	FALSE	TRUE	0.104079	0.932957	0.860973	0.999999
DCTN6	FALSE	FALSE	TRUE	-0.0594861	1.01129	0.421287	0.742234
DCXR	FALSE	FALSE	TRUE	-0.0800663	1.01043	0.426668	0.746642
DDAH2	FALSE	FALSE	FALSE	0.128905	0.943546	0.81776	0.999999
DDB2	FALSE	FALSE	FALSE	-0.00484708	0.941526	0.826566	0.999999
DDIT3	FALSE	FALSE	FALSE	0.00155783	1.51193	7.76268e-13	7.29017e-11
DDIT4	FALSE	FALSE	TRUE	-0.0634255	0.954994	0.763059	0.999999
DDOST	FALSE	FALSE	TRUE	0.079686	1.18664	0.00229566	0.0159441
DDR1	FALSE	FALSE	TRUE	0.00934635	1.03604	0.277831	0.575373
DDX49	FALSE	FALSE	TRUE	-0.0543426	0.960103	0.73618	0.993572
DECR1	FALSE	FALSE	TRUE	-0.0456481	0.916077	0.914842	0.999999
DENND2D	FALSE	FALSE	FALSE	-0.0438845	0.938891	0.837655	0.999999
DERL1	FALSE	FALSE	TRUE	-0.00776562	1.0257	0.334715	0.642653
DFFA	FALSE	FALSE	TRUE	-0.171645	0.91272	0.923441	0.999999
DFFB	FALSE	FALSE	TRUE	0.0245853	1.03681	0.273807	0.569772
DGCR14	FALSE	FALSE	FALSE	0.207685	0.953604	0.770122	0.999999
DGKA	FALSE	FALSE	TRUE	-0.0652031	1.08716	0.0844163	0.248758
DGKZ	FALSE	FALSE	TRUE	0.073328	1.02717	0.326307	0.629868
DHCR24	FALSE	FALSE	FALSE	-0.0480803	0.991712	0.54591	0.85638
DHDDS	FALSE	FALSE	TRUE	-0.108257	1.09315	0.07127	0.218906
DHFR	FALSE	FALSE	TRUE	-0.0845064	1.64297	1.11022e-16	1.41064e-14
DHH	FALSE	FALSE	TRUE	-0.0362491	1.01414	0.403618	0.721702
DHRS2	FALSE	FALSE	TRUE	-0.050727	0.765318	0.999981	0.999999
DHRS3	FALSE	FALSE	TRUE	-0.0360217	0.975117	0.649844	0.935776
DHRS7	FALSE	FALSE	TRUE	-0.00474628	1.27904	1.9486e-05	0.00031936
DHX29	FALSE	FALSE	TRUE	-0.0148654	0.804719	0.999613	0.999999
DHX8	FALSE	FALSE	TRUE	-0.0596776	0.997422	0.509304	0.827764
DIABLO	FALSE	FALSE	TRUE	-0.0536547	1.03594	0.27834	0.575876
DICER1	FALSE	FALSE	TRUE	-0.0154118	1.18168	0.00285585	0.0187496
DIDO1	FALSE	FALSE	TRUE	-0.0912665	0.983139	0.600327	0.906667
DKC1	FALSE	FALSE	FALSE	-0.0902167	1.05361	0.194138	0.448491
DLC1	FALSE	FALSE	TRUE	0.103594	1.06255	0.158525	0.391778
DLD	FALSE	FALSE	TRUE	0.00902873	1.01795	0.380394	0.691043
DLGAP5	FALSE	FALSE	TRUE	0.00240951	0.939722	0.834206	0.999999
DLX3	FALSE	FALSE	TRUE	0.0744057	0.955752	0.759165	0.999999
DMD	FALSE	FALSE	FALSE	-0.0563825	1.09592	0.0657607	0.205859
DMTF1	FALSE	FALSE	TRUE	0.00407408	0.975389	0.648199	0.935776
DNAJA3	FALSE	FALSE	TRUE	0.0232896	0.938415	0.839609	0.999999
DNAJB2	FALSE	FALSE	TRUE	-0.0691218	1.29151	9.29941e-06	0.000177057
DNAJB6	FALSE	FALSE	TRUE	0.0491083	1.05428	0.191319	0.445312
DNAJB9	FALSE	FALSE	TRUE	0.27569	0.783703	0.999915	0.999999
DNAJC15	FALSE	FALSE	TRUE	-0.0509275	0.858846	0.991139	0.999999
DNM1L	FALSE	FALSE	TRUE	-0.0617162	1.09866	0.0606556	0.193108
DNMT3A	FALSE	FALSE	FALSE	-0.0239748	1.05513	0.187745	0.439837
DNTTIP2	FALSE	FALSE	TRUE	0.00367148	1.12383	0.0271721	0.107889
DOK4	FALSE	FALSE	TRUE	0.00114547	0.945191	0.810398	0.999999
DPYD	FALSE	FALSE	TRUE	-0.0553127	1.677	1.11022e-16	1.41064e-14
DR1	FALSE	FALSE	TRUE	-0.0432531	1.05061	0.207167	0.47153
DRD1	FALSE	FALSE	TRUE	0.0443474	0.936583	0.846997	0.999999
DSE	FALSE	FALSE	TRUE	-0.0219764	1.02622	0.331764	0.638121
DTNA	FALSE	FALSE	TRUE	0.0584413	0.98977	0.558322	0.870702
DTX2	FALSE	FALSE	TRUE	-0.0234247	1.04311	0.242036	0.523845
DTX3L	FALSE	FALSE	TRUE	0.00406912	1.21897	0.000501335	0.00474949
DUSP14	FALSE	FALSE	FALSE	-0.0215909	1.04429	0.236336	0.516053
DUSP22	FALSE	FALSE	TRUE	0.00108621	0.927	0.882067	0.999999
DUSP28	FALSE	FALSE	TRUE	0.190026	2.62323	1.11022e-16	1.41064e-14
DUSP3	FALSE	FALSE	TRUE	0.00194779	1.0093	0.433751	0.754642
DUSP4	FALSE	FALSE	TRUE	0.00585281	1.01845	0.377405	0.6877
DUSP6	FALSE	FALSE	FALSE	0.00434995	0.864516	0.988402	0.999999
DUT	FALSE	FALSE	TRUE	0.133161	1.17551	0.00372966	0.0232834
DVL2	FALSE	FALSE	TRUE	0.190639	1.10723	0.04671	0.16143
DYNLL1	FALSE	FALSE	TRUE	0.0326663	0.90942	0.931254	0.999999
DYNLL2	FALSE	FALSE	TRUE	0.0629439	0.816014	0.999188	0.999999
DYNLT3	FALSE	FALSE	FALSE	-0.0122532	1.0122	0.415625	0.734656
DYRK2	FALSE	FALSE	TRUE	-0.0141181	0.948654	0.794342	0.999999
DYRK3	FALSE	FALSE	TRUE	0.0821239	1.09763	0.0625373	0.197198
E2F6	FALSE	FALSE	TRUE	-0.0986887	1.04729	0.222195	0.491935
E2F8	FALSE	FALSE	FALSE	0.0668774	1.09311	0.071347	0.218906
EAPP	FALSE	FALSE	TRUE	-0.0471232	1.20069	0.00120943	0.00963971
EBF1	FALSE	FALSE	TRUE	0.0514956	0.942864	0.820763	0.999999
EBNA1BP2	FALSE	FALSE	TRUE	0.0313355	1.22287	0.000412825	0.0040717
EBP	FALSE	FALSE	FALSE	0.0993514	1.16954	0.00479865	0.0284755
ECD	FALSE	FALSE	TRUE	0.0538929	0.974757	0.652025	0.936419
ECH1	FALSE	FALSE	TRUE	0.0332997	0.942284	0.823289	0.999999
ECHS1	FALSE	FALSE	FALSE	-0.0318932	1.02772	0.323235	0.627859
ECSIT	FALSE	FALSE	TRUE	0.0954174	1.2286	0.000308905	0.003239
EDNRB	FALSE	FALSE	TRUE	0.012508	1.15748	0.00784035	0.0413053
EEF1D	FALSE	FALSE	TRUE	-0.0758529	1.10644	0.047881	0.164038
EFCAB2	FALSE	FALSE	TRUE	0.0401553	1.00747	0.445278	0.764802
EFNB2	FALSE	FALSE	TRUE	0.0230868	0.991543	0.546992	0.856782
EFNB3	FALSE	FALSE	TRUE	-0.0547923	1.12277	0.0281681	0.110896
EGFL8	FALSE	FALSE	TRUE	0.0345006	0.90904	0.932116	0.999999
EGFR	FALSE	FALSE	TRUE	0.0474563	1.1213	0.0296014	0.115413
EGLN3	FALSE	FALSE	TRUE	0.0177462	0.825161	0.99857	0.999999
EGR1	FALSE	FALSE	FALSE	0.130846	1.12109	0.0298037	0.115993
EGR3	FALSE	FALSE	TRUE	0.0563079	0.940533	0.830797	0.999999
EHF	FALSE	FALSE	TRUE	0.0535088	0.967386	0.695535	0.969887
EHHADH	FALSE	FALSE	FALSE	-0.0715609	0.79651	0.999781	0.999999
EIF1B	FALSE	FALSE	TRUE	-0.123275	1.02774	0.3231	0.627859
EIF2AK1	FALSE	FALSE	TRUE	-0.0554877	0.990495	0.553692	0.864768
EIF2AK2	FALSE	FALSE	FALSE	0.0305585	1.19545	0.00154144	0.0117651
EIF2B2	FALSE	FALSE	TRUE	-0.00988827	0.990813	0.551662	0.862845
EIF2C1	FALSE	FALSE	FALSE	-0.0155628	1.01619	0.391072	0.704517
EIF2S2	FALSE	FALSE	TRUE	-0.0292919	1.29216	8.94602e-06	0.00017253
EIF3G	FALSE	FALSE	TRUE	0.0330013	0.964339	0.71285	0.980736
EIF3H	FALSE	FALSE	TRUE	0.0265029	1.21058	0.000755703	0.00666253
EIF4A2	FALSE	FALSE	TRUE	-0.0416236	1.0331	0.293496	0.589721
EIF4B	FALSE	FALSE	TRUE	0.0309681	1.13814	0.0163942	0.0737739
EIF4E	FALSE	FALSE	TRUE	-0.00764747	1.04024	0.256216	0.544175
EIF4E3	FALSE	FALSE	TRUE	0.135753	0.929781	0.872507	0.999999
EIF4EBP1	FALSE	FALSE	FALSE	-0.0338185	1.03649	0.275474	0.572138
EIF4EBP2	FALSE	FALSE	TRUE	-0.00207253	1.43908	3.16676e-10	1.95435e-08
EIF4EBP3	FALSE	FALSE	TRUE	0.0932932	0.963564	0.717182	0.982565
EIF5A	FALSE	FALSE	TRUE	0.0861177	1.19204	0.00180058	0.0133706
ELAC2	FALSE	FALSE	TRUE	0.0109943	0.920643	0.902051	0.999999
ELF1	TRUE	FALSE	FALSE	-0.113137	0.982094	0.606873	0.909678
ELF4	FALSE	FALSE	FALSE	0.00649516	0.968735	0.687736	0.964617
ELK1	FALSE	FALSE	FALSE	0.0346139	1.24381	0.000139641	0.00169452
ELK3	FALSE	FALSE	FALSE	0.0659239	1.08645	0.0861042	0.252697
ELL3	FALSE	FALSE	TRUE	0.00953647	1.05478	0.189222	0.441858
ELOVL6	FALSE	FALSE	TRUE	0.0534832	1.10641	0.0479204	0.164038
EMD	FALSE	FALSE	FALSE	-0.0511552	1.15133	0.00998002	0.0499001
ENOPH1	FALSE	FALSE	TRUE	0.175186	1.0646	0.151013	0.380193
ENOSF1	FALSE	FALSE	TRUE	-0.100427	1.15142	0.00994563	0.0498435
EPHA3	FALSE	FALSE	TRUE	-0.0225322	1.46615	3.62351e-11	2.44587e-09
EPHX1	FALSE	FALSE	FALSE	-0.0247931	1.39979	6.35767e-09	2.80256e-07
EPHX2	FALSE	FALSE	TRUE	0.0989498	0.99481	0.52606	0.84357
EPO	TRUE	FALSE	FALSE	-0.0405964	0.991645	0.546339	0.85638
EPS8	FALSE	FALSE	TRUE	-0.0385993	1.15358	0.00914459	0.0465018
ERAP1	FALSE	FALSE	TRUE	0.00624086	1.13996	0.0153375	0.0706373
ERBB3	FALSE	FALSE	TRUE	0.0996879	1.22694	0.000336073	0.00344037
ERCC1	FALSE	FALSE	TRUE	-0.00948447	1.1224	0.0285183	0.111999
ERCC3	TRUE	FALSE	FALSE	0.0858488	1.08147	0.0985805	0.276661
ERCC5	FALSE	FALSE	TRUE	0.173776	1.10798	0.04563	0.158713
ERF	FALSE	FALSE	FALSE	-0.058555	1.16825	0.00506181	0.0294797
ERG	FALSE	FALSE	FALSE	0.11593	1.24974	0.000101509	0.00130512
ERGIC1	FALSE	FALSE	FALSE	-0.0325658	0.911734	0.925842	0.999999
ERGIC2	FALSE	FALSE	TRUE	-0.0318934	1.27679	2.2217e-05	0.000352859
ERH	FALSE	FALSE	TRUE	0.25744	1.06127	0.163322	0.400425
ERLIN1	FALSE	FALSE	FALSE	0.0249237	1.0073	0.446323	0.765126
ERO1L	FALSE	FALSE	FALSE	0.00995942	1.25525	7.51435e-05	0.00100814
ESD	FALSE	FALSE	TRUE	-0.000269348	0.950479	0.785581	0.999999
ESR1	TRUE	FALSE	FALSE	-0.0289641	0.998576	0.501911	0.820486
ETFA	FALSE	FALSE	TRUE	0.136253	1.20235	0.00111867	0.00903933
ETFB	FALSE	FALSE	TRUE	0.0416043	1.13909	0.0158343	0.072388
ETNK1	FALSE	FALSE	TRUE	-0.0116869	0.95419	0.767157	0.999999
ETS2	FALSE	FALSE	FALSE	0.0621137	1.09397	0.0696171	0.215126
ETV1	FALSE	FALSE	TRUE	0.0627503	0.949726	0.78922	0.999999
ETV5	FALSE	FALSE	TRUE	0.129995	1.03267	0.29578	0.592508
EVL	FALSE	FALSE	TRUE	-0.0471117	0.984505	0.591738	0.898344
EWSR1	FALSE	FALSE	TRUE	0.150314	1.08455	0.0906994	0.262082
EXOC2	FALSE	FALSE	TRUE	-0.010297	0.939266	0.836104	0.999999
EXOC3	FALSE	FALSE	TRUE	-0.0546692	0.923531	0.89329	0.999999
EXOC6	FALSE	FALSE	TRUE	-0.0295358	1.1159	0.0354112	0.13296
EXOSC4	FALSE	FALSE	TRUE	0.0474418	1.02522	0.337459	0.645055
EXOSC8	FALSE	FALSE	TRUE	0.0182139	0.9076	0.9353	0.999999
EXT1	FALSE	FALSE	TRUE	-0.133066	1.00595	0.454834	0.772967
EXT2	FALSE	FALSE	TRUE	-0.0518867	1.14979	0.0105935	0.0527234
EYA1	FALSE	FALSE	TRUE	0.0514558	0.985508	0.585406	0.895787
EZH1	FALSE	FALSE	TRUE	0.0721249	1.16878	0.00495151	0.0290632
EZH2	FALSE	FALSE	FALSE	0.0348471	1.05408	0.192141	0.446416
F10	FALSE	FALSE	TRUE	0.0361798	1.19594	0.00150677	0.0115823
F11	FALSE	FALSE	TRUE	-0.0793621	1.16597	0.00556312	0.0317893
F2R	FALSE	FALSE	TRUE	0.332525	1.05907	0.171816	0.416499
F2RL1	FALSE	FALSE	TRUE	-0.0527937	1.1022	0.0545382	0.179577
F3	FALSE	FALSE	TRUE	-0.0298653	0.870271	0.98492	0.999999
FABP1	FALSE	FALSE	FALSE	-0.0993747	1.02905	0.315763	0.617796
FABP4	FALSE	FALSE	FALSE	-0.0193104	1.26944	3.39305e-05	0.000516126
FABP6	FALSE	FALSE	TRUE	0.178605	1.4055	4.15814e-09	1.99591e-07
FADD	TRUE	FALSE	FALSE	0.147541	1.72047	1.11022e-16	1.41064e-14
FADS3	FALSE	FALSE	TRUE	0.0941667	1.12622	0.0250313	0.101631
FAIM	FALSE	FALSE	TRUE	0.08314	1.23062	0.000278579	0.0029642
FAM114A2	FALSE	FALSE	TRUE	-0.0167181	1.10288	0.0534258	0.176722
FAM120A	FALSE	FALSE	TRUE	0.022176	0.911507	0.926386	0.999999
FAM20B	FALSE	FALSE	TRUE	-0.0299624	1.15982	0.00714249	0.0388609
FAM3C	FALSE	FALSE	TRUE	-0.0414125	1.08488	0.0898827	0.2606
FANCG	FALSE	FALSE	TRUE	0.0265168	0.972746	0.664102	0.946839
FAS	TRUE	FALSE	FALSE	0.166208	1.05046	0.207816	0.471595
FASLG	TRUE	FALSE	FALSE	0.0535576	1.01613	0.391473	0.704651
FASTKD5	FALSE	FALSE	TRUE	0.0214536	0.958484	0.744851	0.999999
FBP1	TRUE	FALSE	FALSE	-0.117699	1.0231	0.349805	0.656373
FBXL12	FALSE	FALSE	TRUE	0.12037	1.0647	0.150646	0.380135
FBXL20	FALSE	FALSE	TRUE	-0.0259992	0.847765	0.994922	0.999999
FBXO11	FALSE	FALSE	TRUE	-0.0299293	1.01823	0.378699	0.689125
FBXO5	FALSE	FALSE	TRUE	-0.0767557	0.979913	0.620453	0.91793
FBXO7	FALSE	FALSE	FALSE	0.0145127	0.98086	0.614573	0.91363
FBXW11	FALSE	FALSE	TRUE	-0.194713	0.992146	0.543133	0.855511
FBXW7	FALSE	FALSE	TRUE	0.0164865	1.11936	0.0315848	0.121394
FCGR2A	TRUE	FALSE	FALSE	0.00564592	0.879397	0.97762	0.999999
FCHO1	FALSE	FALSE	TRUE	0.00754228	1.16356	0.00614068	0.0345413
FDFT1	FALSE	FALSE	TRUE	-0.0648323	0.912921	0.922947	0.999999
FDPS	FALSE	FALSE	FALSE	0.168006	1.02946	0.313422	0.615447
FDX1	FALSE	FALSE	TRUE	0.0198002	1.18314	0.00267901	0.0176962
FDXR	FALSE	FALSE	TRUE	-0.03933	1.03692	0.27321	0.569078
FECH	FALSE	FALSE	TRUE	-0.0321472	0.937202	0.844526	0.999999
FEN1	FALSE	FALSE	TRUE	-0.109768	1.24919	0.000104575	0.00133658
FEZ1	FALSE	FALSE	TRUE	-0.0872163	1.08813	0.0821814	0.24417
FFAR1	FALSE	FALSE	TRUE	-0.0131152	0.930429	0.870208	0.999999
FGA	FALSE	FALSE	FALSE	0.0147981	0.952457	0.775861	0.999999
FGB	FALSE	FALSE	FALSE	-0.111281	0.822386	0.998792	0.999999
FGF9	FALSE	FALSE	TRUE	-0.0226735	0.969669	0.682288	0.960718
FGFR1	FALSE	FALSE	TRUE	-0.0308601	1.11683	0.0343451	0.130378
FGFR1OP	FALSE	FALSE	FALSE	-0.00277178	1.03755	0.269926	0.56387
FGFR2	FALSE	FALSE	TRUE	0.0814856	1.26301	4.8806e-05	0.000702806
FGFRL1	FALSE	FALSE	TRUE	0.0809322	0.982329	0.6054	0.908732
FGG	FALSE	FALSE	FALSE	-0.0626003	0.941928	0.824833	0.999999
FGR	TRUE	FALSE	FALSE	-0.0502824	1.09209	0.0734713	0.222578
FHL2	FALSE	FALSE	TRUE	0.0631391	1.07618	0.113299	0.307444
FIBP	FALSE	FALSE	TRUE	-0.0744282	1.23204	0.00025889	0.00283859
FIGF	FALSE	FALSE	FALSE	0.0592309	1.17237	0.0042608	0.0260717
FIS1	FALSE	FALSE	TRUE	0.116703	1.02693	0.327671	0.631938
FKBP14	FALSE	FALSE	TRUE	-0.0224153	1.23998	0.000171079	0.00200832
FKBP3	FALSE	FALSE	TRUE	0.254501	1.36388	8.41123e-08	2.88385e-06
FKBP4	FALSE	FALSE	TRUE	0.0327395	1.14896	0.0109355	0.0541757
FLI1	TRUE	FALSE	FALSE	0.0485876	1.20139	0.00117016	0.00936124
FLT1	FALSE	FALSE	TRUE	-0.1071	1.0924	0.0728275	0.221248
FOS	FALSE	FALSE	FALSE	0.0164198	1.03466	0.285115	0.580425
FOSL1	TRUE	FALSE	FALSE	0.00751945	1.00903	0.435441	0.754857
FOSL2	FALSE	FALSE	FALSE	-0.0276467	1.23725	0.000197531	0.00226951
FOXA3	FALSE	FALSE	FALSE	-0.152811	1.25985	5.82388e-05	0.000811586
FOXJ2	FALSE	FALSE	FALSE	-0.226541	0.91797	0.909694	0.999999
FOXN3	FALSE	FALSE	FALSE	-0.0231905	1.01285	0.411603	0.730535
FOXO3	FALSE	FALSE	FALSE	0.0388304	0.991669	0.546186	0.85638
FOXP3	FALSE	FALSE	FALSE	-0.0619969	1.04482	0.233806	0.512191
FOXP4	FALSE	FALSE	TRUE	0.0509521	1.02443	0.342069	0.650724
FOXR1	FALSE	FALSE	TRUE	0.0722211	0.928587	0.876674	0.999999
FTH1	FALSE	FALSE	FALSE	-0.0314494	1.03057	0.307264	0.606664
FTL	FALSE	FALSE	FALSE	0.0253987	1.09852	0.0609134	0.193206
FTSJ1	FALSE	FALSE	FALSE	-0.00912185	1.0578	0.176832	0.42252
FURIN	FALSE	FALSE	FALSE	0.0166881	0.928784	0.875992	0.999999
FUS	FALSE	FALSE	TRUE	-0.0548297	1.20037	0.00122747	0.00968005
FUT1	FALSE	FALSE	TRUE	0.130622	1.08613	0.0868637	0.25458
FXYD2	FALSE	FALSE	TRUE	-0.0826198	0.871806	0.983856	0.999999
FYN	FALSE	FALSE	TRUE	-0.134323	1.18637	0.00232334	0.0160332
FZD4	FALSE	FALSE	TRUE	-0.0407793	0.975482	0.647633	0.935776
FZD7	FALSE	FALSE	TRUE	0.0771027	0.956344	0.756094	0.999999
G2E3	FALSE	FALSE	TRUE	-0.0309861	1.27922	1.92871e-05	0.00031936
G3BP1	FALSE	FALSE	TRUE	-7.65188e-05	1.03103	0.304739	0.604997
G3BP2	FALSE	FALSE	TRUE	-0.220939	1.03108	0.30449	0.604997
G6PC	FALSE	FALSE	FALSE	-0.00640539	1.02122	0.360856	0.66963
G6PD	FALSE	FALSE	FALSE	0.196081	1.15829	0.00759316	0.0404903
GAA	FALSE	FALSE	TRUE	-0.0299906	1.05138	0.203782	0.466775
GABARAPL1	FALSE	FALSE	TRUE	-0.088779	1.15667	0.0080986	0.0421517
GABBR1	FALSE	FALSE	TRUE	-0.0339091	0.963287	0.718728	0.982565
GABPB1	TRUE	FALSE	FALSE	0.00448012	1.34251	3.62317e-07	1.10226e-05
GABPB2	FALSE	FALSE	TRUE	0.0798499	0.977079	0.637906	0.929741
GADD45A	FALSE	FALSE	TRUE	0.264951	1.46913	2.84132e-11	1.97976e-09
GADD45B	FALSE	FALSE	FALSE	0.0973715	1.23252	0.000252575	0.00279775
GALE	FALSE	FALSE	TRUE	0.0442752	1.09981	0.0586169	0.188131
GALNS	FALSE	FALSE	TRUE	-0.0114588	1.02415	0.343668	0.650724
GALT	FALSE	FALSE	TRUE	-0.192534	0.90129	0.947946	0.999999
GAMT	FALSE	FALSE	TRUE	-0.0655992	1.09118	0.0753985	0.22806
GAPDH	FALSE	FALSE	FALSE	-0.0730409	1.06895	0.135943	0.351661
GAS7	FALSE	FALSE	TRUE	0.0787783	0.969919	0.680822	0.95928
GATA2	TRUE	FALSE	FALSE	0.15074	0.926711	0.883031	0.999999
GATA3	FALSE	FALSE	FALSE	-0.0113608	1.08189	0.0974864	0.274896
GATAD2B	FALSE	FALSE	TRUE	0.0131071	1.00807	0.441478	0.75923
GBA	FALSE	FALSE	TRUE	0.0272175	0.844649	0.99569	0.999999
GBGT1	FALSE	FALSE	TRUE	-0.0307381	1.15918	0.00732883	0.039477
GBP2	FALSE	FALSE	FALSE	-0.0330886	0.971719	0.670214	0.94991
GCA	TRUE	FALSE	FALSE	0.0644521	1.00166	0.482171	0.801146
GCAT	FALSE	FALSE	TRUE	-0.0614977	1.03587	0.27869	0.576049
GCDH	FALSE	FALSE	TRUE	-0.0881396	0.994393	0.528736	0.845352
GCK	FALSE	FALSE	TRUE	-0.0406331	1.17592	0.00366346	0.0229364
GCLC	FALSE	FALSE	TRUE	0.0104918	0.972344	0.666497	0.947463
GCLM	FALSE	FALSE	TRUE	0.0607671	0.902739	0.945226	0.999999
GDI1	FALSE	FALSE	FALSE	-0.00557993	0.804253	0.999625	0.999999
GDPD5	FALSE	FALSE	TRUE	-0.21377	0.923969	0.891916	0.999999
GFOD1	FALSE	FALSE	TRUE	-0.134582	0.928726	0.876193	0.999999
GFPT2	FALSE	FALSE	TRUE	0.119612	1.0988	0.0604151	0.192757
GGA2	FALSE	FALSE	TRUE	0.0237513	1.18431	0.00254445	0.0170683
GGCX	FALSE	FALSE	TRUE	0.0877863	1.04212	0.246894	0.530637
GGH	FALSE	FALSE	TRUE	0.0559077	0.923138	0.894513	0.999999
GGPS1	FALSE	FALSE	TRUE	-0.0558065	1.31829	1.76734e-06	4.19501e-05
GGT1	FALSE	FALSE	TRUE	0.0243645	1.01131	0.421149	0.742234
GJA1	FALSE	FALSE	TRUE	-0.0720255	0.937304	0.844115	0.999999
GK	FALSE	FALSE	FALSE	-0.0177874	0.96739	0.695509	0.969887
GLDC	FALSE	FALSE	TRUE	0.0534472	0.94123	0.827832	0.999999
GLOD4	FALSE	FALSE	TRUE	-0.044845	1.2992	5.8299e-06	0.000118546
GLRX	FALSE	FALSE	TRUE	-0.062696	1.05178	0.202044	0.463778
GLUL	FALSE	FALSE	TRUE	-0.000343225	1.13847	0.0161997	0.0735112
GM2A	FALSE	FALSE	FALSE	0.0548439	1.03911	0.261968	0.553128
GMDS	FALSE	FALSE	TRUE	0.0315092	0.965945	0.703774	0.974457
GMEB1	FALSE	FALSE	FALSE	-0.0348162	1.32907	8.81611e-07	2.38035e-05
GMNN	FALSE	FALSE	TRUE	0.0548143	0.97852	0.629062	0.923936
GMPR2	FALSE	FALSE	FALSE	-0.00966895	1.19145	0.00184977	0.0136365
GNA11	FALSE	FALSE	TRUE	-0.000432657	1.02425	0.343067	0.650724
GNA13	FALSE	FALSE	TRUE	0.00775854	1.08725	0.084214	0.2485
GNA15	FALSE	FALSE	TRUE	0.109878	1.12903	0.022701	0.0944781
GNAI1	FALSE	FALSE	TRUE	-0.0125355	0.911714	0.925889	0.999999
GNAI2	FALSE	FALSE	FALSE	0.0221477	0.839382	0.996759	0.999999
GNAI3	FALSE	FALSE	FALSE	0.0182754	0.878098	0.97881	0.999999
GNAS	FALSE	FALSE	TRUE	-0.0223756	0.854631	0.992795	0.999999
GNAZ	FALSE	FALSE	TRUE	-0.144257	0.94207	0.82422	0.999999
GNB1	FALSE	FALSE	TRUE	0.00288422	0.993278	0.535887	0.852556
GNB1L	FALSE	FALSE	TRUE	-0.0443114	1.13553	0.0180243	0.0790636
GNB2	FALSE	FALSE	TRUE	0.102246	0.937749	0.842321	0.999999
GNB5	FALSE	FALSE	TRUE	0.0385279	1.13116	0.0210686	0.089899
GNG4	FALSE	FALSE	TRUE	0.0426476	1.10089	0.056741	0.184858
GNG5	FALSE	FALSE	FALSE	-0.0224539	1.09441	0.0687234	0.212669
GNG8	FALSE	FALSE	TRUE	-0.0262905	1.07386	0.120241	0.322233
GNGT2	FALSE	FALSE	TRUE	-0.0440495	0.851734	0.993772	0.999999
GNPDA1	FALSE	FALSE	TRUE	0.0397559	1.2236	0.000397969	0.00395291
GOT1	FALSE	FALSE	TRUE	0.150974	1.17357	0.00405054	0.025048
GOT2	FALSE	FALSE	TRUE	0.235123	1.21103	0.000739515	0.00657347
GPBAR1	FALSE	FALSE	TRUE	0.115499	0.954484	0.765665	0.999999
GPC1	FALSE	FALSE	TRUE	-0.0289973	0.874873	0.981539	0.999999
GPER	FALSE	FALSE	FALSE	0.0408103	1.08524	0.0890131	0.259115
GPR107	FALSE	FALSE	TRUE	-0.0278868	0.937764	0.842262	0.999999
GPR114	FALSE	FALSE	FALSE	-0.0280596	1.06992	0.132707	0.345921
GPR119	FALSE	FALSE	FALSE	0.0456188	1.03079	0.306096	0.606012
GPR128	FALSE	FALSE	FALSE	-0.0241245	1.00838	0.439508	0.758257
GPR139	FALSE	FALSE	TRUE	-0.0790054	1.10078	0.0569398	0.184947
GPR141	FALSE	FALSE	TRUE	-0.00125495	0.936819	0.84606	0.999999
GPR146	FALSE	FALSE	TRUE	-0.0175611	1.05539	0.186668	0.437789
GPR148	FALSE	FALSE	TRUE	-0.0245649	1.02941	0.313734	0.6155
GPR152	FALSE	FALSE	FALSE	-0.104449	1.01437	0.402239	0.720407
GPR156	FALSE	FALSE	TRUE	-0.0039426	0.810909	0.999416	0.999999
GPR160	FALSE	FALSE	TRUE	-0.00303947	0.892741	0.961927	0.999999
GPR161	FALSE	FALSE	TRUE	0.0534253	1.02404	0.344341	0.650724
GPR26	FALSE	FALSE	TRUE	-0.00928853	1.21508	0.000607262	0.0056783
GPR34	FALSE	FALSE	FALSE	-0.0667098	1.10661	0.0476326	0.163832
GPR35	FALSE	FALSE	TRUE	0.157692	1.04255	0.244764	0.528163
GPR37	FALSE	FALSE	TRUE	-0.0875408	0.911441	0.926544	0.999999
GPR39	FALSE	FALSE	TRUE	-0.0915162	1.18779	0.00218034	0.0153906
GPR4	FALSE	FALSE	TRUE	0.091883	1.0428	0.243563	0.526531
GPR55	FALSE	FALSE	TRUE	0.0059062	0.933083	0.860502	0.999999
GPR65	FALSE	TRUE	FALSE	-0.134473	0.938462	0.839418	0.999999
GPR83	FALSE	FALSE	TRUE	0.0789132	1.08311	0.0943347	0.268817
GPR84	FALSE	FALSE	TRUE	-0.0576636	0.977667	0.634301	0.92681
GPR87	FALSE	FALSE	TRUE	-0.0343235	1.28434	1.42691e-05	0.00025058
GPRC5B	FALSE	FALSE	TRUE	0.0540767	0.994013	0.531171	0.847363
GPX7	FALSE	FALSE	TRUE	0.148403	1.10404	0.0515601	0.172255
GRB2	FALSE	FALSE	FALSE	-0.0883362	0.992178	0.542928	0.855511
GRB7	FALSE	FALSE	TRUE	-0.0041353	0.961636	0.727837	0.988131
GRHL3	FALSE	FALSE	FALSE	0.0659896	0.982559	0.603962	0.907834
GRK6	TRUE	FALSE	FALSE	0.0325865	1.34351	3.3885e-07	1.0456e-05
GRN	TRUE	FALSE	FALSE	0.0287833	1.00215	0.479068	0.797662
GRPR	FALSE	FALSE	FALSE	-0.0728688	0.992084	0.543533	0.855511
GSTM1	FALSE	FALSE	FALSE	-0.167001	0.910881	0.927873	0.999999
GSTM2	FALSE	FALSE	TRUE	0.0919488	1.24989	0.000100726	0.0013028
GSTP1	FALSE	FALSE	TRUE	0.0798618	1.21482	0.000615193	0.00572766
GSTT1	FALSE	FALSE	FALSE	0.108894	1.23472	0.000225373	0.00253545
GSTZ1	FALSE	FALSE	TRUE	-0.0428197	1.04842	0.217017	0.482756
GTF2A1	FALSE	FALSE	TRUE	-0.0552242	1.19391	0.00165376	0.0124032
GTF2A2	FALSE	FALSE	TRUE	-0.0340653	0.888245	0.967978	0.999999
GTF2B	FALSE	FALSE	FALSE	-0.16182	1.07376	0.12054	0.322636
GTF2E2	FALSE	FALSE	TRUE	-0.0161916	1.04323	0.24147	0.523146
GTF2F2	FALSE	FALSE	TRUE	-0.00855461	0.930055	0.871536	0.999999
GTF2H3	FALSE	FALSE	TRUE	0.112027	0.954894	0.763572	0.999999
GTPBP8	FALSE	FALSE	TRUE	-0.0389449	1.05865	0.173456	0.41714
GUK1	FALSE	FALSE	TRUE	0.0520789	1.01504	0.398104	0.714207
GUSB	TRUE	FALSE	FALSE	-0.000608931	1.06313	0.15636	0.389099
HADHA	FALSE	FALSE	TRUE	0.0358559	0.943252	0.819059	0.999999
HADHB	FALSE	FALSE	TRUE	0.214895	1.20463	0.00100458	0.00834571
HAGH	FALSE	FALSE	TRUE	-0.0153318	1.01909	0.373558	0.686411
HAL	FALSE	FALSE	FALSE	-0.0863273	0.949486	0.790372	0.999999
HAT1	FALSE	FALSE	TRUE	0.0821711	1.4061	3.97399e-09	1.95087e-07
HAVCR1	FALSE	FALSE	TRUE	-0.01151	0.978219	0.630911	0.924538
HAX1	TRUE	FALSE	FALSE	-0.0862034	0.930772	0.868979	0.999999
HBE1	FALSE	FALSE	TRUE	0.113846	1.18124	0.00291205	0.0189945
HCAR1	FALSE	FALSE	TRUE	0.0281508	1.11898	0.0319828	0.122487
HDAC1	FALSE	FALSE	FALSE	-0.0671106	0.896232	0.956628	0.999999
HDAC10	FALSE	FALSE	TRUE	0.109835	1.08737	0.083926	0.248125
HDAC11	FALSE	FALSE	TRUE	-0.0578504	0.98748	0.572909	0.883758
HDAC3	FALSE	FALSE	TRUE	0.015651	0.852051	0.993671	0.999999
HDAC8	FALSE	FALSE	FALSE	0.110612	1.09966	0.0588725	0.188216
HERPUD1	FALSE	FALSE	TRUE	0.042648	1.05487	0.188824	0.441858
HEXIM1	FALSE	FALSE	TRUE	-0.0881417	1.18323	0.00266921	0.0176962
HEY1	FALSE	FALSE	TRUE	0.00586606	1.07068	0.13024	0.342237
HIF1A	FALSE	FALSE	FALSE	-0.00997328	0.901621	0.947335	0.999999
HIF1AN	FALSE	FALSE	TRUE	-0.106334	1.00648	0.45151	0.769972
HINT1	FALSE	FALSE	TRUE	0.163707	1.26657	3.99386e-05	0.000591474
HIST1H2AC	FALSE	FALSE	FALSE	0.0704304	0.978567	0.628767	0.923936
HIST1H2BD	FALSE	FALSE	FALSE	0.138267	1.02305	0.350065	0.656373
HIST1H2BK	FALSE	FALSE	FALSE	-0.0906529	1.05896	0.172252	0.416499
HIST2H2BE	FALSE	FALSE	FALSE	-0.0369288	1.0379	0.268164	0.561579
HK1	FALSE	FALSE	TRUE	-0.0395872	1.01432	0.402561	0.720407
HLA-A	TRUE	FALSE	FALSE	0.0293501	0.870647	0.984666	0.999999
HLA-DMB	TRUE	FALSE	FALSE	-0.0104859	0.92179	0.898635	0.999999
HLA-DPB1	TRUE	FALSE	FALSE	0.0550604	1.07642	0.112577	0.306256
HLA-DRA	TRUE	FALSE	FALSE	0.210427	2.46726	1.11022e-16	1.41064e-14
HLA-DRB1	TRUE	FALSE	FALSE	-0.139415	1.11023	0.0425079	0.152015
HLA-DRB3	FALSE	FALSE	FALSE	0.0921928	1.38436	1.96622e-08	7.72189e-07
HLA-DRB4	FALSE	FALSE	FALSE	0.0627573	0.98465	0.590825	0.898087
HLA-DRB5	TRUE	FALSE	FALSE	-0.00955014	0.963292	0.718698	0.982565
HLF	FALSE	FALSE	TRUE	0.0982995	1.49312	3.86724e-12	3.09379e-10
HMG20B	FALSE	FALSE	TRUE	-0.0304635	0.960055	0.736439	0.993572
HMGA1	TRUE	FALSE	FALSE	0.107139	1.13389	0.0191202	0.0830981
HMGB1	FALSE	FALSE	TRUE	0.10838	0.968817	0.687258	0.964617
HMGB2	FALSE	FALSE	FALSE	-0.0297613	0.972141	0.667706	0.947463
HMGB3	FALSE	FALSE	FALSE	-0.0204764	1.16556	0.00565684	0.0320703
HMGB4	FALSE	FALSE	TRUE	-0.100919	1.20372	0.00104882	0.00861391
HMGCL	FALSE	FALSE	TRUE	-0.10616	0.934959	0.853365	0.999999
HMGCR	FALSE	FALSE	TRUE	0.0295418	1.11481	0.0366818	0.136373
HMGCS2	FALSE	FALSE	FALSE	0.0292454	1.29909	5.8724e-06	0.000118546
HMGN3	FALSE	FALSE	TRUE	0.00941619	1.05818	0.175333	0.419865
HMGN4	FALSE	FALSE	TRUE	0.144637	1.12941	0.0223997	0.0937664
HMGN5	FALSE	FALSE	FALSE	0.0458744	1.13877	0.0160189	0.0728625
HMMR	FALSE	FALSE	FALSE	-0.166379	0.984754	0.590166	0.898087
HMOX1	TRUE	FALSE	FALSE	-0.0227713	0.844883	0.995636	0.999999
HMOX2	FALSE	FALSE	TRUE	0.0423922	1.02479	0.339961	0.648117
HN1L	FALSE	FALSE	FALSE	-0.0395977	0.997188	0.510811	0.827929
HNF4A	FALSE	FALSE	FALSE	-0.0227979	1.18012	0.00305732	0.0195959
HNMT	FALSE	FALSE	TRUE	0.186875	1.30081	5.28351e-06	0.0001108
HOOK2	FALSE	FALSE	TRUE	-0.000857806	0.98338	0.598813	0.906046
HOPX	FALSE	FALSE	TRUE	-0.0534985	1.0299	0.311002	0.612365
HORMAD2	FALSE	FALSE	TRUE	0.0607025	1.11463	0.0368986	0.136594
HOXA1	TRUE	FALSE	FALSE	0.0481229	0.838964	0.996833	0.999999
HOXA10	FALSE	FALSE	FALSE	-0.0915202	0.856639	0.992043	0.999999
HOXA2	FALSE	FALSE	TRUE	0.053288	0.867052	0.986963	0.999999
HOXA5	TRUE	FALSE	FALSE	0.00698775	1.13106	0.0211397	0.089899
HOXA6	FALSE	FALSE	FALSE	0.0438807	1.00636	0.452257	0.770406
HOXA9	FALSE	FALSE	FALSE	0.0208535	1.25887	6.15136e-05	0.000844221
HOXB13	FALSE	FALSE	FALSE	0.246164	1.39206	1.12299e-08	4.66473e-07
HOXB5	FALSE	FALSE	FALSE	-0.0668231	1.14078	0.0148812	0.0689269
HOXB7	FALSE	FALSE	FALSE	-0.0865217	1.15805	0.00766516	0.0406799
HOXC10	FALSE	FALSE	FALSE	-0.115731	1.07732	0.109983	0.301095
HOXC4	FALSE	FALSE	FALSE	-0.0314331	1.03442	0.286377	0.580425
HOXC9	FALSE	FALSE	FALSE	0.0873803	0.9255	0.887016	0.999999
HPD	FALSE	FALSE	FALSE	0.0960129	0.924627	0.889829	0.999999
HPGD	FALSE	FALSE	TRUE	-0.0163892	0.858858	0.991134	0.999999
HPN	FALSE	FALSE	TRUE	0.00852234	0.975184	0.649442	0.935776
HPRT1	FALSE	FALSE	FALSE	-0.0333275	1.02379	0.34579	0.652585
HRAS	FALSE	FALSE	TRUE	-0.0209736	0.981328	0.611658	0.912501
HRH1	FALSE	FALSE	TRUE	0.0384633	1.12183	0.0290693	0.113749
HRSP12	FALSE	FALSE	FALSE	-0.0714714	1.08259	0.0956624	0.271525
HS2ST1	FALSE	FALSE	TRUE	-0.0438066	1.37162	4.88274e-08	1.72897e-06
HSBP1	FALSE	FALSE	TRUE	-0.0815721	0.972083	0.668049	0.947463
HSD17B10	FALSE	FALSE	FALSE	-0.0587804	0.978891	0.626773	0.923485
HSD17B11	TRUE	FALSE	FALSE	-0.0364436	0.884013	0.97294	0.999999
HSD17B2	FALSE	FALSE	TRUE	0.150112	1.05387	0.19304	0.44739
HSD17B4	FALSE	FALSE	TRUE	-0.120415	0.953378	0.771257	0.999999
HSD17B7	FALSE	FALSE	TRUE	-0.0146252	0.944798	0.812173	0.999999
HSD17B8	FALSE	FALSE	TRUE	0.119107	0.973116	0.66189	0.944308
HSF1	FALSE	FALSE	FALSE	0.232097	1.25898	6.11507e-05	0.000844221
HSF2	FALSE	FALSE	TRUE	0.0302808	1.2108	0.000748009	0.00662172
HSP90AA1	FALSE	FALSE	TRUE	0.0818877	0.971283	0.672794	0.951069
HSP90AB1	FALSE	FALSE	TRUE	0.0603767	1.02422	0.343254	0.650724
HSPA14	FALSE	FALSE	TRUE	-0.137942	0.897377	0.954771	0.999999
HSPA2	FALSE	FALSE	TRUE	-0.0421565	0.915981	0.915096	0.999999
HSPA8	FALSE	FALSE	TRUE	0.0484695	0.9065	0.937657	0.999999
HSPA9	FALSE	FALSE	TRUE	-0.0534748	1.11709	0.0340503	0.129487
HSPB8	FALSE	FALSE	TRUE	0.113952	1.07591	0.114078	0.30917
HSPB9	FALSE	FALSE	FALSE	0.0536642	0.93347	0.859046	0.999999
HSPD1	FALSE	FALSE	TRUE	-0.137775	0.989717	0.558659	0.870702
HTATIP2	FALSE	FALSE	TRUE	-0.0680552	0.997168	0.51094	0.827929
HTATSF1	FALSE	FALSE	FALSE	-0.0360245	0.859305	0.99094	0.999999
HUS1	FALSE	FALSE	TRUE	-0.0051215	0.983063	0.600807	0.906667
HYAL1	FALSE	FALSE	TRUE	-0.0573186	1.1846	0.00251223	0.0169047
HYAL2	TRUE	FALSE	FALSE	-0.0323789	0.86692	0.987041	0.999999
ICAM1	TRUE	FALSE	FALSE	0.0458076	1.15492	0.00867675	0.0446233
ICAM3	TRUE	FALSE	FALSE	0.063611	1.44737	1.64455e-10	1.07644e-08
ICMT	FALSE	FALSE	TRUE	-0.0527516	1.03964	0.259272	0.549965
ID2	FALSE	FALSE	TRUE	-0.0215758	0.972365	0.666371	0.947463
ID3	FALSE	FALSE	TRUE	-0.0565921	1.09524	0.0670893	0.208208
IDE	FALSE	FALSE	TRUE	0.111075	1.06925	0.134937	0.349936
IDH2	FALSE	FALSE	TRUE	-0.0368787	1.04787	0.219533	0.48735
IDH3A	FALSE	FALSE	TRUE	-0.00928768	0.984915	0.589147	0.897923
IDH3B	FALSE	FALSE	TRUE	0.00618188	0.91902	0.906745	0.999999
IDH3G	FALSE	FALSE	FALSE	0.0248111	1.13013	0.0218464	0.091889
IFI16	TRUE	FALSE	FALSE	-0.0448138	0.923733	0.892657	0.999999
IFI30	TRUE	FALSE	FALSE	0.054406	1.28976	1.03338e-05	0.000189161
IFIH1	TRUE	FALSE	FALSE	0.0184443	1.00017	0.491668	0.810122
IFIT5	FALSE	FALSE	TRUE	-0.0872799	1.11404	0.0376149	0.138649
IFNAR2	TRUE	FALSE	FALSE	-0.0422874	0.942301	0.823218	0.999999
IFNB1	FALSE	FALSE	TRUE	0.357028	1.83003	1.11022e-16	1.41064e-14
IFNG	TRUE	FALSE	FALSE	0.935484	2.0798	1.11022e-16	1.41064e-14
IFNGR1	TRUE	FALSE	FALSE	-0.0548547	0.944979	0.811357	0.999999
IGF1R	FALSE	FALSE	TRUE	-0.0501762	1.11791	0.0331388	0.126466
IGF2	FALSE	FALSE	TRUE	0.0435499	0.978559	0.628822	0.923936
IGF2BP3	FALSE	FALSE	TRUE	-0.0356549	1.14616	0.012168	0.0582771
IGFBP4	FALSE	FALSE	FALSE	0.097006	1.00211	0.47927	0.797662
IGFBP5	FALSE	FALSE	TRUE	0.0436227	0.888837	0.967228	0.999999
IGFBP6	FALSE	FALSE	TRUE	0.0761873	0.981354	0.611495	0.912501
IGFBP7	FALSE	FALSE	TRUE	-0.0480886	1.0072	0.446962	0.765614
IGHMBP2	FALSE	FALSE	TRUE	0.0575672	0.914493	0.918984	0.999999
IGSF8	FALSE	FALSE	TRUE	0.00587324	0.96553	0.70613	0.976466
IKBIP	FALSE	FALSE	TRUE	0.0578984	1.01138	0.420752	0.742234
IKBKB	TRUE	FALSE	FALSE	-0.0821929	1.15881	0.00743734	0.0399619
IKBKE	FALSE	FALSE	FALSE	0.0274388	0.993844	0.532258	0.84847
IKBKG	FALSE	FALSE	FALSE	-0.0601737	0.887179	0.969292	0.999999
IL10	TRUE	FALSE	FALSE	-0.0456366	0.928376	0.8774	0.999999
IL12A	FALSE	FALSE	TRUE	0.0556096	0.814559	0.99926	0.999999
IL13	FALSE	FALSE	TRUE	-0.0312208	1.18039	0.0030216	0.0194825
IL13RA1	FALSE	FALSE	FALSE	0.0033094	1.12946	0.0223638	0.0937664
IL13RA2	FALSE	FALSE	FALSE	0.0857258	0.995037	0.524607	0.841865
IL15	FALSE	FALSE	TRUE	-0.0730093	1.00927	0.433919	0.754642
IL18	FALSE	FALSE	FALSE	-0.0087687	1.09296	0.0716629	0.219252
IL18RAP	FALSE	FALSE	FALSE	0.0436096	1.0589	0.172478	0.416499
IL1B	TRUE	FALSE	FALSE	0.057473	1.0201	0.367483	0.678486
IL1R1	FALSE	FALSE	TRUE	-0.0514003	0.923728	0.892674	0.999999
IL1R2	TRUE	FALSE	FALSE	-0.0191267	1.02626	0.331519	0.638121
IL1RAP	FALSE	FALSE	TRUE	-0.158955	1.08063	0.100825	0.2821
IL2	FALSE	FALSE	TRUE	0.0865146	0.977534	0.635118	0.926929
IL20	FALSE	FALSE	TRUE	0.0582746	1.1592	0.00732093	0.039477
IL21R	TRUE	FALSE	FALSE	0.0600831	1.08914	0.0798847	0.23899
IL2RB	FALSE	FALSE	TRUE	-0.122135	0.999348	0.496962	0.814913
IL4	FALSE	FALSE	TRUE	0.0596117	1.00653	0.451187	0.769972
IL6R	FALSE	FALSE	TRUE	0.0927422	1.00808	0.441427	0.75923
IL7R	TRUE	FALSE	FALSE	-0.056047	1.00738	0.445816	0.764863
IL8	FALSE	FALSE	FALSE	0.0364528	1.11037	0.042317	0.151583
ILF2	FALSE	FALSE	TRUE	-0.0436042	1.21187	0.000710033	0.00641703
ILF3	FALSE	FALSE	TRUE	-0.0522477	1.38158	2.40125e-08	9.09948e-07
ILK	FALSE	FALSE	TRUE	-0.00594541	0.918806	0.90735	0.999999
IMPA1	FALSE	FALSE	TRUE	0.0636924	1.09109	0.0755976	0.22806
IMPDH1	TRUE	FALSE	FALSE	-0.0876591	1.06131	0.163173	0.400425
IMPDH2	FALSE	FALSE	TRUE	0.0580966	0.995653	0.520653	0.838636
ING2	FALSE	FALSE	TRUE	0.0591598	1.0646	0.151021	0.380193
ING3	FALSE	FALSE	TRUE	-0.0189088	0.948931	0.793024	0.999999
INHBE	FALSE	FALSE	TRUE	-0.0772622	1.12631	0.0249565	0.101631
INPP1	FALSE	FALSE	TRUE	0.114972	1.10835	0.0451104	0.157668
INS	FALSE	FALSE	TRUE	-0.112613	0.971441	0.671861	0.950373
INSIG1	FALSE	FALSE	TRUE	-0.0946545	1.01108	0.4226	0.7427
INTS12	FALSE	FALSE	TRUE	0.0243336	1.02109	0.361623	0.670477
IP6K1	FALSE	FALSE	TRUE	-0.0165746	0.873273	0.98278	0.999999
IP6K2	FALSE	FALSE	TRUE	0.00461756	1.3276	9.70017e-07	2.58671e-05
IRAK2	FALSE	FALSE	TRUE	0.0239837	1.65482	1.11022e-16	1.41064e-14
IRAK4	TRUE	FALSE	FALSE	0.116581	1.16578	0.00560696	0.0318712
IRF2	TRUE	FALSE	FALSE	0.0315309	0.964079	0.714305	0.981488
IRF3	TRUE	FALSE	FALSE	0.0149663	1.20417	0.00102656	0.00849569
IRF5	TRUE	FALSE	FALSE	0.0226913	1.32286	1.31846e-06	3.31149e-05
IRF9	FALSE	FALSE	FALSE	0.00328108	1.08519	0.0891307	0.259115
IRS1	FALSE	FALSE	TRUE	0.00868232	0.874847	0.981559	0.999999
ISG20	FALSE	FALSE	TRUE	-0.0507781	0.894283	0.959654	0.999999
ISX	FALSE	FALSE	FALSE	-0.15184	0.99531	0.522859	0.839684
ITGAE	FALSE	FALSE	TRUE	-0.0338662	1.16235	0.00644986	0.0356489
ITGB2	TRUE	FALSE	FALSE	-0.0509524	1.01304	0.410405	0.730535
ITPK1	FALSE	FALSE	TRUE	0.0933221	0.854994	0.992664	0.999999
JAK2	FALSE	FALSE	TRUE	-0.00716645	1.12042	0.030487	0.118439
JMJD6	FALSE	FALSE	TRUE	-0.0157393	1.12422	0.0268113	0.107047
JUNB	FALSE	FALSE	FALSE	-0.0777598	1.0173	0.384361	0.695327
KARS	FALSE	FALSE	FALSE	0.189712	1.10191	0.055023	0.180897
KAT5	FALSE	FALSE	TRUE	0.0178406	1.18494	0.00247503	0.0167699
KAT7	FALSE	FALSE	TRUE	0.0215661	1.03614	0.277318	0.574863
KCNJ11	TRUE	FALSE	FALSE	-0.130024	1.12004	0.0308752	0.11935
KCNK1	FALSE	FALSE	TRUE	-0.0860846	1.15947	0.00724259	0.039208
KCNK2	FALSE	FALSE	TRUE	0.0786047	0.992415	0.54141	0.855511
KCNN4	FALSE	FALSE	TRUE	0.0140123	1.04369	0.239238	0.519828
KCNQ1	FALSE	FALSE	TRUE	-0.0312528	1.32071	1.51358e-06	3.67341e-05
KDELR2	FALSE	FALSE	TRUE	-0.0371168	1.02718	0.326278	0.629868
KDELR3	FALSE	FALSE	TRUE	-0.0601342	0.998868	0.500037	0.818862
KIAA0494	FALSE	FALSE	FALSE	0.110764	1.27396	2.61767e-05	0.000406774
KIAA1279	FALSE	FALSE	FALSE	-0.0424823	0.884395	0.97252	0.999999
KIF14	FALSE	FALSE	TRUE	-0.0246768	1.01856	0.376757	0.6877
KIF20A	FALSE	FALSE	TRUE	-0.12213	1.10247	0.0540906	0.178375
KIF2C	FALSE	FALSE	TRUE	-0.0888995	1.02551	0.335839	0.643097
KIF9	FALSE	FALSE	TRUE	0.0386704	0.934841	0.853818	0.999999
KISS1R	FALSE	FALSE	TRUE	-0.0616969	1.00571	0.456392	0.773726
KITLG	FALSE	FALSE	TRUE	-0.0132201	1.28932	1.06104e-05	0.000192592
KLF3	FALSE	FALSE	FALSE	-0.169488	1.08955	0.0789773	0.237592
KLF6	FALSE	FALSE	TRUE	0.075503	1.12918	0.0225851	0.094336
KLHDC2	FALSE	FALSE	TRUE	0.0873427	1.01778	0.381462	0.691241
KLHDC9	FALSE	FALSE	TRUE	0.13882	1.06554	0.147653	0.373933
KLHL9	FALSE	FALSE	TRUE	-0.0598842	0.834231	0.99757	0.999999
KLK6	FALSE	FALSE	TRUE	0.0714481	0.862089	0.989651	0.999999
KLRC1	FALSE	FALSE	TRUE	0.00329062	0.99208	0.543559	0.855511
KNG1	FALSE	FALSE	FALSE	-0.119345	1.16604	0.00554769	0.0317852
KRT26	FALSE	FALSE	TRUE	-0.0673458	1.04657	0.225557	0.497655
KSR2	FALSE	FALSE	TRUE	0.0481034	1.10922	0.0438853	0.154843
KYNU	TRUE	FALSE	FALSE	0.0961228	0.98441	0.592336	0.898488
LACC1	FALSE	FALSE	TRUE	-0.00445775	1.04105	0.252192	0.539875
LAGE3	FALSE	FALSE	FALSE	0.037058	0.812903	0.999335	0.999999
LAMTOR3	FALSE	FALSE	TRUE	-0.0291355	1.0512	0.204572	0.467175
LANCL1	FALSE	FALSE	TRUE	0.0769772	1.07525	0.116023	0.313263
LAP3	FALSE	FALSE	FALSE	-0.000853674	1.42539	9.18996e-10	5.22377e-08
LARS	FALSE	FALSE	FALSE	0.122445	1.1355	0.0180455	0.0790636
LARS2	FALSE	FALSE	TRUE	-0.0508617	1.23499	0.000222173	0.00251253
LBR	TRUE	FALSE	FALSE	-0.064352	1.06986	0.132923	0.345921
LCK	TRUE	FALSE	FALSE	0.0330843	1.14072	0.0149127	0.0689269
LCMT1	FALSE	FALSE	TRUE	0.175853	1.03565	0.279858	0.576509
LCN2	FALSE	FALSE	FALSE	-0.0239053	0.887596	0.968782	0.999999
LDHA	TRUE	FALSE	FALSE	0.0377057	1.08248	0.0959564	0.271674
LDHB	FALSE	FALSE	FALSE	-0.0470512	0.954043	0.767901	0.999999
LEF1	TRUE	FALSE	FALSE	-0.0265116	1.15084	0.010173	0.0507474
LEPRE1	FALSE	FALSE	FALSE	0.00443055	0.888904	0.967142	0.999999
LGALS1	FALSE	FALSE	TRUE	-0.024403	0.971445	0.671835	0.950373
LGALS2	FALSE	FALSE	TRUE	0.014201	0.945625	0.808425	0.999999
LGALS3	FALSE	FALSE	TRUE	-0.00765137	0.940852	0.829443	0.999999
LGALS8	FALSE	FALSE	TRUE	0.0846032	1.43658	3.85091e-10	2.31055e-08
LGMN	FALSE	FALSE	FALSE	-0.0207102	1.30049	5.38867e-06	0.000111919
LGR5	FALSE	FALSE	TRUE	0.201974	0.858833	0.991144	0.999999
LHPP	FALSE	FALSE	TRUE	0.0775379	1.13623	0.0175726	0.0777804
LHX4	FALSE	FALSE	FALSE	-0.0524872	1.11321	0.0386428	0.140994
LHX8	TRUE	FALSE	FALSE	0.0492214	0.994214	0.529882	0.846557
LHX9	FALSE	FALSE	TRUE	0.056319	1.04727	0.222284	0.491935
LIAS	FALSE	FALSE	TRUE	-1.03784e-05	1.11461	0.0369308	0.136594
LIG1	TRUE	FALSE	FALSE	0.0235173	1.24866	0.000107659	0.0013679
LIG3	FALSE	FALSE	TRUE	-0.0106079	0.97484	0.651524	0.936322
LIMK2	TRUE	FALSE	FALSE	0.106137	1.08385	0.0924596	0.265811
LIPA	FALSE	FALSE	FALSE	-0.0198128	1.19531	0.00155138	0.0117993
LIPH	FALSE	FALSE	TRUE	0.350799	1.16234	0.0064531	0.0356489
LIPT1	FALSE	FALSE	TRUE	0.0947696	1.23046	0.000280808	0.00297326
LMNA	TRUE	FALSE	FALSE	0.0731823	0.894523	0.959291	0.999999
LPAR1	FALSE	FALSE	TRUE	0.0593799	1.02249	0.353343	0.659655
LPAR2	FALSE	FALSE	TRUE	0.0113453	0.962904	0.720852	0.983667
LPAR5	FALSE	FALSE	TRUE	0.026884	1.04469	0.234425	0.513028
LPAR6	FALSE	FALSE	TRUE	-0.0358014	1.20055	0.00121683	0.00966304
LPGAT1	FALSE	FALSE	TRUE	0.0692926	0.962126	0.725147	0.986346
LPL	TRUE	FALSE	FALSE	-0.0941862	1.02767	0.323522	0.627859
LPXN	TRUE	FALSE	FALSE	-0.0802395	0.824364	0.998637	0.999999
LRPAP1	FALSE	FALSE	TRUE	-0.0372263	1.00067	0.488529	0.807499
LRRC32	FALSE	FALSE	TRUE	0.0485501	1.00269	0.47559	0.795104
LRRC4	FALSE	FALSE	TRUE	-0.0230732	1.2184	0.000515832	0.00486549
LRSAM1	FALSE	FALSE	TRUE	0.020831	1.01443	0.401859	0.720344
LSM2	FALSE	FALSE	TRUE	0.0566018	1.11118	0.0412397	0.148959
LSM5	FALSE	FALSE	TRUE	-0.0326745	1.14911	0.0108741	0.0539955
LSM6	FALSE	FALSE	TRUE	-0.0149423	0.900812	0.94882	0.999999
LSP1	TRUE	FALSE	FALSE	-0.123491	1.16893	0.00492057	0.0289603
LSR	FALSE	FALSE	TRUE	0.0204544	1.00109	0.485779	0.804259
LSS	FALSE	FALSE	TRUE	-0.00817505	0.921678	0.898972	0.999999
LTBR	FALSE	FALSE	FALSE	0.655753	1.80216	1.11022e-16	1.41064e-14
LYN	TRUE	FALSE	FALSE	0.0220422	1.2263	0.000347258	0.00352149
LYPD3	FALSE	FALSE	TRUE	-0.136827	1.26916	3.44676e-05	0.000520629
LYPLA1	FALSE	FALSE	FALSE	-0.0455583	0.919976	0.903999	0.999999
LYZ	FALSE	FALSE	TRUE	0.0636	1.18782	0.00217745	0.0153906
LZIC	FALSE	FALSE	TRUE	0.0408321	1.03169	0.301149	0.599742
M6PR	FALSE	FALSE	TRUE	0.0488049	1.04569	0.229668	0.504149
MAD2L1BP	FALSE	FALSE	TRUE	-0.0736032	0.852352	0.993574	0.999999
MAFG	FALSE	FALSE	FALSE	-0.0408442	1.12743	0.0240028	0.0992919
MAGEA10	FALSE	FALSE	FALSE	-0.0962697	1.29123	9.46156e-06	0.000177713
MAGEB6	FALSE	FALSE	FALSE	0.0444353	1.19079	0.00190558	0.0139056
MAGED1	FALSE	FALSE	FALSE	0.0420494	1.10316	0.0529635	0.175845
MAOA	FALSE	FALSE	FALSE	0.00344101	1.03399	0.288704	0.583349
MAOB	FALSE	FALSE	FALSE	-0.162151	1.09287	0.071852	0.219457
MAP2K5	FALSE	FALSE	TRUE	0.0335267	1.08421	0.0915412	0.263639
MAP2K6	FALSE	FALSE	FALSE	-0.0388915	1.30337	4.5118e-06	9.84392e-05
MAP3K8	FALSE	FALSE	TRUE	0.140575	0.844188	0.995795	0.999999
MAP7	FALSE	FALSE	TRUE	0.072219	1.07902	0.1052	0.291324
MAPK12	FALSE	FALSE	TRUE	0.00728722	0.867742	0.986546	0.999999
MAPK13	FALSE	FALSE	FALSE	0.0851541	0.856158	0.992229	0.999999
MAPK14	TRUE	FALSE	FALSE	-0.0157151	1.1012	0.0562234	0.183725
MAPK1IP1L	FALSE	FALSE	TRUE	0.0760533	0.91756	0.910828	0.999999
MAPK8	FALSE	FALSE	TRUE	-0.0828479	0.859898	0.990678	0.999999
MAPK9	FALSE	FALSE	TRUE	0.0884372	0.904385	0.942006	0.999999
MAPKAPK2	FALSE	FALSE	FALSE	0.03442	1.17889	0.00322423	0.0205438
MAPKAPK3	FALSE	FALSE	TRUE	-0.0652348	1.14118	0.0146621	0.0685502
MAPKAPK5	FALSE	FALSE	TRUE	0.105938	1.1578	0.00774249	0.0409896
MAS1L	FALSE	FALSE	TRUE	-0.0615535	0.947806	0.798342	0.999999
MAT1A	TRUE	FALSE	FALSE	-0.0334998	1.05	0.209867	0.472201
MAT2A	FALSE	FALSE	TRUE	0.0268212	1.00039	0.490279	0.809299
MAT2B	FALSE	FALSE	TRUE	0.151857	1.15719	0.00793235	0.041675
MAX	TRUE	FALSE	FALSE	0.0339971	1.13572	0.0179031	0.07892
MB	FALSE	FALSE	TRUE	0.0334203	1.05021	0.208943	0.471595
MBNL1	FALSE	FALSE	TRUE	0.00619515	1.2198	0.000481255	0.00462005
MBNL2	FALSE	FALSE	TRUE	-0.0319369	1.08842	0.0815215	0.242878
MCCC1	FALSE	FALSE	TRUE	-0.0265514	0.933646	0.858384	0.999999
MCCC2	FALSE	FALSE	TRUE	0.0248252	1.11586	0.0354559	0.13296
MCL1	TRUE	FALSE	FALSE	0.0358936	1.18989	0.00198409	0.0143813
MCM2	FALSE	FALSE	FALSE	0.00445757	0.944988	0.811314	0.999999
MCM3	FALSE	FALSE	TRUE	0.0493305	0.994058	0.530884	0.847363
MCM5	FALSE	FALSE	TRUE	0.0289083	0.929398	0.873854	0.999999
MCM8	FALSE	FALSE	TRUE	-0.0579698	1.01362	0.406827	0.726488
MCOLN1	FALSE	FALSE	FALSE	0.0474192	0.997924	0.50609	0.8244
MCTS1	FALSE	FALSE	FALSE	0.0309463	1.13877	0.016023	0.0728625
MDH1	FALSE	FALSE	TRUE	-0.0782895	1.12376	0.0272305	0.107923
MDH2	FALSE	FALSE	TRUE	0.032357	1.01894	0.374424	0.686617
MDM4	FALSE	FALSE	TRUE	0.131561	1.1081	0.0454635	0.158389
MECP2	FALSE	FALSE	FALSE	-0.0355069	1.21171	0.000715707	0.00644136
MED21	FALSE	FALSE	TRUE	-0.0517053	1.25992	5.80263e-05	0.000811586
MED28	FALSE	FALSE	TRUE	-0.0985598	1.01296	0.410923	0.730535
MED4	FALSE	FALSE	TRUE	0.0243372	1.14291	0.0137472	0.0648895
MED6	FALSE	FALSE	TRUE	-0.0312058	0.855832	0.992353	0.999999
MED7	FALSE	FALSE	TRUE	0.430807	1.08944	0.0792106	0.237962
MEF2A	FALSE	FALSE	FALSE	-0.0632646	0.992254	0.542442	0.855511
MEIS2	FALSE	FALSE	TRUE	0.271967	1.24007	0.000170299	0.00200832
MERTK	TRUE	FALSE	FALSE	-0.0339527	0.994426	0.528525	0.845352
MEST	FALSE	FALSE	TRUE	0.00588307	0.900505	0.949375	0.999999
METTL1	FALSE	FALSE	TRUE	-0.0356556	1.32045	1.53903e-06	3.69367e-05
METTL14	FALSE	FALSE	TRUE	-0.0121434	1.04429	0.23634	0.516053
METTL4	FALSE	FALSE	TRUE	0.0637898	0.926731	0.882965	0.999999
MFSD10	FALSE	FALSE	TRUE	-0.00314329	1.06542	0.148077	0.374527
MGLL	FALSE	FALSE	TRUE	-0.0340699	1.48264	9.30733e-12	7.17994e-10
MGST2	FALSE	FALSE	TRUE	0.0454335	1.20821	0.00084728	0.0073499
MIF	FALSE	FALSE	TRUE	0.145414	0.821904	0.998827	0.999999
MITF	FALSE	FALSE	TRUE	0.0543012	1.06141	0.162797	0.400047
MKI67IP	FALSE	FALSE	FALSE	-0.0577145	0.99642	0.515738	0.832582
MKNK2	FALSE	FALSE	TRUE	0.0413326	1.08803	0.0823989	0.24448
MKX	FALSE	FALSE	TRUE	0.00329155	1.00107	0.485907	0.804259
MLH1	FALSE	FALSE	TRUE	-0.00621311	1.02552	0.335749	0.643097
MLLT10	FALSE	FALSE	TRUE	-0.0216299	0.849331	0.994493	0.999999
MLLT11	FALSE	FALSE	TRUE	-0.00729948	0.885823	0.9709	0.999999
MLLT6	FALSE	FALSE	FALSE	0.0364028	1.17296	0.00415607	0.0255758
MLST8	FALSE	FALSE	TRUE	0.0542827	0.93981	0.833837	0.999999
MMP1	FALSE	FALSE	TRUE	0.0023597	1.16756	0.00520883	0.0301637
MMP14	FALSE	FALSE	FALSE	-0.017838	0.974334	0.654575	0.939457
MMP2	FALSE	FALSE	FALSE	-0.00508312	0.983423	0.598544	0.906046
MMP7	FALSE	FALSE	TRUE	0.0114947	1.05549	0.186265	0.437317
MNAT1	FALSE	FALSE	TRUE	0.177103	1.0011	0.485718	0.804259
MOK	FALSE	FALSE	TRUE	-0.00251781	0.997207	0.510685	0.827929
MORF4L1	FALSE	FALSE	TRUE	-0.0060312	0.977739	0.633863	0.92681
MORF4L2	FALSE	FALSE	FALSE	-0.118412	0.914506	0.91895	0.999999
MPHOSPH9	FALSE	FALSE	TRUE	-0.062562	0.92765	0.879878	0.999999
MPZL1	FALSE	FALSE	TRUE	0.0643347	0.967777	0.693282	0.968622
MRGPRF	FALSE	FALSE	TRUE	-0.013418	0.870418	0.984822	0.999999
MRGPRX3	FALSE	FALSE	TRUE	-0.00657977	1.16906	0.00489571	0.0288927
MRGPRX4	FALSE	FALSE	TRUE	0.095684	1.02915	0.315184	0.617224
MRPL12	FALSE	FALSE	TRUE	-0.0454311	1.34169	3.82735e-07	1.14821e-05
MRPL18	FALSE	FALSE	TRUE	0.0903222	0.903317	0.944111	0.999999
MRPL43	FALSE	FALSE	TRUE	-0.00110417	1.08382	0.0925414	0.265811
MRPS16	FALSE	FALSE	TRUE	-0.0818829	1.03486	0.284073	0.57996
MRPS2	FALSE	FALSE	TRUE	-0.0280466	1.10632	0.0480602	0.164256
MSH2	TRUE	FALSE	FALSE	-0.00545616	0.934772	0.854084	0.999999
MSH5	FALSE	FALSE	TRUE	-0.0968415	1.26539	4.27046e-05	0.000623257
MSRA	FALSE	FALSE	TRUE	0.116128	1.1301	0.0218662	0.091889
MSRB2	FALSE	FALSE	TRUE	0.020099	0.975298	0.648752	0.935776
MSX2	FALSE	FALSE	FALSE	0.0746428	0.822125	0.998811	0.999999
MTAP	FALSE	FALSE	TRUE	-0.0404854	1.10425	0.0512283	0.171821
MTERFD1	FALSE	FALSE	FALSE	0.018085	0.948459	0.795266	0.999999
MTF2	FALSE	FALSE	TRUE	-0.0300871	1.05871	0.173248	0.41714
MTFR1	FALSE	FALSE	TRUE	-0.000180474	1.0609	0.164728	0.403416
MTX2	FALSE	FALSE	TRUE	-0.00126714	1.08602	0.0871177	0.254979
MVP	TRUE	FALSE	FALSE	0.0860714	1.03478	0.284483	0.580249
MXD3	FALSE	FALSE	FALSE	-0.00102101	1.0108	0.424335	0.744569
MYB	FALSE	FALSE	FALSE	0.00962942	1.07099	0.129244	0.340448
MYCBP	FALSE	FALSE	TRUE	-0.0358317	1.11156	0.0407427	0.147658
MYL6	FALSE	FALSE	TRUE	0.142733	1.18259	0.00274544	0.0180797
MYLK2	FALSE	FALSE	TRUE	-0.0711382	0.941084	0.828454	0.999999
NAA50	FALSE	FALSE	TRUE	-0.0939679	1.2839	1.46483e-05	0.000253123
NAB2	FALSE	FALSE	TRUE	-0.127454	1.10028	0.0577916	0.186686
NAE1	FALSE	FALSE	TRUE	0.029576	1.12426	0.0267708	0.107047
NAGK	FALSE	FALSE	FALSE	0.0121514	0.929318	0.874133	0.999999
NAMPT	TRUE	FALSE	FALSE	-0.100204	0.95425	0.766854	0.999999
NARFL	FALSE	FALSE	FALSE	0.049426	0.838917	0.996841	0.999999
NASP	FALSE	FALSE	TRUE	0.106142	0.999303	0.497248	0.814913
NAT1	FALSE	FALSE	TRUE	-0.0739252	1.18895	0.0020698	0.0149025
NAT10	FALSE	FALSE	TRUE	-0.121427	1.05775	0.177056	0.422587
NCF2	TRUE	FALSE	FALSE	-0.113339	0.964419	0.712399	0.980736
NCOA3	FALSE	FALSE	TRUE	0.02488	1.24275	0.000147737	0.00177285
NCOA4	FALSE	FALSE	FALSE	0.00324843	1.04712	0.222984	0.49248
NDRG1	FALSE	FALSE	TRUE	0.0283458	0.954374	0.766223	0.999999
NDUFA1	FALSE	FALSE	FALSE	0.0686031	0.960545	0.733785	0.99185
NDUFA13	FALSE	FALSE	TRUE	0.0187212	0.952949	0.773408	0.999999
NDUFA3	FALSE	FALSE	TRUE	-0.0299866	1.16534	0.00570855	0.0322787
NDUFA4	FALSE	FALSE	TRUE	-0.0261699	1.12664	0.0246733	0.101163
NDUFA7	FALSE	FALSE	TRUE	0.108878	1.23743	0.000195642	0.00225982
NDUFA8	FALSE	FALSE	TRUE	0.0464987	1.03639	0.275979	0.572636
NDUFA9	FALSE	FALSE	TRUE	-0.078062	1.22644	0.000344767	0.00351272
NDUFAB1	FALSE	FALSE	TRUE	0.0524981	0.924675	0.889673	0.999999
NDUFB1	FALSE	FALSE	TRUE	0.0409333	0.884013	0.97294	0.999999
NDUFB3	FALSE	FALSE	TRUE	0.021095	1.0386	0.264554	0.5575
NDUFB5	FALSE	FALSE	TRUE	-0.0178994	0.93496	0.853358	0.999999
NDUFB6	FALSE	FALSE	TRUE	0.0160424	0.959174	0.741174	0.998712
NDUFB8	FALSE	FALSE	TRUE	-0.0149569	1.08145	0.0986244	0.276661
NDUFC2	FALSE	FALSE	TRUE	0.0524342	1.12151	0.0293879	0.114788
NDUFS3	FALSE	FALSE	TRUE	0.00208772	1.11051	0.0421227	0.151138
NDUFS4	FALSE	FALSE	TRUE	-0.0532099	1.09596	0.0656837	0.205859
NDUFS6	FALSE	FALSE	TRUE	0.00779846	0.945829	0.807496	0.999999
NDUFS7	FALSE	FALSE	TRUE	0.0384633	1.03074	0.306373	0.606012
NDUFV1	FALSE	FALSE	TRUE	-0.0375198	0.992897	0.538325	0.855511
NDUFV2	FALSE	FALSE	TRUE	-0.0930939	1.13906	0.0158516	0.072388
NEK2	FALSE	FALSE	TRUE	-0.022367	0.894746	0.958951	0.999999
NEK6	FALSE	FALSE	FALSE	-0.0750148	1.13771	0.0166554	0.0746383
NENF	FALSE	FALSE	TRUE	0.0829807	1.13558	0.0179926	0.0790636
NET1	FALSE	FALSE	TRUE	-0.073021	0.912117	0.924915	0.999999
NEU1	FALSE	FALSE	TRUE	0.141047	1.3045	4.20584e-06	9.36559e-05
NF2	FALSE	FALSE	TRUE	-0.042407	1.08936	0.0793894	0.238168
NFATC3	FALSE	FALSE	TRUE	0.0542698	1.30103	5.21204e-06	0.000110373
NFE2L2	FALSE	FALSE	FALSE	0.00207121	1.06221	0.159776	0.393968
NFIB	FALSE	FALSE	TRUE	0.0639276	1.07703	0.110819	0.302617
NFIL3	FALSE	FALSE	FALSE	-0.0197067	1.03544	0.280981	0.576509
NFKB1	TRUE	FALSE	FALSE	0.0321513	1.01878	0.375433	0.687691
NFKBIA	TRUE	FALSE	FALSE	-0.111859	1.02781	0.322719	0.627859
NFKBIB	FALSE	FALSE	TRUE	-0.00283725	1.1159	0.0354016	0.13296
NFYB	FALSE	FALSE	FALSE	0.110749	1.04581	0.22912	0.50397
NISCH	FALSE	FALSE	TRUE	0.00726509	0.963442	0.717861	0.982565
NIT1	FALSE	FALSE	TRUE	0.0511481	1.1992	0.00129634	0.0101452
NKIRAS2	FALSE	FALSE	TRUE	-0.0644217	1.1522	0.00964982	0.0485865
NLK	FALSE	FALSE	TRUE	0.0834122	1.16323	0.00622161	0.0348153
NME1	FALSE	FALSE	TRUE	0.0426866	1.0656	0.147437	0.373933
NMI	TRUE	FALSE	FALSE	-0.122936	1.11427	0.0373389	0.137867
NMNAT2	FALSE	FALSE	TRUE	0.0279227	1.18549	0.00241543	0.0165105
NMRAL1	FALSE	FALSE	TRUE	0.0874376	0.996887	0.512742	0.829605
NMT1	FALSE	FALSE	TRUE	0.0128345	0.987036	0.575726	0.885632
NMUR2	FALSE	FALSE	TRUE	-0.0665083	1.38395	2.02506e-08	7.81094e-07
NONO	FALSE	FALSE	FALSE	0.0282743	0.944756	0.81236	0.999999
NOSIP	FALSE	FALSE	TRUE	-0.022916	0.80432	0.999623	0.999999
NOTCH2NL	FALSE	FALSE	FALSE	-0.0284205	0.966948	0.698048	0.971475
NOV	FALSE	FALSE	FALSE	0.00360225	0.940982	0.828892	0.999999
NOX1	FALSE	FALSE	FALSE	-0.0494727	0.991732	0.545784	0.85638
NOXA1	FALSE	FALSE	TRUE	0.00410487	1.05132	0.204018	0.466821
NPDC1	FALSE	FALSE	TRUE	0.00816834	0.853843	0.993073	0.999999
NPM1	FALSE	FALSE	FALSE	-0.0410499	1.03576	0.279311	0.576509
NPRL2	FALSE	FALSE	TRUE	0.150568	0.910494	0.92878	0.999999
NPSR1	FALSE	FALSE	TRUE	-0.0236404	1.10078	0.0569265	0.184947
NQO2	FALSE	FALSE	TRUE	-0.00253694	1.0275	0.324465	0.628792
NR0B1	FALSE	FALSE	FALSE	0.155282	1.05588	0.184662	0.435608
NR0B2	FALSE	FALSE	TRUE	0.22278	1.07648	0.1124	0.306159
NR1H3	TRUE	FALSE	FALSE	0.016049	1.00854	0.438539	0.757795
NR2C1	FALSE	FALSE	FALSE	-0.101612	1.02993	0.310828	0.612365
NR2F6	FALSE	FALSE	FALSE	0.0238849	1.56513	6.88338e-15	6.86723e-13
NR3C1	FALSE	FALSE	FALSE	0.113793	1.29143	9.34469e-06	0.000177057
NR5A2	FALSE	FALSE	FALSE	-0.0215641	0.85876	0.991176	0.999999
NRBF2	FALSE	FALSE	FALSE	-0.0218659	0.934444	0.855346	0.999999
NRBP1	FALSE	FALSE	TRUE	0.0192895	0.84153	0.996355	0.999999
NRBP2	FALSE	FALSE	TRUE	0.0515904	0.929984	0.871791	0.999999
NRG1	FALSE	FALSE	TRUE	0.021221	1.23879	0.000182169	0.00211551
NRIP1	FALSE	FALSE	TRUE	0.0265573	1.0856	0.0881278	0.257586
NRIP3	FALSE	FALSE	TRUE	-0.0917126	1.14884	0.0109868	0.0543054
NRP1	FALSE	FALSE	TRUE	0.00254666	0.928302	0.877652	0.999999
NSA2	FALSE	FALSE	TRUE	0.0235161	1.20608	0.000937823	0.00794391
NSDHL	FALSE	FALSE	FALSE	-0.0812718	1.1085	0.0448994	0.157184
NSFL1C	FALSE	FALSE	TRUE	-0.0618366	1.09965	0.0589047	0.188216
NT5E	TRUE	FALSE	FALSE	-0.0855576	0.945113	0.810751	0.999999
NTAN1	FALSE	FALSE	TRUE	0.186346	1.1697	0.00476556	0.0284354
NTRK3	FALSE	FALSE	TRUE	-0.0831941	1.00909	0.435043	0.754773
NUDT14	FALSE	FALSE	TRUE	-0.146789	1.01206	0.41649	0.735584
NUDT6	FALSE	FALSE	TRUE	0.0835523	0.772461	0.999965	0.999999
NUDT9	FALSE	FALSE	TRUE	0.0100111	1.05377	0.19346	0.447476
NUP62	FALSE	FALSE	TRUE	0.0354415	1.02794	0.321966	0.627659
NUP88	FALSE	FALSE	TRUE	-0.0362006	0.779869	0.999937	0.999999
NUSAP1	FALSE	FALSE	TRUE	-0.00997172	0.989615	0.559313	0.871028
NXF1	FALSE	FALSE	TRUE	0.146864	1.23221	0.000256681	0.00282873
O3FAR1	FALSE	FALSE	FALSE	-0.00285032	0.801724	0.999685	0.999999
OAS1	FALSE	FALSE	TRUE	0.0828625	1.10915	0.0439786	0.154843
OAT	FALSE	FALSE	TRUE	0.0416396	0.875619	0.980935	0.999999
OGG1	FALSE	FALSE	TRUE	-0.0534823	1.11064	0.0419502	0.15078
OLIG3	FALSE	FALSE	TRUE	0.0798469	1.13468	0.0185857	0.081101
OPA1	FALSE	FALSE	TRUE	-0.189055	1.03571	0.279555	0.576509
OPN3	FALSE	FALSE	TRUE	0.0605383	1.13625	0.0175605	0.0777804
OPN4	FALSE	FALSE	TRUE	0.0180424	0.936396	0.84774	0.999999
OPN5	FALSE	FALSE	TRUE	-0.14945	0.864366	0.988483	0.999999
OR52B2	FALSE	FALSE	TRUE	-0.0045198	0.962758	0.72166	0.984082
ORMDL3	FALSE	FALSE	TRUE	0.234519	1.23154	0.000265693	0.00287261
OSGEP	FALSE	FALSE	TRUE	0.185495	0.926154	0.884874	0.999999
OSR2	FALSE	FALSE	TRUE	-0.0434734	0.978122	0.631507	0.924783
OTX1	FALSE	FALSE	FALSE	-0.0983356	0.953603	0.770128	0.999999
OTX2	FALSE	FALSE	FALSE	0.00433059	0.961995	0.72587	0.986708
OVCA2	FALSE	FALSE	FALSE	0.0747436	0.883932	0.973029	0.999999
OVOL2	FALSE	FALSE	FALSE	-0.0101823	1.03167	0.301259	0.599742
OXCT1	FALSE	FALSE	TRUE	-0.0456379	0.935736	0.850338	0.999999
OXER1	FALSE	FALSE	TRUE	-0.173488	1.27721	2.16801e-05	0.000346882
OXGR1	FALSE	FALSE	TRUE	0.123291	1.08848	0.0813756	0.242778
OXTR	FALSE	FALSE	TRUE	0.070845	1.02211	0.355591	0.661741
P2RX4	FALSE	FALSE	TRUE	0.0245048	1.0385	0.26505	0.558
P2RY12	FALSE	FALSE	TRUE	-0.059439	1.16723	0.00528191	0.0304238
P2RY2	FALSE	FALSE	TRUE	0.0148137	1.21392	0.000642841	0.00593392
P2RY6	FALSE	FALSE	TRUE	-0.0130904	0.807139	0.999545	0.999999
P2RY8	FALSE	FALSE	FALSE	-0.00522818	0.999802	0.494053	0.811525
P4HA2	FALSE	FALSE	TRUE	-0.0280765	1.18801	0.00215889	0.0153395
P4HB	FALSE	FALSE	FALSE	0.00297326	1.04379	0.238773	0.519385
PA2G4	FALSE	FALSE	TRUE	-0.0284927	0.911444	0.926538	0.999999
PACSIN3	FALSE	FALSE	TRUE	0.0079796	1.18727	0.00223128	0.015547
PAF1	FALSE	FALSE	TRUE	-0.020758	1.09608	0.0654561	0.205502
PAFAH1B1	FALSE	FALSE	TRUE	-0.0362106	1.14108	0.0147152	0.0686499
PAFAH1B2	FALSE	FALSE	TRUE	0.00299475	1.02811	0.321036	0.626416
PAFAH1B3	FALSE	FALSE	TRUE	-0.0310975	1.04276	0.243764	0.526531
PAH	FALSE	FALSE	TRUE	-0.0394959	0.988226	0.568162	0.880366
PAICS	FALSE	FALSE	TRUE	0.125509	1.04152	0.249835	0.535539
PAK1	FALSE	FALSE	TRUE	0.0794421	0.91307	0.922576	0.999999
PAK4	FALSE	FALSE	TRUE	0.0162565	0.958571	0.744386	0.999999
PANK2	FALSE	FALSE	TRUE	-0.0161189	0.997065	0.511596	0.828372
PANK4	FALSE	FALSE	TRUE	-0.0102304	1.01545	0.395583	0.710273
PAPD7	FALSE	FALSE	FALSE	-0.0209863	1.17284	0.00417617	0.0256265
PAPSS1	FALSE	FALSE	TRUE	0.0884087	0.995471	0.52182	0.839684
PAQR7	FALSE	FALSE	TRUE	0.135633	0.992167	0.543003	0.855511
PAQR8	FALSE	FALSE	TRUE	-0.00190078	1.1035	0.0524213	0.174738
PARL	FALSE	FALSE	TRUE	0.0608004	0.877151	0.979644	0.999999
PARN	FALSE	FALSE	TRUE	0.0701438	1.28483	1.38629e-05	0.000245442
PARP15	FALSE	FALSE	TRUE	-0.0322793	0.792846	0.999832	0.999999
PASD1	FALSE	FALSE	FALSE	-0.0663502	1.05691	0.180437	0.429235
PAX8	TRUE	FALSE	FALSE	0.0151581	0.988411	0.566983	0.87917
PBK	FALSE	FALSE	TRUE	0.0165207	1.10469	0.0505423	0.170649
PBX4	FALSE	FALSE	TRUE	0.0301064	0.944924	0.811601	0.999999
PBXIP1	FALSE	FALSE	TRUE	-0.00880524	1.16746	0.00523164	0.0302148
PC	FALSE	FALSE	TRUE	0.0388194	1.05888	0.172577	0.416499
PCBD1	FALSE	FALSE	TRUE	-0.0616594	0.895673	0.957514	0.999999
PCCB	FALSE	FALSE	TRUE	-0.0575031	0.830694	0.998017	0.999999
PCDHA10	FALSE	FALSE	FALSE	-0.00720512	1.16852	0.00500522	0.0292988
PCGF2	FALSE	FALSE	FALSE	0.110107	0.980692	0.615617	0.914228
PCGF3	FALSE	FALSE	TRUE	-0.0459991	0.974885	0.651252	0.936322
PCGF5	FALSE	FALSE	TRUE	-0.0439418	0.883659	0.973326	0.999999
PCK2	FALSE	FALSE	TRUE	0.0750159	1.2588	6.17532e-05	0.000844221
PCNA	TRUE	FALSE	FALSE	-0.00421694	1.04245	0.245288	0.528238
PDAP1	FALSE	FALSE	TRUE	0.0780079	0.953797	0.769148	0.999999
PDE4D	FALSE	FALSE	TRUE	-0.0430462	0.880119	0.976936	0.999999
PDGFRA	FALSE	FALSE	TRUE	-0.00302505	1.05861	0.173615	0.41714
PDGFRB	TRUE	FALSE	FALSE	0.0112752	0.876517	0.980187	0.999999
PDHA1	FALSE	FALSE	FALSE	-0.181289	1.09571	0.0661833	0.206584
PDHB	FALSE	FALSE	TRUE	0.0124241	1.10655	0.0477098	0.163836
PDHX	FALSE	FALSE	TRUE	-0.0138193	0.942368	0.822924	0.999999
PDIA4	FALSE	FALSE	FALSE	0.0301033	1.04627	0.226942	0.500199
PDIA5	FALSE	FALSE	FALSE	0.0932555	1.06172	0.161609	0.39758
PDK1	FALSE	FALSE	TRUE	0.0675832	1.07574	0.114578	0.309749
PDK2	FALSE	FALSE	TRUE	0.318913	0.991936	0.544477	0.855947
PDLIM1	FALSE	FALSE	FALSE	0.161032	1.08157	0.0983288	0.27655
PDLIM4	FALSE	FALSE	TRUE	-0.0153857	0.957825	0.748343	0.999999
PDPK1	FALSE	FALSE	TRUE	-0.0231298	1.2484	0.000109157	0.00137882
PDS5A	FALSE	FALSE	TRUE	-0.0878457	0.88829	0.96792	0.999999
PDXK	FALSE	FALSE	TRUE	0.129205	1.30123	5.14703e-06	0.000110075
PECR	FALSE	FALSE	TRUE	-0.0401491	0.922252	0.897234	0.999999
PEMT	FALSE	FALSE	TRUE	0.0139025	1.07486	0.11721	0.315285
PEPD	FALSE	FALSE	TRUE	0.0184026	1.20148	0.00116535	0.00935744
PEX11A	FALSE	FALSE	TRUE	0.0736735	1.21366	0.000650992	0.00595824
PEX13	FALSE	FALSE	TRUE	-0.0460193	0.94879	0.793696	0.999999
PEX19	FALSE	FALSE	TRUE	-0.00619467	1.04027	0.256088	0.544175
PFAS	FALSE	FALSE	TRUE	0.0890663	1.1409	0.0148154	0.0689269
PFKFB3	FALSE	FALSE	TRUE	0.0930292	0.90347	0.943812	0.999999
PFKL	FALSE	FALSE	TRUE	0.0091155	1.09804	0.0617911	0.195153
PFN2	FALSE	FALSE	TRUE	0.0175148	0.923918	0.892077	0.999999
PGBD1	FALSE	FALSE	TRUE	0.0931874	1.05573	0.185265	0.436392
PGD	FALSE	FALSE	TRUE	0.0974954	0.961893	0.726432	0.986851
PGK1	FALSE	FALSE	FALSE	-0.0379121	0.977692	0.634151	0.92681
PHB	FALSE	FALSE	FALSE	0.104942	0.940544	0.830751	0.999999
PHB2	FALSE	FALSE	TRUE	0.0337993	1.17081	0.00454933	0.0275253
PHF1	FALSE	FALSE	TRUE	-0.074213	1.09489	0.0677804	0.210051
PHF11	FALSE	FALSE	TRUE	0.0512134	0.948268	0.796169	0.999999
PHF13	FALSE	FALSE	TRUE	-0.00962008	1.10545	0.0493683	0.167666
PHF17	FALSE	FALSE	FALSE	-0.00850717	0.993455	0.534753	0.851819
PHF19	FALSE	FALSE	TRUE	0.0109829	0.885357	0.971437	0.999999
PHF23	FALSE	FALSE	TRUE	0.0253827	1.2258	0.000356071	0.00357727
PHF5A	FALSE	FALSE	TRUE	0.114507	1.13825	0.0163262	0.0737739
PHKG2	FALSE	FALSE	TRUE	-0.00784361	0.985301	0.586716	0.895787
PHTF2	FALSE	FALSE	TRUE	0.14838	1.14828	0.0112229	0.0548186
PHYH	FALSE	FALSE	TRUE	-0.0429891	1.03757	0.269827	0.56387
PI4KAP2	FALSE	FALSE	FALSE	-0.113044	0.788012	0.999882	0.999999
PIAS1	FALSE	FALSE	TRUE	-0.0276581	0.907853	0.934749	0.999999
PIGA	FALSE	FALSE	FALSE	-0.00796608	1.11973	0.0311966	0.120115
PIGB	FALSE	FALSE	TRUE	0.016399	1.14768	0.0114825	0.0557351
PIGK	FALSE	FALSE	TRUE	0.00445322	1.05558	0.185875	0.437317
PIH1D1	FALSE	FALSE	TRUE	0.0449606	1.06509	0.149274	0.377113
PIK3CB	FALSE	FALSE	TRUE	0.0662954	1.2466	0.000120251	0.00148425
PIK3CD	TRUE	FALSE	FALSE	-0.0449528	1.16294	0.00629685	0.0351452
PIK3CG	FALSE	FALSE	TRUE	-0.0830542	1.22106	0.00045192	0.00437734
PIK3R1	TRUE	FALSE	FALSE	-0.0819726	0.974944	0.650894	0.936322
PIK3R3	FALSE	FALSE	TRUE	0.129553	1.38998	1.30756e-08	5.32893e-07
PIK3R4	FALSE	FALSE	TRUE	0.0653266	0.988888	0.563946	0.876283
PIM1	TRUE	FALSE	FALSE	0.0467164	1.16084	0.00685378	0.0374789
PIN1	FALSE	FALSE	TRUE	0.139443	0.917234	0.911723	0.999999
PIPOX	FALSE	FALSE	TRUE	0.0211371	1.00439	0.464733	0.781795
PISD	FALSE	FALSE	TRUE	0.251337	1.59886	3.33067e-16	3.9968e-14
PITPNA	FALSE	FALSE	TRUE	-0.112501	0.994653	0.52707	0.844194
PJA1	FALSE	FALSE	FALSE	0.015475	1.07196	0.126142	0.333497
PJA2	FALSE	FALSE	TRUE	0.0733581	0.889937	0.965798	0.999999
PKIG	FALSE	FALSE	TRUE	0.136272	1.00966	0.431494	0.752849
PKM2	FALSE	FALSE	FALSE	-0.0236563	0.958311	0.745769	0.999999
PLA2G12A	FALSE	FALSE	TRUE	-0.0626157	1.27208	2.91679e-05	0.000450019
PLA2G12B	FALSE	FALSE	TRUE	-0.0253399	1.10152	0.0556827	0.182234
PLAT	FALSE	FALSE	TRUE	0.171396	1.08914	0.079873	0.23899
PLAU	FALSE	FALSE	FALSE	-0.108381	0.869469	0.985453	0.999999
PLAUR	FALSE	FALSE	FALSE	-0.0965269	0.92391	0.8921	0.999999
PLCB1	FALSE	FALSE	TRUE	-0.0991816	1.12318	0.0277762	0.109884
PLCG2	TRUE	FALSE	FALSE	-0.00891755	1.09572	0.0661589	0.206584
PLD1	FALSE	FALSE	TRUE	-0.0955548	0.898854	0.952282	0.999999
PLEKHJ1	FALSE	FALSE	TRUE	-0.152036	1.04095	0.252688	0.540402
PLK1	FALSE	FALSE	FALSE	0.0736652	1.00229	0.478134	0.797662
PLK2	FALSE	FALSE	TRUE	0.0922496	0.837452	0.997087	0.999999
PLOD1	FALSE	FALSE	TRUE	-0.0517805	0.924218	0.891128	0.999999
PLOD3	FALSE	FALSE	FALSE	-0.00388284	0.939527	0.835017	0.999999
PLP2	FALSE	FALSE	FALSE	0.165811	1.32655	1.0386e-06	2.73581e-05
PMF1-BGLAP	FALSE	FALSE	FALSE	-0.00829838	0.912176	0.924772	0.999999
PML	TRUE	FALSE	FALSE	-3.58894e-05	0.970239	0.678945	0.958511
PNKP	FALSE	FALSE	TRUE	-0.0734861	1.03322	0.292844	0.58896
PNLDC1	FALSE	FALSE	TRUE	0.0210064	1.06924	0.134952	0.349936
PNN	FALSE	FALSE	TRUE	0.0375975	1.17656	0.00356459	0.0223823
PNP	TRUE	FALSE	FALSE	0.0515946	0.960068	0.736366	0.993572
PNPO	FALSE	FALSE	TRUE	0.00272235	0.916123	0.91472	0.999999
POFUT1	FALSE	FALSE	TRUE	0.0333259	0.937139	0.844779	0.999999
POLA2	FALSE	FALSE	TRUE	0.0721683	1.1407	0.0149236	0.0689269
POLB	FALSE	FALSE	TRUE	0.0656416	1.20534	0.000971248	0.0081151
POLE2	FALSE	FALSE	FALSE	-0.0381313	1.44699	1.69513e-10	1.0769e-08
POLE3	TRUE	FALSE	FALSE	0.0324376	0.904241	0.942292	0.999999
POLG2	FALSE	FALSE	TRUE	-0.0621347	1.14845	0.0111518	0.0546213
POLR1C	FALSE	FALSE	TRUE	-0.0332681	1.03446	0.286152	0.580425
POLR2C	FALSE	FALSE	TRUE	0.0590385	0.865662	0.98777	0.999999
POLR2D	FALSE	FALSE	TRUE	-0.0358694	1.11642	0.0348076	0.131274
POLR2E	FALSE	FALSE	TRUE	0.0161909	0.939431	0.83542	0.999999
POLR2F	FALSE	FALSE	TRUE	0.0348598	0.937233	0.844403	0.999999
POLR2H	FALSE	FALSE	TRUE	-0.0612036	1.04343	0.240467	0.521496
POLR2I	FALSE	FALSE	TRUE	-0.0214064	1.10727	0.0466517	0.16143
POLR3C	FALSE	FALSE	TRUE	0.00741834	1.06291	0.157169	0.3905
POLR3D	FALSE	FALSE	TRUE	-0.0812757	0.887198	0.969268	0.999999
POLR3K	FALSE	FALSE	TRUE	-0.0101435	1.17393	0.0039886	0.0248281
POP4	FALSE	FALSE	TRUE	-0.0518171	0.943561	0.817694	0.999999
POT1	FALSE	FALSE	TRUE	-0.0318029	0.926561	0.883528	0.999999
POU2AF1	TRUE	FALSE	FALSE	0.00311146	1.02559	0.335384	0.643097
POU5F1	FALSE	FALSE	TRUE	-0.0453047	1.31184	2.65981e-06	6.17762e-05
PPAP2A	FALSE	FALSE	FALSE	-0.00454716	0.841196	0.996421	0.999999
PPAP2B	FALSE	FALSE	FALSE	0.0254314	0.921201	0.900398	0.999999
PPARD	FALSE	FALSE	TRUE	-0.0132567	1.1156	0.0357566	0.133855
PPARG	FALSE	FALSE	FALSE	0.0917853	1.0699	0.132774	0.345921
PPAT	FALSE	FALSE	FALSE	-0.0162725	1.02366	0.346535	0.652585
PPFIBP2	FALSE	FALSE	TRUE	-0.0020813	0.938649	0.838652	0.999999
PPIA	FALSE	FALSE	TRUE	-0.00339953	0.966126	0.702742	0.973661
PPIE	FALSE	FALSE	TRUE	-0.0418015	1.08274	0.095281	0.270799
PPM1B	FALSE	FALSE	TRUE	-0.113216	0.999521	0.49585	0.813858
PPOX	FALSE	FALSE	TRUE	-0.0233201	0.94142	0.827018	0.999999
PPP1CA	TRUE	FALSE	FALSE	-0.0429123	0.954953	0.763268	0.999999
PPP1CC	FALSE	FALSE	TRUE	-0.0125784	0.832748	0.997767	0.999999
PPP1R13B	FALSE	FALSE	TRUE	0.0848709	1.07498	0.116838	0.314676
PPP1R8	FALSE	FALSE	TRUE	0.10607	0.851208	0.993936	0.999999
PPP2CB	FALSE	FALSE	TRUE	0.330082	0.896148	0.956763	0.999999
PPP2R1A	FALSE	FALSE	TRUE	0.0100045	1.11876	0.0322197	0.123176
PPP2R3A	FALSE	FALSE	TRUE	0.0837666	0.998305	0.503643	0.82134
PPP2R3C	FALSE	FALSE	TRUE	0.0482506	0.88951	0.966359	0.999999
PPP2R4	FALSE	FALSE	FALSE	0.0750179	0.931544	0.866185	0.999999
PPP3CA	FALSE	FALSE	TRUE	0.0147191	1.01655	0.388917	0.701219
PPP3CB	FALSE	FALSE	TRUE	-0.0207157	1.56499	6.99441e-15	6.86723e-13
PPP3CC	FALSE	FALSE	TRUE	-0.0280944	1.0548	0.189113	0.441858
PPP3R2	FALSE	FALSE	TRUE	-0.0581772	0.96265	0.722258	0.984276
PPP4C	TRUE	FALSE	FALSE	-0.0855043	0.985809	0.583503	0.894512
PPT1	FALSE	FALSE	TRUE	-0.0325482	1.2907	9.76573e-06	0.000181845
PQBP1	FALSE	FALSE	FALSE	0.11165	1.12654	0.0247563	0.101276
PRAF2	FALSE	FALSE	FALSE	0.00622046	0.929563	0.873274	0.999999
PRAME	FALSE	FALSE	TRUE	-0.0482471	0.898044	0.95366	0.999999
PRCC	FALSE	FALSE	TRUE	-0.0407028	0.82288	0.998755	0.999999
PRDM1	FALSE	FALSE	FALSE	-0.143448	1.1716	0.00440017	0.0268485
PRDM4	FALSE	FALSE	TRUE	-0.0779744	1.06648	0.14434	0.36948
PRDM7	FALSE	FALSE	TRUE	0.0203485	1.02738	0.325167	0.628792
PRDX2	FALSE	FALSE	TRUE	0.0224648	1.01347	0.407766	0.727311
PRDX5	FALSE	FALSE	TRUE	0.0145512	0.92685	0.882568	0.999999
PREB	FALSE	FALSE	TRUE	0.00520871	1.03196	0.299681	0.598692
PRKAA1	FALSE	FALSE	FALSE	-0.00398097	1.42764	7.72139e-10	4.50762e-08
PRKAB1	FALSE	FALSE	TRUE	-0.0666624	1.03958	0.259548	0.549965
PRKAB2	FALSE	FALSE	TRUE	0.0205851	0.943513	0.817903	0.999999
PRKACA	FALSE	FALSE	TRUE	-0.0505336	1.12913	0.0226232	0.094336
PRKACB	FALSE	FALSE	TRUE	0.0273638	0.894833	0.958817	0.999999
PRKAG1	FALSE	FALSE	TRUE	0.0966179	0.960842	0.732174	0.991489
PRKAG2	FALSE	FALSE	TRUE	-0.0237861	0.950327	0.786319	0.999999
PRKAG3	FALSE	FALSE	TRUE	0.0775366	1.73404	1.11022e-16	1.41064e-14
PRKAR1A	TRUE	FALSE	FALSE	0.0997289	1.02371	0.346239	0.652585
PRKAR2A	FALSE	FALSE	TRUE	0.0615284	0.951276	0.781692	0.999999
PRKAR2B	FALSE	FALSE	TRUE	0.0766712	0.841694	0.996323	0.999999
PRKCA	FALSE	FALSE	TRUE	-0.0503152	1.14861	0.0110819	0.0545262
PRKCB	FALSE	TRUE	FALSE	0.0454348	1.08321	0.0940736	0.268782
PRKCE	FALSE	FALSE	TRUE	-0.0741923	1.01873	0.375741	0.687691
PRKCH	FALSE	FALSE	TRUE	0.0575674	0.979294	0.624285	0.921076
PRKCQ	FALSE	FALSE	TRUE	-0.0854169	1.23571	0.000214074	0.00243368
PRKCZ	FALSE	FALSE	TRUE	0.15627	1.16471	0.00585764	0.0330352
PRKRIR	FALSE	FALSE	FALSE	0.0185368	1.29232	8.85882e-06	0.000172388
PRMT2	FALSE	FALSE	TRUE	0.0133663	1.14068	0.0149342	0.0689269
PRNP	FALSE	FALSE	TRUE	-0.0415165	1.02285	0.351241	0.657435
PROC	FALSE	FALSE	TRUE	-0.0632466	0.968249	0.69055	0.966239
PROCR	FALSE	FALSE	TRUE	0.120353	0.968284	0.690351	0.966239
PROKR1	FALSE	FALSE	TRUE	-0.0738586	0.856505	0.992095	0.999999
PRPF4	FALSE	FALSE	TRUE	-0.0176172	1.02207	0.355818	0.661741
PRPF4B	FALSE	FALSE	TRUE	0.0538876	0.880768	0.976306	0.999999
PRPF6	FALSE	FALSE	TRUE	-0.0687817	0.965213	0.707925	0.977696
PRR15L	FALSE	FALSE	TRUE	-0.0265083	0.948029	0.797295	0.999999
PRSS2	FALSE	FALSE	FALSE	-0.0037894	0.981046	0.61341	0.91363
PRSS23	FALSE	FALSE	TRUE	0.0277119	1.00011	0.492074	0.810122
PSAT1	FALSE	FALSE	TRUE	-0.0601874	0.91527	0.916969	0.999999
PSEN1	TRUE	FALSE	FALSE	-0.0740792	0.875915	0.980691	0.999999
PSEN2	TRUE	FALSE	FALSE	0.00528899	0.76663	0.999978	0.999999
PSMA1	FALSE	FALSE	TRUE	0.0497618	1.00361	0.469722	0.786616
PSMA3	FALSE	FALSE	TRUE	-0.0435054	1.02779	0.322825	0.627859
PSMA5	FALSE	FALSE	TRUE	0.086446	0.9126	0.923737	0.999999
PSMA8	FALSE	FALSE	TRUE	-0.0345453	1.09803	0.0617985	0.195153
PSMB1	FALSE	FALSE	TRUE	-0.0611848	1.33144	7.54857e-07	2.06391e-05
PSMB10	FALSE	FALSE	FALSE	-0.0627485	1.14482	0.0127967	0.0610175
PSMB2	FALSE	FALSE	TRUE	0.00871572	0.944957	0.811453	0.999999
PSMB7	FALSE	FALSE	TRUE	-0.063864	0.952352	0.776386	0.999999
PSMB8	TRUE	FALSE	FALSE	0.030608	1.00478	0.462269	0.778862
PSMB9	TRUE	FALSE	FALSE	0.0387658	1.01846	0.377313	0.6877
PSMD10	FALSE	FALSE	FALSE	0.322619	1.09103	0.0757363	0.228159
PSMD2	FALSE	FALSE	TRUE	0.0173305	1.18749	0.00220943	0.0154528
PSMD3	FALSE	FALSE	TRUE	-0.0154015	1.1622	0.00648779	0.0357491
PSMD4	FALSE	FALSE	TRUE	-0.0410533	1.17774	0.00338823	0.0213993
PSMD5	FALSE	FALSE	TRUE	0.0099053	0.965123	0.708435	0.977776
PSMD9	FALSE	FALSE	TRUE	-0.0105197	0.84554	0.995482	0.999999
PSME1	TRUE	FALSE	FALSE	0.0236355	1.0867	0.0855042	0.251278
PSME2	FALSE	FALSE	FALSE	-0.0496243	1.19183	0.00181801	0.0134483
PSMF1	FALSE	FALSE	TRUE	0.00752043	1.24364	0.000140887	0.00170009
PSMG1	FALSE	FALSE	TRUE	-0.156254	0.862006	0.989692	0.999999
PSPH	FALSE	FALSE	TRUE	0.0796273	1.05266	0.198207	0.45594
PTGER4	FALSE	FALSE	TRUE	0.0486286	1.12469	0.0263835	0.106123
PTGFR	FALSE	FALSE	TRUE	-0.0463641	1.06613	0.145592	0.371285
PTGS2	FALSE	FALSE	TRUE	-0.055309	0.986397	0.579776	0.889429
PTHLH	FALSE	FALSE	TRUE	-0.00846793	1.2053	0.000973061	0.0081151
PTK2	FALSE	FALSE	TRUE	-0.110769	1.06211	0.160165	0.394477
PTP4A3	FALSE	FALSE	TRUE	-0.181497	1.23127	0.000269308	0.00287973
PTPLA	FALSE	FALSE	FALSE	0.00937252	1.04954	0.211945	0.474628
PTPN12	FALSE	FALSE	FALSE	0.0184246	0.963817	0.715773	0.982255
PTPN2	FALSE	FALSE	FALSE	-0.0714253	1.11387	0.0378298	0.138773
PTPN4	FALSE	FALSE	TRUE	0.0602148	0.859297	0.990944	0.999999
PTPN6	TRUE	FALSE	FALSE	-0.0534653	1.01863	0.37632	0.687691
PTPRF	FALSE	FALSE	TRUE	0.0797055	1.06324	0.155962	0.389005
PTRF	FALSE	FALSE	FALSE	-0.00951231	1.12881	0.022882	0.0950482
PTS	FALSE	FALSE	TRUE	0.0155046	1.50328	1.63203e-12	1.41007e-10
PTTG1	FALSE	FALSE	TRUE	0.00445666	1.12626	0.0249917	0.101631
PUF60	FALSE	FALSE	TRUE	0.192321	0.931488	0.866388	0.999999
PUS7L	FALSE	FALSE	TRUE	0.184764	1.29912	5.85998e-06	0.000118546
PVR	FALSE	FALSE	TRUE	0.110031	0.962544	0.722845	0.984455
PVRL2	FALSE	FALSE	FALSE	0.0886736	0.976061	0.644117	0.935415
PWP1	FALSE	FALSE	TRUE	0.0210438	1.23884	0.000181697	0.00211551
PXK	FALSE	FALSE	TRUE	-0.0519807	1.39218	1.11301e-08	4.66473e-07
PYCR1	FALSE	FALSE	FALSE	-0.0636447	0.925984	0.885435	0.999999
PYGL	TRUE	FALSE	FALSE	-0.213826	1.07231	0.125046	0.331817
QDPR	FALSE	FALSE	TRUE	-0.253763	0.895248	0.958178	0.999999
QPCT	FALSE	FALSE	FALSE	0.14219	1.24486	0.000132	0.00161085
QPRT	FALSE	FALSE	FALSE	-0.0624432	0.897505	0.954559	0.999999
QRSL1	FALSE	FALSE	TRUE	-0.0339241	0.937677	0.842614	0.999999
RAB11A	FALSE	FALSE	TRUE	-0.0498653	0.871831	0.983838	0.999999
RAB11FIP2	FALSE	FALSE	TRUE	0.0213697	1.19017	0.00195922	0.0142489
RAB1B	FALSE	FALSE	TRUE	0.0366533	0.83482	0.997488	0.999999
RAB23	FALSE	FALSE	TRUE	-0.0574833	0.933354	0.859486	0.999999
RAB27A	TRUE	FALSE	FALSE	-0.00618374	0.989711	0.558701	0.870702
RAB31	FALSE	FALSE	TRUE	-0.0566612	0.915979	0.915103	0.999999
RAB4A	FALSE	FALSE	TRUE	0.00429934	0.920036	0.903827	0.999999
RAB5A	FALSE	FALSE	TRUE	-0.0955618	0.952102	0.777623	0.999999
RABGGTA	FALSE	FALSE	TRUE	0.13533	1.07686	0.111298	0.303541
RAC1	FALSE	FALSE	TRUE	-0.127992	1.04048	0.255032	0.543264
RAD1	FALSE	FALSE	TRUE	-0.0368013	1.0241	0.343992	0.650724
RAD23B	FALSE	FALSE	TRUE	0.0107758	1.00483	0.461977	0.778862
RAE1	FALSE	FALSE	TRUE	-0.0310425	1.0656	0.147436	0.373933
RAF1	FALSE	FALSE	TRUE	-0.0427236	1.06554	0.147669	0.373933
RALA	FALSE	FALSE	TRUE	-0.0770699	1.02172	0.35789	0.664697
RALB	FALSE	FALSE	TRUE	0.0885368	0.951981	0.778224	0.999999
RALBP1	FALSE	FALSE	TRUE	-0.018236	0.730489	0.999999	0.999999
RAMP1	FALSE	FALSE	TRUE	-0.0705473	1.15286	0.009406	0.0475807
RAN	FALSE	FALSE	FALSE	-0.093536	0.914645	0.918593	0.999999
RAP1A	FALSE	FALSE	TRUE	-0.0045775	0.966798	0.698906	0.971475
RAP1GDS1	FALSE	FALSE	TRUE	-0.0114512	1.41807	1.61031e-09	8.3855e-08
RARA	TRUE	FALSE	FALSE	0.147525	0.929098	0.874901	0.999999
RARB	FALSE	FALSE	FALSE	-0.0122092	0.980452	0.617106	0.914616
RARG	FALSE	FALSE	FALSE	-0.0156026	1.16236	0.00644531	0.0356489
RARRES3	FALSE	FALSE	FALSE	0.0677046	0.999992	0.492837	0.81076
RASA1	FALSE	FALSE	TRUE	-0.0352515	0.97251	0.665511	0.947463
RASD1	FALSE	FALSE	TRUE	-0.0580307	0.986618	0.578375	0.887911
RASGRP4	FALSE	FALSE	FALSE	0.0727171	0.978338	0.630178	0.924427
RASSF1	FALSE	FALSE	FALSE	0.155744	0.981854	0.608376	0.910666
RASSF2	FALSE	FALSE	TRUE	0.0168921	1.02243	0.353696	0.65966
RBBP4	FALSE	FALSE	TRUE	-0.00793923	0.924946	0.888806	0.999999
RBBP6	FALSE	FALSE	TRUE	-0.0632717	0.982145	0.606553	0.909678
RBBP7	FALSE	FALSE	FALSE	0.138174	0.975824	0.64556	0.935776
RBKS	FALSE	FALSE	TRUE	-0.0800552	0.85775	0.991598	0.999999
RBM15	FALSE	FALSE	TRUE	0.0512665	1.20889	0.000819831	0.00714046
RBM15B	FALSE	FALSE	FALSE	0.0315286	0.872497	0.983356	0.999999
RBM6	FALSE	FALSE	TRUE	0.0270102	1.20036	0.00122793	0.00968005
RBMS1	FALSE	FALSE	TRUE	0.0134997	1.18848	0.00211419	0.0151213
RBMX	FALSE	FALSE	FALSE	-0.0120181	0.942488	0.822402	0.999999
RBP4	TRUE	FALSE	FALSE	-0.0662397	1.04364	0.239458	0.519828
RBPJ	TRUE	FALSE	FALSE	-0.0448251	1.05839	0.174477	0.418745
RBX1	FALSE	FALSE	TRUE	-0.0157533	1.06599	0.14606	0.372038
RCCD1	FALSE	FALSE	TRUE	0.209189	1.18551	0.00241309	0.0165105
RCHY1	FALSE	FALSE	TRUE	0.19188	1.42397	1.0249e-09	5.53447e-08
RDBP	FALSE	FALSE	FALSE	-0.0454398	0.935926	0.849594	0.999999
RDH11	FALSE	FALSE	TRUE	0.050129	1.266	4.1245e-05	0.00060605
RDX	FALSE	FALSE	TRUE	0.00194647	1.38015	2.66155e-08	9.91198e-07
RELB	TRUE	FALSE	FALSE	0.207114	2.46699	1.11022e-16	1.41064e-14
RERG	FALSE	FALSE	TRUE	-0.0212741	0.927004	0.882054	0.999999
RET	FALSE	FALSE	TRUE	-0.0417074	0.898854	0.952282	0.999999
RFC5	FALSE	FALSE	TRUE	-0.0303468	0.976122	0.643743	0.935415
RFK	FALSE	FALSE	TRUE	0.0692746	1.10424	0.0512456	0.171821
RFWD2	FALSE	FALSE	FALSE	-0.00236863	1.11482	0.0366778	0.136373
RFX4	FALSE	FALSE	FALSE	-0.0754306	0.930845	0.868717	0.999999
RFX5	TRUE	FALSE	FALSE	0.122457	1.20402	0.0010339	0.00852376
RFX6	FALSE	FALSE	TRUE	-0.0295501	0.977457	0.635591	0.926993
RFXANK	TRUE	FALSE	FALSE	0.126203	1.08016	0.102078	0.284551
RGS18	FALSE	FALSE	TRUE	-0.0371112	1.01039	0.426899	0.746642
RGS3	FALSE	FALSE	TRUE	-0.00863168	1.05943	0.170391	0.414465
RGS4	FALSE	FALSE	TRUE	0.0434584	0.83992	0.996662	0.999999
RHEB	FALSE	FALSE	TRUE	0.050325	1.02272	0.351991	0.658269
RHOA	FALSE	FALSE	TRUE	0.0750633	0.97319	0.661446	0.944308
RHOBTB1	FALSE	FALSE	TRUE	0.0129787	0.962164	0.724937	0.986346
RHOC	FALSE	FALSE	TRUE	-0.0381817	1.02738	0.325154	0.628792
RHOD	FALSE	FALSE	TRUE	0.121089	1.13944	0.0156333	0.0716943
RIOK2	FALSE	FALSE	TRUE	0.0520995	0.881414	0.975665	0.999999
RIPK2	FALSE	FALSE	TRUE	0.0337917	1.07197	0.126098	0.333497
RIT1	FALSE	FALSE	TRUE	-0.0544482	1.16962	0.00478227	0.0284565
RNASE4	FALSE	FALSE	TRUE	-0.0657414	1.203	0.00108495	0.00886246
RNASET2	TRUE	FALSE	FALSE	-0.0923185	1.02413	0.343818	0.650724
RND3	FALSE	FALSE	TRUE	-0.0378966	1.03424	0.287345	0.581692
RNF11	FALSE	FALSE	TRUE	0.00572346	1.00957	0.432024	0.753165
RNF138	FALSE	FALSE	TRUE	0.0262681	1.19391	0.00165356	0.0124032
RNF14	FALSE	FALSE	TRUE	-0.0829957	1.10262	0.0538473	0.177844
RNF145	FALSE	FALSE	TRUE	-0.0493163	0.988082	0.569079	0.880523
RNF146	FALSE	FALSE	TRUE	-0.00446212	1.11997	0.0309426	0.11935
RNF166	TRUE	FALSE	FALSE	0.0375513	1.27151	3.01366e-05	0.000461668
RNF167	FALSE	FALSE	TRUE	-0.031533	1.03542	0.281101	0.576509
RNF20	FALSE	FALSE	TRUE	0.0843118	1.3343	6.25299e-07	1.7316e-05
RNF25	FALSE	FALSE	TRUE	0.175012	1.03812	0.267014	0.561579
RNF5	FALSE	FALSE	TRUE	-0.056407	1.06624	0.145202	0.37073
RNF7	FALSE	FALSE	TRUE	0.0126695	1.22755	0.000325843	0.00335547
RNGTT	FALSE	FALSE	FALSE	-0.0750375	1.07429	0.118914	0.319073
RNH1	FALSE	FALSE	TRUE	-0.0251823	0.910044	0.929824	0.999999
RNMT	FALSE	FALSE	TRUE	0.0441781	0.937579	0.843008	0.999999
RNPS1	FALSE	FALSE	TRUE	-0.0113311	1.00912	0.434851	0.754773
RORC	TRUE	FALSE	FALSE	-0.00719256	0.994628	0.52723	0.844194
RPA2	FALSE	FALSE	TRUE	-0.0650358	1.33552	5.76921e-07	1.66153e-05
RPF1	FALSE	FALSE	TRUE	-0.0198913	0.972279	0.666885	0.947463
RPL11	FALSE	FALSE	TRUE	-0.0690401	0.950671	0.784651	0.999999
RPL19	FALSE	FALSE	TRUE	0.0477788	1.2477	0.000113331	0.00142322
RPL22	FALSE	FALSE	TRUE	0.010273	0.998536	0.502168	0.820486
RPL39L	FALSE	FALSE	TRUE	0.0937668	1.20896	0.000817128	0.00714046
RPL7	FALSE	FALSE	TRUE	0.104819	1.07941	0.104116	0.28869
RPN1	FALSE	FALSE	FALSE	-0.0997412	1.11386	0.0378414	0.138773
RPN2	FALSE	FALSE	TRUE	0.0689111	0.868351	0.986169	0.999999
RPS10	FALSE	FALSE	TRUE	-0.0955631	1.07579	0.114439	0.309749
RPS13	FALSE	FALSE	TRUE	0.00324911	1.15276	0.00944249	0.0476537
RPS14	FALSE	FALSE	TRUE	-0.0219681	0.980657	0.615834	0.914228
RPS15A	FALSE	FALSE	TRUE	0.0839802	1.26655	3.99792e-05	0.000591474
RPS16	FALSE	FALSE	TRUE	-0.0369357	1.08511	0.0893425	0.259381
RPS19	FALSE	FALSE	FALSE	-0.0360126	1.13344	0.0194244	0.0839586
RPS27A	FALSE	FALSE	TRUE	-0.111217	0.832193	0.997838	0.999999
RPS3	FALSE	FALSE	FALSE	0.0143697	1.06633	0.144869	0.370317
RPS3A	FALSE	FALSE	TRUE	0.45929	1.10938	0.0436597	0.154345
RPS6	FALSE	FALSE	TRUE	0.014665	1.03403	0.288467	0.583349
RPS6KA1	TRUE	FALSE	FALSE	0.158702	1.22418	0.000386409	0.00386409
RPS6KA3	FALSE	FALSE	FALSE	0.0317636	0.973443	0.659934	0.943784
RPS6KA4	FALSE	FALSE	TRUE	-0.0396585	1.00384	0.468288	0.785938
RPS6KA5	FALSE	FALSE	TRUE	0.00892711	0.973691	0.658446	0.942507
RPS6KB1	FALSE	FALSE	TRUE	0.170215	1.27901	1.95165e-05	0.00031936
RPS6KB2	FALSE	FALSE	TRUE	-0.115232	0.918287	0.908812	0.999999
RPS6KL1	FALSE	FALSE	TRUE	-0.00063157	0.989283	0.561428	0.873692
RPS7	FALSE	FALSE	TRUE	-0.0126986	1.13035	0.0216759	0.0916243
RRAGA	FALSE	FALSE	TRUE	-0.0613396	1.18023	0.00304301	0.0195622
RRAGC	FALSE	FALSE	TRUE	0.0255008	0.972588	0.665045	0.947463
RRM1	FALSE	FALSE	TRUE	-0.0792156	0.964136	0.713987	0.981488
RRM2	TRUE	FALSE	FALSE	0.0558415	0.897919	0.953869	0.999999
RRP8	FALSE	FALSE	TRUE	0.0116398	1.28028	1.81202e-05	0.000305778
RRS1	FALSE	FALSE	TRUE	-0.0741299	0.919157	0.906353	0.999999
RSPH1	FALSE	FALSE	TRUE	0.0594346	1.1805	0.00300738	0.0194489
RSU1	FALSE	FALSE	TRUE	0.0900908	1.0659	0.146397	0.372458
RTCD1	FALSE	FALSE	FALSE	-0.0258027	1.01103	0.422927	0.7427
RUFY1	FALSE	FALSE	TRUE	0.00860896	0.973131	0.6618	0.944308
RUVBL1	FALSE	FALSE	TRUE	-0.0203484	1.02405	0.344268	0.650724
RUVBL2	FALSE	FALSE	TRUE	-0.000425463	0.982008	0.607414	0.909857
RXFP1	FALSE	FALSE	TRUE	0.00776162	0.974006	0.656551	0.941042
RXFP4	FALSE	FALSE	FALSE	0.0731536	1.10162	0.0555142	0.181959
RXRG	FALSE	FALSE	FALSE	0.116122	1.22355	0.000398951	0.00395291
RYBP	FALSE	FALSE	TRUE	-0.0968246	0.886051	0.970634	0.999999
S100A1	FALSE	FALSE	TRUE	-0.0240844	0.855972	0.9923	0.999999
S100A11	FALSE	FALSE	FALSE	0.068585	0.942493	0.822383	0.999999
S100A13	FALSE	FALSE	TRUE	-0.0287778	0.909874	0.930216	0.999999
S100A6	FALSE	FALSE	TRUE	-0.0552568	1.10998	0.0428459	0.152467
S100B	FALSE	FALSE	TRUE	-0.0539356	1.20282	0.00109406	0.00888409
S100P	FALSE	FALSE	FALSE	0.0281545	0.980579	0.616317	0.914316
S1PR3	FALSE	FALSE	TRUE	0.0786229	1.3555	1.50169e-07	4.91464e-06
SACM1L	FALSE	FALSE	TRUE	0.109533	0.973809	0.657734	0.942112
SALL4	FALSE	FALSE	TRUE	-0.024579	0.893508	0.960809	0.999999
SARS	FALSE	FALSE	FALSE	0.0694026	0.879918	0.977128	0.999999
SAT1	FALSE	FALSE	FALSE	0.0373131	1.32457	1.18068e-06	3.07261e-05
SATB1	FALSE	FALSE	TRUE	-0.0265859	0.835553	0.997381	0.999999
SATB2	FALSE	FALSE	TRUE	0.00431092	1.07989	0.102809	0.286169
SC5DL	FALSE	FALSE	FALSE	-0.0665042	1.26027	5.69142e-05	0.000803495
SCAF8	FALSE	FALSE	TRUE	-0.0194148	0.982931	0.60163	0.906667
SCCPDH	FALSE	FALSE	TRUE	-0.0333312	1.28415	1.44325e-05	0.000251404
SCMH1	FALSE	FALSE	TRUE	0.116057	0.997425	0.509287	0.827764
SCP2	FALSE	FALSE	TRUE	-0.0572055	0.988085	0.56906	0.880523
SCRN1	FALSE	FALSE	TRUE	-0.0665255	0.987431	0.573215	0.883758
SCYL3	FALSE	FALSE	TRUE	-0.0695896	0.937515	0.843266	0.999999
SDF2L1	FALSE	FALSE	TRUE	0.013056	1.17118	0.0044803	0.0271838
SDHA	FALSE	FALSE	TRUE	0.0155552	1.16002	0.0070863	0.0386525
SDHB	FALSE	FALSE	TRUE	-0.0104828	0.992132	0.543226	0.855511
SDHC	FALSE	FALSE	TRUE	0.000526269	0.932055	0.864314	0.999999
SDHD	FALSE	FALSE	TRUE	0.0348151	1.00448	0.464201	0.781508
SENP2	FALSE	FALSE	TRUE	-0.0196174	1.05022	0.208915	0.471595
SENP5	FALSE	FALSE	TRUE	-0.0618274	0.975865	0.645309	0.935776
SENP6	FALSE	FALSE	TRUE	-0.0417541	1.15469	0.0087564	0.0449259
SERINC3	FALSE	FALSE	TRUE	-0.0131172	1.04425	0.236524	0.516053
SERPINA12	FALSE	FALSE	TRUE	-0.06142	0.981523	0.610437	0.912501
SERPINA5	FALSE	FALSE	TRUE	-0.00633461	1.03059	0.307179	0.606664
SERPINA6	FALSE	FALSE	TRUE	-0.0907315	1.28985	1.02756e-05	0.000189161
SERPINA7	FALSE	FALSE	FALSE	0.0412574	0.992273	0.542321	0.855511
SERPINB2	FALSE	FALSE	TRUE	0.107377	1.17747	0.00342795	0.0215871
SERPINB6	FALSE	FALSE	TRUE	0.152009	1.14732	0.0116442	0.0563936
SERPIND1	FALSE	FALSE	TRUE	-0.0440924	1.09217	0.0733166	0.222421
SET	FALSE	FALSE	TRUE	-0.0300805	1.00405	0.466939	0.784283
SETD7	FALSE	FALSE	TRUE	0.0800573	1.07829	0.107234	0.294689
SETDB1	FALSE	FALSE	FALSE	0.0704207	0.96903	0.686018	0.964084
SF1	FALSE	FALSE	TRUE	-0.0373526	0.976967	0.63859	0.93011
SFPQ	FALSE	FALSE	TRUE	-0.125569	1.10583	0.0487874	0.166216
SGK1	FALSE	FALSE	TRUE	-0.102543	0.925397	0.887349	0.999999
SGK3	FALSE	FALSE	TRUE	-0.116064	0.868761	0.98591	0.999999
SGPL1	FALSE	FALSE	TRUE	0.00047462	0.933009	0.860778	0.999999
SH3BP5	FALSE	FALSE	TRUE	-0.0467774	1.05724	0.179098	0.426518
SHC1	FALSE	FALSE	TRUE	-0.064831	1.09721	0.0633207	0.199087
SHC4	FALSE	FALSE	TRUE	-0.0220111	0.982884	0.601926	0.906667
SHMT2	FALSE	FALSE	FALSE	-0.0294844	1.10898	0.0442151	0.155292
SIAH1	FALSE	FALSE	TRUE	0.0173408	0.961236	0.730025	0.989865
SIK1	FALSE	FALSE	FALSE	-0.0417506	0.86472	0.988292	0.999999
SIM2	FALSE	FALSE	TRUE	-0.0316511	1.14871	0.0110424	0.0544557
SIRPG	FALSE	FALSE	TRUE	-0.0751262	1.20678	0.000907084	0.00774428
SIRT2	FALSE	FALSE	TRUE	-0.0167292	1.08453	0.0907582	0.262082
SIRT3	FALSE	FALSE	TRUE	0.111162	1.06069	0.165537	0.40491
SIRT5	FALSE	FALSE	TRUE	0.0201591	1.02623	0.331704	0.638121
SIRT6	FALSE	FALSE	FALSE	0.00889744	0.887828	0.968497	0.999999
SIX2	FALSE	FALSE	TRUE	0.103297	0.921273	0.900184	0.999999
SKP1	FALSE	FALSE	TRUE	0.0710791	0.819419	0.998994	0.999999
SKP2	FALSE	FALSE	TRUE	0.0277629	0.93895	0.837409	0.999999
SLC1A1	FALSE	FALSE	TRUE	0.00935273	1.09749	0.0628066	0.197758
SLC1A5	FALSE	FALSE	FALSE	0.00711067	0.830649	0.998022	0.999999
SLC22A18	FALSE	FALSE	FALSE	0.0593201	1.0052	0.459603	0.776186
SLC22A23	FALSE	FALSE	TRUE	0.0370869	0.997707	0.507482	0.826045
SLC22A5	FALSE	FALSE	TRUE	-0.0294264	1.06999	0.132502	0.345921
SLC25A10	FALSE	FALSE	TRUE	0.115823	1.22774	0.000322676	0.00335547
SLC25A13	FALSE	FALSE	TRUE	0.0946362	1.10682	0.0473189	0.163019
SLC25A14	FALSE	FALSE	FALSE	0.0600178	1.17934	0.00316291	0.0202127
SLC25A15	FALSE	FALSE	TRUE	-0.0412486	0.932616	0.862243	0.999999
SLC25A22	FALSE	FALSE	TRUE	0.0125432	0.906929	0.936746	0.999999
SLC25A3	FALSE	FALSE	TRUE	-0.000529723	1.04776	0.220025	0.487939
SLC25A32	FALSE	FALSE	TRUE	-0.0693533	1.05037	0.208228	0.471595
SLC25A4	FALSE	FALSE	TRUE	0.153569	1.01865	0.376166	0.687691
SLC25A5	FALSE	FALSE	FALSE	0.268654	1.04495	0.233175	0.511328
SLC25A6	FALSE	FALSE	FALSE	-0.0423331	1.10017	0.0579938	0.186686
SLC27A3	FALSE	FALSE	TRUE	-0.101476	0.987323	0.573904	0.884189
SLC29A1	FALSE	FALSE	TRUE	0.0216242	1.02741	0.324971	0.628792
SLC2A1	FALSE	FALSE	TRUE	-0.00957214	1.05004	0.209725	0.472201
SLC2A6	FALSE	FALSE	TRUE	-0.0420457	1.10733	0.0465746	0.16143
SLC30A2	FALSE	FALSE	TRUE	0.206057	1.31579	2.07246e-06	4.86578e-05
SLC30A8	FALSE	FALSE	TRUE	0.0118814	1.13756	0.016742	0.0747165
SLC35A1	FALSE	FALSE	TRUE	-0.11349	1.30431	4.25804e-06	9.38506e-05
SLC35F2	FALSE	FALSE	TRUE	-0.0341439	1.10031	0.0577448	0.186686
SLC37A4	FALSE	FALSE	TRUE	0.0248635	0.914868	0.918016	0.999999
SLC38A2	FALSE	FALSE	FALSE	0.0676667	1.18323	0.0026694	0.0176962
SLC39A8	FALSE	FALSE	TRUE	-0.00181345	0.984995	0.588646	0.897923
SLC3A2	FALSE	FALSE	TRUE	0.0111301	1.11064	0.0419531	0.15078
SLC52A2	FALSE	FALSE	TRUE	-0.0429668	0.932457	0.862834	0.999999
SLC5A6	FALSE	FALSE	TRUE	0.0963617	1.13417	0.0189287	0.0824316
SLC6A14	FALSE	FALSE	FALSE	-0.0154964	1.10824	0.0452667	0.157958
SLC7A1	FALSE	FALSE	TRUE	0.0498906	0.963447	0.717835	0.982565
SLC7A11	FALSE	FALSE	TRUE	0.21277	1.26156	5.29614e-05	0.000757594
SLC7A9	FALSE	FALSE	TRUE	0.0367549	1.15972	0.00717148	0.0389206
SMAD1	FALSE	FALSE	TRUE	-0.00551806	1.01906	0.373713	0.686411
SMAD2	FALSE	FALSE	TRUE	-0.0369231	1.07832	0.107166	0.294689
SMAD3	TRUE	FALSE	FALSE	-0.00456334	1.00419	0.46604	0.783383
SMAD4	FALSE	FALSE	TRUE	0.00526358	0.982954	0.601491	0.906667
SMAD5	FALSE	FALSE	TRUE	0.144334	1.03922	0.261405	0.552479
SMAD7	FALSE	FALSE	TRUE	0.0238679	0.922074	0.897777	0.999999
SMARCAD1	FALSE	FALSE	TRUE	0.0226886	0.97677	0.639796	0.93124
SMARCB1	TRUE	FALSE	FALSE	-0.163919	1.08827	0.0818585	0.243546
SMARCC2	FALSE	FALSE	TRUE	0.288926	1.24036	0.000167678	0.00199003
SMARCE1	FALSE	FALSE	TRUE	0.329301	1.11216	0.0399621	0.145317
SMNDC1	FALSE	FALSE	TRUE	-0.0221395	1.15456	0.00879894	0.0450372
SMOX	FALSE	FALSE	TRUE	-0.0954984	1.03087	0.305621	0.606012
SMU1	FALSE	FALSE	TRUE	0.0698276	1.05867	0.173372	0.41714
SMURF2	FALSE	FALSE	TRUE	-0.0292849	1.19899	0.00130862	0.0102044
SMYD3	FALSE	FALSE	TRUE	-0.060449	1.16825	0.00506341	0.0294797
SNAI2	FALSE	FALSE	TRUE	-0.138922	1.12815	0.0234086	0.0970492
SNAI3	FALSE	FALSE	FALSE	-0.0789555	0.781182	0.99993	0.999999
SNAPC1	FALSE	FALSE	TRUE	0.0466017	1.05119	0.204605	0.467175
SNCA	FALSE	FALSE	TRUE	0.126455	1.28599	1.29354e-05	0.000232837
SNRK	FALSE	FALSE	TRUE	0.112428	0.952283	0.776725	0.999999
SNRNP70	FALSE	FALSE	TRUE	-0.0656246	0.98772	0.571381	0.88282
SNRPA	FALSE	FALSE	TRUE	0.00494745	1.07082	0.129777	0.341436
SNW1	FALSE	FALSE	TRUE	-0.0639744	1.19939	0.00128442	0.0100885
SNX11	FALSE	FALSE	TRUE	-0.0212253	1.11918	0.0317781	0.12192
SNX17	FALSE	FALSE	TRUE	-0.0683212	0.904387	0.942002	0.999999
SNX6	FALSE	FALSE	TRUE	0.0503326	1.03518	0.282357	0.577001
SNX7	FALSE	FALSE	TRUE	-0.0409893	1.03924	0.261282	0.552479
SOAT1	FALSE	FALSE	FALSE	0.0143277	0.983106	0.600537	0.906667
SOCS2	FALSE	FALSE	TRUE	-0.0254121	1.03741	0.270688	0.564915
SOCS4	FALSE	FALSE	TRUE	-0.0603573	1.14326	0.0135708	0.0644238
SOCS5	FALSE	FALSE	TRUE	0.116776	0.916302	0.914241	0.999999
SOD1	FALSE	FALSE	TRUE	0.101027	1.30556	3.94049e-06	8.86611e-05
SORBS3	FALSE	FALSE	TRUE	-0.00995319	1.04195	0.247713	0.531869
SORD	FALSE	FALSE	TRUE	-0.069476	1.10006	0.0581748	0.186991
SOS2	FALSE	FALSE	TRUE	-0.0138682	0.955336	0.761305	0.999999
SOX10	FALSE	FALSE	TRUE	0.0488601	1.01595	0.392551	0.706003
SOX2	TRUE	FALSE	FALSE	-0.0222026	1.50062	2.04636e-12	1.70006e-10
SPA17	FALSE	FALSE	TRUE	-0.0443496	0.909759	0.930482	0.999999
SPAG7	FALSE	FALSE	TRUE	-0.0790486	0.937624	0.842825	0.999999
SPARC	FALSE	FALSE	TRUE	-0.00467161	1.03332	0.292299	0.588411
SPDEF	FALSE	FALSE	TRUE	0.0901248	1.11677	0.0344053	0.130378
SPECC1L	FALSE	FALSE	TRUE	0.00812704	0.956196	0.756864	0.999999
SPIC	FALSE	FALSE	TRUE	-0.0113505	1.14128	0.0146065	0.0685502
SPP1	FALSE	FALSE	TRUE	0.0624894	0.840666	0.996523	0.999999
SPRED2	FALSE	FALSE	TRUE	-0.030861	1.32299	1.30753e-06	3.31149e-05
SPRY1	FALSE	FALSE	TRUE	-0.0699768	0.850618	0.994116	0.999999
SPRY2	FALSE	FALSE	TRUE	0.130015	1.09842	0.0610926	0.19349
SPRY4	FALSE	FALSE	TRUE	0.0274237	1.24636	0.000121834	0.00149523
SPTLC2	FALSE	FALSE	TRUE	-0.138458	1.07054	0.130681	0.342979
SQLE	FALSE	FALSE	FALSE	0.0307686	1.02485	0.339635	0.648067
SQRDL	FALSE	FALSE	FALSE	0.0723972	0.956799	0.753728	0.999999
SQSTM1	FALSE	FALSE	TRUE	0.0207477	0.931577	0.866067	0.999999
SRC	FALSE	FALSE	TRUE	0.136157	1.14296	0.0137227	0.0648895
SRD5A1	FALSE	FALSE	TRUE	0.00365651	0.927779	0.87944	0.999999
SREBF1	FALSE	FALSE	FALSE	0.0989541	1.10314	0.0530058	0.175845
SRM	FALSE	FALSE	TRUE	-0.0981056	0.940342	0.831604	0.999999
SRP14	FALSE	FALSE	TRUE	0.141358	0.88573	0.971008	0.999999
SRPK1	TRUE	FALSE	FALSE	0.0414262	0.916371	0.914057	0.999999
SRPRB	FALSE	FALSE	TRUE	-0.0223555	1.1011	0.0563924	0.183999
SRSF4	FALSE	FALSE	TRUE	-0.0111167	1.0626	0.158329	0.391741
SSBP2	FALSE	FALSE	TRUE	-0.0564697	0.95453	0.765428	0.999999
SSBP4	FALSE	FALSE	TRUE	0.00242159	1.04796	0.21911	0.486912
SSX2	FALSE	FALSE	FALSE	-0.142418	1.00822	0.440541	0.758826
SSX3	FALSE	FALSE	FALSE	-0.0263336	1.09533	0.0669123	0.207958
ST14	FALSE	FALSE	TRUE	-0.136804	0.880735	0.976338	0.999999
STAMBP	FALSE	FALSE	TRUE	-0.0250753	1.1243	0.0267375	0.107047
STAP2	FALSE	FALSE	TRUE	-0.00619904	1.16331	0.00620133	0.0347919
STAT1	TRUE	FALSE	FALSE	-0.0417873	1.09281	0.0719676	0.219457
STAT2	TRUE	FALSE	FALSE	-0.123641	0.8773	0.979515	0.999999
STAT3	TRUE	FALSE	FALSE	-0.0645795	0.920948	0.901151	0.999999
STAT4	FALSE	FALSE	FALSE	0.329112	0.978301	0.630408	0.924427
STAT5A	TRUE	FALSE	FALSE	0.0557354	1.18614	0.00234695	0.0161446
STAT6	TRUE	FALSE	FALSE	-0.00282452	0.982657	0.603348	0.907834
STK11	FALSE	FALSE	TRUE	0.0234368	1.06841	0.137729	0.355429
STK16	FALSE	FALSE	TRUE	-0.0845891	1.08707	0.0846419	0.249082
STK17A	FALSE	FALSE	TRUE	0.205828	1.20295	0.00108729	0.00886246
STK19	FALSE	FALSE	FALSE	-0.0789376	0.978937	0.626487	0.923485
STK24	FALSE	FALSE	TRUE	-0.00189748	0.875358	0.981148	0.999999
STK25	FALSE	FALSE	TRUE	-0.0743818	0.968157	0.691082	0.966239
STK3	FALSE	FALSE	TRUE	-0.219812	1.02533	0.336873	0.644505
STK33	FALSE	FALSE	TRUE	0.0112621	0.847641	0.994955	0.999999
STK38	TRUE	FALSE	FALSE	-0.111279	0.931466	0.866468	0.999999
STK38L	FALSE	FALSE	TRUE	-0.119447	1.1249	0.0261926	0.105749
STMN1	FALSE	FALSE	TRUE	-0.133857	1.37513	3.80962e-08	1.37146e-06
STRADB	FALSE	FALSE	TRUE	0.00670618	1.05081	0.206268	0.470474
STUB1	FALSE	FALSE	TRUE	0.0343778	0.853018	0.993354	0.999999
STX4	FALSE	FALSE	TRUE	-0.0745085	0.949568	0.78998	0.999999
STXBP1	TRUE	FALSE	FALSE	0.107914	0.831443	0.997929	0.999999
SUB1	FALSE	FALSE	TRUE	0.0423795	0.892104	0.962836	0.999999
SUCLA2	FALSE	FALSE	TRUE	0.170414	1.23152	0.000265983	0.00287261
SUCNR1	FALSE	FALSE	TRUE	0.0238414	1.07715	0.11047	0.302043
SULT1A1	FALSE	FALSE	FALSE	0.0185256	1.06283	0.157465	0.3905
SULT1A2	FALSE	FALSE	TRUE	-0.122221	0.812093	0.999369	0.999999
SUOX	FALSE	FALSE	TRUE	-0.0557674	1.02585	0.333866	0.641594
SUPT4H1	FALSE	FALSE	TRUE	-0.0467923	1.07882	0.105756	0.292488
SUPT5H	FALSE	FALSE	TRUE	0.0561547	0.945358	0.80964	0.999999
SUPV3L1	FALSE	FALSE	TRUE	0.0483953	1.16991	0.00472513	0.0283508
SUV39H2	FALSE	FALSE	TRUE	0.0145541	1.08532	0.0888192	0.258906
SUZ12	TRUE	FALSE	FALSE	-0.00709865	0.942048	0.824313	0.999999
SWAP70	FALSE	FALSE	TRUE	0.0118013	1.07629	0.112966	0.306927
SYF2	FALSE	FALSE	TRUE	0.0391041	1.19561	0.00152994	0.0117187
SYK	FALSE	FALSE	TRUE	-0.0590626	1.2551	7.57753e-05	0.00101034
SYNGR3	FALSE	FALSE	TRUE	-0.0734132	1.03192	0.2999	0.598692
SYPL1	FALSE	FALSE	TRUE	0.0581421	0.996428	0.515685	0.832582
SYT1	FALSE	FALSE	TRUE	0.022728	0.741559	0.999998	0.999999
TACC3	FALSE	FALSE	FALSE	-0.128717	0.959388	0.740027	0.99779
TADA2A	FALSE	FALSE	FALSE	0.235072	0.937196	0.84455	0.999999
TADA3	FALSE	FALSE	TRUE	0.0332097	1.11167	0.0405966	0.147376
TAF12	FALSE	FALSE	TRUE	-0.0730393	1.01894	0.374461	0.686617
TAF13	FALSE	FALSE	TRUE	0.0213127	1.15208	0.00969446	0.0486978
TAF15	FALSE	FALSE	FALSE	-0.033041	1.06818	0.138502	0.356574
TAF1B	FALSE	FALSE	TRUE	0.172105	1.2116	0.000719342	0.00644721
TAF5L	FALSE	FALSE	TRUE	0.0380421	1.1376	0.0167226	0.0747165
TAGAP	TRUE	FALSE	FALSE	0.00812393	0.933147	0.860263	0.999999
TAL2	FALSE	FALSE	TRUE	-0.0597603	1.09366	0.0702388	0.216428
TANK	FALSE	FALSE	TRUE	0.0257247	1.04248	0.245119	0.528238
TAP1	TRUE	FALSE	FALSE	0.0567392	1.25112	9.41826e-05	0.00122551
TBC1D9B	FALSE	FALSE	TRUE	0.231168	1.05179	0.201989	0.463778
TBCB	FALSE	FALSE	TRUE	0.00813396	0.962895	0.720901	0.983667
TBK1	TRUE	FALSE	FALSE	0.00800628	0.895534	0.957733	0.999999
TBX20	FALSE	FALSE	FALSE	-0.0178614	0.955073	0.762652	0.999999
TCEA1	FALSE	FALSE	TRUE	0.00214304	1.13012	0.0218489	0.091889
TCF12	FALSE	FALSE	FALSE	-0.0182972	1.15851	0.0075278	0.0403416
TCF4	TRUE	FALSE	FALSE	0.0698864	1.21819	0.000521177	0.00489453
TCF7L2	FALSE	FALSE	FALSE	-0.0669089	1.20736	0.000882286	0.00756245
TCIRG1	TRUE	FALSE	FALSE	-0.0467265	1.00013	0.491982	0.810122
TCTA	FALSE	FALSE	TRUE	-0.127325	0.988883	0.563981	0.876283
TCTN1	FALSE	FALSE	TRUE	-0.0614624	1.02024	0.366691	0.678127
TDRD3	FALSE	FALSE	TRUE	-0.0531789	0.937016	0.845271	0.999999
TEAD2	FALSE	FALSE	FALSE	0.0517296	0.986982	0.576071	0.885632
TEAD4	FALSE	FALSE	FALSE	-0.015812	1.18364	0.00262156	0.0175312
TERF1	FALSE	FALSE	TRUE	-0.0308533	0.929447	0.873682	0.999999
TES	FALSE	FALSE	TRUE	-0.0869959	0.834363	0.997552	0.999999
TEX10	FALSE	FALSE	TRUE	0.0941822	0.907902	0.934641	0.999999
TFAP2A	FALSE	FALSE	FALSE	-0.106159	1.10431	0.0511425	0.171821
TFAP4	FALSE	FALSE	TRUE	0.0060441	1.02062	0.364426	0.675094
TFCP2	FALSE	FALSE	FALSE	-0.0201766	0.892752	0.961911	0.999999
TFDP2	FALSE	FALSE	TRUE	-0.141834	0.879565	0.977463	0.999999
TFF2	FALSE	FALSE	TRUE	-0.101747	1.27553	2.38986e-05	0.000374065
TFG	FALSE	FALSE	TRUE	-0.00711746	1.06819	0.138493	0.356574
TFPI	FALSE	FALSE	TRUE	-0.13611	0.836739	0.997201	0.999999
TGDS	FALSE	FALSE	TRUE	-0.000264285	0.916106	0.914764	0.999999
TGFA	FALSE	FALSE	TRUE	0.0475658	0.98465	0.59082	0.898087
TGFB1	TRUE	FALSE	FALSE	0.0328426	0.985283	0.586824	0.895787
TGFBR1	FALSE	FALSE	TRUE	-0.0539116	1.04061	0.254362	0.542371
TGFBR2	FALSE	FALSE	FALSE	-0.0757617	1.11665	0.0345474	0.130687
TGIF2LY	FALSE	FALSE	FALSE	0.0610336	1.1853	0.00243622	0.0166001
TGM2	FALSE	FALSE	TRUE	0.0704158	1.26116	5.41326e-05	0.000769252
TH	FALSE	FALSE	TRUE	0.0324492	0.927888	0.879069	0.999999
THRAP3	FALSE	FALSE	TRUE	-0.0194451	0.968508	0.689051	0.965834
TICAM2	FALSE	FALSE	TRUE	0.337278	1.12604	0.0251893	0.102081
TIMM17B	FALSE	FALSE	FALSE	-0.0391956	0.969103	0.685593	0.964084
TIMM50	FALSE	FALSE	TRUE	0.0151816	0.888758	0.967328	0.999999
TIMM9	FALSE	FALSE	TRUE	-0.0456505	1.13365	0.0192835	0.0836394
TIMP2	FALSE	FALSE	TRUE	0.088852	1.07109	0.128923	0.340017
TIMP3	FALSE	FALSE	TRUE	0.167824	1.09972	0.0587721	0.188216
TIMP4	FALSE	FALSE	TRUE	-0.112261	0.968763	0.687573	0.964617
TIRAP	FALSE	FALSE	TRUE	0.480547	2.05222	1.11022e-16	1.41064e-14
TK1	FALSE	FALSE	FALSE	-0.0380843	1.26487	4.39545e-05	0.000637192
TKT	FALSE	FALSE	FALSE	0.0233534	1.01311	0.410003	0.730535
TLE1	FALSE	FALSE	TRUE	0.094024	1.01105	0.422782	0.7427
TLE2	FALSE	FALSE	TRUE	-0.0204374	1.2781	2.05875e-05	0.000331858
TLK2	FALSE	FALSE	TRUE	-0.0782894	0.918847	0.907235	0.999999
TLR2	FALSE	FALSE	FALSE	0.0669954	1.13672	0.0172647	0.0767321
TLR5	TRUE	FALSE	FALSE	-0.0154532	0.904772	0.941227	0.999999
TLR8	FALSE	FALSE	FALSE	-0.102056	1.19126	0.00186568	0.013707
TM7SF2	FALSE	FALSE	TRUE	-0.0892302	1.13106	0.0211429	0.089899
TMED10	FALSE	FALSE	TRUE	0.00357817	1.05553	0.18608	0.437317
TMED7	FALSE	FALSE	TRUE	-0.0373062	0.910698	0.928304	0.999999
TMED9	FALSE	FALSE	TRUE	0.0550585	0.878014	0.978885	0.999999
TMEM110	FALSE	FALSE	FALSE	0.0545183	1.2289	0.000304176	0.00320498
TMEM154	FALSE	FALSE	FALSE	-0.0285263	0.98041	0.617365	0.914616
TMEM174	FALSE	FALSE	TRUE	-0.00545968	1.28266	1.57525e-05	0.000270042
TMEM5	FALSE	FALSE	FALSE	-0.0499402	1.06448	0.151459	0.380409
TMEM97	FALSE	FALSE	TRUE	-0.129113	0.871072	0.984372	0.999999
TNF	FALSE	FALSE	FALSE	0.0670288	1.17058	0.00459454	0.0277212
TNFAIP1	FALSE	FALSE	TRUE	0.0594918	1.24664	0.000119986	0.00148425
TNFAIP3	TRUE	FALSE	FALSE	-0.0473354	0.992372	0.541689	0.855511
TNFRSF10A	FALSE	FALSE	TRUE	0.150135	1.3093	3.11993e-06	7.16921e-05
TNFRSF10B	FALSE	FALSE	FALSE	-0.0389175	1.0441	0.237253	0.516692
TNFRSF19	FALSE	FALSE	TRUE	0.0466235	1.12414	0.0268802	0.107124
TNFRSF1A	TRUE	FALSE	FALSE	0.51992	3.97041	1.11022e-16	1.41064e-14
TNFRSF21	FALSE	FALSE	TRUE	0.0874832	1.36234	9.36027e-08	3.15909e-06
TNFRSF6B	FALSE	FALSE	TRUE	-0.00217892	0.936869	0.845859	0.999999
TNFSF10	FALSE	FALSE	TRUE	-0.024544	1.02411	0.343902	0.650724
TNFSF13	FALSE	FALSE	TRUE	-0.0364972	1.10967	0.0432592	0.153432
TNFSF13B	FALSE	FALSE	TRUE	-0.0133138	1.03794	0.267937	0.561579
TNFSF8	FALSE	FALSE	FALSE	0.12643	1.0787	0.106084	0.292645
TNIP1	TRUE	FALSE	FALSE	0.0470593	0.966125	0.702749	0.973661
TOLLIP	FALSE	FALSE	TRUE	0.0326209	1.11464	0.0368856	0.136594
TOMM22	FALSE	FALSE	TRUE	-0.0746809	0.917894	0.909906	0.999999
TOMM34	FALSE	FALSE	TRUE	0.023286	0.960679	0.733059	0.991489
TOR1A	FALSE	FALSE	TRUE	-0.0496348	1.0505	0.207636	0.471595
TOX2	FALSE	FALSE	TRUE	0.0179457	1.10463	0.0506416	0.170649
TP53	TRUE	FALSE	FALSE	-0.0488208	0.956557	0.754989	0.999999
TP53RK	FALSE	FALSE	TRUE	0.016686	1.14289	0.013759	0.0648895
TPD52L2	FALSE	FALSE	TRUE	-0.0433426	0.939674	0.834404	0.999999
TPD52L3	FALSE	FALSE	TRUE	-0.0206877	1.25133	9.31067e-05	0.00121885
TPI1	FALSE	FALSE	TRUE	-0.0200782	1.14162	0.0144241	0.067878
TPM1	FALSE	FALSE	FALSE	-0.184025	0.924308	0.890844	0.999999
TPMT	TRUE	FALSE	FALSE	0.276259	1.18077	0.00297235	0.0192801
TRAF1	FALSE	FALSE	FALSE	0.0509933	1.06331	0.155697	0.388793
TRAF2	FALSE	FALSE	TRUE	0.237371	2.30062	1.11022e-16	1.41064e-14
TRAF4	FALSE	FALSE	TRUE	0.0487844	0.943888	0.816244	0.999999
TRAFD1	FALSE	FALSE	TRUE	0.0064763	0.975395	0.648163	0.935776
TRAK2	FALSE	FALSE	TRUE	0.109165	1.20593	0.000944681	0.0079535
TRAM2	FALSE	FALSE	TRUE	0.0036308	1.04957	0.211817	0.474628
TRAP1	FALSE	FALSE	TRUE	-0.00357131	0.95832	0.74572	0.999999
TRIB1	FALSE	FALSE	FALSE	0.0093931	0.977617	0.634607	0.92681
TRIB3	FALSE	FALSE	FALSE	-0.0648813	1.20589	0.000946319	0.0079535
TRIM13	FALSE	FALSE	TRUE	0.0406999	1.04908	0.214023	0.478065
TRIM16	FALSE	FALSE	TRUE	-0.0293115	0.819752	0.998973	0.999999
TRIM2	FALSE	FALSE	TRUE	0.0141823	1.18927	0.00204035	0.0147396
TRIM27	FALSE	FALSE	TRUE	-0.0146636	0.792327	0.999838	0.999999
TRIM29	FALSE	FALSE	FALSE	-0.0935118	1.12739	0.0240415	0.0992919
TRIM32	FALSE	FALSE	TRUE	0.0948845	1.10022	0.057901	0.186686
TRIM9	FALSE	FALSE	TRUE	0.102953	1.34582	2.9011e-07	9.08172e-06
TRIP10	FALSE	FALSE	TRUE	-0.0297924	0.996092	0.517841	0.835352
TRIP13	FALSE	FALSE	TRUE	-0.0290462	1.29584	7.15925e-06	0.000140582
TSC2	FALSE	FALSE	TRUE	0.0586922	1.10737	0.0465075	0.16143
TSC22D1	FALSE	FALSE	TRUE	-0.0484007	1.03537	0.281347	0.576509
TSC22D3	FALSE	FALSE	FALSE	-0.0269596	0.92088	0.901351	0.999999
TSEN2	FALSE	FALSE	TRUE	0.0525326	1.09387	0.0698104	0.215415
TSG101	FALSE	FALSE	TRUE	-0.050715	1.08351	0.0933207	0.266984
TSN	FALSE	FALSE	TRUE	-0.0204256	1.25807	6.43149e-05	0.000873712
TSPAN4	FALSE	FALSE	TRUE	0.0703587	0.85913	0.991016	0.999999
TSPAN6	FALSE	FALSE	FALSE	0.0534111	0.759211	0.999988	0.999999
TSPAN8	FALSE	FALSE	TRUE	-0.0425911	1.02355	0.347161	0.653195
TSSC4	FALSE	FALSE	TRUE	0.117827	1.30163	5.02461e-06	0.000108532
TSTA3	FALSE	FALSE	FALSE	-0.0578572	0.98706	0.575573	0.885632
TTK	FALSE	FALSE	TRUE	-0.0214865	1.05407	0.192207	0.446416
TTR	FALSE	FALSE	FALSE	0.0412617	1.27625	2.29198e-05	0.000361363
TUBA1A	FALSE	FALSE	TRUE	-0.0725491	0.856355	0.992153	0.999999
TUBB2A	FALSE	FALSE	TRUE	0.0621525	1.00065	0.488612	0.807499
TUBB3	FALSE	FALSE	TRUE	-0.0536922	1.1222	0.0287175	0.112577
TUBB4B	FALSE	FALSE	TRUE	0.109342	1.21382	0.00064574	0.00593531
TUBB6	FALSE	FALSE	TRUE	0.000640087	1.03533	0.281582	0.576509
TUBD1	FALSE	FALSE	TRUE	0.0145375	0.914713	0.918416	0.999999
TWF2	FALSE	FALSE	TRUE	0.0280169	1.18861	0.00210199	0.015084
TWIST2	FALSE	FALSE	FALSE	0.0823934	1.23454	0.000227443	0.00254547
TXLNA	FALSE	FALSE	TRUE	-0.0278847	1.19788	0.00137815	0.0107079
TXNDC9	FALSE	FALSE	TRUE	-0.040148	0.843534	0.995939	0.999999
TXNIP	FALSE	FALSE	FALSE	-0.0441822	1.09113	0.0755053	0.22806
TXNL1	FALSE	FALSE	TRUE	0.116271	1.32116	1.47036e-06	3.60907e-05
TXNL4B	FALSE	FALSE	TRUE	0.16305	0.990658	0.55265	0.863766
TYRO3	FALSE	FALSE	TRUE	-0.11604	0.957579	0.749636	0.999999
UBA52	FALSE	FALSE	FALSE	-0.0209083	1.0497	0.21124	0.474303
UBAP1	FALSE	FALSE	TRUE	0.0936295	1.19417	0.00163402	0.0123409
UBAP2L	FALSE	FALSE	TRUE	-0.0385286	0.85463	0.992796	0.999999
UBE2D1	FALSE	FALSE	TRUE	0.0228491	1.09329	0.0709926	0.218439
UBE2E3	FALSE	FALSE	TRUE	0.0066506	0.914382	0.919268	0.999999
UBE2J1	TRUE	FALSE	FALSE	0.0537054	0.876064	0.980567	0.999999
UBE2K	FALSE	FALSE	TRUE	0.0486402	1.07032	0.131407	0.344466
UBE2L6	TRUE	FALSE	FALSE	-0.0044682	0.915075	0.917479	0.999999
UBE2V1	FALSE	FALSE	TRUE	0.0499596	1.37643	3.4709e-08	1.2707e-06
UBE3B	FALSE	FALSE	TRUE	0.0592758	1.14794	0.0113692	0.0553097
UBE3C	FALSE	FALSE	TRUE	-0.0398862	0.902995	0.944735	0.999999
UBL5	FALSE	FALSE	TRUE	0.0202989	1.04952	0.212045	0.474628
UCHL1	FALSE	FALSE	TRUE	-0.0554751	1.02239	0.353957	0.65966
UCK2	FALSE	FALSE	FALSE	0.0374369	1.17145	0.00442868	0.0269463
UFD1L	FALSE	FALSE	FALSE	-0.062849	1.02421	0.343303	0.650724
UFM1	FALSE	FALSE	TRUE	-0.0591002	0.8323	0.997824	0.999999
UGCG	FALSE	FALSE	FALSE	0.0648081	1.18748	0.00221061	0.0154528
UGDH	FALSE	FALSE	TRUE	0.0365921	1.41333	2.30787e-09	1.1593e-07
UGP2	FALSE	FALSE	TRUE	0.0518111	1.11322	0.0386292	0.140994
UGT1A1	FALSE	FALSE	FALSE	-0.0214125	0.889896	0.965852	0.999999
UGT1A6	FALSE	FALSE	FALSE	-0.10068	1.42496	9.4942e-10	5.25832e-08
UGT1A9	FALSE	FALSE	FALSE	0.074866	0.984491	0.591826	0.898344
ULK3	FALSE	FALSE	TRUE	0.0164725	1.14616	0.0121668	0.0582771
UQCR11	FALSE	FALSE	TRUE	0.0460631	0.942728	0.821358	0.999999
UQCRFS1	FALSE	FALSE	TRUE	0.0564783	1.19203	0.00180132	0.0133706
UROD	FALSE	FALSE	TRUE	0.148827	1.15506	0.00862827	0.0444799
[truncated: 161 more rows]

## Sheet: uc_PC3
Unnamed: 0	Core Gene	HSP	Peripheral	meandiff	statistic	pval	FDR
A2M	FALSE	FALSE	TRUE	0.0022673	0.115641	0.90794	0.934644
ABAT	FALSE	FALSE	TRUE	0.0408251	1.5382	0.124037	0.231908
ABCB5	FALSE	FALSE	TRUE	-0.064334	-2.77761	0.00548794	0.0187676
ABCC3	FALSE	FALSE	TRUE	-0.0809712	-2.79177	0.00525363	0.0180747
ABCF2	FALSE	FALSE	TRUE	0.0509179	1.69919	0.0893193	0.18256
ABCF3	FALSE	FALSE	TRUE	0.0462777	1.61983	0.105306	0.205476
ABCG8	FALSE	FALSE	TRUE	-0.00746997	-0.227379	0.820134	0.877451
ABHD2	FALSE	FALSE	TRUE	-0.150546	-5.03723	4.81999e-07	1.02751e-05
ABHD4	FALSE	FALSE	TRUE	0.0765887	2.8603	0.00424264	0.0151923
ACAA1	FALSE	FALSE	TRUE	-0.0482138	-1.85892	0.0630731	0.140087
ACADM	FALSE	FALSE	TRUE	0.120145	4.03986	5.39527e-05	0.00046616
ACADS	FALSE	FALSE	TRUE	-0.164209	-5.67362	1.44369e-08	5.14541e-07
ACADSB	FALSE	FALSE	TRUE	0.120771	4.59012	4.49319e-06	6.44589e-05
ACAT2	FALSE	FALSE	TRUE	-0.020893	-1.02807	0.303944	0.443852
ACD	FALSE	FALSE	TRUE	-0.00375388	-0.212367	0.831826	0.883871
ACLY	FALSE	FALSE	TRUE	0.0492519	1.51466	0.129896	0.240108
ACTB	FALSE	FALSE	FALSE	0.0546987	2.02873	0.0425163	0.101977
ACTN2	FALSE	FALSE	TRUE	-0.194236	-5.31558	1.09004e-07	2.92517e-06
ACTN4	FALSE	FALSE	TRUE	0.188293	3.45234	0.000558442	0.00308428
ACTR3	FALSE	FALSE	FALSE	-0.129162	-1.83869	0.0659957	0.14433
ACVR1	FALSE	FALSE	TRUE	0.0316676	1.39478	0.163118	0.283592
ACY1	FALSE	FALSE	FALSE	0.066015	2.08452	0.0371423	0.0920887
ADA	TRUE	FALSE	FALSE	0.0125195	0.509486	0.610424	0.724442
ADAP2	FALSE	FALSE	TRUE	0.00832563	0.549144	0.582921	0.705007
ADAT1	FALSE	FALSE	TRUE	0.0690897	2.14512	0.0319717	0.0818491
ADC	FALSE	FALSE	FALSE	-0.0749167	-2.99744	0.0027304	0.0109456
ADCK3	FALSE	FALSE	FALSE	0.120767	3.96732	7.32791e-05	0.000616788
ADCY3	FALSE	FALSE	TRUE	-0.0194906	-0.787517	0.431001	0.571245
ADCY9	FALSE	FALSE	TRUE	0.0410451	1.96733	0.0491777	0.113652
ADH5	FALSE	FALSE	TRUE	-0.0491329	-2.15363	0.031297	0.0803924
ADI1	FALSE	FALSE	TRUE	-0.0269774	-0.296025	0.767218	0.845014
ADK	FALSE	FALSE	TRUE	-0.055959	-2.03981	0.0413997	0.100247
ADORA2A	FALSE	FALSE	TRUE	0.0987867	4.63261	3.66427e-06	5.4274e-05
ADORA2B	FALSE	FALSE	TRUE	0.0866536	2.13682	0.0326407	0.0831881
ADRB2	FALSE	FALSE	TRUE	0.284359	4.85479	1.22654e-06	2.25623e-05
ADRBK1	FALSE	FALSE	FALSE	-0.0125809	-0.371565	0.710226	0.801125
ADSL	FALSE	FALSE	TRUE	-0.0764366	-3.41177	0.00064843	0.0035049
ADSS	FALSE	FALSE	FALSE	-0.159511	-4.4423	9.01222e-06	0.000110521
AES	FALSE	FALSE	FALSE	-0.014379	-0.653736	0.513299	0.645089
AFG3L2	FALSE	FALSE	TRUE	0.00458477	0.224461	0.822404	0.878643
AFP	FALSE	FALSE	TRUE	-0.0573688	-2.59049	0.00960015	0.0297123
AGL	FALSE	FALSE	TRUE	-0.0353803	-1.46542	0.142842	0.25615
AGPAT1	FALSE	FALSE	TRUE	-0.0736487	-3.12179	0.00180355	0.00791133
AGPAT2	FALSE	FALSE	FALSE	0.00238846	0.029647	0.976349	0.984641
AGT	FALSE	FALSE	TRUE	-0.104562	-3.37015	0.000754612	0.00399366
AGTR1	TRUE	FALSE	FALSE	0.12477	4.46321	8.17774e-06	0.000101931
AHCY	FALSE	FALSE	TRUE	0.0275724	1.4225	0.154919	0.272661
AHDC1	FALSE	FALSE	TRUE	0.0717279	3.1364	0.00171616	0.00761586
AIFM1	FALSE	FALSE	FALSE	0.0351453	1.14181	0.253566	0.389485
AIRE	TRUE	FALSE	FALSE	-0.011545	-0.409182	0.682416	0.779465
AK1	FALSE	FALSE	TRUE	0.116707	1.70602	0.0880412	0.180271
AK2	TRUE	FALSE	FALSE	0.126301	3.55853	0.000374966	0.00225672
AKR1A1	FALSE	FALSE	FALSE	-0.0261301	-1.36749	0.171508	0.2937
AKR1B1	FALSE	FALSE	FALSE	-0.00638926	-0.273095	0.784787	0.855687
AKR1C1	FALSE	FALSE	TRUE	0.0265569	1.20573	0.227957	0.361592
AKR1C2	FALSE	FALSE	TRUE	-0.00622875	-0.283497	0.776803	0.852279
AKR1C3	FALSE	FALSE	TRUE	0.125585	4.73626	2.21203e-06	3.61306e-05
AKT1	FALSE	FALSE	TRUE	-0.0227062	-0.953875	0.340174	0.481649
AKT2	FALSE	FALSE	TRUE	-0.0281065	-0.99729	0.318652	0.459737
AKT3	FALSE	FALSE	TRUE	-0.0328453	-1.50507	0.132342	0.243249
AKTIP	FALSE	FALSE	TRUE	-0.0129501	-0.579462	0.562293	0.687645
ALDH1A1	FALSE	FALSE	TRUE	0.0801136	0.991149	0.321641	0.463171
ALDH1B1	FALSE	FALSE	TRUE	0.102551	2.92683	0.00343344	0.0128811
ALDH2	FALSE	FALSE	TRUE	0.0442199	1.66462	0.096026	0.192136
ALDH3A1	FALSE	FALSE	FALSE	-0.0206254	-0.904344	0.365839	0.508208
ALDH3A2	FALSE	FALSE	TRUE	0.0824602	2.52181	0.0116933	0.0353746
ALDH3B1	TRUE	FALSE	FALSE	-0.142658	-5.62611	1.90139e-08	6.56823e-07
ALDH3B2	FALSE	FALSE	TRUE	0.0387358	1.49041	0.136153	0.248452
ALDH6A1	FALSE	FALSE	TRUE	0.0465672	1.78666	0.0740287	0.156933
ALDOA	FALSE	FALSE	FALSE	0.00715465	0.198282	0.842829	0.892937
ALDOC	FALSE	FALSE	TRUE	0.471145	3.73858	0.00018627	0.00129537
ALG2	FALSE	FALSE	TRUE	0.0566184	2.51749	0.0118375	0.035528
ALG5	FALSE	FALSE	TRUE	0.0282895	0.899018	0.368668	0.511205
ALG9	FALSE	FALSE	TRUE	-0.0812944	-2.9406	0.00328458	0.0124869
AMBP	FALSE	FALSE	TRUE	0.0405094	1.78125	0.0749072	0.1585
AMIGO3	FALSE	FALSE	TRUE	-0.0215593	-0.86814	0.385342	0.526958
AMPD2	FALSE	FALSE	TRUE	-0.00986538	-0.438504	0.661032	0.761645
ANAPC5	FALSE	FALSE	TRUE	-0.0350143	-1.31154	0.189709	0.317481
ANG	FALSE	FALSE	FALSE	-0.0372826	-1.09599	0.273116	0.411749
ANKRD49	FALSE	FALSE	TRUE	0.152944	5.14474	2.73851e-07	6.37403e-06
ANKZF1	FALSE	FALSE	TRUE	0.0150105	0.704701	0.481015	0.619185
ANPEP	FALSE	FALSE	TRUE	0.00309217	0.0828522	0.933971	0.954903
ANXA1	FALSE	FALSE	FALSE	-0.137938	-5.18477	2.21233e-07	5.43162e-06
ANXA2	FALSE	FALSE	FALSE	0.0485625	1.98344	0.0473501	0.110097
ANXA5	FALSE	FALSE	FALSE	0.0444902	0.713189	0.475749	0.614486
ANXA7	FALSE	FALSE	TRUE	-0.107482	-4.05939	4.9639e-05	0.000433819
AOC3	FALSE	FALSE	TRUE	0.0355583	1.3225	0.186038	0.312944
AP1S2	FALSE	FALSE	FALSE	-0.0473999	-1.67133	0.0946933	0.19064
AP2M1	FALSE	FALSE	TRUE	-0.00628439	-0.262968	0.792582	0.861305
APEH	FALSE	FALSE	TRUE	-0.104519	-4.73576	2.21757e-06	3.61306e-05
APEX1	FALSE	FALSE	TRUE	0.0908585	3.19745	0.00139155	0.00646463
APOA1	TRUE	FALSE	FALSE	0.0525563	2.03151	0.0422346	0.101514
APOA2	TRUE	FALSE	FALSE	0.048734	0.316529	0.751609	0.833456
APOBEC3H	FALSE	FALSE	TRUE	-0.0263573	-1.05854	0.28984	0.42975
APOC2	FALSE	FALSE	TRUE	-0.077347	-2.62721	0.00862431	0.0272466
APOC3	TRUE	FALSE	FALSE	-0.0554847	-1.85208	0.0640486	0.141977
APOH	FALSE	FALSE	FALSE	-0.0779969	-3.65701	0.000256709	0.00169589
APOM	FALSE	FALSE	TRUE	-0.00513809	-0.246834	0.805043	0.867838
APRT	TRUE	FALSE	FALSE	0.0154754	0.523336	0.600754	0.717175
ARAF	FALSE	FALSE	FALSE	0.0951689	2.94923	0.00319429	0.012287
ARF1	FALSE	FALSE	TRUE	0.0137129	0.590021	0.555192	0.681952
ARF6	FALSE	FALSE	FALSE	0.0891034	4.13155	3.63759e-05	0.000338667
ARFIP2	FALSE	FALSE	TRUE	0.00429051	0.161799	0.871468	0.91436
ARG1	TRUE	FALSE	FALSE	0.0494421	1.56063	0.118649	0.22497
ARG2	FALSE	FALSE	TRUE	0.065973	1.57053	0.116329	0.221491
ARHGEF19	FALSE	FALSE	TRUE	-0.0108497	-0.435601	0.663137	0.763177
ARHGEF2	FALSE	FALSE	TRUE	0.0285774	1.74816	0.080472	0.167632
ARHGEF3	FALSE	FALSE	TRUE	0.00707276	0.33634	0.736623	0.82123
ARHGEF7	FALSE	FALSE	TRUE	0.0937788	3.62076	0.000295439	0.0018745
ARHGEF9	FALSE	FALSE	FALSE	-0.00687323	-0.317241	0.751068	0.833262
ARIH1	FALSE	FALSE	TRUE	0.0514439	2.88814	0.00388499	0.0142242
ARL4C	FALSE	FALSE	TRUE	-0.113527	-3.22135	0.00128064	0.00608573
ARNTL	FALSE	FALSE	TRUE	0.0336818	1.09513	0.273492	0.412044
ARPC1A	FALSE	FALSE	TRUE	-0.0910104	-3.20821	0.00134058	0.00629336
ARPC1B	TRUE	FALSE	FALSE	-0.0585992	-2.69584	0.0070348	0.0230551
ARPC3	FALSE	FALSE	FALSE	-0.0536626	-2.07769	0.0377673	0.0934353
ARPC4	FALSE	FALSE	FALSE	0.0633496	2.40448	0.0162165	0.0463061
ARRB1	FALSE	FALSE	TRUE	-0.0352771	-1.12304	0.261451	0.39705
ASAH1	FALSE	FALSE	FALSE	0.0725709	2.11684	0.0343022	0.0862661
ASAP2	FALSE	FALSE	TRUE	-0.0885492	-3.52262	0.000429532	0.00250439
ASCC3	FALSE	FALSE	TRUE	-0.0190645	-0.871556	0.383475	0.525034
ASCL2	FALSE	FALSE	TRUE	0.0209053	1.24122	0.214557	0.345625
ASCL4	FALSE	FALSE	TRUE	0.0601153	2.82792	0.00469611	0.0164797
ASF1A	FALSE	FALSE	TRUE	-0.0579139	-1.90671	0.0565919	0.127178
ASF1B	FALSE	FALSE	TRUE	-0.0136274	-0.342856	0.731715	0.817757
ASGR2	FALSE	FALSE	FALSE	-0.00581109	-0.182681	0.855052	0.902162
ASH2L	FALSE	FALSE	TRUE	-7.45209e-05	-0.00321822	0.997432	0.998308
ASMTL	FALSE	FALSE	FALSE	0.0390483	1.48327	0.138039	0.250093
ASNA1	FALSE	FALSE	FALSE	0.104957	3.63359	0.000281142	0.00181667
ASNS	FALSE	FALSE	TRUE	0.135786	2.28706	0.0222168	0.0603292
ASPH	FALSE	FALSE	TRUE	0.0250733	0.926313	0.354309	0.496425
ASPHD1	FALSE	FALSE	TRUE	0.00451244	0.327915	0.742984	0.826706
ASS1	TRUE	FALSE	FALSE	0.0406806	1.63916	0.101218	0.199548
ATAD1	FALSE	FALSE	TRUE	0.10615	5.17425	2.34034e-07	5.67906e-06
ATF2	FALSE	FALSE	TRUE	0.0299359	0.898017	0.369202	0.511634
ATF4	FALSE	FALSE	FALSE	-0.063294	-2.6005	0.00932473	0.029057
ATG10	FALSE	FALSE	TRUE	-0.0161166	-0.794219	0.42709	0.566721
ATG16L1	FALSE	FALSE	TRUE	0.0309432	1.17132	0.241502	0.377824
ATG3	FALSE	FALSE	TRUE	-0.00518263	-0.234855	0.814327	0.873532
ATG4A	FALSE	FALSE	FALSE	-0.0197887	-0.723483	0.469403	0.608357
ATG5	FALSE	FALSE	TRUE	-0.00135554	-0.047644	0.962001	0.976557
ATG7	FALSE	FALSE	TRUE	0.0225208	0.738877	0.460002	0.599923
ATIC	FALSE	FALSE	TRUE	-0.0271975	-0.853742	0.393272	0.535234
ATMIN	FALSE	FALSE	TRUE	0.0362318	1.39998	0.161556	0.281951
ATOX1	FALSE	FALSE	TRUE	0.0373645	1.28851	0.197602	0.326379
ATP1A3	FALSE	FALSE	TRUE	-0.0864262	-3.69678	0.000219722	0.00150055
ATP1B1	FALSE	FALSE	TRUE	-0.0452222	-1.67422	0.0941235	0.189828
ATP5A1	FALSE	FALSE	FALSE	0.054047	0.882639	0.377456	0.518037
ATP5B	FALSE	FALSE	FALSE	-0.0739932	-2.83367	0.00461243	0.0162863
ATP5C1	FALSE	FALSE	FALSE	0.0679354	2.69761	0.00699769	0.0229665
ATP5D	FALSE	FALSE	FALSE	-0.0992947	-4.20328	2.65752e-05	0.000261285
ATP5F1	FALSE	FALSE	FALSE	0.0203002	0.723649	0.469301	0.608357
ATP5H	FALSE	FALSE	FALSE	0.0202348	0.760032	0.447257	0.588007
ATP5L	FALSE	FALSE	FALSE	0.0127377	0.534002	0.593354	0.712337
ATP5S	FALSE	FALSE	FALSE	0.0347632	1.82432	0.0681393	0.147603
ATP6V0A1	FALSE	FALSE	TRUE	-0.0473768	-1.74623	0.0808069	0.167924
ATP6V0B	FALSE	FALSE	TRUE	-0.054447	-1.7449	0.081039	0.168198
ATP6V0C	FALSE	FALSE	TRUE	0.0247501	1.16171	0.245386	0.382849
ATP6V1D	FALSE	FALSE	TRUE	0.00464522	0.146369	0.883633	0.925421
ATP6V1F	FALSE	FALSE	TRUE	-0.0283564	-1.17955	0.238213	0.374733
AURKAIP1	FALSE	FALSE	TRUE	-0.152945	-4.95729	7.28592e-07	1.48346e-05
AURKB	FALSE	FALSE	FALSE	0.0207704	1.02508	0.305354	0.445625
AXIN2	FALSE	FALSE	TRUE	0.0490081	2.17094	0.0299629	0.0778421
AXL	FALSE	FALSE	TRUE	0.0855954	2.86222	0.00421712	0.0151246
AZGP1	FALSE	FALSE	TRUE	0.100636	3.07819	0.00208924	0.00897468
B2M	TRUE	FALSE	FALSE	-0.0886723	-3.62257	0.000293378	0.00186926
B3GAT3	FALSE	FALSE	TRUE	0.019453	0.77714	0.437098	0.578318
B3GNT1	FALSE	FALSE	FALSE	-0.0030377	-0.119412	0.904951	0.934025
B4GALT3	FALSE	FALSE	TRUE	0.133624	3.67222	0.000241925	0.00162303
B4GALT4	FALSE	FALSE	TRUE	0.0728627	2.29534	0.021738	0.0592549
BACH1	TRUE	FALSE	FALSE	0.007125	0.234712	0.814438	0.873532
BAD	FALSE	FALSE	TRUE	-0.104303	-3.62859	0.000286637	0.00183226
BAG1	FALSE	FALSE	TRUE	0.194532	4.43501	9.32211e-06	0.00011371
BAG6	FALSE	FALSE	TRUE	0.0328442	1.3927	0.163747	0.284299
BAMBI	FALSE	FALSE	TRUE	0.0397848	1.4834	0.138006	0.250093
BATF3	TRUE	FALSE	FALSE	0.0239365	0.812467	0.416546	0.556615
BAX	TRUE	FALSE	FALSE	-0.0676882	-3.07505	0.00211135	0.00902624
BCAT2	FALSE	FALSE	TRUE	-0.0249429	-0.597275	0.55034	0.67807
BCCIP	FALSE	FALSE	TRUE	0.0548639	1.94535	0.0517657	0.11879
BCKDK	FALSE	FALSE	TRUE	0.0619945	2.42167	0.0154702	0.0446491
BCL10	TRUE	FALSE	FALSE	0.196297	6.64737	3.16677e-11	2.67533e-09
BCL2L1	FALSE	FALSE	TRUE	-0.0518191	-2.41336	0.0158273	0.0453544
BCL2L11	FALSE	FALSE	FALSE	-0.108047	-4.06216	4.90559e-05	0.000430371
BCL2L2	FALSE	FALSE	TRUE	0.123333	3.74968	0.000178231	0.00125477
BCL6	FALSE	FALSE	FALSE	-0.17089	-7.07836	1.57404e-12	1.7097e-10
BCL6B	FALSE	FALSE	TRUE	-0.140664	-5.07781	3.89883e-07	8.46974e-06
BEND5	FALSE	FALSE	TRUE	0.053898	2.09093	0.0365634	0.09095
BHMT	FALSE	FALSE	TRUE	0.0236924	1.11747	0.263825	0.399857
BHMT2	FALSE	FALSE	FALSE	-0.00989172	-0.385841	0.699624	0.792473
BID	FALSE	FALSE	TRUE	-0.0338883	-1.7039	0.0884355	0.180916
BIK	FALSE	FALSE	TRUE	-0.0260187	-0.90614	0.364887	0.507695
BIRC2	FALSE	FALSE	TRUE	-0.0227029	-1.02402	0.305854	0.44607
BIRC5	FALSE	FALSE	TRUE	0.0414777	2.01946	0.043471	0.103541
BLCAP	FALSE	FALSE	TRUE	0.0256474	1.00287	0.315952	0.456789
BLMH	FALSE	FALSE	TRUE	0.0331458	1.39046	0.164424	0.284777
BLVRA	FALSE	FALSE	TRUE	-0.0525821	-3.36901	0.000757717	0.00400082
BLZF1	FALSE	FALSE	TRUE	-0.0330818	-1.21256	0.225332	0.358176
BMI1	FALSE	FALSE	TRUE	0.101719	3.85762	0.000115337	0.000897899
BMP4	FALSE	FALSE	TRUE	-0.00176299	-0.108219	0.913824	0.939323
BMPR1A	FALSE	FALSE	TRUE	-0.00153658	-0.0465906	0.962841	0.976975
BNIP1	FALSE	FALSE	TRUE	-0.0116381	-0.410532	0.681426	0.778724
BNIP3	FALSE	FALSE	TRUE	0.0054511	0.21818	0.827294	0.881638
BNIP3L	FALSE	FALSE	TRUE	0.438674	4.62951	3.71935e-06	5.47344e-05
BOLA1	FALSE	FALSE	TRUE	0.0330291	1.45744	0.145031	0.258854
BPHL	FALSE	FALSE	TRUE	-0.0621988	-1.84827	0.0645976	0.14264
BRAF	FALSE	FALSE	TRUE	-0.0343367	-1.30952	0.190394	0.317928
BRCA1	FALSE	FALSE	FALSE	0.0124946	0.569849	0.568795	0.693064
BRD3	FALSE	FALSE	TRUE	-0.128473	-5.89999	3.77375e-09	1.68783e-07
BRD4	FALSE	FALSE	TRUE	0.190303	3.86596	0.000111473	0.000876796
BRF2	TRUE	FALSE	FALSE	0.0606872	2.42224	0.0154456	0.0446491
BRMS1L	FALSE	FALSE	TRUE	0.0546287	2.78423	0.00537727	0.0184168
BRP44	FALSE	FALSE	FALSE	0.0220551	1.36663	0.171778	0.293942
BRPF1	FALSE	FALSE	TRUE	-0.00830236	-0.35203	0.724825	0.812445
BTG1	FALSE	FALSE	TRUE	0.0217967	0.928298	0.353279	0.495286
BTG3	FALSE	FALSE	TRUE	0.0812704	3.773	0.000162386	0.00116479
BTK	FALSE	FALSE	FALSE	-0.0386402	-2.69316	0.00709175	0.0231752
BTRC	FALSE	FALSE	TRUE	0.0184295	0.604	0.54586	0.674123
BUB1B	FALSE	FALSE	FALSE	-0.00479346	-0.24681	0.805061	0.867838
BUB3	FALSE	FALSE	TRUE	0.0553593	1.44915	0.147332	0.262098
BUD13	FALSE	FALSE	TRUE	-0.000574324	-0.0295666	0.976413	0.984641
BUD31	FALSE	FALSE	TRUE	0.0471242	2.04806	0.0405851	0.0989045
BZW2	FALSE	FALSE	TRUE	0.0542886	1.91619	0.0553745	0.124935
C16ORF5	FALSE	FALSE	FALSE	-0.0939334	-3.18247	0.00146549	0.0067259
C16ORF80	FALSE	FALSE	FALSE	0.0696036	3.17082	0.00152547	0.00690394
C19ORF10	FALSE	FALSE	FALSE	0.160364	3.80888	0.000140578	0.00103438
C1QA	TRUE	FALSE	FALSE	-0.0183597	-0.88983	0.373582	0.514304
C1S	TRUE	FALSE	FALSE	0.0258948	1.15734	0.247166	0.38405
C2	FALSE	FALSE	TRUE	-0.108437	-3.07107	0.00213966	0.00906323
C5ORF62	FALSE	FALSE	FALSE	-0.0183782	-0.658811	0.510035	0.642757
CAB39	FALSE	FALSE	TRUE	-0.00932474	-0.36489	0.715203	0.80403
CALCOCO2	FALSE	FALSE	TRUE	0.0169527	0.5115	0.609014	0.723145
CALM1	FALSE	FALSE	TRUE	0.0818186	1.9887	0.0467658	0.109144
CALM2	FALSE	FALSE	TRUE	0.0248188	0.814272	0.415512	0.55621
CALM3	FALSE	FALSE	TRUE	0.0863861	3.07909	0.00208294	0.00897118
CALR	TRUE	FALSE	FALSE	0.0228496	0.960367	0.336898	0.4779
CALU	FALSE	FALSE	TRUE	-0.0553295	-1.48121	0.138588	0.25069
CAMK1	FALSE	FALSE	TRUE	-0.0389497	-1.22599	0.220237	0.353278
CAMK2D	FALSE	FALSE	TRUE	-0.0426487	-1.28028	0.200482	0.329704
CAMLG	FALSE	FALSE	TRUE	-0.0174865	-0.848951	0.395932	0.537572
CANT1	TRUE	FALSE	FALSE	0.0742445	2.26619	0.0234647	0.0631167
CAPG	FALSE	FALSE	FALSE	0.0875437	2.03468	0.0419138	0.100965
CAPN1	FALSE	FALSE	TRUE	0.0792616	2.41518	0.0157482	0.0452414
CAPNS2	FALSE	FALSE	TRUE	-0.0171924	-0.566631	0.57098	0.693736
CARD9	TRUE	FALSE	FALSE	0.0919538	3.75068	0.000177522	0.00125477
CARS	FALSE	FALSE	FALSE	0.0673253	2.64938	0.00807872	0.0258451
CASD1	FALSE	FALSE	TRUE	-0.0190807	-0.817795	0.413497	0.554306
CASK	FALSE	FALSE	FALSE	0.0119922	0.524272	0.600103	0.717043
CASP14	FALSE	FALSE	TRUE	0.051139	1.22327	0.22126	0.354172
CASP2	FALSE	FALSE	FALSE	-0.016023	-0.736591	0.461392	0.601391
CASP3	FALSE	FALSE	TRUE	0.079853	2.83026	0.00466191	0.0164356
CASP6	FALSE	FALSE	TRUE	-0.0958437	-3.52209	0.000430391	0.00250439
CASP7	FALSE	FALSE	TRUE	0.00557104	0.198713	0.842492	0.892937
CASP9	FALSE	FALSE	TRUE	0.161195	6.39264	1.71588e-10	1.05782e-08
CAT	FALSE	FALSE	TRUE	0.130902	4.9516	7.50173e-07	1.501e-05
CAV1	TRUE	FALSE	FALSE	0.0515853	2.12721	0.0334316	0.0843556
CBFB	FALSE	FALSE	FALSE	0.0101184	0.240618	0.809857	0.872183
CBLB	FALSE	FALSE	TRUE	0.0619206	2.48939	0.0128151	0.038161
CBLC	FALSE	FALSE	TRUE	0.0345912	1.37532	0.16907	0.291055
CBR1	FALSE	FALSE	TRUE	0.00622092	0.36193	0.717413	0.805556
CBR3	FALSE	FALSE	TRUE	0.226154	3.07351	0.00212223	0.00903076
CBS	FALSE	FALSE	TRUE	0.143509	5.57112	2.60801e-08	8.3787e-07
CBX6	FALSE	FALSE	TRUE	0.175439	4.92391	8.64204e-07	1.66425e-05
CBX7	FALSE	FALSE	TRUE	0.0352471	1.39164	0.164066	0.28459
CCBL1	FALSE	FALSE	FALSE	-0.102251	-3.85036	0.000118804	0.000921023
CCDC150	FALSE	FALSE	TRUE	0.00284167	0.18051	0.856756	0.903496
CCDC90A	FALSE	FALSE	FALSE	0.0507466	1.98347	0.0473467	0.110097
CCDC92	FALSE	FALSE	TRUE	0.0277024	1.22467	0.220735	0.353579
CCL2	TRUE	FALSE	FALSE	0.0802768	1.39261	0.163774	0.284299
CCNC	FALSE	FALSE	TRUE	0.127416	3.08014	0.0020756	0.00896676
CCND1	FALSE	FALSE	TRUE	-0.0571456	-3.05924	0.00222584	0.0092818
CCND2	FALSE	FALSE	TRUE	0.0213148	1.02911	0.303458	0.44371
CCND3	TRUE	FALSE	FALSE	-0.115973	-4.56859	4.97902e-06	6.88312e-05
CCNE1	FALSE	FALSE	TRUE	0.0474255	2.28356	0.022422	0.0607417
CCNG1	FALSE	FALSE	TRUE	0.0579543	2.02313	0.0430909	0.103138
CCNH	FALSE	FALSE	TRUE	-0.090018	-4.19637	2.73972e-05	0.000268211
CCNL1	FALSE	FALSE	FALSE	-0.03448	-1.7731	0.0762471	0.160295
CCP110	FALSE	FALSE	TRUE	0.12866	4.83901	1.32771e-06	2.4228e-05
CCRL2	FALSE	FALSE	TRUE	0.134266	4.22411	2.42377e-05	0.000241425
CCRN4L	FALSE	FALSE	FALSE	-0.154751	-5.47198	4.5762e-08	1.39177e-06
CCT7	FALSE	FALSE	TRUE	-0.0598587	-2.40386	0.0162441	0.0463161
CD14	TRUE	FALSE	FALSE	-0.0132795	-0.434165	0.66418	0.763606
CD19	TRUE	FALSE	FALSE	0.134795	5.47827	4.41709e-08	1.36154e-06
CD24	FALSE	FALSE	FALSE	0.127376	5.7437	9.58027e-09	3.70383e-07
CD2BP2	FALSE	FALSE	TRUE	-0.0418096	-1.57688	0.11486	0.219244
CD320	FALSE	FALSE	TRUE	0.0281427	1.44965	0.147192	0.262095
CD40	TRUE	FALSE	FALSE	0.325878	9.50351	2.58588e-21	1.4746e-18
CD44	TRUE	FALSE	FALSE	-0.0948357	-3.78154	0.000156923	0.00113633
CD55	TRUE	FALSE	FALSE	-0.000327035	-0.0178658	0.985746	0.991397
CD59	FALSE	FALSE	FALSE	0.188748	4.94806	7.63902e-07	1.51518e-05
CD81	TRUE	FALSE	FALSE	-0.0563879	-2.79459	0.00520821	0.0179656
CD83	FALSE	FALSE	TRUE	-0.0142795	-0.280603	0.779022	0.852842
CD97	FALSE	FALSE	FALSE	0.0273366	1.3851	0.166059	0.286956
CDC20	FALSE	FALSE	TRUE	-0.0159473	-0.627453	0.530379	0.660008
CDC25A	FALSE	FALSE	TRUE	0.0595204	2.1795	0.0293215	0.0763496
CDC25B	FALSE	FALSE	TRUE	-0.0276671	-1.3414	0.179826	0.303863
CDC25C	FALSE	FALSE	TRUE	0.0903648	3.35272	0.000803691	0.00419341
CDC42SE1	FALSE	FALSE	FALSE	0.0934024	2.74882	0.00599367	0.0202842
CDC45	FALSE	FALSE	TRUE	0.0450512	2.4847	0.0129852	0.0385045
CDC7	FALSE	FALSE	FALSE	0.0373652	0.810584	0.417627	0.55708
CDCA4	FALSE	FALSE	FALSE	0.0192581	0.969962	0.332093	0.474329
CDCA8	FALSE	FALSE	FALSE	0.0287658	0.826935	0.408297	0.549489
CDIPT	FALSE	FALSE	TRUE	-0.0690316	-2.53471	0.0112716	0.0343763
CDK1	FALSE	FALSE	FALSE	0.0434213	1.58017	0.114105	0.218807
CDK10	FALSE	FALSE	TRUE	0.141587	6.16363	7.43195e-10	3.99484e-08
CDK16	FALSE	FALSE	FALSE	-0.00667465	-0.117822	0.906211	0.934057
CDK2	FALSE	FALSE	TRUE	0.127258	4.39705	1.11059e-05	0.000131256
CDK4	FALSE	FALSE	FALSE	0.0966643	4.2536	2.126e-05	0.000216095
CDK5	FALSE	FALSE	TRUE	-0.0465768	-1.73161	0.0833784	0.17227
CDK6	FALSE	FALSE	TRUE	0.0656826	1.89587	0.0580114	0.13024
CDK7	FALSE	FALSE	TRUE	-0.0702831	-4.12081	3.81101e-05	0.000348675
CDK8	FALSE	FALSE	TRUE	0.073073	3.08831	0.00201942	0.00875722
CDK9	FALSE	FALSE	TRUE	-0.0549279	-2.22861	0.0258655	0.0686836
CDKAL1	FALSE	FALSE	TRUE	0.088749	2.12866	0.0333112	0.0842382
CDKN1A	FALSE	FALSE	FALSE	0.0898592	3.53037	0.000417161	0.00244815
CDKN1B	FALSE	FALSE	TRUE	0.211001	3.07475	0.00211346	0.00902624
CDKN2C	FALSE	FALSE	TRUE	0.0593066	1.58492	0.113021	0.217737
CDO1	FALSE	FALSE	TRUE	0.0112432	0.448964	0.653469	0.75817
CDX2	FALSE	FALSE	FALSE	0.0775064	2.30002	0.021471	0.0587233
CEBPG	FALSE	FALSE	TRUE	0.0172857	0.499267	0.617604	0.731062
CEP55	FALSE	FALSE	FALSE	-0.0950013	-3.55514	0.000379819	0.00227973
CEP72	FALSE	FALSE	TRUE	-0.037052	-1.45929	0.144523	0.25815
CEPT1	FALSE	FALSE	FALSE	0.0407966	1.64297	0.100427	0.19816
CERS2	FALSE	FALSE	TRUE	0.0722624	2.21521	0.0267718	0.0707607
CERS3	FALSE	FALSE	TRUE	0.0847692	3.22283	0.00127408	0.00606715
CERS4	FALSE	FALSE	TRUE	0.00141944	0.0331269	0.973574	0.983927
CETN3	FALSE	FALSE	TRUE	-0.00707479	-0.400639	0.688696	0.783499
CFB	TRUE	FALSE	FALSE	0.208657	6.36613	2.03851e-10	1.19227e-08
CFL1	FALSE	FALSE	TRUE	0.0671125	2.52086	0.0117249	0.0353762
CFLAR	FALSE	FALSE	TRUE	0.0461848	2.64281	0.00823718	0.0262783
CGRRF1	FALSE	FALSE	TRUE	-0.0724255	-3.0401	0.00237219	0.0097495
CHAF1B	FALSE	FALSE	TRUE	-0.053315	-2.00216	0.0452995	0.106744
CHCHD7	FALSE	FALSE	TRUE	0.0635413	2.92483	0.00345555	0.0129427
CHEK2	FALSE	FALSE	TRUE	-0.0508544	-2.10322	0.0354754	0.0886301
CHGA	FALSE	FALSE	TRUE	0.0646231	2.44781	0.0143927	0.0419048
CHMP4A	FALSE	FALSE	TRUE	0.0293094	1.08379	0.278487	0.41764
CHMP6	FALSE	FALSE	TRUE	0.0344707	1.20679	0.227547	0.361193
CHN1	FALSE	FALSE	TRUE	-0.0325894	-1.64832	0.0993232	0.196493
CHRAC1	FALSE	FALSE	TRUE	0.095011	3.31842	0.000909067	0.00463099
CHRM3	FALSE	FALSE	TRUE	-0.0309501	-1.17823	0.238737	0.375041
CIAPIN1	FALSE	FALSE	TRUE	-0.0191221	-0.515179	0.606442	0.721557
CIRBP	FALSE	FALSE	TRUE	0.0990048	3.65934	0.000254394	0.00168684
CISD1	FALSE	FALSE	TRUE	0.0295897	1.55468	0.12006	0.226891
CISH	FALSE	FALSE	TRUE	-0.0397884	-0.840055	0.400901	0.542382
CKB	FALSE	FALSE	TRUE	0.160792	4.34604	1.40221e-05	0.000155264
CKS1B	FALSE	FALSE	TRUE	0.144662	3.18336	0.00146097	0.00671867
CLCN5	FALSE	FALSE	FALSE	0.0758336	3.54412	0.000396033	0.00235248
CLIC4	FALSE	FALSE	TRUE	-0.00557855	-0.304145	0.761024	0.840221
CLK1	FALSE	FALSE	TRUE	-0.00933399	-0.312532	0.754644	0.835915
CLK2	FALSE	FALSE	TRUE	-0.0208804	-0.659145	0.509821	0.642757
CLK3	FALSE	FALSE	FALSE	-0.0923108	-4.923	8.68242e-07	1.66425e-05
CLOCK	FALSE	FALSE	FALSE	-0.0198851	-0.705322	0.480629	0.619185
CLPB	FALSE	FALSE	TRUE	-0.0233397	-0.842466	0.399551	0.541197
CLPTM1	FALSE	FALSE	TRUE	0.0272805	0.957525	0.338329	0.479335
CLTA	FALSE	FALSE	TRUE	-0.0275305	-1.3268	0.184609	0.311
CMPK1	FALSE	FALSE	TRUE	-0.039987	-1.35505	0.175438	0.298861
CNDP2	FALSE	FALSE	TRUE	-0.0649099	-2.46774	0.0136164	0.0401279
CNOT3	FALSE	FALSE	TRUE	0.0903099	3.8327	0.000127654	0.000965841
CNOT4	FALSE	FALSE	TRUE	0.0307907	1.22023	0.22241	0.354519
CNOT7	FALSE	FALSE	TRUE	0.0674414	1.71444	0.0864835	0.17756
CNOT8	FALSE	FALSE	TRUE	0.16508	5.76762	8.31984e-09	3.27199e-07
CNPY3	FALSE	FALSE	FALSE	-0.0178164	-0.627878	0.530101	0.660008
COASY	FALSE	FALSE	TRUE	-0.0330425	-1.3105	0.190062	0.317838
COBL	FALSE	FALSE	TRUE	0.00695635	0.371411	0.710341	0.801125
COG2	FALSE	FALSE	TRUE	0.0723481	2.64991	0.00806624	0.0258414
COG7	FALSE	FALSE	TRUE	-0.0574237	-1.93109	0.0535046	0.122115
COMT	FALSE	FALSE	TRUE	0.034368	1.15513	0.248072	0.38441
COPS2	FALSE	FALSE	TRUE	0.0154648	0.641584	0.521161	0.652636
COPS4	FALSE	FALSE	TRUE	0.00252156	0.121048	0.903656	0.933597
COPS5	FALSE	FALSE	TRUE	0.0081694	0.267145	0.789364	0.858626
COPZ1	FALSE	FALSE	TRUE	-0.0111046	-0.453632	0.650105	0.756191
COQ3	FALSE	FALSE	TRUE	-0.0172412	-0.670132	0.502792	0.640089
CORO1A	TRUE	FALSE	FALSE	0.274976	8.65543	5.8068e-18	2.64906e-15
COX4I1	FALSE	FALSE	TRUE	-0.0317183	-1.15789	0.246942	0.383964
COX5A	FALSE	FALSE	TRUE	-0.0406179	-1.47549	0.140118	0.252855
COX5B	FALSE	FALSE	TRUE	-0.187228	-5.11466	3.21145e-07	7.25278e-06
COX6B2	FALSE	FALSE	TRUE	-0.0990952	-4.36298	1.29811e-05	0.000145861
COX7B	FALSE	FALSE	FALSE	-0.0382734	-1.39632	0.162654	0.283433
CPD	FALSE	FALSE	TRUE	-0.038317	-1.45101	0.146814	0.261627
CPE	FALSE	FALSE	TRUE	0.00950571	0.366129	0.714278	0.803783
CPLX2	FALSE	FALSE	TRUE	-0.0451993	-3.22467	0.00126592	0.00604095
CPSF4	FALSE	FALSE	TRUE	-0.0565956	-1.202	0.229398	0.362868
CPT1A	FALSE	FALSE	TRUE	-0.14691	-5.30937	1.12769e-07	2.991e-06
CRABP1	FALSE	FALSE	TRUE	0.486752	5.71815	1.11314e-08	4.1624e-07
CRCP	FALSE	FALSE	TRUE	-0.0181607	-0.707785	0.479098	0.618113
CREB1	TRUE	FALSE	FALSE	-0.00745899	-0.275239	0.783139	0.855118
CREB3	FALSE	FALSE	FALSE	-0.021775	-0.858727	0.390515	0.5318
CREB3L1	FALSE	FALSE	FALSE	-0.0225616	-0.931502	0.35162	0.493871
CREB3L4	FALSE	FALSE	FALSE	0.00670695	0.251203	0.801663	0.867043
CRK	FALSE	FALSE	TRUE	0.0522469	3.02713	0.00247621	0.0101223
CRKL	FALSE	FALSE	TRUE	0.0780064	2.65388	0.00797196	0.0255753
CROT	FALSE	FALSE	TRUE	0.0257818	0.842824	0.399351	0.541197
CRX	FALSE	FALSE	TRUE	0.138238	6.46784	1.04878e-10	7.24928e-09
CRY1	FALSE	FALSE	TRUE	0.0270707	0.907118	0.36437	0.507404
CRYAA	FALSE	FALSE	FALSE	0.00597392	0.234101	0.814912	0.873532
CRYZ	FALSE	FALSE	TRUE	0.0777869	3.18147	0.00147055	0.00673238
CS	FALSE	FALSE	TRUE	0.0269448	2.04308	0.0410753	0.0995672
CSF3	FALSE	FALSE	TRUE	0.0159793	0.638413	0.523222	0.654314
CSK	TRUE	FALSE	FALSE	-0.0426912	-1.57796	0.114612	0.219053
CSNK1A1	FALSE	FALSE	TRUE	-0.086096	-2.50438	0.0122851	0.0366785
CSNK1A1L	FALSE	FALSE	TRUE	0.0631918	2.43923	0.014739	0.0428275
CSNK1D	FALSE	FALSE	TRUE	-0.0208753	-0.656492	0.511525	0.643214
CSNK1E	FALSE	FALSE	TRUE	-0.0642981	-2.4209	0.0155029	0.0446491
CSNK1G2	FALSE	FALSE	TRUE	-0.0405865	-1.25393	0.209903	0.340048
CSNK1G3	FALSE	FALSE	TRUE	-0.0075419	-0.384339	0.700737	0.792847
CSNK2A1	FALSE	FALSE	TRUE	-0.0324591	-1.0379	0.299344	0.440519
CSNK2A2	FALSE	FALSE	TRUE	-0.0291237	-1.01752	0.308934	0.449125
CSNK2B	FALSE	FALSE	TRUE	-0.159155	-4.62058	3.88273e-06	5.67725e-05
CTBP1	FALSE	FALSE	TRUE	0.256769	8.13796	4.58507e-16	1.74309e-13
CTBP2	FALSE	FALSE	TRUE	-0.0179096	-0.725941	0.467895	0.607779
CTCF	FALSE	FALSE	FALSE	0.0258818	1.00781	0.313575	0.454425
CTCFL	FALSE	FALSE	FALSE	-0.0997431	-2.93323	0.00336349	0.0127137
CTGF	FALSE	FALSE	FALSE	-0.0706805	-2.52102	0.0117195	0.0353762
CTH	FALSE	FALSE	TRUE	0.144607	1.84571	0.0649696	0.142956
CTLA4	TRUE	FALSE	FALSE	-0.0112884	-0.346364	0.729078	0.815609
CTNNBIP1	FALSE	FALSE	TRUE	-0.0364051	-1.58416	0.113195	0.217889
CTSD	FALSE	FALSE	FALSE	-0.0738739	-1.94136	0.052247	0.119654
CTSK	TRUE	FALSE	FALSE	0.0117563	0.538723	0.590092	0.71029
CTSL1	FALSE	FALSE	FALSE	-0.0646001	-2.62938	0.00856951	0.0271487
CTSL2	FALSE	FALSE	FALSE	-0.0382402	-1.38295	0.166715	0.287596
CTTN	FALSE	FALSE	TRUE	0.0148099	0.605258	0.545023	0.67382
CUL2	FALSE	FALSE	TRUE	-0.0129038	-0.493968	0.621341	0.734723
CXADR	FALSE	FALSE	TRUE	-0.0076247	-0.371182	0.710511	0.801125
CXCL1	TRUE	FALSE	FALSE	-0.194026	-5.18557	2.2029e-07	5.43162e-06
CXCL2	FALSE	FALSE	TRUE	0.0139529	0.679346	0.496937	0.634666
CXCR2	FALSE	FALSE	TRUE	-0.00530784	-0.18669	0.851908	0.900882
CXCR4	TRUE	FALSE	FALSE	0.112818	3.82714	0.000130564	0.000976445
CXCR7	FALSE	FALSE	FALSE	-0.123657	-3.03229	0.00243433	0.00996897
CYB561	FALSE	FALSE	TRUE	-0.00203651	-0.0627291	0.949984	0.967372
CYB5A	FALSE	FALSE	FALSE	-0.0168996	-0.524365	0.600038	0.717043
CYC1	FALSE	FALSE	TRUE	-0.0725813	-2.68202	0.00733197	0.0238237
CYCS	FALSE	FALSE	TRUE	0.103355	2.76126	0.00577014	0.019615
CYP1A1	FALSE	FALSE	TRUE	-0.0737897	-2.87377	0.00406607	0.0146984
CYP20A1	FALSE	FALSE	TRUE	-0.0332551	-1.48816	0.136746	0.248936
CYP24A1	FALSE	FALSE	TRUE	-0.0321704	-1.40777	0.159236	0.278623
CYP2E1	FALSE	FALSE	FALSE	-0.0172296	-0.81761	0.413603	0.554306
CYP3A5	FALSE	FALSE	FALSE	0.00920397	0.319497	0.749358	0.832102
CYP51A1	FALSE	FALSE	TRUE	-0.0373216	-0.980336	0.326948	0.46825
DAP	FALSE	TRUE	FALSE	0.245299	4.77862	1.7945e-06	3.12463e-05
DAPK1	FALSE	FALSE	TRUE	-0.066599	-1.89114	0.0586396	0.131392
DARS	FALSE	FALSE	FALSE	-0.0366299	-1.42119	0.155299	0.27312
DAXX	FALSE	FALSE	TRUE	-0.0124304	-0.202925	0.839199	0.889917
DBI	FALSE	FALSE	TRUE	0.0656857	2.53284	0.0113321	0.0344188
DCK	FALSE	FALSE	TRUE	-0.0453332	-1.91732	0.0552311	0.124735
DCLRE1B	FALSE	FALSE	TRUE	0.0382718	1.25766	0.208548	0.338816
DCP1A	FALSE	FALSE	FALSE	-0.0902314	-3.4292	0.000608235	0.00333506
DCPS	FALSE	FALSE	TRUE	0.0439717	1.28046	0.200417	0.329704
DCTN6	FALSE	FALSE	TRUE	0.0664027	2.72338	0.00647498	0.0215612
DCXR	FALSE	FALSE	TRUE	-0.0259216	-1.21466	0.22453	0.357301
DDAH2	FALSE	FALSE	FALSE	-0.071387	-3.07297	0.00212605	0.00903076
DDB2	FALSE	FALSE	FALSE	-0.0698963	-2.75535	0.00587531	0.0199132
DDIT3	FALSE	FALSE	FALSE	-0.0478958	-1.84587	0.0649449	0.142956
DDIT4	FALSE	FALSE	TRUE	-0.0758946	-2.89629	0.00378559	0.0139273
DDOST	FALSE	FALSE	TRUE	0.0975615	3.81716	0.000135951	0.00100683
DDR1	FALSE	FALSE	TRUE	-0.0845153	-4.19371	2.77204e-05	0.000269065
DDX49	FALSE	FALSE	TRUE	-0.0867607	-3.32104	0.000900601	0.00462674
DECR1	FALSE	FALSE	TRUE	0.00555344	0.385055	0.700207	0.792641
DENND2D	FALSE	FALSE	FALSE	0.262609	4.58219	4.66652e-06	6.57057e-05
DERL1	FALSE	FALSE	TRUE	-0.067754	-2.96473	0.00303787	0.0118249
DFFA	FALSE	FALSE	TRUE	-0.114474	-2.24032	0.025096	0.0668739
DFFB	FALSE	FALSE	TRUE	-0.0656482	-2.99935	0.00271338	0.0109157
DGCR14	FALSE	FALSE	FALSE	-0.0479237	-1.94194	0.0521777	0.119615
DGKA	FALSE	FALSE	TRUE	0.0478038	2.01887	0.0435318	0.103541
DGKZ	FALSE	FALSE	TRUE	0.0968562	4.03544	5.49763e-05	0.000473211
DHCR24	FALSE	FALSE	FALSE	0.0339724	0.485538	0.627307	0.740242
DHDDS	FALSE	FALSE	TRUE	0.164059	6.32932	2.58654e-10	1.439e-08
DHFR	FALSE	FALSE	TRUE	-0.0750763	-0.908545	0.363616	0.506973
DHH	FALSE	FALSE	TRUE	-0.0988707	-3.46479	0.00053326	0.002974
DHRS2	FALSE	FALSE	TRUE	-0.0173609	-0.766099	0.443639	0.584598
DHRS3	FALSE	FALSE	TRUE	0.0118678	0.461326	0.644576	0.75236
DHRS7	FALSE	FALSE	TRUE	-0.00054562	-0.0298009	0.976227	0.984641
DHX29	FALSE	FALSE	TRUE	-0.00241415	-0.0398745	0.968194	0.981534
DHX8	FALSE	FALSE	TRUE	0.0577244	1.50816	0.131552	0.242297
DIABLO	FALSE	FALSE	TRUE	-0.0501288	-1.77157	0.0765012	0.160533
DICER1	FALSE	FALSE	TRUE	0.0191233	0.667552	0.504438	0.640302
DIDO1	FALSE	FALSE	TRUE	0.0621481	2.34176	0.0192161	0.0539138
DKC1	FALSE	FALSE	FALSE	0.0313874	1.53866	0.123923	0.231886
DLC1	FALSE	FALSE	TRUE	-0.0347984	-1.46064	0.14415	0.257685
DLD	FALSE	FALSE	TRUE	-0.0322676	-1.18896	0.23449	0.369897
DLGAP5	FALSE	FALSE	TRUE	0.0858011	3.86499	0.000111918	0.000877266
DLX3	FALSE	FALSE	TRUE	0.0624508	2.45613	0.0140641	0.0410758
DMD	FALSE	FALSE	FALSE	0.0143624	0.691269	0.489416	0.626815
DMTF1	FALSE	FALSE	TRUE	-0.0452891	-1.84556	0.0649912	0.142956
DNAJA3	FALSE	FALSE	TRUE	0.061005	2.27384	0.0230005	0.0620144
DNAJB2	FALSE	FALSE	TRUE	-0.0458038	-1.64706	0.0995833	0.196788
DNAJB6	FALSE	FALSE	TRUE	0.201751	6.67936	2.54993e-11	2.23707e-09
DNAJB9	FALSE	FALSE	TRUE	-0.140239	-4.23929	2.26587e-05	0.000227685
DNAJC15	FALSE	FALSE	TRUE	0.144888	5.72543	1.06663e-08	4.05498e-07
DNAJC5B	FALSE	FALSE	TRUE	0.00864486	0.555418	0.578623	0.700787
DNM1L	FALSE	FALSE	TRUE	0.0500196	2.00075	0.0454505	0.106989
DNMT3A	FALSE	FALSE	FALSE	0.16486	3.51946	0.000434685	0.00252294
DNTTIP2	FALSE	FALSE	TRUE	0.00247726	0.130178	0.896429	0.930236
DOK4	FALSE	FALSE	TRUE	0.0400342	1.02061	0.30747	0.447854
DPYD	FALSE	FALSE	TRUE	-0.00504061	-0.177834	0.858857	0.904874
DR1	FALSE	FALSE	TRUE	-0.051552	-1.10379	0.269714	0.4077
DRD1	FALSE	FALSE	TRUE	0.0542262	2.16587	0.0303489	0.0786658
DSE	FALSE	FALSE	TRUE	-0.0942232	-1.27439	0.202559	0.331738
DTNA	FALSE	FALSE	TRUE	-0.00432618	-0.133299	0.89396	0.930236
DTX2	FALSE	FALSE	TRUE	-0.0145783	-0.460968	0.644833	0.75236
DTX3L	FALSE	FALSE	TRUE	-0.00432925	-0.178895	0.858025	0.904415
DUSP14	FALSE	FALSE	FALSE	0.205932	6.44547	1.21485e-10	7.91732e-09
DUSP22	FALSE	FALSE	TRUE	0.0676532	2.58868	0.00965089	0.0298288
DUSP28	FALSE	FALSE	TRUE	0.100242	3.21763	0.00129737	0.00615237
DUSP3	FALSE	FALSE	TRUE	0.130951	2.06876	0.0385985	0.0949765
DUSP4	FALSE	FALSE	TRUE	0.110499	3.47223	0.000518705	0.00289992
DUSP6	FALSE	FALSE	FALSE	0.00992593	0.157863	0.874569	0.917191
DUT	FALSE	FALSE	TRUE	0.0386666	0.764357	0.444676	0.585627
DVL2	FALSE	FALSE	TRUE	0.0157357	0.561922	0.574184	0.696656
DYNLL1	FALSE	FALSE	TRUE	0.0683864	2.81849	0.00483614	0.0168932
DYNLL2	FALSE	FALSE	TRUE	0.0287291	1.33796	0.180944	0.305503
DYNLT3	FALSE	FALSE	FALSE	-0.0421085	-0.895647	0.370467	0.512453
DYRK2	FALSE	FALSE	TRUE	-0.0748571	-3.15342	0.00161928	0.00729348
DYRK3	FALSE	FALSE	TRUE	0.0791095	2.73006	0.00634522	0.021191
E2F6	FALSE	FALSE	TRUE	0.0708783	2.41456	0.0157749	0.0452611
E2F8	FALSE	FALSE	FALSE	0.124406	5.00913	5.57728e-07	1.17794e-05
EAPP	FALSE	FALSE	TRUE	0.0186899	0.686726	0.492274	0.629769
EBF1	FALSE	FALSE	TRUE	0.230157	6.41942	1.44088e-10	9.12956e-09
EBNA1BP2	FALSE	FALSE	TRUE	0.00915598	0.507931	0.611515	0.725359
EBP	FALSE	FALSE	FALSE	0.0391185	1.15617	0.247643	0.384237
ECD	FALSE	FALSE	TRUE	0.142681	2.22109	0.0263712	0.0698639
ECH1	FALSE	FALSE	TRUE	0.115766	5.13142	2.93888e-07	6.77129e-06
ECHS1	FALSE	FALSE	FALSE	-0.0917457	-2.39998	0.0164171	0.0466927
ECSIT	FALSE	FALSE	TRUE	-0.00991545	-0.524275	0.600101	0.717043
EDNRB	FALSE	FALSE	TRUE	0.103897	3.48982	0.000485785	0.00276328
EEF1D	FALSE	FALSE	TRUE	0.029631	1.1894	0.234316	0.369878
EFCAB2	FALSE	FALSE	TRUE	-0.0159202	-0.604184	0.545738	0.674123
EFNB2	FALSE	FALSE	TRUE	-0.0764195	-3.05018	0.00229408	0.00951416
EFNB3	FALSE	FALSE	TRUE	-0.0165658	-0.7844	0.432827	0.573
EGFL8	FALSE	FALSE	TRUE	-0.00767411	-0.311679	0.755292	0.835915
EGFR	FALSE	FALSE	TRUE	0.071932	2.86992	0.00411578	0.0148546
EGLN3	FALSE	FALSE	TRUE	-0.0406146	-1.1342	0.256741	0.391985
EGR1	FALSE	FALSE	FALSE	0.00590411	0.249245	0.803178	0.867838
EGR3	FALSE	FALSE	TRUE	-0.0459497	-1.66931	0.0950935	0.191277
EHF	FALSE	FALSE	TRUE	0.002588	0.0878445	0.930002	0.952125
EHHADH	FALSE	FALSE	FALSE	0.0563907	1.54046	0.123486	0.231448
EIF1B	FALSE	FALSE	TRUE	0.0556259	2.66376	0.00774178	0.0250128
EIF2AK1	FALSE	FALSE	TRUE	0.118744	4.44551	8.87897e-06	0.000109697
EIF2AK2	FALSE	FALSE	FALSE	0.0293469	1.37116	0.170361	0.29219
EIF2B2	FALSE	FALSE	TRUE	0.124711	2.88057	0.00397942	0.0144769
EIF2C1	FALSE	FALSE	FALSE	0.05185	2.04947	0.040447	0.0987791
EIF2S2	FALSE	FALSE	TRUE	0.0429032	1.23969	0.215126	0.346296
EIF3G	FALSE	FALSE	TRUE	0.099404	3.57464	0.000352649	0.00215078
EIF3H	FALSE	FALSE	TRUE	0.0252147	1.06934	0.284945	0.425088
EIF4A2	FALSE	FALSE	TRUE	-0.0264441	-1.0033	0.315743	0.456789
EIF4B	FALSE	FALSE	TRUE	0.0257746	1.14831	0.250872	0.386826
EIF4E	FALSE	FALSE	TRUE	-0.00616422	-0.220126	0.825778	0.88101
EIF4E3	FALSE	FALSE	TRUE	0.201213	2.97341	0.00295329	0.0115946
EIF4EBP1	FALSE	FALSE	FALSE	-0.000879423	-0.0335426	0.973243	0.983927
EIF4EBP2	FALSE	FALSE	TRUE	-0.0308341	-1.52026	0.128483	0.238656
EIF4EBP3	FALSE	FALSE	TRUE	0.000180553	0.00668173	0.994669	0.995979
EIF4H	FALSE	FALSE	TRUE	0.0549452	3.13647	0.00171575	0.00761586
EIF5A	FALSE	FALSE	TRUE	0.0828922	3.15532	0.00160876	0.00726652
ELAC2	FALSE	FALSE	TRUE	0.0851078	3.56959	0.00035951	0.00218678
ELF1	TRUE	FALSE	FALSE	0.0133471	0.33341	0.738833	0.82289
ELF4	FALSE	FALSE	FALSE	-0.0801278	-2.74789	0.00601051	0.0203111
ELK1	FALSE	FALSE	FALSE	0.142451	3.93693	8.31872e-05	0.0006875
ELK3	FALSE	FALSE	FALSE	-0.0786993	-2.63686	0.00838283	0.0265942
ELL3	FALSE	FALSE	TRUE	0.00315484	0.1265	0.899339	0.931604
ELOVL6	FALSE	FALSE	TRUE	-0.0279782	-1.05829	0.289954	0.42975
EMD	FALSE	FALSE	FALSE	0.0615084	2.56634	0.0102948	0.0316475
ENOPH1	FALSE	FALSE	TRUE	0.0547414	1.65212	0.0985473	0.195636
ENOSF1	FALSE	FALSE	TRUE	-0.0155581	-0.600254	0.548353	0.67647
EPHA3	FALSE	FALSE	TRUE	0.0291184	1.25422	0.209796	0.340048
EPHX1	FALSE	FALSE	FALSE	-0.0559579	-2.92134	0.00349443	0.0130669
EPHX2	FALSE	FALSE	TRUE	0.09767	3.63819	0.000276181	0.00178969
EPO	TRUE	FALSE	FALSE	0.0753854	2.91626	0.00355172	0.0132594
EPS8	FALSE	FALSE	TRUE	0.0504606	1.86068	0.0628243	0.139671
ERAP1	FALSE	FALSE	TRUE	-0.25087	-8.07015	7.97441e-16	2.2737e-13
ERBB3	FALSE	FALSE	TRUE	-0.0270221	-1.0529	0.292417	0.432276
ERCC1	FALSE	FALSE	TRUE	-0.0562078	-1.86999	0.0615193	0.137305
ERCC3	TRUE	FALSE	FALSE	0.187845	2.68327	0.00730458	0.0237685
ERCC5	FALSE	FALSE	TRUE	0.185038	6.53353	6.79141e-11	5.16373e-09
ERF	FALSE	FALSE	FALSE	0.120219	3.13996	0.00169547	0.00755343
ERG	FALSE	FALSE	FALSE	0.101183	3.49078	0.000484053	0.00276031
ERGIC1	FALSE	FALSE	FALSE	0.00816278	0.402922	0.687015	0.782758
ERGIC2	FALSE	FALSE	TRUE	0.000353496	0.0104532	0.99166	0.99434
ERH	FALSE	FALSE	TRUE	-0.0558313	-1.83391	0.0667025	0.145457
ERLIN1	FALSE	FALSE	FALSE	0.0683859	3.05155	0.00228361	0.00948799
ERO1L	FALSE	FALSE	FALSE	-0.0117154	-0.208635	0.834739	0.886011
ESD	FALSE	FALSE	TRUE	0.0272536	0.900055	0.368116	0.510945
ESR1	TRUE	FALSE	FALSE	0.0110323	0.464276	0.642462	0.75236
ESR2	FALSE	FALSE	TRUE	-0.0531332	-3.18102	0.0014728	0.00673238
ESRRG	FALSE	FALSE	FALSE	-0.0876751	-3.13342	0.00173366	0.00766372
ETFA	FALSE	FALSE	TRUE	-0.0906459	-3.11812	0.00182611	0.00797959
ETFB	FALSE	FALSE	TRUE	-0.0188103	-1.17147	0.241444	0.377824
ETNK1	FALSE	FALSE	TRUE	0.0146993	0.545837	0.585192	0.706256
ETS2	FALSE	FALSE	FALSE	0.0267107	1.79942	0.0719873	0.154181
ETV1	FALSE	FALSE	TRUE	-0.0779237	-3.61173	0.00030591	0.00192226
ETV5	FALSE	FALSE	TRUE	0.036095	0.750564	0.452936	0.5924
EVL	FALSE	FALSE	TRUE	-0.00970911	-0.43797	0.661419	0.761645
EWSR1	FALSE	FALSE	TRUE	0.0231135	1.03498	0.30071	0.441389
EXOC2	FALSE	FALSE	TRUE	0.0915419	3.27214	0.00107159	0.00530218
EXOC3	FALSE	FALSE	TRUE	-0.113567	-4.80947	1.53922e-06	2.72168e-05
EXOC6	FALSE	FALSE	TRUE	-0.021747	-0.776421	0.437522	0.578467
EXOSC4	FALSE	FALSE	TRUE	0.0308192	1.70759	0.0877492	0.179996
EXOSC8	FALSE	FALSE	TRUE	0.0486313	1.8876	0.0591139	0.132325
EXT1	FALSE	FALSE	TRUE	-0.0119344	-0.367949	0.712921	0.802697
EXT2	FALSE	FALSE	TRUE	-0.0369427	-1.51354	0.130179	0.240241
EYA1	FALSE	FALSE	TRUE	-0.033137	-1.14768	0.251134	0.386826
EZH1	FALSE	FALSE	TRUE	0.0967508	3.54192	0.00039934	0.00236596
EZH2	FALSE	FALSE	FALSE	0.0978295	3.12549	0.00178105	0.00784281
F10	FALSE	FALSE	TRUE	0.192048	3.57961	0.000346014	0.00212738
F11	FALSE	FALSE	TRUE	-0.00318078	-0.127514	0.898536	0.931196
F2R	FALSE	FALSE	TRUE	-0.0386669	-1.34299	0.179312	0.303863
F2RL1	FALSE	FALSE	TRUE	-0.0040823	-0.163891	0.869821	0.913893
F3	FALSE	FALSE	TRUE	0.00150668	0.102231	0.918575	0.943391
FABP1	FALSE	FALSE	FALSE	-0.0707345	-2.09456	0.0362395	0.0903414
FABP4	FALSE	FALSE	FALSE	0.0405761	1.25939	0.207924	0.338388
FABP6	FALSE	FALSE	TRUE	0.171608	3.12354	0.0017929	0.00787977
FADD	TRUE	FALSE	FALSE	0.123946	3.51179	0.000447404	0.00256414
FADS3	FALSE	FALSE	TRUE	0.0600101	1.30646	0.191432	0.318961
FAIM	FALSE	FALSE	TRUE	0.0413882	1.63435	0.102223	0.200663
FAM114A2	FALSE	FALSE	TRUE	0.0299662	1.04628	0.295462	0.436213
FAM120A	FALSE	FALSE	TRUE	-0.103844	-4.69957	2.64782e-06	4.13677e-05
FAM127A	FALSE	FALSE	FALSE	-0.0866122	-3.9029	9.57766e-05	0.000769248
FAM20B	FALSE	FALSE	TRUE	-0.0355245	-1.8273	0.0676903	0.147049
FAM3C	FALSE	FALSE	TRUE	0.0565786	1.84373	0.0652567	0.143401
FANCG	FALSE	FALSE	TRUE	-0.176726	-5.64535	1.70119e-08	5.96986e-07
FAS	TRUE	FALSE	FALSE	0.139354	2.20327	0.027602	0.0726185
FASLG	TRUE	FALSE	FALSE	0.111544	4.18152	2.92455e-05	0.00028029
FASTKD5	FALSE	FALSE	TRUE	0.0882853	1.57543	0.115194	0.219698
FBP1	TRUE	FALSE	FALSE	-0.0106266	-0.849256	0.395763	0.537572
FBXL12	FALSE	FALSE	TRUE	0.0559498	1.9134	0.0557297	0.125364
FBXL20	FALSE	FALSE	TRUE	0.0146618	0.401878	0.687784	0.783243
FBXO11	FALSE	FALSE	TRUE	-0.00592714	-0.284962	0.77568	0.851456
FBXO5	FALSE	FALSE	TRUE	-0.0478908	-2.42733	0.0152308	0.044088
FBXO7	FALSE	FALSE	FALSE	-0.00919359	-0.319101	0.749658	0.832102
FBXW11	FALSE	FALSE	TRUE	0.0237053	0.937084	0.348742	0.490734
FBXW7	FALSE	FALSE	TRUE	0.0203749	0.60809	0.543144	0.672226
FCGR2A	TRUE	FALSE	FALSE	-0.0226897	-0.866079	0.386471	0.528085
FCHO1	FALSE	FALSE	TRUE	0.00782375	0.363248	0.716428	0.805011
FDFT1	FALSE	FALSE	TRUE	-0.0549515	-2.10993	0.0348937	0.0873682
FDPS	FALSE	FALSE	FALSE	0.114516	3.61969	0.000296666	0.0018745
FDX1	FALSE	FALSE	TRUE	-0.0738306	-2.73093	0.0063286	0.0211665
FDXR	FALSE	FALSE	TRUE	0.0311015	1.05224	0.292721	0.432446
FECH	FALSE	FALSE	TRUE	0.0735557	2.93145	0.00338275	0.0127538
FEN1	FALSE	FALSE	TRUE	0.0282396	1.24315	0.213848	0.345458
FEZ1	FALSE	FALSE	TRUE	-0.0783404	-3.93774	8.29068e-05	0.0006875
FFAR1	FALSE	FALSE	TRUE	-0.0936653	-3.07003	0.00214709	0.00906947
FGA	FALSE	FALSE	FALSE	-0.0807293	-3.26908	0.00108323	0.00532512
FGB	FALSE	FALSE	FALSE	-0.0121641	-0.45511	0.649042	0.755724
FGF9	FALSE	FALSE	TRUE	-0.0706709	-2.72413	0.00646023	0.0215435
FGFR1	FALSE	FALSE	TRUE	0.00904542	0.297987	0.765721	0.84418
FGFR1OP	FALSE	FALSE	FALSE	-0.0309724	-1.14721	0.251327	0.386826
FGFR2	FALSE	FALSE	TRUE	0.0405852	2.57453	0.0100543	0.03095
FGFRL1	FALSE	FALSE	TRUE	-0.120995	-1.35018	0.176994	0.300837
FGG	FALSE	FALSE	FALSE	0.0226759	0.735604	0.461992	0.601654
FGR	TRUE	FALSE	FALSE	0.0926995	4.67005	3.0572e-06	4.6182e-05
FHL2	FALSE	FALSE	TRUE	-0.0142749	-0.518403	0.604191	0.719665
FIBP	FALSE	FALSE	TRUE	0.105023	3.61312	0.000304278	0.00191729
FIGF	FALSE	FALSE	FALSE	-0.115193	-3.51795	0.000437163	0.00252448
FIS1	FALSE	FALSE	TRUE	0.088858	2.09033	0.0366172	0.0909847
FKBP14	FALSE	FALSE	TRUE	0.0424041	1.54955	0.121286	0.228047
FKBP3	FALSE	FALSE	TRUE	-0.119357	-4.29336	1.77932e-05	0.000187034
FKBP4	FALSE	FALSE	TRUE	0.0304739	1.17577	0.23972	0.376067
FLI1	TRUE	FALSE	FALSE	0.0938841	3.77769	0.000159365	0.00115035
FLT1	FALSE	FALSE	TRUE	-0.0408216	-1.97097	0.048759	0.112798
FOS	FALSE	FALSE	FALSE	0.0721884	3.20113	0.00137391	0.00643511
FOSL1	TRUE	FALSE	FALSE	0.0836935	2.95675	0.00311756	0.0120732
FOSL2	FALSE	FALSE	FALSE	-0.0614886	-2.0358	0.0418013	0.100898
FOXA3	FALSE	FALSE	FALSE	0.00740569	0.421989	0.673044	0.771851
FOXJ1	FALSE	FALSE	FALSE	-0.0176201	-0.713855	0.475336	0.614486
FOXJ2	FALSE	FALSE	FALSE	-0.0554487	-2.19754	0.0280083	0.0734334
FOXN3	FALSE	FALSE	FALSE	0.0666558	3.06372	0.00219288	0.00922871
FOXO3	FALSE	FALSE	FALSE	-0.0198382	-0.768977	0.441928	0.583018
FOXP2	TRUE	FALSE	FALSE	0.255458	7.33197	2.47499e-13	3.32085e-11
FOXP3	FALSE	FALSE	FALSE	0.0621624	3.11386	0.00185268	0.00808022
FOXP4	FALSE	FALSE	TRUE	0.0110891	0.470813	0.637786	0.748349
FOXR1	FALSE	FALSE	TRUE	0.15339	4.48212	7.48669e-06	9.59389e-05
FRS3	FALSE	FALSE	TRUE	-0.0279626	-1.58556	0.112877	0.217737
FTH1	FALSE	FALSE	FALSE	0.0192402	0.62636	0.531096	0.660445
FTL	FALSE	FALSE	FALSE	-0.00364777	-0.151778	0.879365	0.921798
FTSJ1	FALSE	FALSE	FALSE	-0.101386	-4.20999	2.58001e-05	0.000254762
FURIN	FALSE	FALSE	FALSE	0.112771	5.28711	1.27335e-07	3.30059e-06
FUS	FALSE	FALSE	TRUE	0.0324288	1.2743	0.202592	0.331738
FUT1	FALSE	FALSE	TRUE	-0.0945885	-2.20216	0.0276806	0.0727414
FXR2	FALSE	FALSE	TRUE	0.0159283	0.96333	0.335409	0.477038
FXYD2	FALSE	FALSE	TRUE	0.0823074	3.57505	0.000352089	0.00215078
FYN	FALSE	FALSE	TRUE	-0.042861	-1.16809	0.242803	0.379339
FZD4	FALSE	FALSE	TRUE	0.0682975	3.14619	0.00165982	0.00743821
FZD7	FALSE	FALSE	TRUE	-0.0383089	-2.08352	0.0372339	0.0922156
G2E3	FALSE	FALSE	TRUE	0.0348919	0.963242	0.335453	0.477038
G3BP1	FALSE	FALSE	TRUE	0.104137	4.00087	6.36437e-05	0.00053967
G3BP2	FALSE	FALSE	TRUE	0.000465934	0.0151833	0.987886	0.992613
G6PC	FALSE	FALSE	FALSE	0.0102892	0.442632	0.658043	0.759998
G6PD	FALSE	FALSE	FALSE	0.118638	3.4747	0.000513964	0.00288047
GAA	FALSE	FALSE	TRUE	-0.0362892	-1.44517	0.148446	0.26318
GAB1	FALSE	FALSE	TRUE	-0.0325643	-2.04642	0.0407455	0.0991795
GABARAPL1	FALSE	FALSE	TRUE	0.0199664	0.808072	0.419072	0.558024
GABBR1	FALSE	FALSE	TRUE	0.0435371	1.77979	0.0751456	0.15871
GABPB1	TRUE	FALSE	FALSE	0.0942459	3.25129	0.00115328	0.00559707
GABPB2	FALSE	FALSE	TRUE	-0.0201142	-0.614295	0.539037	0.668957
GADD45A	FALSE	FALSE	TRUE	0.272855	7.5744	3.9843e-14	6.49157e-12
GADD45B	FALSE	FALSE	FALSE	0.0819488	3.08211	0.00206192	0.00892454
GALE	FALSE	FALSE	TRUE	-0.0212094	-0.420789	0.673919	0.772467
GALNS	FALSE	FALSE	TRUE	-0.038876	-1.66642	0.0956662	0.191584
GALT	FALSE	FALSE	TRUE	0.0771522	3.07528	0.00210972	0.00902624
GAMT	FALSE	FALSE	TRUE	0.283683	4.32673	1.53064e-05	0.000165984
GAPDH	FALSE	FALSE	FALSE	0.19285	4.48236	7.47828e-06	9.59389e-05
GAS2L1	FALSE	FALSE	TRUE	0.00409691	0.225225	0.82181	0.87842
GAS7	FALSE	FALSE	TRUE	0.0406229	0.475769	0.634251	0.745352
GATA2	TRUE	FALSE	FALSE	0.034474	1.26543	0.205751	0.335707
GATA3	FALSE	FALSE	FALSE	0.0126337	0.399743	0.689356	0.783859
GATAD2B	FALSE	FALSE	TRUE	-0.0462318	-2.08955	0.0366873	0.0910596
GBA	FALSE	FALSE	TRUE	0.0481513	1.99027	0.0465928	0.109003
GBGT1	FALSE	FALSE	TRUE	0.0366645	1.52914	0.126267	0.235115
GBP2	FALSE	FALSE	FALSE	0.0174284	0.451523	0.651624	0.757068
GCA	TRUE	FALSE	FALSE	0.0267768	1.12422	0.26095	0.396554
GCAT	FALSE	FALSE	TRUE	0.250491	4.08506	4.44685e-05	0.000396464
GCDH	FALSE	FALSE	TRUE	-0.0060884	-0.229958	0.81813	0.875718
GCK	FALSE	FALSE	TRUE	-0.100086	-3.9261	8.70132e-05	0.000711388
GCLC	FALSE	FALSE	TRUE	0.154204	4.78563	1.73314e-06	3.04099e-05
GCLM	FALSE	FALSE	TRUE	0.0774738	1.93899	0.0525353	0.120194
GCM2	FALSE	FALSE	TRUE	0.0374569	1.91546	0.0554667	0.124995
GDI1	FALSE	FALSE	FALSE	0.140851	2.11033	0.0348593	0.0873682
GDPD5	FALSE	FALSE	TRUE	-0.0589623	-3.29913	0.000973816	0.00487122
GFOD1	FALSE	FALSE	TRUE	0.0445356	1.79038	0.0734281	0.15624
GFPT2	FALSE	FALSE	TRUE	0.13934	4.4801	7.558e-06	9.63117e-05
GGA2	FALSE	FALSE	TRUE	0.0128415	0.442898	0.65785	0.759998
GGCX	FALSE	FALSE	TRUE	0.0332852	0.959567	0.3373	0.478174
GGH	FALSE	FALSE	TRUE	-0.0864223	-3.30482	0.000954295	0.00480518
GGPS1	FALSE	FALSE	TRUE	0.000570574	0.0287111	0.977096	0.984868
GGT1	FALSE	FALSE	TRUE	-0.0533096	-2.30004	0.0214698	0.0587233
GJA1	FALSE	FALSE	TRUE	0.089618	3.53129	0.000415717	0.00244815
GK	FALSE	FALSE	FALSE	-0.0436101	-1.69096	0.0908802	0.185087
GLDC	FALSE	FALSE	TRUE	-0.0461279	-1.64676	0.0996451	0.196788
GLOD4	FALSE	FALSE	TRUE	0.181599	4.26382	2.03126e-05	0.000210605
GLRX	FALSE	FALSE	TRUE	0.00286096	0.118245	0.905876	0.934057
GLUL	FALSE	FALSE	TRUE	0.0831895	2.85822	0.00427057	0.0152683
GM2A	FALSE	FALSE	FALSE	-0.0403969	-1.74744	0.0805974	0.16774
GMDS	FALSE	FALSE	TRUE	0.195632	4.95561	7.34901e-07	1.48346e-05
GMEB1	FALSE	FALSE	FALSE	0.0201216	0.930639	0.352067	0.494053
GMNN	FALSE	FALSE	TRUE	0.0189453	0.838692	0.401665	0.543094
GMPR2	FALSE	FALSE	FALSE	0.0454092	1.80764	0.0706983	0.152135
GNA11	FALSE	FALSE	TRUE	-0.0302176	-1.03664	0.299934	0.441103
GNA13	FALSE	FALSE	TRUE	-0.0812748	-2.8452	0.00444895	0.0158244
GNA15	FALSE	FALSE	TRUE	-0.0034567	-0.226101	0.821128	0.878103
GNAI1	FALSE	FALSE	TRUE	0.0103179	0.380662	0.703463	0.794766
GNAI2	FALSE	FALSE	FALSE	-0.110736	-2.971	0.00297656	0.0116659
GNAI3	FALSE	FALSE	FALSE	0.0116487	0.439423	0.660366	0.761645
GNAS	FALSE	FALSE	TRUE	0.0164725	0.446611	0.655167	0.759368
GNAZ	FALSE	FALSE	TRUE	-0.00629784	-0.29512	0.767909	0.845367
GNB1	FALSE	FALSE	TRUE	-0.0520191	-2.13574	0.0327288	0.0832263
GNB1L	FALSE	FALSE	TRUE	0.141113	1.86601	0.0620749	0.138274
GNB2	FALSE	FALSE	TRUE	0.151074	2.32993	0.0198331	0.0553034
GNB5	FALSE	FALSE	TRUE	0.0290657	0.965503	0.334321	0.476616
GNG4	FALSE	FALSE	TRUE	0.14587	2.64056	0.00829206	0.0264165
GNG5	FALSE	FALSE	FALSE	-0.00259424	-0.108288	0.913769	0.939323
GNG8	FALSE	FALSE	TRUE	0.0445477	1.48914	0.136488	0.248865
GNGT2	FALSE	FALSE	TRUE	0.0295371	1.17906	0.238407	0.37478
GNPDA1	FALSE	FALSE	TRUE	0.142052	2.88404	0.00393588	0.0143874
GOT1	FALSE	FALSE	TRUE	-0.00418428	-0.183787	0.854185	0.902162
GOT2	FALSE	FALSE	TRUE	-0.0139516	-0.574514	0.565635	0.690693
GPBAR1	FALSE	FALSE	TRUE	-0.0483061	-3.47866	0.000506434	0.00284526
GPC1	FALSE	FALSE	TRUE	0.040022	1.73848	0.0821628	0.170127
GPER	FALSE	FALSE	FALSE	-0.0693522	-2.41637	0.0156969	0.0451509
GPR101	FALSE	FALSE	FALSE	-0.0317406	-1.72373	0.0847935	0.174561
GPR107	FALSE	FALSE	TRUE	0.0315296	1.20516	0.228175	0.361686
GPR114	FALSE	FALSE	FALSE	0.132338	4.55741	5.25074e-06	7.21502e-05
GPR119	FALSE	FALSE	FALSE	0.0148384	1.07008	0.284612	0.424869
GPR128	FALSE	FALSE	FALSE	-0.0805956	-3.32307	0.000894053	0.00460347
GPR132	FALSE	FALSE	TRUE	-0.00144112	-0.0775444	0.938192	0.95793
GPR139	FALSE	FALSE	TRUE	0.00667341	0.290228	0.771649	0.848046
GPR141	FALSE	FALSE	TRUE	-0.0504816	-2.13785	0.0325573	0.0830685
GPR146	FALSE	FALSE	TRUE	0.128448	3.78268	0.000156205	0.00113473
GPR148	FALSE	FALSE	TRUE	-0.0777622	-2.26302	0.0236593	0.0635652
GPR152	FALSE	FALSE	FALSE	0.159061	4.93915	7.99522e-07	1.57216e-05
GPR156	FALSE	FALSE	TRUE	-0.022056	-0.669374	0.503275	0.640251
GPR160	FALSE	FALSE	TRUE	0.106826	3.37683	0.000736538	0.00391618
GPR161	FALSE	FALSE	TRUE	0.0199041	0.87373	0.38229	0.523726
GPR26	FALSE	FALSE	TRUE	-0.0456859	-1.28489	0.198867	0.327994
GPR3	FALSE	FALSE	TRUE	-0.0210402	-0.810843	0.417478	0.55708
GPR34	FALSE	FALSE	FALSE	0.000556577	0.0103722	0.991725	0.99434
GPR35	FALSE	FALSE	TRUE	0.0460033	2.14569	0.0319256	0.0818229
GPR37	FALSE	FALSE	TRUE	-0.0173237	-0.715217	0.474494	0.613909
GPR39	FALSE	FALSE	TRUE	-0.0389604	-1.69535	0.090045	0.183879
GPR4	FALSE	FALSE	TRUE	0.0552181	3.37555	0.000739957	0.00392521
GPR52	FALSE	FALSE	TRUE	-0.0198747	-1.21484	0.224461	0.357301
GPR55	FALSE	FALSE	TRUE	-0.0712823	-2.15763	0.0309845	0.0798508
GPR65	FALSE	TRUE	FALSE	-0.0292182	-1.03279	0.301732	0.442037
GPR83	FALSE	FALSE	TRUE	-0.0909041	-2.32948	0.0198569	0.0553034
GPR84	FALSE	FALSE	TRUE	0.0996005	4.26034	2.06306e-05	0.000211974
GPR87	FALSE	FALSE	TRUE	0.0418036	1.79302	0.0730046	0.155629
GPRC5B	FALSE	FALSE	TRUE	-0.0292486	-1.1543	0.24841	0.384624
GPX7	FALSE	FALSE	TRUE	0.166224	5.15146	2.64237e-07	6.22547e-06
GRAP	FALSE	FALSE	TRUE	0.0807192	3.90877	9.34823e-05	0.000758837
GRB2	FALSE	FALSE	FALSE	0.0230513	1.08087	0.279785	0.419034
GRB7	FALSE	FALSE	TRUE	0.0334655	1.48063	0.138742	0.250769
GRHL3	FALSE	FALSE	FALSE	0.0898885	3.51565	0.000440957	0.00253995
GRK6	TRUE	FALSE	FALSE	-0.0793405	-3.65499	0.000258732	0.00169589
GRN	TRUE	FALSE	FALSE	-0.0379979	-1.5819	0.113709	0.21851
GRPR	FALSE	FALSE	FALSE	0.190302	2.72109	0.00651986	0.0216475
GSTM1	FALSE	FALSE	FALSE	-0.147612	-3.58158	0.000343426	0.00211717
GSTM2	FALSE	FALSE	TRUE	-0.0549616	-1.77487	0.0759557	0.159977
GSTP1	FALSE	FALSE	TRUE	0.097829	2.42884	0.0151678	0.0439617
GSTT1	FALSE	FALSE	FALSE	-0.00434478	-0.174067	0.861817	0.907155
GSTZ1	FALSE	FALSE	TRUE	-0.0659261	-2.94116	0.00327863	0.0124851
GTF2A1	FALSE	FALSE	TRUE	0.0729564	2.6286	0.00858907	0.0271729
GTF2A2	FALSE	FALSE	TRUE	0.0364654	1.19478	0.232204	0.367053
GTF2B	FALSE	FALSE	FALSE	-0.149157	-2.63752	0.00836654	0.0265795
GTF2E2	FALSE	FALSE	TRUE	0.0187962	0.437936	0.661444	0.761645
GTF2F2	FALSE	FALSE	TRUE	0.240974	5.07844	3.8859e-07	8.46974e-06
GTF2H3	FALSE	FALSE	TRUE	-0.00370483	-0.148947	0.881599	0.923715
GTPBP8	FALSE	FALSE	TRUE	-0.0599264	-3.41214	0.000647539	0.0035049
GUK1	FALSE	FALSE	TRUE	-0.0879626	-2.9047	0.00368543	0.013653
GUSB	TRUE	FALSE	FALSE	0.307767	2.62491	0.00868257	0.0273566
HADHA	FALSE	FALSE	TRUE	-0.103426	-3.56188	0.000370216	0.00223995
HADHB	FALSE	FALSE	TRUE	-0.0758358	-2.48435	0.012998	0.0385045
HAGH	FALSE	FALSE	TRUE	-0.0525856	-1.98922	0.0467084	0.109144
HAL	FALSE	FALSE	FALSE	-0.0317001	-2.01615	0.0438159	0.103784
HAND2	FALSE	FALSE	TRUE	0.144118	6.72687	1.84506e-11	1.68344e-09
HAT1	FALSE	FALSE	TRUE	-0.0597659	-1.92293	0.0545221	0.123623
HAVCR1	FALSE	FALSE	TRUE	0.00443298	0.173445	0.862306	0.907251
HAX1	TRUE	FALSE	FALSE	0.0604897	2.06938	0.0385407	0.0949365
HBE1	FALSE	FALSE	TRUE	0.0350016	1.07227	0.283627	0.423954
HCAR1	FALSE	FALSE	TRUE	-0.0021847	-0.09761	0.922244	0.945881
HCK	TRUE	FALSE	FALSE	0.111334	5.80481	6.67387e-09	2.67072e-07
HDAC1	FALSE	FALSE	FALSE	-0.101368	-4.19188	2.79438e-05	0.000270084
HDAC10	FALSE	FALSE	TRUE	-0.0391439	-1.78024	0.0750716	0.158701
HDAC11	FALSE	FALSE	TRUE	0.0121272	0.408571	0.682865	0.779587
HDAC3	FALSE	FALSE	TRUE	0.0761503	2.9696	0.00299013	0.0116789
HDAC8	FALSE	FALSE	FALSE	0.0401883	1.79474	0.0727301	0.155412
HERPUD1	FALSE	FALSE	TRUE	0.0714232	2.10468	0.0353486	0.0884102
HEXIM1	FALSE	FALSE	TRUE	0.0343348	0.668027	0.504134	0.640302
HEY1	FALSE	FALSE	TRUE	-0.0960293	-4.58813	4.53621e-06	6.45606e-05
HEY2	FALSE	FALSE	TRUE	-0.0407618	-1.30082	0.193356	0.320994
HIF1A	FALSE	FALSE	FALSE	-0.0741251	-2.5414	0.0110583	0.0338578
HIF1AN	FALSE	FALSE	TRUE	-0.00239788	-0.100123	0.920249	0.94426
HINT1	FALSE	FALSE	TRUE	-0.0413147	-1.44883	0.147423	0.262098
HIST1H2AC	FALSE	FALSE	FALSE	0.00770296	0.182626	0.855096	0.902162
HIST1H2BD	FALSE	FALSE	FALSE	0.0781343	1.92432	0.0543477	0.123473
HIST1H2BK	FALSE	FALSE	FALSE	-0.00123593	-0.0495921	0.960449	0.97585
HIST2H2BE	FALSE	FALSE	FALSE	-0.051462	-2.09721	0.0360045	0.0898537
HK1	FALSE	FALSE	TRUE	-0.0327109	-1.42971	0.152837	0.269622
HLA-A	TRUE	FALSE	FALSE	-0.0118662	-0.520574	0.602677	0.718989
HLA-DMB	TRUE	FALSE	FALSE	-0.119268	-4.33739	1.45839e-05	0.000159932
HLA-DPB1	TRUE	FALSE	FALSE	-0.0272583	-0.907431	0.364205	0.507404
HLA-DRA	TRUE	FALSE	FALSE	0.312702	10.4811	1.5074e-25	1.71919e-22
HLA-DRB1	TRUE	FALSE	FALSE	0.0131115	0.389266	0.697089	0.790288
HLA-DRB3	FALSE	FALSE	FALSE	-0.0427471	-1.44795	0.147666	0.262327
HLA-DRB4	FALSE	FALSE	FALSE	0.0375332	1.23232	0.217864	0.350211
HLA-DRB5	TRUE	FALSE	FALSE	-0.0634605	-2.45637	0.0140546	0.0410758
HLF	FALSE	FALSE	TRUE	0.0637939	2.21719	0.0266363	0.0704842
HMG20B	FALSE	FALSE	TRUE	-0.114746	-3.28877	0.00101033	0.00503182
HMGA1	TRUE	FALSE	FALSE	-0.0256246	-1.06516	0.286832	0.427065
HMGB1	FALSE	FALSE	TRUE	0.0191775	0.892839	0.371969	0.513259
HMGB2	FALSE	FALSE	FALSE	0.0167023	0.665256	0.505905	0.640382
HMGB3	FALSE	FALSE	FALSE	-0.0309816	-1.03392	0.301201	0.441554
HMGB4	FALSE	FALSE	TRUE	-0.144898	-4.4703	7.9116e-06	9.91558e-05
HMGCL	FALSE	FALSE	TRUE	0.0592124	2.15566	0.0311379	0.0800738
HMGCR	FALSE	FALSE	TRUE	0.0319754	1.27033	0.204003	0.333571
HMGCS2	FALSE	FALSE	FALSE	0.047427	2.05089	0.0403076	0.0985442
HMGN3	FALSE	FALSE	TRUE	0.0601279	2.51923	0.0117793	0.0354467
HMGN4	FALSE	FALSE	TRUE	0.131836	5.38487	7.44222e-08	2.14882e-06
HMGN5	FALSE	FALSE	FALSE	0.225374	6.54103	6.46062e-11	5.08161e-09
HMMR	FALSE	FALSE	FALSE	0.0122023	0.54819	0.583576	0.70519
HMOX1	TRUE	FALSE	FALSE	0.0682976	2.96806	0.00300522	0.0117178
HMOX2	FALSE	FALSE	TRUE	0.0221436	0.788556	0.430394	0.570772
HN1L	FALSE	FALSE	FALSE	0.0248047	0.989951	0.322226	0.463721
HNF4A	FALSE	FALSE	FALSE	0.241519	7.80702	6.54799e-15	1.4936e-12
HNMT	FALSE	FALSE	TRUE	0.0229696	1.20275	0.229105	0.362657
HOOK2	FALSE	FALSE	TRUE	0.0221911	0.9802	0.327015	0.46825
HOPX	FALSE	FALSE	TRUE	0.0809939	3.05163	0.00228305	0.00948799
HORMAD2	FALSE	FALSE	TRUE	-0.0798149	-3.05994	0.00222069	0.00927727
HOXA1	TRUE	FALSE	FALSE	0.00753634	0.255376	0.798439	0.864375
HOXA10	FALSE	FALSE	FALSE	-0.0702279	-3.32028	0.000903055	0.00462892
HOXA2	FALSE	FALSE	TRUE	0.0281549	1.44712	0.147899	0.262536
HOXA5	TRUE	FALSE	FALSE	0.166708	5.85535	4.93606e-09	2.04712e-07
HOXA6	FALSE	FALSE	FALSE	-0.0564928	-2.31942	0.0203958	0.056323
HOXA9	FALSE	FALSE	FALSE	-0.0151963	-0.514769	0.606728	0.721557
HOXB13	FALSE	FALSE	FALSE	0.0360204	1.12245	0.261705	0.397171
HOXB5	FALSE	FALSE	FALSE	0.0211775	0.922291	0.356403	0.498439
HOXB7	FALSE	FALSE	FALSE	0.0448823	1.85048	0.0642783	0.142167
HOXC10	FALSE	FALSE	FALSE	-0.0027314	-0.14069	0.888118	0.928413
HOXC11	FALSE	FALSE	FALSE	0.205091	5.23999	1.64424e-07	4.16724e-06
HOXC4	FALSE	FALSE	FALSE	0.0658337	2.5077	0.0121703	0.036431
HOXC9	FALSE	FALSE	FALSE	0.0356905	1.40913	0.158834	0.278264
HOXD9	FALSE	FALSE	FALSE	-0.0354669	-1.57996	0.114152	0.218807
HPD	FALSE	FALSE	FALSE	-0.0780139	-2.29104	0.0219854	0.059772
HPGD	FALSE	FALSE	TRUE	-0.0297254	-1.21441	0.224625	0.357301
HPN	FALSE	FALSE	TRUE	0.0702431	2.95039	0.0031823	0.0122823
HPRT1	FALSE	FALSE	FALSE	0.274294	4.36921	1.26168e-05	0.000142956
HRAS	FALSE	FALSE	TRUE	0.0362167	1.19177	0.233385	0.368664
HRH1	FALSE	FALSE	TRUE	-0.0430534	-1.83685	0.0662661	0.144725
HRSP12	FALSE	FALSE	FALSE	-0.00181001	-0.0706765	0.943657	0.962648
HS2ST1	FALSE	FALSE	TRUE	-0.0471895	-1.7272	0.0841687	0.173603
HSBP1	FALSE	FALSE	TRUE	0.0984524	2.8213	0.004794	0.0167974
HSD17B10	FALSE	FALSE	FALSE	-0.00407796	-0.238459	0.811531	0.873092
HSD17B11	TRUE	FALSE	FALSE	-0.0337341	-1.41497	0.157113	0.275885
HSD17B2	FALSE	FALSE	TRUE	0.0592252	1.55185	0.120734	0.227788
HSD17B4	FALSE	FALSE	TRUE	-0.0669137	-2.47187	0.01346	0.0397698
HSD17B7	FALSE	FALSE	TRUE	0.0678342	1.83904	0.0659434	0.14433
HSD17B8	FALSE	FALSE	TRUE	-0.0345236	-1.61518	0.106308	0.20706
HSF1	FALSE	FALSE	FALSE	0.15918	4.37407	1.23398e-05	0.000141442
HSF2	FALSE	FALSE	TRUE	-0.0256814	-0.894899	0.370866	0.512694
HSP90AA1	FALSE	FALSE	TRUE	0.16263	3.91377	9.15706e-05	0.000745973
HSP90AB1	FALSE	FALSE	TRUE	0.112705	2.79422	0.00521405	0.0179656
HSPA14	FALSE	FALSE	TRUE	0.0509676	2.19761	0.0280035	0.0734334
HSPA2	FALSE	FALSE	TRUE	-0.0140813	-0.444853	0.656437	0.759439
HSPA8	FALSE	FALSE	TRUE	0.140618	4.25878	2.07745e-05	0.000212496
HSPA9	FALSE	FALSE	TRUE	0.139904	6.16152	7.53082e-10	3.99484e-08
HSPB8	FALSE	FALSE	TRUE	0.0340211	0.699773	0.484088	0.621737
HSPB9	FALSE	FALSE	FALSE	0.18478	3.35427	0.000799221	0.00419086
HSPD1	FALSE	FALSE	TRUE	0.00698444	0.314112	0.753444	0.835085
HTATIP2	FALSE	FALSE	TRUE	0.064655	2.5339	0.0112978	0.0343763
HTATSF1	FALSE	FALSE	FALSE	-0.062409	-3.55353	0.000382155	0.00228193
HTR2C	FALSE	FALSE	FALSE	0.103989	3.77653	0.000160111	0.00115209
HUS1	FALSE	FALSE	TRUE	-0.0505856	-1.99907	0.0456326	0.107307
HYAL1	FALSE	FALSE	TRUE	0.0222135	0.826465	0.408564	0.549489
HYAL2	TRUE	FALSE	FALSE	-0.0583187	-2.27818	0.0227402	0.0614578
ICAM1	TRUE	FALSE	FALSE	-0.0241384	-0.942216	0.346109	0.488234
ICAM3	TRUE	FALSE	FALSE	0.0538423	3.1874	0.00144076	0.00665259
ICMT	FALSE	FALSE	TRUE	-0.000715171	-0.0305673	0.975615	0.984641
ID2	FALSE	FALSE	TRUE	0.0370241	1.27547	0.202179	0.331539
ID3	FALSE	FALSE	TRUE	0.274867	5.62358	1.92929e-08	6.56823e-07
IDE	FALSE	FALSE	TRUE	0.0710703	2.62281	0.00873621	0.0274859
IDH2	FALSE	FALSE	TRUE	-0.104245	-4.68916	2.7858e-06	4.29353e-05
IDH3A	FALSE	FALSE	TRUE	-0.0277009	-1.14522	0.25215	0.387832
IDH3B	FALSE	FALSE	TRUE	-0.0133625	-0.306546	0.759197	0.839015
IDH3G	FALSE	FALSE	FALSE	-0.0132949	-0.576348	0.564395	0.689548
IFI16	TRUE	FALSE	FALSE	0.0561801	2.31413	0.0206841	0.0569811
IFI30	TRUE	FALSE	FALSE	0.00870108	0.296483	0.766868	0.845014
IFIH1	TRUE	FALSE	FALSE	0.121351	3.20814	0.00134089	0.00629336
IFIT5	FALSE	FALSE	TRUE	-0.0104524	-0.41898	0.675241	0.773594
IFNA10	FALSE	FALSE	TRUE	0.236228	8.11632	5.47356e-16	1.7836e-13
IFNAR2	TRUE	FALSE	FALSE	-0.00248396	-0.137343	0.890763	0.929474
IFNB1	FALSE	FALSE	TRUE	0.39325	7.24068	4.8517e-13	5.8246e-11
IFNG	TRUE	FALSE	FALSE	0.420381	10.5895	4.8306e-26	1.10186e-22
IFNGR1	TRUE	FALSE	FALSE	0.0727606	2.51859	0.0118008	0.0354645
IGF1R	FALSE	FALSE	TRUE	0.0610231	2.77475	0.00553636	0.0189048
IGF2	FALSE	FALSE	TRUE	-0.107576	-4.76459	1.92358e-06	3.25646e-05
IGF2BP3	FALSE	FALSE	TRUE	-0.000295519	-0.0105219	0.991605	0.99434
IGFBP4	FALSE	FALSE	FALSE	-0.0143886	-0.445255	0.656147	0.759439
IGFBP5	FALSE	FALSE	TRUE	0.1003	1.84614	0.0649067	0.142956
IGFBP6	FALSE	FALSE	TRUE	-0.056238	-2.42106	0.0154958	0.0446491
IGFBP7	FALSE	FALSE	TRUE	0.0213555	0.828323	0.407511	0.549044
IGHA2	FALSE	FALSE	FALSE	-0.0229573	-1.25545	0.209349	0.339875
IGHMBP2	FALSE	FALSE	TRUE	0.00671025	0.214225	0.830377	0.883437
IGSF8	FALSE	FALSE	TRUE	0.178354	4.58717	4.55689e-06	6.45606e-05
IKBIP	FALSE	FALSE	TRUE	-0.049827	-2.16359	0.0305238	0.0790293
IKBKB	TRUE	FALSE	FALSE	-0.0123115	-0.59036	0.554965	0.681952
IKBKE	FALSE	FALSE	FALSE	0.15079	3.90543	9.47845e-05	0.00076397
IKBKG	FALSE	FALSE	FALSE	0.0554255	0.876852	0.380592	0.522026
IL10	TRUE	FALSE	FALSE	-0.0370693	-1.72199	0.0851079	0.175051
IL12A	FALSE	FALSE	TRUE	0.319906	4.2479	2.18074e-05	0.000220101
IL13	FALSE	FALSE	TRUE	-0.108165	-3.42749	0.000612058	0.00334797
IL13RA1	FALSE	FALSE	FALSE	-0.101048	-4.52107	6.23565e-06	8.36677e-05
IL13RA2	FALSE	FALSE	FALSE	0.0953264	3.40393	0.000667299	0.00358988
IL15	FALSE	FALSE	TRUE	0.0483684	1.77524	0.0758938	0.159977
IL18	FALSE	FALSE	FALSE	0.0544761	1.0137	0.310753	0.451482
IL18RAP	FALSE	FALSE	FALSE	-0.00340263	-0.133621	0.893705	0.930236
IL1B	TRUE	FALSE	FALSE	-0.0287976	-1.30397	0.192279	0.319438
IL1R1	FALSE	FALSE	TRUE	-0.039013	-1.54878	0.121472	0.228047
IL1R2	TRUE	FALSE	FALSE	-0.010858	-0.547185	0.584266	0.705511
IL1RAP	FALSE	FALSE	TRUE	0.068951	3.25356	0.00114412	0.00557638
IL2	FALSE	FALSE	TRUE	0.165734	3.6803	0.000234391	0.00158791
IL20	FALSE	FALSE	TRUE	-0.157851	-4.32604	1.53541e-05	0.000165984
IL21R	TRUE	FALSE	FALSE	-0.0649254	-2.02919	0.0424698	0.101972
IL2RB	FALSE	FALSE	TRUE	0.087757	2.89113	0.00384827	0.0141124
IL4	FALSE	FALSE	TRUE	-0.0627865	-1.57098	0.116224	0.221476
IL6R	FALSE	FALSE	TRUE	0.0830992	3.3059	0.000950638	0.00479736
IL7R	TRUE	FALSE	FALSE	0.0107092	0.451202	0.651855	0.757068
IL8	FALSE	FALSE	FALSE	0.215175	4.47167	7.8613e-06	9.90698e-05
ILF2	FALSE	FALSE	TRUE	0.0452373	1.32996	0.183567	0.309473
ILF3	FALSE	FALSE	TRUE	0.218974	4.4721	7.84562e-06	9.90698e-05
ILK	FALSE	FALSE	TRUE	0.0137168	0.641358	0.521307	0.652636
IMPA1	FALSE	FALSE	TRUE	0.106205	3.8456	0.000121131	0.000931021
IMPDH1	TRUE	FALSE	FALSE	0.0974851	3.62847	0.000286768	0.00183226
IMPDH2	FALSE	FALSE	TRUE	-0.0106985	-0.515249	0.606392	0.721557
ING2	FALSE	FALSE	TRUE	0.073361	3.35219	0.000805222	0.00419341
ING3	FALSE	FALSE	TRUE	-0.0223322	-1.13833	0.255016	0.390922
INHBE	FALSE	FALSE	TRUE	-0.0836091	-2.16068	0.0307474	0.079518
INPP1	FALSE	FALSE	TRUE	0.0692828	2.90456	0.00368709	0.013653
INS	FALSE	FALSE	TRUE	0.167998	3.03601	0.00240453	0.00986464
INSIG1	FALSE	FALSE	TRUE	0.083475	3.176	0.0014985	0.00681319
INTS12	FALSE	FALSE	TRUE	-0.0991042	-4.35743	1.33135e-05	0.000148864
IP6K1	FALSE	FALSE	TRUE	0.0347532	1.24851	0.211879	0.342763
IP6K2	FALSE	FALSE	TRUE	0.103869	3.3069	0.000947247	0.00479084
IQSEC1	FALSE	FALSE	TRUE	0.00964961	0.525889	0.598979	0.717043
IRAK2	FALSE	FALSE	TRUE	0.0325935	1.46159	0.14389	0.257423
IRAK4	TRUE	FALSE	FALSE	0.127376	4.55388	5.33956e-06	7.29314e-05
IREB2	FALSE	FALSE	TRUE	0.0116833	0.815346	0.414897	0.555714
IRF2	TRUE	FALSE	FALSE	0.0303374	1.22485	0.220667	0.353579
IRF3	TRUE	FALSE	FALSE	0.0431794	1.38265	0.166808	0.287596
IRF5	TRUE	FALSE	FALSE	0.0125566	0.46103	0.644788	0.75236
IRF9	FALSE	FALSE	FALSE	-0.0398244	-2.00257	0.0452555	0.106744
IRS1	FALSE	FALSE	TRUE	0.0110842	0.434272	0.664102	0.763606
ISG20	FALSE	FALSE	TRUE	-0.0860128	-2.74269	0.00610648	0.0205371
ISX	FALSE	FALSE	FALSE	0.0372789	1.74608	0.0808332	0.167924
ITGAE	FALSE	FALSE	TRUE	-0.00266222	-0.143856	0.885617	0.926223
ITGB2	TRUE	FALSE	FALSE	-0.0412343	-1.29801	0.194318	0.322356
ITPK1	FALSE	FALSE	TRUE	-0.0313145	-0.774473	0.438672	0.579393
JAK2	FALSE	FALSE	TRUE	0.136081	4.9816	6.42976e-07	1.34553e-05
JMJD6	FALSE	FALSE	TRUE	0.0813279	3.13428	0.00172863	0.0076563
JUNB	FALSE	FALSE	FALSE	0.00575216	0.221618	0.824617	0.880183
KARS	FALSE	FALSE	FALSE	0.138017	2.1682	0.0301706	0.0782926
KAT5	FALSE	FALSE	TRUE	0.101894	4.08492	4.44958e-05	0.000396464
KAT7	FALSE	FALSE	TRUE	0.016271	0.663882	0.506783	0.641139
KCNJ11	TRUE	FALSE	FALSE	0.2239	4.1413	3.48662e-05	0.000326425
KCNK1	FALSE	FALSE	TRUE	-0.0919491	-4.12227	3.78705e-05	0.000348317
KCNK2	FALSE	FALSE	TRUE	-0.0144262	-0.501365	0.616127	0.730071
KCNN4	FALSE	FALSE	TRUE	0.0901633	2.70235	0.00689868	0.0228056
KCNQ1	FALSE	FALSE	TRUE	0.102829	4.60795	4.12558e-06	5.99392e-05
KCTD1	FALSE	FALSE	TRUE	0.0236311	1.28689	0.198166	0.327075
KCTD17	FALSE	FALSE	TRUE	0.0412553	1.92933	0.0537225	0.122297
KDELR2	FALSE	FALSE	TRUE	0.00661946	0.27598	0.78257	0.854906
KDELR3	FALSE	FALSE	TRUE	0.102521	4.36847	1.26598e-05	0.000142956
KIAA0494	FALSE	FALSE	FALSE	0.044374	1.35644	0.174995	0.298329
KIAA1279	FALSE	FALSE	FALSE	-0.000599672	-0.0230227	0.981633	0.988131
KIF14	FALSE	FALSE	TRUE	-0.0476627	-1.72006	0.0854574	0.175611
KIF20A	FALSE	FALSE	TRUE	-0.0318423	-1.69158	0.0907629	0.185013
KIF2C	FALSE	FALSE	TRUE	-0.0202789	-0.656562	0.51148	0.643214
KIF9	FALSE	FALSE	TRUE	-0.0153782	-0.566353	0.571169	0.693736
KISS1R	FALSE	FALSE	TRUE	0.0150851	0.65674	0.511366	0.643214
KITLG	FALSE	FALSE	TRUE	0.0278385	1.13688	0.255619	0.391058
KLF3	FALSE	FALSE	FALSE	-0.15535	-4.72123	2.38151e-06	3.81339e-05
KLF6	FALSE	FALSE	TRUE	0.204707	5.58356	2.42859e-08	7.91374e-07
KLHDC2	FALSE	FALSE	TRUE	0.12829	5.94645	2.84787e-09	1.38212e-07
KLHDC9	FALSE	FALSE	TRUE	0.0340735	1.17386	0.240484	0.377006
KLHL10	FALSE	FALSE	TRUE	-0.002053	-0.130983	0.895792	0.930236
KLHL2	FALSE	FALSE	TRUE	0.0493713	2.11073	0.0348244	0.0873682
KLHL3	FALSE	FALSE	TRUE	0.02105	1.15109	0.249729	0.385668
KLHL34	FALSE	FALSE	FALSE	0.0322182	1.77086	0.0766192	0.160633
KLHL9	FALSE	FALSE	TRUE	-0.038983	-1.8198	0.0688237	0.148803
KLK6	FALSE	FALSE	TRUE	0.0578142	2.18802	0.0286949	0.074889
KLRC1	FALSE	FALSE	TRUE	0.0196723	0.491667	0.622968	0.736264
KNG1	FALSE	FALSE	FALSE	-0.0355602	-1.57844	0.114503	0.219053
KRT26	FALSE	FALSE	TRUE	-0.00991982	-0.365007	0.715115	0.80403
KSR2	FALSE	FALSE	TRUE	0.182008	4.30378	1.69783e-05	0.00018097
KYNU	TRUE	FALSE	FALSE	0.0955348	4.5157	6.39532e-06	8.53083e-05
LACC1	FALSE	FALSE	TRUE	-0.00429744	-0.213576	0.830883	0.883563
LAGE3	FALSE	FALSE	FALSE	0.0289108	1.55612	0.119717	0.22643
LAMTOR3	FALSE	FALSE	TRUE	-0.0429898	-2.17724	0.0294899	0.0767008
LANCL1	FALSE	FALSE	TRUE	0.0679527	1.82566	0.0679367	0.147444
LAP3	FALSE	FALSE	FALSE	0.0354748	1.77631	0.0757167	0.159769
LARS	FALSE	FALSE	FALSE	0.0154006	0.58958	0.555488	0.681952
LARS2	FALSE	FALSE	TRUE	0.00491676	0.253657	0.799766	0.865402
LBR	TRUE	FALSE	FALSE	-0.0147629	-0.450195	0.652582	0.757526
LCK	TRUE	FALSE	FALSE	0.101291	6.45345	1.15281e-10	7.73402e-09
LCMT1	FALSE	FALSE	TRUE	0.0224766	1.1009	0.270973	0.409331
LCN2	FALSE	FALSE	FALSE	0.143835	5.07925	3.86942e-07	8.46974e-06
LDHA	TRUE	FALSE	FALSE	0.171695	3.45275	0.000557589	0.00308428
LDHB	FALSE	FALSE	FALSE	-0.000223424	-0.00855386	0.993175	0.995357
LEF1	TRUE	FALSE	FALSE	-0.105839	-2.63921	0.00832508	0.0264847
LEPRE1	FALSE	FALSE	FALSE	-0.107657	-4.41523	1.02146e-05	0.000122629
LGALS1	FALSE	FALSE	TRUE	-0.0712331	-2.1353	0.0327651	0.0832263
LGALS2	FALSE	FALSE	TRUE	0.132177	3.66286	0.000250928	0.00167058
LGALS3	FALSE	FALSE	TRUE	-0.106207	-3.48871	0.000487804	0.00276786
LGALS8	FALSE	FALSE	TRUE	0.0132603	0.542678	0.587366	0.708292
LGMN	FALSE	FALSE	FALSE	0.0394184	1.11758	0.26378	0.399857
LGR5	FALSE	FALSE	TRUE	0.291791	2.98032	0.0028876	0.0114351
LHPP	FALSE	FALSE	TRUE	-0.00832273	-0.335005	0.737629	0.82195
LHX4	FALSE	FALSE	FALSE	0.0515941	1.80084	0.0717641	0.153848
LHX8	TRUE	FALSE	FALSE	0.0205356	0.897573	0.369439	0.511651
LHX9	FALSE	FALSE	TRUE	0.0458581	1.99205	0.0463975	0.108658
LIAS	FALSE	FALSE	TRUE	0.04424	2.01914	0.043504	0.103541
LIG1	TRUE	FALSE	FALSE	0.0838553	2.97735	0.00291567	0.0115063
LIG3	FALSE	FALSE	TRUE	-0.0918841	-3.59723	0.000323447	0.00200484
LIMK2	TRUE	FALSE	FALSE	-0.0961786	-3.76336	0.000168765	0.00120298
LINC00479	FALSE	FALSE	FALSE	0.0327454	1.60626	0.108254	0.210151
LIPA	FALSE	FALSE	FALSE	0.0516859	2.32523	0.0200831	0.0557294
LIPH	FALSE	FALSE	TRUE	-0.117797	-2.95054	0.00318085	0.0122823
LIPT1	FALSE	FALSE	TRUE	-0.0769376	-2.62145	0.00877109	0.0275576
LMNA	TRUE	FALSE	FALSE	-0.00215773	-0.0586165	0.953259	0.969841
LPAR1	FALSE	FALSE	TRUE	0.161986	5.15961	2.53034e-07	6.07549e-06
LPAR2	FALSE	FALSE	TRUE	-0.117289	-4.34465	1.41109e-05	0.000155492
LPAR4	FALSE	FALSE	FALSE	-0.0416652	-2.05871	0.0395525	0.0970099
LPAR5	FALSE	FALSE	TRUE	-0.000513521	-0.0171349	0.986329	0.991546
LPAR6	FALSE	FALSE	TRUE	-0.0195668	-0.647602	0.51726	0.648993
LPGAT1	FALSE	FALSE	TRUE	-0.0449712	-1.48688	0.137083	0.249152
LPL	TRUE	FALSE	FALSE	-0.0730195	-3.67456	0.000239718	0.00161774
LPXN	TRUE	FALSE	FALSE	0.0502614	2.03151	0.0422345	0.101514
LRPAP1	FALSE	FALSE	TRUE	0.0339872	1.51807	0.129035	0.239097
LRRC32	FALSE	FALSE	TRUE	0.0204596	0.745202	0.45617	0.596289
LRRC4	FALSE	FALSE	TRUE	-0.0236738	-0.935031	0.349799	0.491918
LRSAM1	FALSE	FALSE	TRUE	0.054681	1.73262	0.0832001	0.172058
LSM2	FALSE	FALSE	TRUE	0.0141703	0.582137	0.56049	0.686247
LSM5	FALSE	FALSE	TRUE	0.0081015	0.41584	0.677538	0.774669
LSM6	FALSE	FALSE	TRUE	0.00904516	0.311709	0.755269	0.835915
LSP1	TRUE	FALSE	FALSE	-0.0501424	-2.51936	0.011775	0.0354467
LSR	FALSE	FALSE	TRUE	0.0757234	2.86808	0.00413979	0.0148941
LSS	FALSE	FALSE	TRUE	-0.0486705	-1.53508	0.124801	0.233092
LTBR	FALSE	FALSE	FALSE	0.18104	5.94994	2.78802e-09	1.38212e-07
LYN	TRUE	FALSE	FALSE	0.0753811	3.51845	0.000436341	0.00252448
LYPD3	FALSE	FALSE	TRUE	0.0231344	0.860615	0.389474	0.531017
LYPLA1	FALSE	FALSE	FALSE	-0.0546603	-2.28058	0.0225979	0.0611457
LYZ	FALSE	FALSE	TRUE	0.0121692	0.453106	0.650484	0.756245
LZIC	FALSE	FALSE	TRUE	-0.00721445	-0.322712	0.746921	0.830277
M6PR	FALSE	FALSE	TRUE	-0.0879652	-2.6801	0.00737414	0.0238926
MAD2L1BP	FALSE	FALSE	TRUE	0.00237019	0.120452	0.904128	0.933597
MAFB	TRUE	FALSE	FALSE	0.122892	3.74986	0.000178104	0.00125477
MAFG	FALSE	FALSE	FALSE	0.0835986	2.9805	0.00288592	0.0114351
MAGEA10	FALSE	FALSE	FALSE	-0.00348229	-0.137963	0.890273	0.929474
MAGEA9	FALSE	FALSE	FALSE	0.177867	6.55664	5.82257e-11	4.74332e-09
MAGEB6	FALSE	FALSE	FALSE	0.0787001	2.65401	0.00796878	0.0255753
MAGED1	FALSE	FALSE	FALSE	-0.133366	-4.68986	2.77633e-06	4.29353e-05
MAOA	FALSE	FALSE	FALSE	-0.0317938	-1.25921	0.207988	0.338388
MAOB	FALSE	FALSE	FALSE	0.0349744	1.52254	0.127912	0.237788
MAP2K5	FALSE	FALSE	TRUE	0.00826518	0.292139	0.770187	0.847057
MAP2K6	FALSE	FALSE	FALSE	0.161812	6.36643	2.03456e-10	1.19227e-08
MAP3K14	FALSE	FALSE	TRUE	0.014502	0.758382	0.448243	0.588626
MAP3K8	FALSE	FALSE	TRUE	-0.0403252	-1.54929	0.121349	0.228047
MAP7	FALSE	FALSE	TRUE	0.00103256	0.0337799	0.973053	0.983927
MAPK12	FALSE	FALSE	TRUE	-0.00849575	-0.302571	0.762224	0.840732
MAPK13	FALSE	FALSE	FALSE	0.016551	0.579101	0.562537	0.687645
MAPK14	TRUE	FALSE	FALSE	0.0829233	2.1274	0.0334156	0.0843556
MAPK1IP1L	FALSE	FALSE	TRUE	0.207666	4.92994	8.38039e-07	1.63382e-05
MAPK8	FALSE	FALSE	TRUE	0.0696259	3.31258	0.000928252	0.00470521
MAPK9	FALSE	FALSE	TRUE	0.00782701	0.332398	0.739597	0.823338
MAPKAPK2	FALSE	FALSE	FALSE	-0.0213304	-0.834131	0.404231	0.545592
MAPKAPK3	FALSE	FALSE	TRUE	0.0974733	3.62995	0.00028513	0.00183206
MAPKAPK5	FALSE	FALSE	TRUE	0.0891796	2.6997	0.00695394	0.0229109
MAS1	FALSE	FALSE	TRUE	0.029306	1.49345	0.135357	0.247395
MAS1L	FALSE	FALSE	TRUE	0.0480977	1.98796	0.0468483	0.109153
MAT1A	TRUE	FALSE	FALSE	0.175004	2.31973	0.0203792	0.056323
MAT2A	FALSE	FALSE	TRUE	-0.00917924	-0.341495	0.73274	0.818101
MAT2B	FALSE	FALSE	TRUE	-0.0475407	-1.41155	0.15812	0.277226
MAX	TRUE	FALSE	FALSE	-0.0357677	-1.32202	0.186197	0.312981
MB	FALSE	FALSE	TRUE	-0.0163907	-0.610253	0.54171	0.670815
MBNL1	FALSE	FALSE	TRUE	0.1361	4.82959	1.39194e-06	2.50001e-05
MBNL2	FALSE	FALSE	TRUE	-0.0647943	-2.67219	0.00755007	0.024428
MCCC1	FALSE	FALSE	TRUE	0.18166	5.67593	1.42449e-08	5.14541e-07
MCCC2	FALSE	FALSE	TRUE	0.016945	0.66779	0.504286	0.640302
MCF2L	FALSE	FALSE	TRUE	0.00830036	0.270163	0.787041	0.857326
MCL1	TRUE	FALSE	FALSE	-0.0270838	-1.24759	0.212216	0.343065
MCM2	FALSE	FALSE	FALSE	0.0706922	2.87858	0.00400467	0.0145069
MCM3	FALSE	FALSE	TRUE	0.0446277	1.38714	0.165435	0.286095
MCM5	FALSE	FALSE	TRUE	-0.00499534	-0.14476	0.884904	0.925901
MCM8	FALSE	FALSE	TRUE	-0.0563999	-1.8281	0.0675699	0.146928
MCOLN1	FALSE	FALSE	FALSE	0.0666286	2.24323	0.0249077	0.0664497
MCTS1	FALSE	FALSE	FALSE	-0.0312441	-1.33672	0.181349	0.30596
MDH1	FALSE	FALSE	TRUE	0.0179476	0.849795	0.395463	0.537572
MDH2	FALSE	FALSE	TRUE	-0.00902083	-0.309751	0.756758	0.837132
MDM4	FALSE	FALSE	TRUE	-0.0755906	-2.83463	0.00459864	0.0162681
MECP2	FALSE	FALSE	FALSE	-0.103682	-5.84551	5.2357e-09	2.13261e-07
MED21	FALSE	FALSE	TRUE	-0.00329154	-0.136538	0.891399	0.929712
MED28	FALSE	FALSE	TRUE	0.0159224	0.696671	0.486028	0.623526
MED4	FALSE	FALSE	TRUE	-0.0367029	-1.30484	0.191982	0.319177
MED6	FALSE	FALSE	TRUE	0.0410392	1.82511	0.0680188	0.147482
MED7	FALSE	FALSE	TRUE	0.0586	1.75269	0.079691	0.166156
MEF2A	FALSE	FALSE	FALSE	-0.0284232	-1.13475	0.256511	0.391897
MEIS2	FALSE	FALSE	TRUE	0.112976	4.67699	2.95592e-06	4.52513e-05
MEOX2	FALSE	FALSE	TRUE	0.161348	5.35874	8.59914e-08	2.42156e-06
MERTK	TRUE	FALSE	FALSE	-0.0340619	-1.24174	0.214366	0.345562
MEST	FALSE	FALSE	TRUE	0.0372881	0.846374	0.397368	0.5392
METTL1	FALSE	FALSE	TRUE	0.0253411	0.286302	0.774654	0.850739
METTL14	FALSE	FALSE	TRUE	0.0641476	1.66835	0.0952832	0.191443
METTL4	FALSE	FALSE	TRUE	0.172802	4.88589	1.04835e-06	1.96007e-05
MFSD10	FALSE	FALSE	TRUE	0.0236258	0.84053	0.400635	0.542343
MGLL	FALSE	FALSE	TRUE	0.017611	0.768039	0.442485	0.583416
MGST2	FALSE	FALSE	TRUE	-0.059573	-2.46564	0.0136966	0.0402601
MIF	FALSE	FALSE	TRUE	-0.0394763	-1.49964	0.133744	0.24484
MITF	FALSE	FALSE	TRUE	0.00847554	0.40087	0.688526	0.783499
MKI67IP	FALSE	FALSE	FALSE	0.135624	5.09121	3.63376e-07	8.12607e-06
MKNK2	FALSE	FALSE	TRUE	0.0727761	3.04794	0.00231124	0.00955062
MKX	FALSE	FALSE	TRUE	0.0424212	1.77336	0.0762055	0.160295
MLH1	FALSE	FALSE	TRUE	-0.0139669	-0.672032	0.501581	0.639523
MLLT10	FALSE	FALSE	TRUE	0.062081	2.64459	0.00819391	0.0261769
MLLT11	FALSE	FALSE	TRUE	-0.0524503	-2.12449	0.0336579	0.0847392
MLLT6	FALSE	FALSE	FALSE	0.00528479	0.264362	0.791507	0.860547
MLST8	FALSE	FALSE	TRUE	0.0125084	0.481131	0.630435	0.742397
MLYCD	FALSE	FALSE	TRUE	0.0118251	0.659934	0.509314	0.642757
MMP1	FALSE	FALSE	TRUE	0.0689138	2.73668	0.00621902	0.0208612
MMP14	FALSE	FALSE	FALSE	-0.0380489	-1.6715	0.0946592	0.19064
MMP2	FALSE	FALSE	FALSE	0.0882392	3.25686	0.00113091	0.0055238
MMP7	FALSE	FALSE	TRUE	-0.0207994	-1.02106	0.307253	0.447824
MNAT1	FALSE	FALSE	TRUE	-0.0886135	-3.8348	0.000126573	0.000962374
MOK	FALSE	FALSE	TRUE	0.138647	5.9102	3.54799e-09	1.61859e-07
MORF4L1	FALSE	FALSE	TRUE	0.0892492	3.34612	0.000823032	0.00427639
MORF4L2	FALSE	FALSE	FALSE	-0.0492099	-1.56757	0.117018	0.222618
MOS	FALSE	FALSE	TRUE	0.211154	7.66459	1.99058e-14	4.12774e-12
MPHOSPH9	FALSE	FALSE	TRUE	-0.03396	-1.40519	0.160002	0.279452
MPPED1	FALSE	FALSE	TRUE	-0.0370719	-1.78854	0.0737243	0.156578
MPZL1	FALSE	FALSE	TRUE	-0.034068	-0.869417	0.384643	0.526318
MRGPRF	FALSE	FALSE	TRUE	0.000931088	0.037767	0.969874	0.982295
MRGPRX3	FALSE	FALSE	TRUE	0.00508853	0.234558	0.814557	0.873532
MRGPRX4	FALSE	FALSE	TRUE	0.0704298	1.92962	0.0536866	0.122297
MRPL12	FALSE	FALSE	TRUE	-0.0087936	-0.383392	0.701439	0.793249
MRPL18	FALSE	FALSE	TRUE	-0.0588102	-2.38729	0.0169949	0.0480961
MRPL43	FALSE	FALSE	TRUE	0.078228	2.90039	0.00373644	0.0137687
MRPS16	FALSE	FALSE	TRUE	-0.0580265	-2.21395	0.0268586	0.0709079
MRPS2	FALSE	FALSE	TRUE	0.132164	4.76359	1.9331e-06	3.25646e-05
MSH2	TRUE	FALSE	FALSE	0.0800436	1.41907	0.155915	0.273992
MSH5	FALSE	FALSE	TRUE	-0.0255689	-0.739107	0.459862	0.599923
MSRA	FALSE	FALSE	TRUE	-0.053293	-2.39129	0.0168109	0.0476937
MSRB2	FALSE	FALSE	TRUE	0.0202321	0.763865	0.444969	0.585674
MSX2	FALSE	FALSE	FALSE	0.0644667	1.97533	0.0482624	0.111908
MTAP	FALSE	FALSE	TRUE	0.0661754	1.55296	0.120469	0.227476
MTERFD1	FALSE	FALSE	FALSE	-0.0557029	-3.18622	0.00144662	0.00666616
MTF2	FALSE	FALSE	TRUE	0.149907	3.28184	0.00103547	0.00514576
MTFR1	FALSE	FALSE	TRUE	0.0243974	0.807863	0.419192	0.558024
MTX2	FALSE	FALSE	TRUE	-0.093565	-3.7968	0.000147592	0.0010825
MVP	TRUE	FALSE	FALSE	0.0294511	1.65782	0.0973902	0.194015
MXD3	FALSE	FALSE	FALSE	-0.0143887	-0.666173	0.505318	0.640382
MYB	FALSE	FALSE	FALSE	-0.0129517	-0.580903	0.561321	0.686896
MYCBP	FALSE	FALSE	TRUE	-0.0136159	-0.680006	0.496519	0.634488
MYF6	FALSE	FALSE	FALSE	0.0494621	2.76857	0.00564237	0.0192093
MYL6	FALSE	FALSE	TRUE	0.0220306	0.890403	0.373275	0.514304
MYLK2	FALSE	FALSE	TRUE	0.0307748	1.03843	0.2991	0.440444
MYOD1	FALSE	FALSE	FALSE	-0.0203468	-0.637642	0.523724	0.654583
NAA50	FALSE	FALSE	TRUE	-0.000204418	-0.00776376	0.993806	0.995551
NAB2	FALSE	FALSE	TRUE	0.0996623	3.01404	0.00258555	0.010494
NAE1	FALSE	FALSE	TRUE	0.136235	2.79827	0.0051492	0.0178149
NAGK	FALSE	FALSE	FALSE	0.044191	1.44395	0.14879	0.263501
NAMPT	TRUE	FALSE	FALSE	-0.0367574	-1.15396	0.248547	0.384624
NANOG	FALSE	FALSE	TRUE	-0.0883442	-4.57234	4.89093e-06	6.84431e-05
NARFL	FALSE	FALSE	FALSE	-0.0464858	-1.85019	0.0643212	0.142167
NASP	FALSE	FALSE	TRUE	0.0361016	2.68903	0.00717985	0.0234295
NAT1	FALSE	FALSE	TRUE	0.149697	2.69985	0.00695083	0.0229109
NAT10	FALSE	FALSE	TRUE	0.0806875	3.47973	0.000504428	0.00284099
NCF2	TRUE	FALSE	FALSE	-0.024991	-0.352361	0.724576	0.812445
NCOA3	FALSE	FALSE	TRUE	0.0191053	0.562265	0.57395	0.696656
NCOA4	FALSE	FALSE	FALSE	0.0144918	0.513815	0.607394	0.721597
NDRG1	FALSE	FALSE	TRUE	-0.0523924	-1.42982	0.152807	0.269622
NDUFA1	FALSE	FALSE	FALSE	0.106483	4.26754	1.99772e-05	0.000208073
NDUFA13	FALSE	FALSE	TRUE	0.0118603	0.555135	0.578817	0.700787
NDUFA3	FALSE	FALSE	TRUE	-0.0865908	-3.65076	0.000263031	0.00171913
NDUFA4	FALSE	FALSE	TRUE	-0.012313	-0.424986	0.670857	0.769731
NDUFA7	FALSE	FALSE	TRUE	0.0142431	0.591333	0.554313	0.681952
NDUFA8	FALSE	FALSE	TRUE	-0.0665225	-2.88202	0.00396114	0.0144335
NDUFA9	FALSE	FALSE	TRUE	-0.0828199	-2.06808	0.0386626	0.0950317
NDUFAB1	FALSE	FALSE	TRUE	0.0215868	0.569373	0.569118	0.693064
NDUFB1	FALSE	FALSE	TRUE	-0.0107414	-0.367894	0.712961	0.802697
NDUFB3	FALSE	FALSE	TRUE	-0.145264	-3.54706	0.00039164	0.00233245
NDUFB5	FALSE	FALSE	TRUE	0.146818	5.18459	2.21456e-07	5.43162e-06
NDUFB6	FALSE	FALSE	TRUE	0.00465447	0.194728	0.84561	0.895052
NDUFB8	FALSE	FALSE	TRUE	-0.0624404	-3.26247	0.00110878	0.0054273
NDUFC2	FALSE	FALSE	TRUE	0.114065	4.4954	7.0354e-06	9.32413e-05
NDUFS3	FALSE	FALSE	TRUE	0.102655	3.26977	0.0010806	0.00532364
NDUFS4	FALSE	FALSE	TRUE	0.118128	4.10538	4.07409e-05	0.000367313
NDUFS6	FALSE	FALSE	TRUE	-0.0479525	-1.61683	0.105951	0.20656
NDUFS7	FALSE	FALSE	TRUE	-0.0276923	-0.938117	0.348211	0.490489
NDUFV1	FALSE	FALSE	TRUE	-0.0734875	-3.41805	0.000633656	0.00344957
NDUFV2	FALSE	FALSE	TRUE	0.109723	2.62489	0.0086831	0.0273566
NEK2	FALSE	FALSE	TRUE	0.011175	0.465077	0.641888	0.75236
NEK6	FALSE	FALSE	FALSE	0.0703394	3.18017	0.00147713	0.00673868
NENF	FALSE	FALSE	TRUE	0.126877	4.3265	1.53221e-05	0.000165984
NET1	FALSE	FALSE	TRUE	-0.0592209	-2.59462	0.00948568	0.0294379
NEU1	FALSE	FALSE	TRUE	0.0200594	0.83016	0.406472	0.547968
NF2	FALSE	FALSE	TRUE	0.0171156	1.37134	0.170306	0.29219
NFATC3	FALSE	FALSE	TRUE	0.147838	2.69492	0.00705423	0.0230856
NFE2L1	FALSE	FALSE	FALSE	-0.0309422	-1.55934	0.118952	0.22517
NFE2L2	FALSE	FALSE	FALSE	-0.000672277	-0.0424213	0.966164	0.979911
NFIB	FALSE	FALSE	TRUE	0.0812941	3.84081	0.000123515	0.000945431
NFIL3	FALSE	FALSE	FALSE	0.050908	3.17387	0.00150953	0.00684542
NFKB1	TRUE	FALSE	FALSE	0.0386986	1.5104	0.130978	0.241521
NFKBIA	TRUE	FALSE	FALSE	0.0490238	2.45069	0.0142781	0.0416475
NFKBIB	FALSE	FALSE	TRUE	0.177192	3.31899	0.000907205	0.00463099
NFYB	FALSE	FALSE	FALSE	0.00632433	0.203607	0.838666	0.889766
NGEF	FALSE	FALSE	TRUE	0.0197753	1.18479	0.236133	0.372232
NISCH	FALSE	FALSE	TRUE	-0.0992826	-3.85868	0.000114839	0.00089708
NIT1	FALSE	FALSE	TRUE	-0.0215873	-0.80495	0.420871	0.559445
NKIRAS2	FALSE	FALSE	TRUE	0.021262	0.984973	0.324665	0.466642
NLK	FALSE	FALSE	TRUE	0.0514053	2.35014	0.018789	0.0528454
NME1	FALSE	FALSE	TRUE	-0.0966988	-2.90792	0.00364779	0.0135736
NMI	TRUE	FALSE	FALSE	-0.0248406	-0.982761	0.325753	0.467322
NMNAT2	FALSE	FALSE	TRUE	-0.0149216	-0.55601	0.578218	0.700787
NMRAL1	FALSE	FALSE	TRUE	0.0137564	0.610757	0.541377	0.670815
NMT1	FALSE	FALSE	TRUE	0.266203	6.4904	9.03758e-11	6.46013e-09
NMUR2	FALSE	FALSE	TRUE	0.0143268	0.47335	0.635976	0.746609
NONO	FALSE	FALSE	FALSE	-0.0412663	-1.70708	0.0878439	0.180029
NOSIP	FALSE	FALSE	TRUE	0.0320438	1.75466	0.0793535	0.165604
NOTCH2NL	FALSE	FALSE	FALSE	0.0308944	1.15869	0.246613	0.383883
NOV	FALSE	FALSE	FALSE	0.0735659	2.36551	0.0180273	0.0508286
NOX1	FALSE	FALSE	FALSE	-0.0170745	-0.610289	0.541686	0.670815
NOXA1	FALSE	FALSE	TRUE	-0.0153117	-0.700701	0.483508	0.621342
NPDC1	FALSE	FALSE	TRUE	0.0824958	2.93075	0.00339043	0.0127617
NPM1	FALSE	FALSE	FALSE	-0.0914742	-3.40505	0.000664561	0.0035836
NPRL2	FALSE	FALSE	TRUE	0.0610575	2.65655	0.00790926	0.0254457
NPSR1	FALSE	FALSE	TRUE	0.123281	3.63046	0.000284567	0.00183206
NQO2	FALSE	FALSE	TRUE	-0.0126759	-0.41639	0.677135	0.774596
NR0B1	FALSE	FALSE	FALSE	-0.0600023	-2.77129	0.00559562	0.0190786
NR0B2	FALSE	FALSE	TRUE	0.000792989	0.029534	0.976439	0.984641
NR1H3	TRUE	FALSE	FALSE	-0.00200889	-0.0484912	0.961326	0.976306
NR2C1	FALSE	FALSE	FALSE	0.0724614	2.93499	0.00334449	0.0126724
NR2F6	FALSE	FALSE	FALSE	0.124998	3.71647	0.000203315	0.00139687
NR3C1	FALSE	FALSE	FALSE	0.0461027	1.58194	0.113701	0.21851
NR4A1	FALSE	FALSE	TRUE	-0.127491	-4.29693	1.75097e-05	0.000185766
NR4A2	FALSE	FALSE	TRUE	-0.0369348	-1.41321	0.15763	0.276579
NR5A2	FALSE	FALSE	FALSE	-0.00992837	-0.276903	0.781861	0.85454
NRBF2	FALSE	FALSE	FALSE	-0.0608481	-2.4044	0.0162203	0.0463061
NRBP1	FALSE	FALSE	TRUE	0.0265043	1.00972	0.312656	0.45367
NRBP2	FALSE	FALSE	TRUE	-0.0558823	-1.80947	0.0704139	0.151666
NRG1	FALSE	FALSE	TRUE	0.0477983	1.61984	0.105304	0.205476
NRIP1	FALSE	FALSE	TRUE	0.153637	4.19508	2.75531e-05	0.000268584
NRIP3	FALSE	FALSE	TRUE	0.0725709	3.04606	0.0023257	0.00959298
NRP1	FALSE	FALSE	TRUE	0.0370277	1.28287	0.199571	0.32868
NSA2	FALSE	FALSE	TRUE	-0.0276374	-1.12636	0.260044	0.395863
NSDHL	FALSE	FALSE	FALSE	-0.00631226	-0.248742	0.803566	0.867838
NSFL1C	FALSE	FALSE	TRUE	-0.146429	-4.18874	2.83331e-05	0.000272691
NT5E	TRUE	FALSE	FALSE	-0.0441513	-1.13315	0.257185	0.3924
NTAN1	FALSE	FALSE	TRUE	-0.0337258	-1.35414	0.175726	0.299128
NTRK3	FALSE	FALSE	TRUE	-0.0712926	-2.99762	0.00272878	0.0109456
NUDT14	FALSE	FALSE	TRUE	0.115487	4.76404	1.92888e-06	3.25646e-05
NUDT6	FALSE	FALSE	TRUE	-0.0304048	-1.39701	0.162446	0.283287
NUDT9	FALSE	FALSE	TRUE	0.101037	3.25148	0.00115251	0.00559707
NUP62	FALSE	FALSE	TRUE	-0.0785837	-3.73221	0.000191038	0.00132449
NUP88	FALSE	FALSE	TRUE	0.00225099	0.107742	0.914203	0.939323
NUSAP1	FALSE	FALSE	TRUE	0.00639987	0.12119	0.903544	0.933597
NXF1	FALSE	FALSE	TRUE	-0.1054	-3.31547	0.000918701	0.00466716
O3FAR1	FALSE	FALSE	FALSE	0.0288179	0.913688	0.360906	0.50412
OAS1	FALSE	FALSE	TRUE	-0.0244641	-0.946963	0.343685	0.485114
OAT	FALSE	FALSE	TRUE	0.14662	4.49063	7.19438e-06	9.37736e-05
OGG1	FALSE	FALSE	TRUE	-0.0300838	-1.39552	0.162895	0.283592
OLIG3	FALSE	FALSE	TRUE	-0.0502519	-2.74499	0.00606394	0.0204311
OPA1	FALSE	FALSE	TRUE	0.00535793	0.218677	0.826907	0.881638
OPN3	FALSE	FALSE	TRUE	0.029532	0.807653	0.419313	0.558024
OPN4	FALSE	FALSE	TRUE	-0.0632072	-2.78613	0.00534589	0.0183368
OPN5	FALSE	FALSE	TRUE	0.0895966	2.75556	0.00587163	0.0199132
OR52B2	FALSE	FALSE	TRUE	-0.0499449	-1.92299	0.0545143	0.123623
ORMDL3	FALSE	FALSE	TRUE	-0.00458891	-0.235371	0.813927	0.873532
OSGEP	FALSE	FALSE	TRUE	-0.0921571	-4.16571	3.13442e-05	0.000296665
OSR2	FALSE	FALSE	TRUE	0.0354613	1.13555	0.256178	0.39165
OTX1	FALSE	FALSE	FALSE	0.080759	2.94362	0.00325275	0.0124171
OTX2	FALSE	FALSE	FALSE	-0.00506255	-0.211108	0.832808	0.884374
OVCA2	FALSE	FALSE	FALSE	0.0077623	0.26196	0.793358	0.861738
OVOL2	FALSE	FALSE	FALSE	0.146499	2.87841	0.00400673	0.0145069
OXCT1	FALSE	FALSE	TRUE	0.105038	4.31141	1.64037e-05	0.000175666
OXER1	FALSE	FALSE	TRUE	0.129616	4.42075	9.95764e-06	0.000120177
OXGR1	FALSE	FALSE	TRUE	0.00286517	0.128965	0.897389	0.930429
OXTR	FALSE	FALSE	TRUE	-0.00146186	-0.0520813	0.958465	0.974269
P2RX4	FALSE	FALSE	TRUE	0.236285	7.61447	2.93017e-14	5.14132e-12
P2RY12	FALSE	FALSE	TRUE	0.0165398	0.753586	0.451119	0.59104
P2RY2	FALSE	FALSE	TRUE	-0.000504978	-0.0184221	0.985303	0.991387
P2RY6	FALSE	FALSE	TRUE	0.00688209	0.289992	0.77183	0.848046
P2RY8	FALSE	FALSE	FALSE	-0.0435276	-2.9495	0.00319154	0.012287
P4HA2	FALSE	FALSE	TRUE	-0.0137685	-0.534786	0.592812	0.712061
P4HB	FALSE	FALSE	FALSE	0.0591849	0.566831	0.570844	0.693736
PA2G4	FALSE	FALSE	TRUE	-0.0618539	-2.49283	0.0126917	0.0378429
PACSIN3	FALSE	FALSE	TRUE	0.0726713	2.869	0.00412787	0.0148747
PAF1	FALSE	FALSE	TRUE	-0.0146574	-0.889781	0.373608	0.514304
PAFAH1B1	FALSE	FALSE	TRUE	-0.0736038	-2.57582	0.0100168	0.0308762
PAFAH1B2	FALSE	FALSE	TRUE	0.095104	3.81934	0.000134757	0.00100124
PAFAH1B3	FALSE	FALSE	TRUE	-0.0219075	-0.983228	0.325523	0.467286
PAH	FALSE	FALSE	TRUE	-0.0116723	-0.539536	0.589531	0.70999
PAICS	FALSE	FALSE	TRUE	-0.120027	-4.59945	4.29703e-06	6.2035e-05
PAK1	FALSE	FALSE	TRUE	0.00427738	0.234504	0.814599	0.873532
PAK3	FALSE	FALSE	FALSE	-0.0318852	-1.9204	0.0548406	0.124155
PAK4	FALSE	FALSE	TRUE	0.0832883	2.60769	0.00913131	0.0285384
PANK2	FALSE	FALSE	TRUE	0.0490794	2.41105	0.0159276	0.0455844
PANK4	FALSE	FALSE	TRUE	-0.0377094	-1.54975	0.121238	0.228047
PAPD7	FALSE	FALSE	FALSE	0.0202829	0.735392	0.462121	0.601654
PAPSS1	FALSE	FALSE	TRUE	0.00800324	0.308084	0.758026	0.838127
PAQR7	FALSE	FALSE	TRUE	-0.101898	-4.31995	1.57832e-05	0.000169818
PAQR8	FALSE	FALSE	TRUE	0.0651132	1.99504	0.0460698	0.108112
PARL	FALSE	FALSE	TRUE	-0.0882531	-2.81561	0.00487959	0.0170189
PARN	FALSE	FALSE	TRUE	-0.024389	-0.98836	0.323004	0.464548
PARP15	FALSE	FALSE	TRUE	-0.0386555	-1.34136	0.17984	0.303863
PASD1	FALSE	FALSE	FALSE	0.111507	6.48998	9.06288e-11	6.46013e-09
PAX8	TRUE	FALSE	FALSE	0.0686448	2.3319	0.0197289	0.0551571
PBK	FALSE	FALSE	TRUE	0.0276009	1.20309	0.228976	0.362657
PBX4	FALSE	FALSE	TRUE	0.0677126	2.26662	0.0234383	0.0631167
PBXIP1	FALSE	FALSE	TRUE	0.0704763	2.79069	0.00527126	0.018108
PC	FALSE	FALSE	TRUE	-0.0537013	-1.80555	0.0710239	0.152691
PCBD1	FALSE	FALSE	TRUE	0.0258795	0.835555	0.403429	0.544843
PCCB	FALSE	FALSE	TRUE	-0.0714828	-4.54053	5.6882e-06	7.72309e-05
PCDHA10	FALSE	FALSE	FALSE	0.00226032	0.0843865	0.932751	0.954083
PCDHGB1	FALSE	FALSE	FALSE	-0.0199804	-1.37402	0.169472	0.291527
PCGF2	FALSE	FALSE	FALSE	-0.0210086	-1.05726	0.290421	0.430162
PCGF3	FALSE	FALSE	TRUE	-0.0266961	-0.772796	0.439664	0.580367
PCGF5	FALSE	FALSE	TRUE	-0.00965595	-0.514267	0.607079	0.721597
PCK2	FALSE	FALSE	TRUE	0.282641	5.92979	3.1511e-09	1.46687e-07
PCNA	TRUE	FALSE	FALSE	-0.0121981	-0.483929	0.628448	0.740822
PDAP1	FALSE	FALSE	TRUE	-0.0821566	-2.92747	0.00342633	0.0128756
PDE4D	FALSE	FALSE	TRUE	-0.111639	-3.10706	0.00189576	0.00825235
PDGFRA	FALSE	FALSE	TRUE	0.0848924	2.61512	0.00893536	0.0280352
PDGFRB	TRUE	FALSE	FALSE	-0.011095	-0.536721	0.591474	0.711579
PDHA1	FALSE	FALSE	FALSE	-0.0121993	-0.501724	0.615875	0.730071
PDHB	FALSE	FALSE	TRUE	0.036728	1.50751	0.131718	0.242297
PDHX	FALSE	FALSE	TRUE	-0.0910829	-3.9279	8.63662e-05	0.000708638
PDIA4	FALSE	FALSE	FALSE	0.35631	5.58666	2.38586e-08	7.88716e-07
PDIA5	FALSE	FALSE	FALSE	-0.116	-5.85564	4.92756e-09	2.04712e-07
PDK1	FALSE	FALSE	TRUE	-0.0638858	-2.55105	0.010757	0.0329795
PDK2	FALSE	FALSE	TRUE	-0.0301614	-1.09211	0.274817	0.413222
PDLIM1	FALSE	FALSE	FALSE	0.0768616	1.63478	0.102132	0.200663
PDLIM4	FALSE	FALSE	TRUE	-0.0192412	-0.659894	0.50934	0.642757
PDPK1	FALSE	FALSE	TRUE	0.0416406	1.8186	0.069008	0.148954
PDS5A	FALSE	FALSE	TRUE	-0.0130014	-0.477975	0.63268	0.744272
PDXK	FALSE	FALSE	TRUE	-0.0156161	-0.446972	0.654907	0.759368
PECR	FALSE	FALSE	TRUE	0.0783931	3.21261	0.00132025	0.00622208
PEMT	FALSE	FALSE	TRUE	0.0322208	1.34792	0.177721	0.30143
PEPD	FALSE	FALSE	TRUE	0.00780385	0.249431	0.803033	0.867838
PEX11A	FALSE	FALSE	TRUE	-0.062318	-2.88245	0.00395579	0.0144335
PEX13	FALSE	FALSE	TRUE	-0.154401	-4.90118	9.70185e-07	1.82892e-05
PEX19	FALSE	FALSE	TRUE	0.00326562	0.162382	0.871009	0.91436
PFAS	FALSE	FALSE	TRUE	0.00284856	0.13188	0.895083	0.930236
PFKFB3	FALSE	FALSE	TRUE	-0.0355359	-1.59465	0.110827	0.214233
PFKL	FALSE	FALSE	TRUE	-0.0162861	-0.474714	0.635003	0.74585
PFN2	FALSE	FALSE	TRUE	0.111222	3.9574	7.63832e-05	0.000638205
PGBD1	FALSE	FALSE	TRUE	-0.00692803	-0.342273	0.732154	0.817847
PGD	FALSE	FALSE	TRUE	0.0255967	0.732099	0.464128	0.603923
PGK1	FALSE	FALSE	FALSE	0.132439	3.46095	0.000540912	0.00300932
PHB	FALSE	FALSE	FALSE	0.0269147	1.22059	0.222275	0.354519
PHB2	FALSE	FALSE	TRUE	0.224924	4.22729	2.3898e-05	0.000239085
PHF1	FALSE	FALSE	TRUE	0.00504641	0.184568	0.853572	0.902162
PHF11	FALSE	FALSE	TRUE	-0.107656	-4.74121	2.15882e-06	3.56832e-05
PHF13	FALSE	FALSE	TRUE	0.0182506	0.665569	0.505705	0.640382
PHF17	FALSE	FALSE	FALSE	-0.108483	-4.11885	3.84353e-05	0.000349287
PHF19	FALSE	FALSE	TRUE	-0.0287432	-1.25279	0.210316	0.340477
PHF23	FALSE	FALSE	TRUE	-0.0265385	-0.85887	0.390436	0.5318
PHF5A	FALSE	FALSE	TRUE	0.0255086	0.977766	0.328218	0.469383
PHKG2	FALSE	FALSE	TRUE	-0.065143	-2.05239	0.0401619	0.0982932
PHTF2	FALSE	FALSE	TRUE	0.0226052	0.862281	0.388557	0.530083
PHYH	FALSE	FALSE	TRUE	0.00812244	0.361654	0.717619	0.805556
PI16	FALSE	FALSE	TRUE	-0.0523139	-3.30304	0.000960356	0.00481444
PI4KAP2	FALSE	FALSE	FALSE	0.10211	3.24712	0.00117028	0.00565551
PIAS1	FALSE	FALSE	TRUE	0.0126887	0.458687	0.64647	0.7535
PIGA	FALSE	FALSE	FALSE	0.0112227	0.569318	0.569155	0.693064
PIGB	FALSE	FALSE	TRUE	-0.042466	-1.75542	0.0792237	0.165604
PIGK	FALSE	FALSE	TRUE	-0.00693138	-0.360633	0.718383	0.806016
PIH1D1	FALSE	FALSE	TRUE	0.0645606	1.95152	0.0510274	0.117332
PIK3CB	FALSE	FALSE	TRUE	-0.044765	-1.62605	0.103975	0.203751
PIK3CD	TRUE	FALSE	FALSE	0.00583314	0.238049	0.811849	0.873092
PIK3CG	FALSE	FALSE	TRUE	-0.0468113	-1.93227	0.0533596	0.121957
PIK3R1	TRUE	FALSE	FALSE	0.0409949	1.8313	0.0670908	0.146025
PIK3R3	FALSE	FALSE	TRUE	0.0276679	0.678256	0.497628	0.635192
PIK3R4	FALSE	FALSE	TRUE	0.0894242	3.2297	0.00124391	0.00596084
PIM1	TRUE	FALSE	FALSE	-0.0777062	-3.86662	0.000111175	0.000876796
PIN1	FALSE	FALSE	TRUE	0.0225448	0.982006	0.326125	0.467562
PIPOX	FALSE	FALSE	TRUE	-0.00613328	-0.145534	0.884293	0.925687
PISD	FALSE	FALSE	TRUE	-0.0352693	-1.17636	0.239482	0.375952
PITPNA	FALSE	FALSE	TRUE	0.276464	3.83843	0.000124716	0.000951429
PJA1	FALSE	FALSE	FALSE	-0.0169923	-0.572625	0.566914	0.691884
PJA2	FALSE	FALSE	TRUE	-0.0595487	-2.33185	0.0197318	0.0551571
PKIG	FALSE	FALSE	TRUE	-0.0156408	-0.697178	0.48571	0.623469
PKM2	FALSE	FALSE	FALSE	-0.0573674	-2.45647	0.0140506	0.0410758
PLA2G12A	FALSE	FALSE	TRUE	0.0107548	0.417668	0.676201	0.773915
PLA2G12B	FALSE	FALSE	TRUE	0.0437005	1.08172	0.279408	0.418744
PLAT	FALSE	FALSE	TRUE	-0.0573886	-2.07518	0.0380002	0.0939094
PLAU	FALSE	FALSE	FALSE	-0.023178	-0.950547	0.341861	0.483139
PLAUR	FALSE	FALSE	FALSE	-0.0120011	-0.397054	0.691338	0.784938
PLCB1	FALSE	FALSE	TRUE	-0.049729	-1.49179	0.135792	0.247991
PLCG2	TRUE	FALSE	FALSE	0.138731	3.60212	0.000317421	0.00197285
PLD1	FALSE	FALSE	TRUE	-0.0899042	-2.94693	0.0032181	0.0123577
PLEKHG3	FALSE	FALSE	TRUE	0.00501598	0.281077	0.778658	0.852842
PLEKHG5	FALSE	FALSE	TRUE	-0.0211374	-0.717985	0.472786	0.612371
PLEKHG6	FALSE	FALSE	TRUE	-0.0936995	-4.08248	4.49636e-05	0.000399074
PLEKHJ1	FALSE	FALSE	TRUE	0.212762	5.43704	5.56688e-08	1.6708e-06
PLK1	FALSE	FALSE	FALSE	0.0337805	1.59935	0.10978	0.212752
PLK2	FALSE	FALSE	TRUE	0.0583664	2.44755	0.0144031	0.0419048
PLOD1	FALSE	FALSE	TRUE	0.0133253	0.392064	0.695021	0.788727
PLOD3	FALSE	FALSE	FALSE	-0.055179	-2.60433	0.00922146	0.0287745
PLP2	FALSE	FALSE	FALSE	-0.135619	-3.17582	0.00149944	0.00681319
PMF1-BGLAP	FALSE	FALSE	FALSE	-0.0214167	-0.930414	0.352183	0.494053
PML	TRUE	FALSE	FALSE	-0.0256446	-1.08877	0.276286	0.415157
PNKP	FALSE	FALSE	TRUE	0.042267	2.04412	0.0409724	0.0994235
PNLDC1	FALSE	FALSE	TRUE	-0.149495	-5.55791	2.81241e-08	8.90987e-07
PNN	FALSE	FALSE	TRUE	-0.0479539	-1.80188	0.0715998	0.15364
PNP	TRUE	FALSE	FALSE	0.117276	2.23509	0.0254374	0.0676256
PNPO	FALSE	FALSE	TRUE	0.00772313	0.327038	0.743647	0.82704
POFUT1	FALSE	FALSE	TRUE	-0.0131902	-0.55254	0.580593	0.702563
POLA2	FALSE	FALSE	TRUE	-0.0535738	-2.57734	0.0099731	0.030783
POLB	FALSE	FALSE	TRUE	0.0298575	1.48225	0.138309	0.250384
POLE2	FALSE	FALSE	FALSE	0.0961792	3.67027	0.000243773	0.00163064
POLE3	TRUE	FALSE	FALSE	0.146645	2.98427	0.00285065	0.0113409
POLG2	FALSE	FALSE	TRUE	0.0617853	2.59999	0.00933873	0.0290609
POLR1C	FALSE	FALSE	TRUE	-0.0438368	-2.94337	0.00325534	0.0124171
POLR2C	FALSE	FALSE	TRUE	-0.0353276	-1.65122	0.0987303	0.195722
POLR2D	FALSE	FALSE	TRUE	-0.0406581	-1.4729	0.140814	0.253711
POLR2E	FALSE	FALSE	TRUE	0.000705163	0.0239844	0.980866	0.987794
POLR2F	FALSE	FALSE	TRUE	0.00548015	0.267911	0.788774	0.858394
POLR2H	FALSE	FALSE	TRUE	-0.0187779	-0.587731	0.556729	0.683108
POLR2I	FALSE	FALSE	TRUE	0.07055	3.72967	0.000192968	0.00133382
POLR3C	FALSE	FALSE	TRUE	0.150317	4.38484	1.17461e-05	0.000138107
POLR3D	FALSE	FALSE	TRUE	0.00940466	0.304608	0.760672	0.840221
POLR3K	FALSE	FALSE	TRUE	0.110192	4.25302	2.13158e-05	0.000216095
POP4	FALSE	FALSE	TRUE	0.0456655	1.76776	0.0771373	0.16157
POT1	FALSE	FALSE	TRUE	-0.158788	-5.42811	5.85146e-08	1.7334e-06
POU2AF1	TRUE	FALSE	FALSE	0.0674419	3.33692	0.000850732	0.00439032
POU5F1	FALSE	FALSE	TRUE	0.12395	4.81557	1.49305e-06	2.66065e-05
PPAP2A	FALSE	FALSE	FALSE	0.0136115	0.445486	0.65598	0.759439
PPAP2B	FALSE	FALSE	FALSE	-0.045586	-1.97522	0.0482758	0.111908
PPARD	FALSE	FALSE	TRUE	0.0637946	2.15722	0.0310162	0.0798508
PPARG	FALSE	FALSE	FALSE	0.0496801	1.54788	0.121688	0.228264
PPAT	FALSE	FALSE	FALSE	-0.00872165	-0.368664	0.712387	0.802697
PPFIBP2	FALSE	FALSE	TRUE	-0.0118083	-0.519012	0.603766	0.719584
PPIA	FALSE	FALSE	TRUE	-0.021389	-0.865388	0.38685	0.528085
PPIE	FALSE	FALSE	TRUE	-0.215996	-6.89711	5.68465e-12	5.40279e-10
PPM1B	FALSE	FALSE	TRUE	3.67432e-05	0.00145878	0.998836	0.999274
PPOX	FALSE	FALSE	TRUE	-0.00233619	-0.0671165	0.946491	0.964676
PPP1CA	TRUE	FALSE	FALSE	0.00382122	0.282107	0.777868	0.852627
PPP1CC	FALSE	FALSE	TRUE	-0.0478298	-2.29934	0.0215097	0.0587588
PPP1R13B	FALSE	FALSE	TRUE	0.12015	2.98611	0.00283352	0.0112994
PPP1R8	FALSE	FALSE	TRUE	0.0606283	2.79793	0.00515467	0.0178149
PPP2CB	FALSE	FALSE	TRUE	0.0710328	2.74706	0.00602574	0.0203324
PPP2R1A	FALSE	FALSE	TRUE	0.0712897	2.50672	0.012204	0.036484
PPP2R3A	FALSE	FALSE	TRUE	-0.00186247	-0.0801911	0.936087	0.956402
PPP2R3C	FALSE	FALSE	TRUE	-0.0207896	-1.09714	0.27261	0.411259
PPP2R4	FALSE	FALSE	FALSE	0.197255	6.34475	2.34125e-10	1.3351e-08
PPP3CA	FALSE	FALSE	TRUE	0.10234	4.71418	2.46534e-06	3.90516e-05
PPP3CB	FALSE	FALSE	TRUE	-0.111992	-4.17827	2.96661e-05	0.000283131
PPP3CC	FALSE	FALSE	TRUE	0.0216718	0.743447	0.457231	0.59711
PPP3R2	FALSE	FALSE	TRUE	0.0183406	0.755249	0.45012	0.590411
PPP4C	TRUE	FALSE	FALSE	0.0323475	1.25484	0.209572	0.339996
PPT1	FALSE	FALSE	TRUE	-0.00925823	-0.230316	0.817852	0.875718
PQBP1	FALSE	FALSE	FALSE	0.0679286	2.19648	0.0280846	0.0735488
PRAF2	FALSE	FALSE	FALSE	-0.0164138	-0.75419	0.450756	0.590905
PRAME	FALSE	FALSE	TRUE	-0.007271	-0.255611	0.798257	0.864375
PRCC	FALSE	FALSE	TRUE	0.0179162	0.70146	0.483035	0.621084
PRDM1	FALSE	FALSE	FALSE	0.0142143	0.630342	0.528488	0.658732
PRDM4	FALSE	FALSE	TRUE	-0.230563	-4.16754	3.10941e-05	0.000295524
PRDM7	FALSE	FALSE	TRUE	-0.0215713	-0.58591	0.557951	0.68424
PRDX2	FALSE	FALSE	TRUE	-0.00619492	-0.215755	0.829184	0.882653
PRDX5	FALSE	FALSE	TRUE	0.0550922	2.31153	0.0208273	0.057248
PREB	FALSE	FALSE	TRUE	-0.013717	-0.526571	0.598505	0.717043
PRKAA1	FALSE	FALSE	FALSE	0.0564659	1.46282	0.143553	0.257222
PRKAB1	FALSE	FALSE	TRUE	-0.078826	-2.79984	0.00512433	0.0177638
PRKAB2	FALSE	FALSE	TRUE	0.0601688	1.92555	0.0541939	0.123246
PRKACA	FALSE	FALSE	TRUE	-0.0109493	-0.662217	0.50785	0.642132
PRKACB	FALSE	FALSE	TRUE	-0.000386617	-0.0147132	0.988261	0.992613
PRKAG1	FALSE	FALSE	TRUE	0.131036	3.24766	0.00116808	0.00565551
PRKAG2	FALSE	FALSE	TRUE	0.136949	4.38292	1.18502e-05	0.000138617
PRKAG3	FALSE	FALSE	TRUE	1.49487e-05	0.000614245	0.99951	0.99951
PRKAR1A	TRUE	FALSE	FALSE	0.00239795	0.089243	0.928891	0.951415
PRKAR2A	FALSE	FALSE	TRUE	-0.0512631	-1.75653	0.0790335	0.16539
PRKAR2B	FALSE	FALSE	TRUE	0.0259608	1.32286	0.185917	0.312944
PRKCA	FALSE	FALSE	TRUE	-0.0714608	-2.8437	0.00446994	0.0158568
PRKCB	FALSE	TRUE	FALSE	-0.0140476	-0.430263	0.667015	0.765764
PRKCE	FALSE	FALSE	TRUE	0.0652857	3.74638	0.000180586	0.00126744
PRKCH	FALSE	FALSE	TRUE	0.0497189	2.48718	0.0128949	0.0382986
PRKCQ	FALSE	FALSE	TRUE	0.0738311	2.99364	0.00276457	0.0110631
PRKCZ	FALSE	FALSE	TRUE	0.0639344	2.36263	0.018168	0.051162
PRKRIR	FALSE	FALSE	FALSE	0.00584798	0.183055	0.854759	0.902162
PRMT2	FALSE	FALSE	TRUE	-0.0593113	-2.14878	0.03168	0.0812846
PRNP	FALSE	FALSE	TRUE	0.0500824	1.91818	0.055121	0.124609
PROC	FALSE	FALSE	TRUE	0.0174511	0.709492	0.478039	0.617095
PROCR	FALSE	FALSE	TRUE	-0.130052	-3.14181	0.00168479	0.00752055
PROKR1	FALSE	FALSE	TRUE	-0.0131059	-0.475989	0.634094	0.745352
PRPF4	FALSE	FALSE	TRUE	-0.0217775	-0.952454	0.340894	0.482369
PRPF4B	FALSE	FALSE	TRUE	-0.00979746	-0.403458	0.686621	0.7827
PRPF6	FALSE	FALSE	TRUE	-0.0720019	-3.06208	0.00220485	0.00924499
PRR15L	FALSE	FALSE	TRUE	0.131958	5.37859	7.70581e-08	2.19712e-06
PRSS2	FALSE	FALSE	FALSE	-0.0942483	-3.06036	0.00221755	0.00927727
PRSS23	FALSE	FALSE	TRUE	0.0903526	2.24493	0.024798	0.0663899
PSAT1	FALSE	FALSE	TRUE	-0.0275748	-1.38714	0.165436	0.286095
PSEN1	TRUE	FALSE	FALSE	-0.031516	-1.48749	0.136923	0.249061
PSEN2	TRUE	FALSE	FALSE	0.0472191	0.885736	0.375785	0.516943
PSMA1	FALSE	FALSE	TRUE	0.00138642	0.0646144	0.948483	0.966275
PSMA3	FALSE	FALSE	TRUE	0.0981789	3.53065	0.000416725	0.00244815
PSMA5	FALSE	FALSE	TRUE	0.0544263	2.29524	0.0217433	0.0592549
PSMA8	FALSE	FALSE	TRUE	-0.000282207	-0.0110971	0.991146	0.99434
PSMB1	FALSE	FALSE	TRUE	0.119171	5.40034	6.8303e-08	1.99742e-06
PSMB10	FALSE	FALSE	FALSE	-0.0288843	-1.52968	0.126132	0.235055
PSMB2	FALSE	FALSE	TRUE	-0.0653177	-2.74232	0.00611341	0.0205371
PSMB7	FALSE	FALSE	TRUE	-0.0233084	-1.13878	0.254827	0.390895
PSMB8	TRUE	FALSE	FALSE	0.0821202	2.00371	0.0451326	0.106571
PSMB9	TRUE	FALSE	FALSE	0.055036	1.77183	0.0764581	0.160533
PSMC5	FALSE	FALSE	TRUE	-0.0301261	-1.81617	0.0693794	0.149579
PSMD10	FALSE	FALSE	FALSE	-0.0291878	-1.2683	0.204724	0.334271
PSMD2	FALSE	FALSE	TRUE	0.00789785	0.463181	0.643246	0.75236
PSMD3	FALSE	FALSE	TRUE	-0.0095147	-0.404975	0.685506	0.78182
PSMD4	FALSE	FALSE	TRUE	0.0189016	1.51703	0.129296	0.239386
PSMD5	FALSE	FALSE	TRUE	0.0793195	2.73447	0.00626091	0.0209708
PSMD9	FALSE	FALSE	TRUE	0.00474634	0.256177	0.79782	0.864375
PSME1	TRUE	FALSE	FALSE	-0.00686742	-0.499545	0.617409	0.731062
PSME2	FALSE	FALSE	FALSE	0.0385806	2.93295	0.00336654	0.0127137
PSMF1	FALSE	FALSE	TRUE	-0.0510992	-1.46184	0.143823	0.257423
PSMG1	FALSE	FALSE	TRUE	0.0363835	0.807849	0.4192	0.558024
PSPH	FALSE	FALSE	TRUE	0.0360387	1.37113	0.17037	0.29219
PTGER4	FALSE	FALSE	TRUE	0.04019	1.46738	0.14231	0.255597
PTGFR	FALSE	FALSE	TRUE	-0.0202768	-0.717578	0.473037	0.612371
PTGS2	FALSE	FALSE	TRUE	0.000970708	0.0265337	0.978832	0.986182
PTHLH	FALSE	FALSE	TRUE	0.0922639	3.60614	0.000312563	0.0019533
PTK2	FALSE	FALSE	TRUE	0.0262296	1.06794	0.285577	0.425752
PTP4A3	FALSE	FALSE	TRUE	0.0715517	2.69915	0.00696545	0.0229109
PTPLA	FALSE	FALSE	FALSE	0.203691	4.12949	3.67032e-05	0.000340326
PTPN12	FALSE	FALSE	FALSE	-0.0172421	-0.799873	0.423806	0.562691
PTPN2	FALSE	FALSE	FALSE	0.04669	1.98843	0.0467963	0.109144
PTPN4	FALSE	FALSE	TRUE	0.138225	3.22649	0.00125792	0.00601532
PTPN6	TRUE	FALSE	FALSE	0.0820123	2.3823	0.0172264	0.0486907
PTPRF	FALSE	FALSE	TRUE	0.0254489	1.22089	0.222161	0.354519
PTRF	FALSE	FALSE	FALSE	0.036366	0.803727	0.421577	0.560057
PTS	FALSE	FALSE	TRUE	0.01853	0.665522	0.505734	0.640382
PTTG1	FALSE	FALSE	TRUE	-0.0271356	-0.997735	0.318436	0.459717
PUF60	FALSE	FALSE	TRUE	0.0857606	2.2115	0.0270278	0.0712722
PURG	FALSE	FALSE	TRUE	0.00708494	0.350737	0.725794	0.812733
PUS7L	FALSE	FALSE	TRUE	0.00451412	0.170291	0.864785	0.90944
PVR	FALSE	FALSE	TRUE	0.218426	3.93498	8.38634e-05	0.000690587
PVRL1	FALSE	FALSE	FALSE	0.0365222	1.80486	0.0711323	0.15278
PVRL2	FALSE	FALSE	FALSE	-0.099791	-4.37731	1.21583e-05	0.000140777
PWP1	FALSE	FALSE	TRUE	0.0221014	1.05982	0.289255	0.429404
PXK	FALSE	FALSE	TRUE	0.0664274	2.79997	0.00512215	0.0177638
PYCR1	FALSE	FALSE	FALSE	0.111629	4.14096	3.49179e-05	0.000326425
PYGL	TRUE	FALSE	FALSE	0.070977	5.15111	2.6474e-07	6.22547e-06
QDPR	FALSE	FALSE	TRUE	-0.059258	-1.79128	0.0732837	0.156079
QPCT	FALSE	FALSE	FALSE	-0.0488805	-2.18615	0.0288318	0.0751605
QPRT	FALSE	FALSE	FALSE	-0.0435548	-0.904573	0.365717	0.508208
QRSL1	FALSE	FALSE	TRUE	0.123658	4.48534	7.37481e-06	9.55792e-05
RAB11A	FALSE	FALSE	TRUE	-0.0726935	-2.86489	0.00418168	0.0150211
RAB11FIP2	FALSE	FALSE	TRUE	0.0282908	1.34226	0.179549	0.303863
RAB1B	FALSE	FALSE	TRUE	-0.00430495	-0.217882	0.827526	0.881638
RAB23	FALSE	FALSE	TRUE	0.00274931	0.0862214	0.931292	0.953018
RAB27A	TRUE	FALSE	FALSE	0.234602	2.52532	0.0115774	0.0350705
RAB31	FALSE	FALSE	TRUE	-0.00236818	-0.135977	0.891843	0.92975
RAB4A	FALSE	FALSE	TRUE	0.134486	1.57939	0.114284	0.218877
RAB5A	FALSE	FALSE	TRUE	-0.00919101	-0.444683	0.65656	0.759439
RABGGTA	FALSE	FALSE	TRUE	0.124239	4.15286	3.31538e-05	0.000312495
RAC1	FALSE	FALSE	TRUE	0.0866196	3.66257	0.000251209	0.00167058
RAD1	FALSE	FALSE	TRUE	-0.0759833	-2.0045	0.0450477	0.106481
RAD23B	FALSE	FALSE	TRUE	-0.0136907	-0.58265	0.560144	0.686192
RAE1	FALSE	FALSE	TRUE	-0.0138531	-0.625275	0.531807	0.660704
RAF1	FALSE	FALSE	TRUE	0.0280797	1.8704	0.0614627	0.137305
RALA	FALSE	FALSE	TRUE	-0.0494862	-2.8094	0.00497465	0.0173239
RALB	FALSE	FALSE	TRUE	0.0669365	3.00285	0.00268239	0.0108485
RALBP1	FALSE	FALSE	TRUE	0.123643	4.4063	1.06433e-05	0.000127106
RAMP1	FALSE	FALSE	TRUE	-0.017355	-0.668365	0.503919	0.640302
RAN	FALSE	FALSE	FALSE	0.194964	5.59253	2.30686e-08	7.73815e-07
RAP1A	FALSE	FALSE	TRUE	-0.0246376	-1.29402	0.195695	0.324168
RAP1GDS1	FALSE	FALSE	TRUE	0.023908	1.02825	0.303862	0.443852
RAPGEF4	FALSE	FALSE	TRUE	0.0652664	3.02489	0.00249462	0.0101793
RAPSN	FALSE	FALSE	TRUE	0.0692085	2.40291	0.0162864	0.0463787
RARA	TRUE	FALSE	FALSE	0.105171	3.36672	0.000764028	0.00402482
RARB	FALSE	FALSE	FALSE	0.0684144	1.48356	0.137961	0.250093
RARG	FALSE	FALSE	FALSE	-0.0264101	-1.03515	0.300627	0.441389
RARRES3	FALSE	FALSE	FALSE	-0.0805565	-3.27478	0.00106164	0.00526436
RASA1	FALSE	FALSE	TRUE	-0.0205354	-0.481445	0.630212	0.742397
RASD1	FALSE	FALSE	TRUE	0.0355616	1.24244	0.214107	0.345562
RASGRP2	FALSE	FALSE	TRUE	-0.0148036	-0.884982	0.376191	0.516943
RASGRP3	FALSE	FALSE	TRUE	0.0485244	2.60762	0.00913328	0.0285384
RASGRP4	FALSE	FALSE	FALSE	0.0122571	0.884955	0.376206	0.516943
RASSF1	FALSE	FALSE	FALSE	-0.0585872	-2.01821	0.0436009	0.103561
RASSF2	FALSE	FALSE	TRUE	0.0394035	1.61157	0.107094	0.208253
RBBP4	FALSE	FALSE	TRUE	0.00768807	0.273744	0.784288	0.855553
RBBP6	FALSE	FALSE	TRUE	-0.0278973	-1.01208	0.311526	0.452318
RBBP7	FALSE	FALSE	FALSE	-0.0124811	-0.786287	0.431721	0.571867
RBKS	FALSE	FALSE	TRUE	0.0737259	1.52313	0.127764	0.237707
RBM15	FALSE	FALSE	TRUE	0.0865252	3.65548	0.000258245	0.00169589
RBM15B	FALSE	FALSE	FALSE	0.00749335	0.260988	0.794108	0.862142
RBM6	FALSE	FALSE	TRUE	-0.0176038	-1.01873	0.308359	0.448863
RBMS1	FALSE	FALSE	TRUE	0.326612	5.33479	9.81044e-08	2.6961e-06
RBMX	FALSE	FALSE	FALSE	-0.0771941	-3.71387	0.000205411	0.00140703
RBP4	TRUE	FALSE	FALSE	0.0162781	0.59065	0.55477	0.681952
RBPJ	TRUE	FALSE	FALSE	0.024067	1.15112	0.249714	0.385668
RBX1	FALSE	FALSE	TRUE	0.157894	4.70262	2.6087e-06	4.10375e-05
RCCD1	FALSE	FALSE	TRUE	0.102527	3.31827	0.00090955	0.00463099
RCHY1	FALSE	FALSE	TRUE	0.0401665	1.39519	0.162994	0.283592
RDBP	FALSE	FALSE	FALSE	-0.0381286	-1.51868	0.12888	0.239004
RDH11	FALSE	FALSE	TRUE	-0.0556951	-1.20969	0.22643	0.359671
RDX	FALSE	FALSE	TRUE	-0.0519406	-2.13204	0.0330319	0.0836246
RELB	TRUE	FALSE	FALSE	0.0763623	2.48718	0.0128948	0.0382986
RERG	FALSE	FALSE	TRUE	-0.0346128	-1.50203	0.133126	0.244297
RET	FALSE	FALSE	TRUE	-0.0437302	-1.65579	0.0978017	0.194665
RFC5	FALSE	FALSE	TRUE	0.00850486	0.433447	0.664701	0.76382
RFK	FALSE	FALSE	TRUE	-0.0289609	-1.07063	0.284365	0.424778
RFWD2	FALSE	FALSE	FALSE	0.0499704	1.42674	0.153692	0.270825
RFX4	FALSE	FALSE	FALSE	-0.0400267	-1.12996	0.258525	0.393919
RFX5	TRUE	FALSE	FALSE	0.0305979	1.32114	0.18649	0.313243
RFX6	FALSE	FALSE	TRUE	-0.0759196	-1.48604	0.137304	0.249356
RFXANK	TRUE	FALSE	FALSE	0.0977652	4.28295	1.8645e-05	0.000195088
RG9MTD3	FALSE	FALSE	FALSE	-0.0151236	-0.949055	0.34262	0.483911
RGS11	FALSE	FALSE	TRUE	0.0131878	0.960572	0.336794	0.4779
RGS18	FALSE	FALSE	TRUE	0.188516	4.90604	9.46514e-07	1.79917e-05
RGS3	FALSE	FALSE	TRUE	-0.0719	-3.82505	0.000131674	0.000981533
RGS4	FALSE	FALSE	TRUE	-0.0925412	-4.39945	1.09843e-05	0.000130496
RHEB	FALSE	FALSE	TRUE	0.0318467	1.14968	0.250306	0.386298
RHOA	FALSE	FALSE	TRUE	-0.0317743	-1.42652	0.153756	0.270825
RHOBTB1	FALSE	FALSE	TRUE	0.084585	2.6811	0.00735224	0.0238555
RHOBTB2	FALSE	FALSE	TRUE	0.0111828	0.704985	0.480839	0.619185
RHOC	FALSE	FALSE	TRUE	0.0322165	0.895698	0.370439	0.512453
RHOD	FALSE	FALSE	TRUE	0.158116	3.09839	0.00195209	0.00848136
RIOK2	FALSE	FALSE	TRUE	-0.00094598	-0.0367715	0.970668	0.982295
RIPK2	FALSE	FALSE	TRUE	0.057808	1.83936	0.0658966	0.14433
RIT1	FALSE	FALSE	TRUE	0.0681814	4.4943	7.07179e-06	9.32413e-05
RIT2	FALSE	FALSE	TRUE	-0.0608356	-3.61975	0.000296594	0.0018745
RNASE4	FALSE	FALSE	TRUE	-0.0026199	-0.131628	0.895281	0.930236
RNASET2	TRUE	FALSE	FALSE	0.105335	4.72045	2.39068e-06	3.81339e-05
RND3	FALSE	FALSE	TRUE	0.0373278	0.639886	0.522264	0.653474
RNF11	FALSE	FALSE	TRUE	0.0694012	2.93601	0.00333349	0.0126517
RNF138	FALSE	FALSE	TRUE	0.048007	1.47641	0.13987	0.252607
RNF14	FALSE	FALSE	TRUE	0.0692987	2.46615	0.0136767	0.0402537
RNF145	FALSE	FALSE	TRUE	0.0538465	1.72542	0.0844882	0.17409
RNF146	FALSE	FALSE	TRUE	-0.0434376	-0.592212	0.553725	0.681622
RNF166	TRUE	FALSE	FALSE	0.120921	4.01074	6.10455e-05	0.000521516
RNF167	FALSE	FALSE	TRUE	0.133831	5.3181	1.07509e-07	2.91939e-06
RNF20	FALSE	FALSE	TRUE	0.0111671	0.460241	0.645355	0.752584
RNF25	FALSE	FALSE	TRUE	0.0391086	1.78704	0.0739661	0.156933
RNF5	FALSE	FALSE	TRUE	-0.0422783	-1.72716	0.0841759	0.173603
RNF7	FALSE	FALSE	TRUE	-0.0752232	-3.53015	0.000417505	0.00244815
RNGTT	FALSE	FALSE	FALSE	-0.0382885	-1.68788	0.0914711	0.186125
RNH1	FALSE	FALSE	TRUE	-0.0210022	-1.25926	0.207972	0.338388
RNMT	FALSE	FALSE	TRUE	0.176309	2.97493	0.00293873	0.0115573
RNPS1	FALSE	FALSE	TRUE	-0.0103551	-0.390428	0.69623	0.789707
RORC	TRUE	FALSE	FALSE	-0.0713484	-2.34644	0.0189765	0.053307
RPA2	FALSE	FALSE	TRUE	0.106604	3.06303	0.00219794	0.00923295
RPF1	FALSE	FALSE	TRUE	0.00332631	0.118671	0.905539	0.934057
RPL11	FALSE	FALSE	TRUE	0.0372331	1.26337	0.206492	0.336674
RPL19	FALSE	FALSE	TRUE	0.0609928	2.31893	0.0204222	0.0563276
RPL21	FALSE	FALSE	TRUE	0.0803236	2.61438	0.00895455	0.0280568
RPL22	FALSE	FALSE	TRUE	-0.0389295	-1.22128	0.222015	0.354519
RPL35A	FALSE	FALSE	TRUE	-0.0361725	-2.20679	0.027355	0.0720516
RPL39L	FALSE	FALSE	TRUE	-0.0388313	-1.86622	0.0620444	0.138274
RPL7	FALSE	FALSE	TRUE	0.0475427	1.6793	0.0931295	0.18818
RPN1	FALSE	FALSE	FALSE	-0.0578163	-1.4704	0.14149	0.254726
RPN2	FALSE	FALSE	TRUE	-0.101644	-3.43162	0.000602827	0.00331337
RPS10	FALSE	FALSE	TRUE	0.0318078	1.35175	0.17649	0.300205
RPS13	FALSE	FALSE	TRUE	0.0802983	3.12722	0.00177058	0.00781181
RPS14	FALSE	FALSE	TRUE	0.0268694	1.46858	0.141983	0.255211
RPS15A	FALSE	FALSE	TRUE	-0.0227049	-0.968555	0.332795	0.475034
RPS16	FALSE	FALSE	TRUE	0.0242322	1.27804	0.201271	0.330288
RPS19	FALSE	FALSE	FALSE	0.039879	1.68217	0.0925715	0.187694
RPS27A	FALSE	FALSE	TRUE	0.0389824	1.93084	0.0535355	0.122115
RPS3	FALSE	FALSE	FALSE	-0.0123615	-0.453983	0.649852	0.756191
RPS3A	FALSE	FALSE	TRUE	-0.0142796	-0.59787	0.549942	0.678064
RPS6	FALSE	FALSE	TRUE	-0.0618006	-2.38157	0.0172609	0.0487278
RPS6KA1	TRUE	FALSE	FALSE	0.0137767	0.701787	0.482831	0.621084
RPS6KA3	FALSE	FALSE	FALSE	0.0487135	2.43828	0.0147775	0.0428847
RPS6KA4	FALSE	FALSE	TRUE	-0.048149	-1.82019	0.0687645	0.148803
RPS6KA5	FALSE	FALSE	TRUE	0.032606	1.45415	0.145941	0.260275
RPS6KB1	FALSE	FALSE	TRUE	-0.0584567	-2.33011	0.0198233	0.0553034
RPS6KB2	FALSE	FALSE	TRUE	-0.254311	-9.71985	3.23392e-22	2.45886e-19
RPS6KL1	FALSE	FALSE	TRUE	0.0502824	1.01775	0.308826	0.449125
RPS7	FALSE	FALSE	TRUE	-0.0485674	-3.2162	0.00130384	0.00617024
RRAGA	FALSE	FALSE	TRUE	0.046759	1.36218	0.173177	0.295814
RRAGC	FALSE	FALSE	TRUE	0.132759	3.59292	0.000328829	0.00203268
RRM1	FALSE	FALSE	TRUE	-0.107495	-3.56042	0.000372274	0.00224645
RRM2	TRUE	FALSE	FALSE	0.122237	4.34947	1.38052e-05	0.000153609
RRP8	FALSE	FALSE	TRUE	-0.0145699	-0.635939	0.524833	0.655119
RRS1	FALSE	FALSE	TRUE	-0.0222224	-0.978664	0.327774	0.469042
RSPH1	FALSE	FALSE	TRUE	0.00128166	0.0386221	0.969193	0.982109
RSU1	FALSE	FALSE	TRUE	-0.0378753	-1.22201	0.221737	0.354437
RTCD1	FALSE	FALSE	FALSE	0.00408344	0.125442	0.900176	0.932048
RTN4RL1	FALSE	FALSE	TRUE	0.0183805	1.16647	0.243455	0.380097
RUFY1	FALSE	FALSE	TRUE	-0.0975686	-3.78655	0.000153803	0.00112444
RUVBL1	FALSE	FALSE	TRUE	0.0338479	1.69184	0.0907135	0.185013
RUVBL2	FALSE	FALSE	TRUE	0.0420127	1.00203	0.316358	0.457006
RXFP1	FALSE	FALSE	TRUE	-0.0812094	-3.63851	0.000275835	0.00178969
RXFP4	FALSE	FALSE	FALSE	0.106564	3.74282	0.000183159	0.00127763
RXRG	FALSE	FALSE	FALSE	0.0161781	0.637086	0.524086	0.654677
RYBP	FALSE	FALSE	TRUE	-0.040681	-1.50788	0.131623	0.242297
S100A1	FALSE	FALSE	TRUE	-0.0975249	-3.83227	0.000127876	0.000965841
S100A11	FALSE	FALSE	FALSE	-0.127036	-3.96548	7.38468e-05	0.000619281
S100A13	FALSE	FALSE	TRUE	0.103632	2.23758	0.0252741	0.0672699
S100A6	FALSE	FALSE	TRUE	0.017269	0.596973	0.550541	0.67807
S100B	FALSE	FALSE	TRUE	0.0632817	2.03784	0.0415969	0.100553
S100P	FALSE	FALSE	FALSE	0.0651877	2.24363	0.0248819	0.0664497
S1PR3	FALSE	FALSE	TRUE	-0.0445789	-1.37021	0.170657	0.292464
SACM1L	FALSE	FALSE	TRUE	0.0555223	1.5038	0.132669	0.243654
SALL4	FALSE	FALSE	TRUE	-0.0969612	-3.42085	0.00062719	0.00342254
SAMD4A	FALSE	FALSE	TRUE	-0.0170507	-0.825066	0.409357	0.549908
SAMD4B	FALSE	FALSE	TRUE	0.0201795	1.06152	0.288483	0.428684
SARS	FALSE	FALSE	FALSE	0.155287	1.68546	0.0919362	0.186738
SAT1	FALSE	FALSE	FALSE	-0.0266041	-1.26981	0.204187	0.333632
SATB1	FALSE	FALSE	TRUE	0.0219084	1.06331	0.287672	0.428013
SATB2	FALSE	FALSE	TRUE	0.148669	5.85982	4.80537e-09	2.04712e-07
SC5DL	FALSE	FALSE	FALSE	0.0500694	1.74248	0.0814602	0.168919
SCAF8	FALSE	FALSE	TRUE	0.0623992	2.96036	0.00308124	0.0119529
SCCPDH	FALSE	FALSE	TRUE	0.0981879	4.07081	4.72732e-05	0.000417947
SCMH1	FALSE	FALSE	TRUE	-0.0428087	-1.47381	0.140571	0.253472
SCP2	FALSE	FALSE	TRUE	0.0347607	1.40761	0.159283	0.278623
SCRN1	FALSE	FALSE	TRUE	0.0174236	0.256993	0.797191	0.864255
SCYL3	FALSE	FALSE	TRUE	0.0369573	1.18414	0.236391	0.37238
SDF2L1	FALSE	FALSE	TRUE	0.0932457	3.0001	0.00270666	0.0109079
SDHA	FALSE	FALSE	TRUE	-0.0113597	-0.489511	0.624493	0.737302
SDHB	FALSE	FALSE	TRUE	0.0318931	2.05809	0.0396116	0.0970506
SDHC	FALSE	FALSE	TRUE	0.00377181	0.131973	0.895008	0.930236
SDHD	FALSE	FALSE	TRUE	0.0939551	3.56308	0.000368533	0.0022357
SENP2	FALSE	FALSE	TRUE	0.0169924	0.6666	0.505046	0.640382
SENP5	FALSE	FALSE	TRUE	-0.0359588	-1.14131	0.253774	0.389542
SENP6	FALSE	FALSE	TRUE	0.0194704	1.13242	0.257491	0.392604
SERINC3	FALSE	FALSE	TRUE	-0.156895	-4.04923	5.18408e-05	0.000451331
SERPINA12	FALSE	FALSE	TRUE	-0.0195418	-0.723686	0.469278	0.608357
SERPINA5	FALSE	FALSE	TRUE	-0.067521	-2.66147	0.00779466	0.025148
SERPINA6	FALSE	FALSE	TRUE	-0.0503401	-1.85257	0.0639782	0.141959
SERPINA7	FALSE	FALSE	FALSE	0.0433372	1.5665	0.11727	0.22291
SERPINB2	FALSE	FALSE	TRUE	-0.18927	-2.5142	0.0119484	0.0358139
SERPINB6	FALSE	FALSE	TRUE	-0.0337253	-1.34912	0.177333	0.301189
SERPIND1	FALSE	FALSE	TRUE	-0.0553449	-1.66804	0.095344	0.191443
SET	FALSE	FALSE	TRUE	-0.0146951	-0.628469	0.529714	0.6599
SETD7	FALSE	FALSE	TRUE	0.0611697	2.1354	0.0327567	0.0832263
SETDB1	FALSE	FALSE	FALSE	-0.0217373	-1.0301	0.302992	0.443313
SF1	FALSE	FALSE	TRUE	0.0118555	0.484475	0.628061	0.740748
SFPQ	FALSE	FALSE	TRUE	-0.0123949	-0.548023	0.583691	0.70519
SGK1	FALSE	FALSE	TRUE	-0.0659865	-2.32386	0.0201561	0.055864
SGK3	FALSE	FALSE	TRUE	-0.0612147	-2.87845	0.00400631	0.0145069
SGPL1	FALSE	FALSE	TRUE	0.129764	3.76208	0.000169632	0.00120539
SH3BP5	FALSE	FALSE	TRUE	-0.0516128	-1.58841	0.112231	0.216765
SHC1	FALSE	FALSE	TRUE	0.244471	5.95976	2.62624e-09	1.33121e-07
SHC4	FALSE	FALSE	TRUE	-0.00140587	-0.0572426	0.954353	0.970522
SHMT2	FALSE	FALSE	FALSE	0.00307944	0.120817	0.903839	0.933597
SHOX2	FALSE	FALSE	TRUE	0.160203	4.7292	2.29014e-06	3.70484e-05
SIAH1	FALSE	FALSE	TRUE	0.00176225	0.0708525	0.943517	0.962648
SIK1	FALSE	FALSE	FALSE	-0.00643831	-0.238158	0.811764	0.873092
SIM2	FALSE	FALSE	TRUE	0.0366182	2.04579	0.0408073	0.0991795
SIRPG	FALSE	FALSE	TRUE	0.0155251	0.682372	0.495022	0.632929
SIRT2	FALSE	FALSE	TRUE	0.00428399	0.195127	0.845298	0.895052
SIRT3	FALSE	FALSE	TRUE	0.135627	3.19595	0.00139876	0.00648492
SIRT5	FALSE	FALSE	TRUE	0.0272206	0.974459	0.329856	0.47143
SIRT6	FALSE	FALSE	FALSE	-0.0166582	-0.649733	0.515882	0.647621
SIX2	FALSE	FALSE	TRUE	-0.0560654	-1.95665	0.0504217	0.116174
SKP1	FALSE	FALSE	TRUE	0.0949233	2.71144	0.00671258	0.0222226
SKP2	FALSE	FALSE	TRUE	-0.0365012	-1.23003	0.218721	0.351339
SLC1A1	FALSE	FALSE	TRUE	-0.0687614	-2.28512	0.0223301	0.0605647
SLC1A5	FALSE	FALSE	FALSE	0.0576952	2.24361	0.0248828	0.0664497
SLC22A18	FALSE	FALSE	FALSE	0.143694	4.95973	7.1953e-07	1.4786e-05
SLC22A23	FALSE	FALSE	TRUE	0.0215719	0.686922	0.492151	0.629769
SLC22A5	FALSE	FALSE	TRUE	-0.0104572	-0.407172	0.683892	0.780369
SLC25A10	FALSE	FALSE	TRUE	-0.035832	-1.46691	0.142437	0.255625
SLC25A13	FALSE	FALSE	TRUE	0.0347142	1.27959	0.200725	0.329865
SLC25A14	FALSE	FALSE	FALSE	0.0247282	0.934331	0.350159	0.492122
SLC25A15	FALSE	FALSE	TRUE	-0.171728	-1.84034	0.0657528	0.14433
SLC25A22	FALSE	FALSE	TRUE	0.0289326	0.844799	0.398247	0.540072
SLC25A3	FALSE	FALSE	TRUE	-0.0648877	-2.83453	0.00460013	0.0162681
SLC25A32	FALSE	FALSE	TRUE	0.027338	1.28889	0.19747	0.326379
SLC25A4	FALSE	FALSE	TRUE	0.205958	4.26088	2.05808e-05	0.000211974
SLC25A5	FALSE	FALSE	FALSE	0.0636353	2.52684	0.0115272	0.0349649
SLC25A6	FALSE	FALSE	FALSE	-0.0444399	-1.65425	0.0981128	0.194944
SLC27A3	FALSE	FALSE	TRUE	-0.00508204	-0.212212	0.831947	0.883871
SLC29A1	FALSE	FALSE	TRUE	-0.0676754	-2.59655	0.00943272	0.0293134
SLC2A1	FALSE	FALSE	TRUE	-0.0343205	-1.13701	0.255567	0.391058
SLC2A6	FALSE	FALSE	TRUE	0.110889	3.69401	0.000222124	0.00151243
SLC30A2	FALSE	FALSE	TRUE	-0.00617306	-0.257947	0.796454	0.864255
SLC30A8	FALSE	FALSE	TRUE	0.14786	3.90567	9.46894e-05	0.00076397
SLC35A1	FALSE	FALSE	TRUE	0.0110181	0.465355	0.641689	0.75236
SLC35A4	FALSE	FALSE	TRUE	0.0295345	1.6766	0.0936564	0.189053
SLC35F2	FALSE	FALSE	TRUE	-0.0400003	-1.66277	0.0963951	0.192525
SLC37A4	FALSE	FALSE	TRUE	0.0759094	2.80503	0.00504254	0.0175336
SLC38A2	FALSE	FALSE	FALSE	-0.0284234	-1.06618	0.286371	0.426657
SLC39A8	FALSE	FALSE	TRUE	0.143314	5.52126	3.46438e-08	1.0825e-06
SLC3A2	FALSE	FALSE	TRUE	-0.00761898	-0.247688	0.804382	0.867838
SLC4A2	FALSE	FALSE	TRUE	-0.0286684	-1.4056	0.159881	0.279452
SLC52A2	FALSE	FALSE	TRUE	-0.0483621	-1.79438	0.0727885	0.155412
SLC5A6	FALSE	FALSE	TRUE	-0.0920394	-3.52441	0.000426643	0.00249531
SLC6A14	FALSE	FALSE	FALSE	0.130908	4.37445	1.23184e-05	0.000141442
SLC7A1	FALSE	FALSE	TRUE	0.0289588	1.6204	0.105182	0.205476
SLC7A11	FALSE	FALSE	TRUE	-0.0183608	-0.75183	0.452174	0.591744
SLC7A9	FALSE	FALSE	TRUE	-0.0285127	-1.49983	0.133695	0.24484
SMAD1	FALSE	FALSE	TRUE	0.100298	3.39407	0.000691761	0.00371272
SMAD2	FALSE	FALSE	TRUE	0.0866275	4.03188	5.5813e-05	0.000478607
SMAD3	TRUE	FALSE	FALSE	0.0623334	1.81849	0.0690241	0.148954
SMAD4	FALSE	FALSE	TRUE	-0.0713043	-3.4557	0.000551541	0.00306098
SMAD5	FALSE	FALSE	TRUE	-0.0248488	-1.06293	0.287844	0.428013
SMAD7	FALSE	FALSE	TRUE	-0.0232873	-0.923639	0.355701	0.497763
SMARCAD1	FALSE	FALSE	TRUE	-0.0189665	-0.713333	0.475659	0.614486
SMARCB1	TRUE	FALSE	FALSE	-0.0453214	-1.51423	0.130004	0.240113
SMARCC2	FALSE	FALSE	TRUE	-0.0249223	-0.966204	0.333969	0.476413
SMARCE1	FALSE	FALSE	TRUE	0.0631214	2.03465	0.0419173	0.100965
SMNDC1	FALSE	FALSE	TRUE	0.0815121	1.62828	0.103503	0.203001
SMOX	FALSE	FALSE	TRUE	-0.0063177	-0.271403	0.786088	0.856697
SMU1	FALSE	FALSE	TRUE	0.021467	1.0092	0.312906	0.453744
SMURF2	FALSE	FALSE	TRUE	0.0338092	1.38417	0.166342	0.287227
SMYD3	FALSE	FALSE	TRUE	0.0343209	1.0359	0.300279	0.441325
SNAI2	FALSE	FALSE	TRUE	0.0181342	0.535731	0.592159	0.711651
SNAI3	FALSE	FALSE	FALSE	0.104948	1.79873	0.0720971	0.154272
SNAPC1	FALSE	FALSE	TRUE	0.0544701	2.26204	0.0237202	0.0636539
SNCA	FALSE	FALSE	TRUE	0.0926525	2.33979	0.0193174	0.0541315
SNRK	FALSE	FALSE	TRUE	0.0332545	1.31942	0.187065	0.313746
SNRNP70	FALSE	FALSE	TRUE	-0.244902	-7.2102	6.06312e-13	6.91498e-11
SNRPA	FALSE	FALSE	TRUE	-0.0415359	-1.5953	0.110682	0.214136
SNW1	FALSE	FALSE	TRUE	-0.198778	-5.93084	3.13115e-09	1.46687e-07
SNX11	FALSE	FALSE	TRUE	-0.0221583	-0.963816	0.335165	0.477038
SNX17	FALSE	FALSE	TRUE	-0.0731385	-2.99057	0.00279252	0.0111554
SNX6	FALSE	FALSE	TRUE	0.0960976	2.45616	0.0140628	0.0410758
SNX7	FALSE	FALSE	TRUE	0.0175236	0.825871	0.4089	0.549618
SOAT1	FALSE	FALSE	FALSE	-0.0765524	-1.15908	0.246457	0.383883
SOCS2	FALSE	FALSE	TRUE	-0.0577243	-2.04816	0.0405748	0.0989045
SOCS4	FALSE	FALSE	TRUE	-0.0396514	-1.48823	0.136727	0.248936
SOCS5	FALSE	FALSE	TRUE	0.0148745	0.600876	0.547938	0.676324
SOD1	FALSE	FALSE	TRUE	0.0568138	2.90148	0.00372351	0.0137468
SORBS3	FALSE	FALSE	TRUE	0.0242481	1.04251	0.297206	0.438221
SORD	FALSE	FALSE	TRUE	0.0769373	3.55447	0.000380788	0.00227973
SOS2	FALSE	FALSE	TRUE	-0.00919489	-0.397328	0.691135	0.784938
SOX10	FALSE	FALSE	TRUE	0.135375	4.00782	6.18034e-05	0.000526021
SOX14	FALSE	FALSE	FALSE	0.114793	3.88773	0.000101952	0.00081312
SOX2	TRUE	FALSE	FALSE	-0.0930066	-2.59301	0.00953016	0.0295357
SP6	FALSE	FALSE	TRUE	0.0126564	0.692607	0.488575	0.62609
SP8	FALSE	FALSE	TRUE	0.0175588	0.759357	0.44766	0.588199
SPA17	FALSE	FALSE	TRUE	-0.116569	-4.86954	1.13865e-06	2.1116e-05
SPAG7	FALSE	FALSE	TRUE	0.0168309	0.706364	0.479981	0.618902
SPARC	FALSE	FALSE	TRUE	-0.0709367	-0.670523	0.502542	0.640089
SPATA13	FALSE	FALSE	TRUE	0.0156426	1.03874	0.298955	0.440444
SPDEF	FALSE	FALSE	TRUE	-0.0911493	-2.19572	0.0281389	0.0736065
SPECC1L	FALSE	FALSE	TRUE	-0.0544027	-1.9724	0.0485958	0.112535
SPIC	FALSE	FALSE	TRUE	0.0252842	1.08642	0.277325	0.41617
SPP1	FALSE	FALSE	TRUE	0.0023233	0.0919863	0.926711	0.949608
SPRED2	FALSE	FALSE	TRUE	-0.014211	-0.643053	0.520207	0.652038
SPRY1	FALSE	FALSE	TRUE	-0.00472449	-0.122075	0.902843	0.933597
SPRY2	FALSE	FALSE	TRUE	0.16643	3.02202	0.00251838	0.0102397
SPRY4	FALSE	FALSE	TRUE	0.044841	1.8515	0.0641318	0.142024
SPTLC2	FALSE	FALSE	TRUE	-0.0404991	-1.53478	0.124874	0.233092
SQLE	FALSE	FALSE	FALSE	0.0283304	1.16995	0.242055	0.378428
SQRDL	FALSE	FALSE	FALSE	0.00174884	0.0692245	0.944813	0.963396
SQSTM1	FALSE	FALSE	TRUE	0.0753754	3.33793	0.000847665	0.00438441
SRC	FALSE	FALSE	TRUE	0.111534	7.56103	4.41317e-14	6.71096e-12
SRD5A1	FALSE	FALSE	TRUE	0.0355952	1.31547	0.188388	0.315733
SREBF1	FALSE	FALSE	FALSE	-0.0836046	-3.07424	0.00211707	0.00902624
SRM	FALSE	FALSE	TRUE	0.0177757	0.659264	0.509744	0.642757
SRP14	FALSE	FALSE	TRUE	0.026314	1.03391	0.301209	0.441554
SRPK1	TRUE	FALSE	FALSE	-0.0267871	-1.00627	0.314314	0.455206
SRPRB	FALSE	FALSE	TRUE	-0.01953	-0.925865	0.354542	0.496446
SRSF4	FALSE	FALSE	TRUE	0.00670119	0.268219	0.788537	0.858394
SSBP2	FALSE	FALSE	TRUE	-0.0488497	-1.68052	0.092892	0.188075
SSBP4	FALSE	FALSE	TRUE	-0.0494825	-0.430196	0.667064	0.765764
SSX2	FALSE	FALSE	FALSE	-0.0552801	-2.1341	0.0328631	0.0832896
SSX3	FALSE	FALSE	FALSE	-0.0348602	-1.32023	0.186794	0.313522
ST14	FALSE	FALSE	TRUE	-0.0736097	-2.55448	0.0106519	0.0327011
STAMBP	FALSE	FALSE	TRUE	-0.0688261	-3.19115	0.00142221	0.00658022
STAP2	FALSE	FALSE	TRUE	0.0327723	1.22258	0.221522	0.354343
STAT1	TRUE	FALSE	FALSE	0.0395617	1.57773	0.114664	0.219053
STAT2	TRUE	FALSE	FALSE	0.0270764	1.08793	0.276655	0.415438
STAT3	TRUE	FALSE	FALSE	0.0101452	0.443502	0.657414	0.759998
STAT4	FALSE	FALSE	FALSE	0.0441948	1.30994	0.190253	0.317924
STAT5A	TRUE	FALSE	FALSE	-0.0266803	-0.883419	0.377035	0.51777
STAT6	TRUE	FALSE	FALSE	0.0902603	3.12061	0.00181082	0.00792796
STK11	FALSE	FALSE	TRUE	0.0344993	1.23247	0.217808	0.350211
STK16	FALSE	FALSE	TRUE	0.00477559	0.257276	0.796972	0.864255
STK17A	FALSE	FALSE	TRUE	-0.039179	-1.49524	0.134888	0.246736
STK19	FALSE	FALSE	FALSE	-0.0664231	-2.02219	0.0431877	0.103261
STK24	FALSE	FALSE	TRUE	0.0254083	0.937841	0.348353	0.490489
STK25	FALSE	FALSE	TRUE	0.0985147	3.23238	0.00123231	0.00591769
STK3	FALSE	FALSE	TRUE	-0.0340508	-1.43461	0.151436	0.267771
STK33	FALSE	FALSE	TRUE	-0.0653033	-1.54991	0.121201	0.228047
STK38	TRUE	FALSE	FALSE	0.0012778	0.0370319	0.97046	0.982295
STK38L	FALSE	FALSE	TRUE	0.164759	3.84972	0.000119115	0.000921023
STMN1	FALSE	FALSE	TRUE	-0.0587015	-2.71841	0.00657287	0.0217917
STRADB	FALSE	FALSE	TRUE	-0.0767919	-2.32736	0.0199696	0.0555495
STUB1	FALSE	FALSE	TRUE	-0.0380467	-0.905882	0.365024	0.507695
STX4	FALSE	FALSE	TRUE	0.0239342	0.899791	0.368257	0.510945
STXBP1	TRUE	FALSE	FALSE	-0.0403707	-1.37151	0.170252	0.29219
SUB1	FALSE	FALSE	TRUE	0.0597062	2.48209	0.0130806	0.0386988
SUCLA2	FALSE	FALSE	TRUE	-0.00370604	-0.134761	0.892804	0.930236
SUCNR1	FALSE	FALSE	TRUE	0.210109	3.65556	0.000258163	0.00169589
SULT1A1	FALSE	FALSE	FALSE	-0.0624123	-3.02202	0.00251839	0.0102397
SULT1A2	FALSE	FALSE	TRUE	-0.12191	-4.29574	1.76039e-05	0.0001859
SUOX	FALSE	FALSE	TRUE	0.00700921	0.215667	0.829252	0.882653
SUPT4H1	FALSE	FALSE	TRUE	-0.00965897	-0.321853	0.747572	0.830595
SUPT5H	FALSE	FALSE	TRUE	-0.0383836	-1.36291	0.172948	0.295724
SUPV3L1	FALSE	FALSE	TRUE	-0.0438107	-1.98289	0.0474113	0.110128
SUV39H2	FALSE	FALSE	TRUE	-0.145284	-2.65656	0.00790902	0.0254457
SUZ12	TRUE	FALSE	FALSE	-0.0193904	-0.568576	0.569659	0.693064
SWAP70	FALSE	FALSE	TRUE	0.00862554	0.455432	0.64881	0.755724
SYF2	FALSE	FALSE	TRUE	0.103492	4.10227	4.12923e-05	0.000370817
SYK	FALSE	FALSE	TRUE	0.0277496	0.961994	0.33608	0.477631
SYNGR3	FALSE	FALSE	TRUE	-0.148692	-4.37876	1.20781e-05	0.000140562
SYPL1	FALSE	FALSE	TRUE	0.0704031	2.94491	0.00323924	0.0123975
SYT1	FALSE	FALSE	TRUE	-0.0856062	-4.11039	3.98694e-05	0.000360881
TACC3	FALSE	FALSE	FALSE	-0.00268892	-0.123159	0.901984	0.933496
TADA2A	FALSE	FALSE	FALSE	-0.0879538	-2.97622	0.00292643	0.0115288
TADA3	FALSE	FALSE	TRUE	-0.0199983	-0.752646	0.451684	0.591441
TAF12	FALSE	FALSE	TRUE	0.0191284	0.743298	0.457322	0.59711
TAF13	FALSE	FALSE	TRUE	0.0307111	1.10995	0.267053	0.403944
TAF15	FALSE	FALSE	FALSE	0.0395088	1.60679	0.108138	0.210104
TAF1B	FALSE	FALSE	TRUE	0.0237291	0.805434	0.420591	0.559399
TAF5L	FALSE	FALSE	TRUE	0.0475251	2.45842	0.0139748	0.0410252
TAGAP	TRUE	FALSE	FALSE	0.00603386	0.243481	0.807639	0.870205
TAL2	FALSE	FALSE	TRUE	0.0117837	0.112331	0.910564	0.93685
TANK	FALSE	FALSE	TRUE	0.00955838	0.385724	0.699711	0.792473
TAP1	TRUE	FALSE	FALSE	-0.0147624	-0.523209	0.600842	0.717175
TAP2	FALSE	FALSE	FALSE	-0.0467807	-3.21282	0.00131925	0.00622208
TBC1D3	FALSE	FALSE	FALSE	0.132228	5.12786	2.99488e-07	6.83131e-06
TBC1D9B	FALSE	FALSE	TRUE	0.0895123	2.09371	0.0363156	0.0904323
TBCB	FALSE	FALSE	TRUE	0.00737753	0.303231	0.761721	0.840583
TBK1	TRUE	FALSE	FALSE	-0.0362618	-1.30582	0.19165	0.319
TBX20	FALSE	FALSE	FALSE	0.00767301	0.340053	0.733825	0.818911
TCEA1	FALSE	FALSE	TRUE	0.0195665	0.963413	0.335368	0.477038
TCF12	FALSE	FALSE	FALSE	-0.0715069	-3.07887	0.00208449	0.00897118
TCF4	TRUE	FALSE	FALSE	-0.0242962	-1.27869	0.201042	0.330149
TCF7L2	FALSE	FALSE	FALSE	-0.0177918	-0.463908	0.642726	0.75236
TCIRG1	TRUE	FALSE	FALSE	-0.0382458	-1.25801	0.208422	0.338816
TCTA	FALSE	FALSE	TRUE	0.151364	3.19961	0.00138117	0.00644263
TCTN1	FALSE	FALSE	TRUE	-0.0803664	-3.50817	0.000453521	0.00259269
TDRD3	FALSE	FALSE	TRUE	0.0763619	3.48108	0.000501885	0.00283366
TEAD2	FALSE	FALSE	FALSE	-0.0357015	-1.14757	0.251179	0.386826
TEAD4	FALSE	FALSE	FALSE	0.146889	3.68007	0.000234601	0.00158791
TERF1	FALSE	FALSE	TRUE	0.0707977	2.19163	0.0284334	0.0742917
TES	FALSE	FALSE	TRUE	0.0393362	1.63792	0.101475	0.199883
TEX10	FALSE	FALSE	TRUE	0.0473495	1.89356	0.0583168	0.130797
TEX11	FALSE	FALSE	FALSE	0.026406	1.15843	0.246722	0.383883
TFAP2A	FALSE	FALSE	FALSE	0.112816	3.87684	0.000106613	0.000844392
TFAP4	FALSE	FALSE	TRUE	0.043245	1.36192	0.173261	0.295814
TFCP2	FALSE	FALSE	FALSE	0.0322931	1.35772	0.174589	0.297859
TFDP2	FALSE	FALSE	TRUE	0.162377	6.92386	4.71257e-12	4.67364e-10
TFEB	FALSE	FALSE	FALSE	0.0749664	3.14983	0.00163928	0.00736063
TFF2	FALSE	FALSE	TRUE	-0.0116108	-0.337512	0.735739	0.820646
TFG	FALSE	FALSE	TRUE	0.0211704	0.650695	0.515261	0.647198
TFPI	FALSE	FALSE	TRUE	0.00826351	0.280389	0.779186	0.852842
TGDS	FALSE	FALSE	TRUE	0.0357347	0.893822	0.371442	0.513032
TGFA	FALSE	FALSE	TRUE	0.0782096	2.01633	0.0437971	0.103784
TGFB1	TRUE	FALSE	FALSE	0.062438	2.01792	0.0436311	0.103561
TGFBR1	FALSE	FALSE	TRUE	-0.0768955	-2.53374	0.011303	0.0343763
TGFBR2	FALSE	FALSE	FALSE	-0.0884146	-2.31016	0.0209033	0.0573771
TGIF1	FALSE	FALSE	FALSE	-0.0151589	-0.811278	0.417229	0.55708
TGIF2LY	FALSE	FALSE	FALSE	-0.0761919	-2.53681	0.0112043	0.0342588
TGM2	FALSE	FALSE	TRUE	0.0154854	0.558333	0.576631	0.699254
TH	FALSE	FALSE	TRUE	-0.0272076	-1.03168	0.30225	0.442511
THRAP3	FALSE	FALSE	TRUE	0.0342295	1.12612	0.260148	0.395863
TICAM2	FALSE	FALSE	TRUE	-0.0303216	-1.05963	0.289344	0.429404
TIMM17B	FALSE	FALSE	FALSE	0.0221892	0.725512	0.468158	0.607779
TIMM50	FALSE	FALSE	TRUE	-0.0224012	-0.852192	0.394131	0.536085
TIMM9	FALSE	FALSE	TRUE	0.0274687	1.09222	0.274768	0.413222
TIMP2	FALSE	FALSE	TRUE	-0.0141487	-0.76235	0.445872	0.586525
TIMP3	FALSE	FALSE	TRUE	-0.011554	-0.542483	0.5875	0.708292
TIMP4	FALSE	FALSE	TRUE	0.0797767	3.76608	0.000166946	0.00119374
TIRAP	FALSE	FALSE	TRUE	0.150628	5.3534	8.85577e-08	2.46342e-06
TK1	FALSE	FALSE	FALSE	0.00804343	0.27852	0.78062	0.853592
TKT	FALSE	FALSE	FALSE	0.11824	4.44508	8.89692e-06	0.000109697
TLE1	FALSE	FALSE	TRUE	-0.036232	-1.59871	0.109921	0.212844
TLE2	FALSE	FALSE	TRUE	-0.0278883	-1.07895	0.280641	0.42004
TLK2	FALSE	FALSE	TRUE	0.0976302	3.3802	0.000727568	0.00388661
TLR2	FALSE	FALSE	FALSE	-0.0606455	-2.15927	0.0308573	0.0796217
TLR5	TRUE	FALSE	FALSE	-0.0620971	-1.68036	0.0929243	0.188075
[truncated: 282 more rows]

## Sheet: gwas_uc_HT29
Unnamed: 0	Core Gene	HSP	Peripheral	meandiff	statistic	pval	FDR
A2M	FALSE	FALSE	TRUE	-0.0345899	-0.598086	0.549796	0.967794
ABAT	FALSE	FALSE	TRUE	0.062759	0.63569	0.524993	0.963155
ABCB5	FALSE	FALSE	TRUE	0.161152	1.88808	0.0590436	0.72972
ABCC3	FALSE	FALSE	TRUE	0.0618161	0.735492	0.462057	0.953146
ABCF2	FALSE	FALSE	TRUE	0.17513	1.53669	0.124399	0.780548
ABCF3	FALSE	FALSE	TRUE	-0.0442662	-0.70525	0.480671	0.953835
ABCG8	FALSE	FALSE	TRUE	0.000340934	0.00536761	0.995717	0.99862
ABHD2	FALSE	FALSE	TRUE	0.0230692	0.465317	0.641714	0.967794
ABHD4	FALSE	FALSE	TRUE	0.0452029	0.515578	0.60616	0.967794
ACAA1	FALSE	FALSE	TRUE	-0.0237275	-0.436998	0.662122	0.967794
ACADM	FALSE	FALSE	TRUE	0.122174	1.49412	0.135176	0.791272
ACADS	FALSE	FALSE	TRUE	-0.0138211	-0.207806	0.835385	0.974911
ACADSB	FALSE	FALSE	TRUE	-0.0927791	-1.44501	0.148485	0.809917
ACAT2	FALSE	FALSE	TRUE	0.177162	2.25288	0.0242879	0.639137
ACD	FALSE	FALSE	TRUE	0.136474	1.73101	0.0834801	0.745676
ACLY	FALSE	FALSE	TRUE	-0.0034611	-0.0547204	0.956362	0.988867
ACTB	FALSE	FALSE	FALSE	0.0444895	0.707224	0.479443	0.953835
ACTN2	FALSE	FALSE	TRUE	-0.104644	-1.22803	0.219464	0.881613
ACTN4	FALSE	FALSE	TRUE	-0.171167	-1.97103	0.0487472	0.70832
ACTR3	FALSE	FALSE	FALSE	0.0227762	0.297997	0.765711	0.974911
ACVR1	FALSE	FALSE	TRUE	0.440794	2.39622	0.016583	0.639137
ACY1	FALSE	FALSE	FALSE	0.0391661	0.516026	0.605847	0.967794
ADA	TRUE	FALSE	FALSE	0.147841	2.23173	0.0256547	0.639137
ADAT1	FALSE	FALSE	TRUE	0.0970819	1.37783	0.168285	0.834772
ADC	FALSE	FALSE	FALSE	0.0015878	0.0236185	0.981157	0.99451
ADCK3	FALSE	FALSE	FALSE	-0.0163888	-0.099626	0.920643	0.987873
ADCY3	FALSE	FALSE	TRUE	0.00443242	0.0852302	0.93208	0.988282
ADCY9	FALSE	FALSE	TRUE	-0.0324446	-0.513694	0.607477	0.967794
ADH5	FALSE	FALSE	TRUE	-0.0412273	-0.383469	0.70138	0.967794
ADI1	FALSE	FALSE	TRUE	-0.00174018	-0.0275594	0.978014	0.993188
ADK	FALSE	FALSE	TRUE	-0.006218	-0.103934	0.917224	0.987873
ADORA2A	FALSE	FALSE	TRUE	0.0511179	0.73738	0.460909	0.953146
ADORA2B	FALSE	FALSE	TRUE	0.0153714	0.162706	0.870753	0.982279
ADRB2	FALSE	FALSE	TRUE	0.139106	2.22838	0.025877	0.639137
ADRBK1	FALSE	FALSE	FALSE	0.0635285	0.678204	0.497657	0.958361
ADSL	FALSE	FALSE	TRUE	-0.0356849	-0.290913	0.771124	0.974911
ADSS	FALSE	FALSE	FALSE	0.024553	0.418117	0.67587	0.967794
AES	FALSE	FALSE	FALSE	-0.0304257	-0.486793	0.626416	0.967794
AFG3L2	FALSE	FALSE	TRUE	-0.139016	-1.68328	0.0923515	0.758953
AFP	FALSE	FALSE	TRUE	-0.0155618	-0.214762	0.829957	0.974911
AGL	FALSE	FALSE	TRUE	-0.0595538	-0.869328	0.384688	0.937813
AGPAT1	FALSE	FALSE	TRUE	-0.0205608	-0.348877	0.727189	0.970673
AGPAT2	FALSE	FALSE	FALSE	0.0749988	1.30572	0.191677	0.853161
AGT	FALSE	FALSE	TRUE	-0.0205654	-0.285272	0.775442	0.974911
AGTR1	TRUE	FALSE	FALSE	-0.0858756	-1.32796	0.184222	0.849559
AHCY	FALSE	FALSE	TRUE	-0.12808	-2.07073	0.0384094	0.69062
AIFM1	FALSE	FALSE	FALSE	-0.00141628	-0.0186251	0.985141	0.995743
AIRE	TRUE	FALSE	FALSE	0.0366818	0.600689	0.548061	0.967794
AK1	FALSE	FALSE	TRUE	-0.0831538	-0.986356	0.323982	0.915186
AK2	TRUE	FALSE	FALSE	-0.0818726	-1.69974	0.0892114	0.758128
AKR1A1	FALSE	FALSE	FALSE	0.0753371	0.692483	0.48865	0.95404
AKR1B1	FALSE	FALSE	FALSE	0.0915326	1.25155	0.210761	0.873789
AKR1C1	FALSE	FALSE	TRUE	-0.0388769	-0.570308	0.568481	0.967794
AKR1C2	FALSE	FALSE	TRUE	-0.020643	-0.302832	0.762024	0.974911
AKR1C3	FALSE	FALSE	TRUE	0.0291461	0.431461	0.666142	0.967794
AKT1	FALSE	FALSE	TRUE	-0.029812	-0.39902	0.689887	0.967794
AKT2	FALSE	FALSE	TRUE	-0.0567586	-1.03957	0.298563	0.909586
AKT3	FALSE	FALSE	TRUE	-0.0367786	-0.439777	0.660108	0.967794
AKTIP	FALSE	FALSE	TRUE	0.0438434	0.657929	0.510598	0.960125
ALDH1A1	FALSE	FALSE	TRUE	0.021408	0.289106	0.772506	0.974911
ALDH1B1	FALSE	FALSE	TRUE	-0.0267322	-0.296795	0.766629	0.974911
ALDH2	FALSE	FALSE	TRUE	0.0786031	1.17098	0.241636	0.886134
ALDH3A1	FALSE	FALSE	FALSE	0.046866	0.873907	0.38219	0.937813
ALDH3A2	FALSE	FALSE	TRUE	0.0494378	0.831188	0.405887	0.941692
ALDH3B1	TRUE	FALSE	FALSE	-0.00412944	-0.0528876	0.957823	0.989803
ALDH3B2	FALSE	FALSE	TRUE	0.0503787	0.968915	0.332611	0.919013
ALDH6A1	FALSE	FALSE	TRUE	0.0742158	1.04296	0.296992	0.908152
ALDOA	FALSE	FALSE	FALSE	-0.157855	-2.58483	0.00975654	0.639137
ALDOC	FALSE	FALSE	TRUE	0.0145714	0.242288	0.808562	0.974911
ALG2	FALSE	FALSE	TRUE	-0.023313	-0.270414	0.786847	0.974911
ALG5	FALSE	FALSE	TRUE	0.0253873	0.382562	0.702052	0.967794
ALG9	FALSE	FALSE	TRUE	-0.0486504	-0.700381	0.483706	0.953835
AMBP	FALSE	FALSE	TRUE	-0.0610924	-1.30257	0.192751	0.853161
AMIGO3	FALSE	FALSE	TRUE	0.0916754	1.10757	0.268073	0.894154
AMPD2	FALSE	FALSE	TRUE	-0.045976	-0.827508	0.407968	0.942616
ANAPC5	FALSE	FALSE	TRUE	-0.113327	-1.7267	0.0842515	0.745833
ANG	FALSE	FALSE	FALSE	0.223172	1.38358	0.166519	0.833218
ANKRD49	FALSE	FALSE	TRUE	0.106247	1.17217	0.241156	0.886134
ANKZF1	FALSE	FALSE	TRUE	0.00517433	0.074969	0.940241	0.988282
ANPEP	FALSE	FALSE	TRUE	-0.109039	-1.57797	0.114604	0.780548
ANXA1	FALSE	FALSE	FALSE	0.0348829	0.371703	0.710122	0.967794
ANXA2	FALSE	FALSE	FALSE	0.0906096	1.24992	0.211359	0.873926
ANXA5	FALSE	FALSE	FALSE	0.111712	1.08205	0.279258	0.904064
ANXA7	FALSE	FALSE	TRUE	0.377506	1.65266	0.09843	0.768528
AOC3	FALSE	FALSE	TRUE	-0.190202	-2.03749	0.0416272	0.705091
AP1S2	FALSE	FALSE	FALSE	-0.142615	-2.23192	0.0256418	0.639137
AP2M1	FALSE	FALSE	TRUE	-0.0448039	-0.806984	0.419695	0.94937
APEH	FALSE	FALSE	TRUE	0.0668556	0.645555	0.518582	0.961746
APEX1	FALSE	FALSE	TRUE	-0.0321401	-0.462424	0.643787	0.967794
APOA1	TRUE	FALSE	FALSE	0.166623	1.88316	0.0597078	0.732777
APOA2	TRUE	FALSE	FALSE	0.0962057	0.860634	0.38946	0.937813
APOBEC3H	FALSE	FALSE	TRUE	-0.036605	-0.588241	0.556384	0.967794
APOC2	FALSE	FALSE	TRUE	-0.0643058	-1.06283	0.287882	0.905446
APOC3	TRUE	FALSE	FALSE	-0.153326	-2.10407	0.0353971	0.676649
APOH	FALSE	FALSE	FALSE	-0.0187718	-0.28829	0.77313	0.974911
APOM	FALSE	FALSE	TRUE	-0.010899	-0.167983	0.8666	0.982279
APRT	TRUE	FALSE	FALSE	0.12991	1.28919	0.197361	0.854493
ARAF	FALSE	FALSE	FALSE	-0.0266908	-0.452631	0.650824	0.967794
ARF1	FALSE	FALSE	TRUE	0.0042296	0.0751619	0.940087	0.988282
ARF6	FALSE	FALSE	FALSE	-0.109624	-1.64272	0.100472	0.775068
ARFIP2	FALSE	FALSE	TRUE	0.0128437	0.198854	0.842381	0.974911
ARG1	TRUE	FALSE	FALSE	0.0292093	0.572625	0.566911	0.967794
ARG2	FALSE	FALSE	TRUE	0.0340857	0.499226	0.617631	0.967794
ARHGEF7	FALSE	FALSE	TRUE	-0.00379209	-0.063941	0.949018	0.988472
ARL4C	FALSE	FALSE	TRUE	0.0617594	0.577971	0.563296	0.967794
ARNTL	FALSE	FALSE	TRUE	-0.000822491	-0.010934	0.991276	0.996467
ARPC1A	FALSE	FALSE	TRUE	0.00913471	0.166866	0.867479	0.982279
ARPC1B	TRUE	FALSE	FALSE	0.0805591	0.981749	0.326247	0.915186
ARPC3	FALSE	FALSE	FALSE	0.0174836	0.290576	0.771381	0.974911
ARPC4	FALSE	FALSE	FALSE	0.0804764	1.32436	0.185414	0.850304
ARRB1	FALSE	FALSE	TRUE	0.0199877	0.421563	0.673353	0.967794
ASAH1	FALSE	FALSE	FALSE	-0.0329238	-0.294247	0.768575	0.974911
ASAP2	FALSE	FALSE	TRUE	0.0794523	1.17799	0.238827	0.886134
ASCC3	FALSE	FALSE	TRUE	-0.0377877	-0.556923	0.577592	0.967794
ASF1A	FALSE	FALSE	TRUE	-0.155643	-2.00699	0.0447769	0.707898
ASF1B	FALSE	FALSE	TRUE	0.0942869	1.00719	0.313866	0.913202
ASGR2	FALSE	FALSE	FALSE	0.00950653	0.152424	0.878856	0.982279
ASH2L	FALSE	FALSE	TRUE	-0.0243823	-0.364989	0.715127	0.967794
ASMTL	FALSE	FALSE	FALSE	-0.0336362	-0.644181	0.519472	0.961746
ASNA1	FALSE	FALSE	FALSE	0.0179568	0.286967	0.774143	0.974911
ASNS	FALSE	FALSE	TRUE	0.0344009	0.424274	0.671375	0.967794
ASPH	FALSE	FALSE	TRUE	-0.0424436	-0.667209	0.504654	0.960125
ASS1	TRUE	FALSE	FALSE	0.0209934	0.442265	0.658307	0.967794
ATF2	FALSE	FALSE	TRUE	0.0476451	0.680602	0.496139	0.958361
ATF4	FALSE	FALSE	FALSE	-0.0152694	-0.347302	0.728371	0.970855
ATG10	FALSE	FALSE	TRUE	-0.0072899	-0.0771711	0.938489	0.988282
ATG16L1	FALSE	FALSE	TRUE	0.0458607	0.510635	0.609618	0.967794
ATG3	FALSE	FALSE	TRUE	-0.0360364	-0.678642	0.49738	0.958361
ATG4A	FALSE	FALSE	FALSE	0.0351288	0.456824	0.647807	0.967794
ATG5	FALSE	FALSE	TRUE	-0.0291978	-0.394829	0.692977	0.967794
ATG7	FALSE	FALSE	TRUE	0.0168054	0.315543	0.752356	0.974911
ATIC	FALSE	FALSE	TRUE	-0.0470343	-0.718054	0.472741	0.953146
ATMIN	FALSE	FALSE	TRUE	-0.0452449	-0.595228	0.551704	0.967794
ATOX1	FALSE	FALSE	TRUE	-0.000798226	-0.0149635	0.988062	0.996467
ATP1A3	FALSE	FALSE	TRUE	0.156843	1.39903	0.161835	0.828551
ATP1B1	FALSE	FALSE	TRUE	-0.0211827	-0.3353	0.737406	0.972879
ATP5A1	FALSE	FALSE	FALSE	-0.0484073	-0.709066	0.4783	0.953835
ATP5B	FALSE	FALSE	FALSE	-0.0487968	-0.730471	0.465119	0.953146
ATP5C1	FALSE	FALSE	FALSE	0.0243193	0.484792	0.627834	0.967794
ATP5D	FALSE	FALSE	FALSE	0.0251873	0.278161	0.780895	0.974911
ATP5F1	FALSE	FALSE	FALSE	0.110629	1.61531	0.106275	0.780548
ATP5H	FALSE	FALSE	FALSE	-0.101138	-1.36736	0.171543	0.844038
ATP5L	FALSE	FALSE	FALSE	-0.0188276	-0.311117	0.755718	0.974911
ATP5S	FALSE	FALSE	FALSE	0.0812185	1.60387	0.108773	0.780548
ATP6V0A1	FALSE	FALSE	TRUE	-0.0110721	-0.174	0.861869	0.982279
ATP6V0B	FALSE	FALSE	TRUE	-0.0267545	-0.572517	0.566984	0.967794
ATP6V0C	FALSE	FALSE	TRUE	0.0642259	0.784933	0.432511	0.953146
ATP6V1D	FALSE	FALSE	TRUE	-0.0289829	-0.357446	0.720765	0.968459
ATP6V1F	FALSE	FALSE	TRUE	-0.0316385	-0.452304	0.65106	0.967794
AURKAIP1	FALSE	FALSE	TRUE	0.048713	0.570748	0.568183	0.967794
AURKB	FALSE	FALSE	FALSE	0.113352	2.00396	0.0451012	0.707898
AXIN2	FALSE	FALSE	TRUE	0.0924252	1.39968	0.16164	0.828551
AZGP1	FALSE	FALSE	TRUE	0.00879537	0.131301	0.89554	0.986653
B2M	TRUE	FALSE	FALSE	0.00541069	0.0861005	0.931388	0.988282
B3GAT3	FALSE	FALSE	TRUE	0.0477553	0.815487	0.414812	0.947648
B3GNT1	FALSE	FALSE	FALSE	-0.019191	-0.30884	0.757449	0.974911
B4GALT3	FALSE	FALSE	TRUE	0.137634	0.4683	0.63958	0.967794
B4GALT4	FALSE	FALSE	TRUE	0.102235	1.65685	0.0975807	0.768528
BACH1	TRUE	FALSE	FALSE	0.0834755	0.909863	0.362916	0.930311
BAD	FALSE	FALSE	TRUE	0.00948699	0.149325	0.8813	0.982279
BAG1	FALSE	FALSE	TRUE	0.0405801	0.554346	0.579354	0.967794
BAG6	FALSE	FALSE	TRUE	0.0963563	1.56383	0.117889	0.780548
BAMBI	FALSE	FALSE	TRUE	0.0253362	0.415308	0.677925	0.967794
BATF3	TRUE	FALSE	FALSE	0.0266176	0.469408	0.638788	0.967794
BAX	TRUE	FALSE	FALSE	-0.00687034	-0.105092	0.916305	0.987873
BCAT2	FALSE	FALSE	TRUE	-0.0999577	-1.06861	0.285269	0.905446
BCCIP	FALSE	FALSE	TRUE	0.00637745	0.0761596	0.939294	0.988282
BCKDK	FALSE	FALSE	TRUE	0.181062	1.92608	0.0541224	0.712854
BCL10	TRUE	FALSE	FALSE	0.216066	1.97552	0.0482365	0.70832
BCL2L1	FALSE	FALSE	TRUE	0.122591	1.47006	0.141577	0.791706
BCL2L11	FALSE	FALSE	FALSE	-0.148433	-3.15234	0.00162437	0.395878
BCL2L2	FALSE	FALSE	TRUE	0.0217205	0.205589	0.837116	0.974911
BCL6	FALSE	FALSE	FALSE	0.0904141	1.21825	0.223156	0.881613
BCL6B	FALSE	FALSE	TRUE	-0.026658	-0.381474	0.702859	0.967794
BHMT	FALSE	FALSE	TRUE	0.14932	2.16182	0.0306556	0.66124
BHMT2	FALSE	FALSE	FALSE	0.0145386	0.173229	0.862475	0.982279
BID	FALSE	FALSE	TRUE	0.0875804	0.603707	0.546052	0.967794
BIK	FALSE	FALSE	TRUE	-0.102761	-1.57587	0.115087	0.780548
BIRC2	FALSE	FALSE	TRUE	0.0422257	0.574351	0.565743	0.967794
BIRC5	FALSE	FALSE	TRUE	-0.0134738	-0.210078	0.833611	0.974911
BLCAP	FALSE	FALSE	TRUE	0.0784052	0.976288	0.328945	0.918395
BLMH	FALSE	FALSE	TRUE	-0.0355631	-0.51739	0.604895	0.967794
BLVRA	FALSE	FALSE	TRUE	-0.00708322	-0.102183	0.918614	0.987873
BLZF1	FALSE	FALSE	TRUE	0.0598857	0.723879	0.469156	0.953146
BMI1	FALSE	FALSE	TRUE	0.00513374	0.0961235	0.923424	0.988282
BMP4	FALSE	FALSE	TRUE	-0.0282444	-0.44119	0.659085	0.967794
BMPR1A	FALSE	FALSE	TRUE	0.0989963	1.34181	0.179689	0.847441
BNIP1	FALSE	FALSE	TRUE	0.0513441	0.624929	0.532032	0.96729
BNIP3	FALSE	FALSE	TRUE	0.0533267	0.813567	0.415912	0.947648
BNIP3L	FALSE	FALSE	TRUE	-0.0132025	-0.205816	0.836939	0.974911
BOLA1	FALSE	FALSE	TRUE	0.0785259	1.05791	0.290123	0.906022
BPHL	FALSE	FALSE	TRUE	0.162361	1.58353	0.113332	0.780548
BRAF	FALSE	FALSE	TRUE	0.0606279	1.06809	0.285506	0.905446
BRCA1	FALSE	FALSE	FALSE	-0.0531359	-0.878887	0.379483	0.937813
BRD3	FALSE	FALSE	TRUE	0.0265037	0.440548	0.659549	0.967794
BRD4	FALSE	FALSE	TRUE	0.00253619	0.0335179	0.973262	0.993188
BRF2	TRUE	FALSE	FALSE	-0.00654602	-0.088612	0.929392	0.988282
BRP44	FALSE	FALSE	FALSE	-0.0147394	-0.190698	0.848766	0.976737
BRPF1	FALSE	FALSE	TRUE	0.0351091	0.560516	0.57514	0.967794
BTG1	FALSE	FALSE	TRUE	0.0746964	1.00578	0.314548	0.913202
BTG3	FALSE	FALSE	TRUE	0.0521208	1.04974	0.293861	0.906022
BTK	FALSE	FALSE	FALSE	-0.0875931	-0.719509	0.471844	0.953146
BTRC	FALSE	FALSE	TRUE	-0.0620255	-0.840219	0.400805	0.941692
BUB1B	FALSE	FALSE	FALSE	-0.0180845	-0.291659	0.770553	0.974911
BUB3	FALSE	FALSE	TRUE	0.0433637	0.559365	0.575925	0.967794
BUD13	FALSE	FALSE	TRUE	-0.0546799	-0.840929	0.400407	0.941692
BUD31	FALSE	FALSE	TRUE	0.0916455	1.35148	0.176573	0.846041
BZW2	FALSE	FALSE	TRUE	-0.0737083	-1.02028	0.307618	0.911646
C16ORF5	FALSE	FALSE	FALSE	0.0671214	0.814813	0.415199	0.947648
C16ORF80	FALSE	FALSE	FALSE	-0.0287023	-0.393645	0.693852	0.967794
C19ORF10	FALSE	FALSE	FALSE	0.109951	1.28616	0.198418	0.854493
C1S	TRUE	FALSE	FALSE	-0.102869	-1.29501	0.195345	0.854493
C2	FALSE	FALSE	TRUE	0.0251811	0.381945	0.70251	0.967794
C5ORF62	FALSE	FALSE	FALSE	0.0486861	0.835356	0.403537	0.941692
CAB39	FALSE	FALSE	TRUE	0.0118266	0.155553	0.876388	0.982279
CALCOCO2	FALSE	FALSE	TRUE	-0.0795351	-1.12718	0.259694	0.894154
CALM1	FALSE	FALSE	TRUE	-0.0585281	-0.958082	0.338044	0.921448
CALM2	FALSE	FALSE	TRUE	0.0156623	0.262444	0.792984	0.974911
CALM3	FALSE	FALSE	TRUE	0.0270626	0.380728	0.703413	0.967794
CALR	TRUE	FALSE	FALSE	0.086015	0.870574	0.384007	0.937813
CALU	FALSE	FALSE	TRUE	0.124023	1.67155	0.0946432	0.765653
CAMK1	FALSE	FALSE	TRUE	0.00296106	0.0494207	0.960585	0.990388
CAMK2D	FALSE	FALSE	TRUE	-0.00387071	-0.0436546	0.965181	0.992196
CAMLG	FALSE	FALSE	TRUE	-0.0164537	-0.281105	0.778635	0.974911
CANT1	TRUE	FALSE	FALSE	-0.0667582	-1.12171	0.262012	0.894154
CAPG	FALSE	FALSE	FALSE	0.0331771	0.39513	0.692755	0.967794
CAPN1	FALSE	FALSE	TRUE	0.0259395	0.3265	0.744053	0.974911
CAPNS2	FALSE	FALSE	TRUE	0.0111371	0.195753	0.844807	0.974911
CARD9	TRUE	FALSE	FALSE	-0.0112138	-0.198278	0.842832	0.974911
CARS	FALSE	FALSE	FALSE	0.0304369	0.479264	0.631761	0.967794
CASD1	FALSE	FALSE	TRUE	0.194205	1.30376	0.192343	0.853161
CASK	FALSE	FALSE	FALSE	0.0770052	1.17827	0.238716	0.886134
CASP14	FALSE	FALSE	TRUE	0.131963	1.66527	0.095889	0.768528
CASP2	FALSE	FALSE	FALSE	0.314536	1.92188	0.0546485	0.712854
CASP3	FALSE	FALSE	TRUE	-0.0544169	-0.73899	0.45993	0.953146
CASP6	FALSE	FALSE	TRUE	-0.0445562	-0.686442	0.49245	0.955127
CASP7	FALSE	FALSE	TRUE	0.103143	1.02571	0.305053	0.910794
CASP9	FALSE	FALSE	TRUE	-0.0938973	-1.45706	0.145129	0.800442
CAT	FALSE	FALSE	TRUE	-0.109601	-1.2061	0.227807	0.885007
CAV1	TRUE	FALSE	FALSE	-0.0183211	-0.315793	0.752166	0.974911
CBFB	FALSE	FALSE	FALSE	-0.0536185	-0.845602	0.397794	0.941692
CBLB	FALSE	FALSE	TRUE	-0.0436567	-0.622917	0.533353	0.96729
CBLC	FALSE	FALSE	TRUE	-0.0301291	-0.612196	0.540422	0.967661
CBR1	FALSE	FALSE	TRUE	0.0795296	0.63336	0.526513	0.963155
CBR3	FALSE	FALSE	TRUE	0.0153043	0.196782	0.844002	0.974911
CBS	FALSE	FALSE	TRUE	0.296165	2.15325	0.0313221	0.66124
CBX6	FALSE	FALSE	TRUE	-0.023818	-0.490517	0.623779	0.967794
CBX7	FALSE	FALSE	TRUE	-0.0130635	-0.200657	0.840971	0.974911
CCBL1	FALSE	FALSE	FALSE	-0.111197	-1.35874	0.174259	0.846041
CCDC90A	FALSE	FALSE	FALSE	-0.0872838	-1.31091	0.189919	0.853161
CCDC92	FALSE	FALSE	TRUE	0.0883718	0.907432	0.3642	0.930311
CCL2	TRUE	FALSE	FALSE	0.0216649	0.273368	0.784576	0.974911
CCNC	FALSE	FALSE	TRUE	0.0157099	0.219147	0.82654	0.974911
CCND1	FALSE	FALSE	TRUE	-0.0747857	-0.873832	0.38223	0.937813
CCND2	FALSE	FALSE	TRUE	-0.0607223	-0.961956	0.336095	0.920107
CCND3	TRUE	FALSE	FALSE	0.0504616	0.657114	0.511122	0.960125
CCNE1	FALSE	FALSE	TRUE	0.0215255	0.329851	0.741519	0.974852
CCNG1	FALSE	FALSE	TRUE	0.0267346	0.321405	0.74791	0.974911
CCNH	FALSE	FALSE	TRUE	-0.0887736	-1.39301	0.163647	0.828551
CCNL1	FALSE	FALSE	FALSE	0.18538	2.07122	0.0383638	0.69062
CCP110	FALSE	FALSE	TRUE	0.0209907	0.361318	0.717869	0.967794
CCRL2	FALSE	FALSE	TRUE	-0.00291034	-0.0342817	0.972653	0.993188
CCRN4L	FALSE	FALSE	FALSE	0.0792179	0.843561	0.398934	0.941692
CCT7	FALSE	FALSE	TRUE	-0.00592948	-0.0802308	0.936055	0.988282
CD14	TRUE	FALSE	FALSE	0.0905211	0.938328	0.348098	0.928842
CD19	TRUE	FALSE	FALSE	0.00388454	0.0482613	0.961509	0.990395
CD24	FALSE	FALSE	FALSE	-0.0441408	-0.545085	0.585707	0.967794
CD2BP2	FALSE	FALSE	TRUE	0.0601124	0.932211	0.351249	0.92952
CD320	FALSE	FALSE	TRUE	0.103707	1.65471	0.098015	0.768528
CD40	TRUE	FALSE	FALSE	0.593073	4.5156	6.38467e-06	0.0137909
CD44	TRUE	FALSE	FALSE	-0.211111	-2.61045	0.00905562	0.639137
CD55	TRUE	FALSE	FALSE	-0.0104351	-0.191489	0.848146	0.976543
CD59	FALSE	FALSE	FALSE	-0.0089213	-0.174363	0.861583	0.982279
CD81	TRUE	FALSE	FALSE	-0.0825942	-1.29179	0.19646	0.854493
CD83	FALSE	FALSE	TRUE	0.0596818	0.792626	0.428014	0.953146
CD97	FALSE	FALSE	FALSE	0.020671	0.262115	0.793238	0.974911
CDC20	FALSE	FALSE	TRUE	0.0797277	1.04914	0.294137	0.906022
CDC25A	FALSE	FALSE	TRUE	0.0531218	0.91574	0.359825	0.930311
CDC25B	FALSE	FALSE	TRUE	-0.000907671	-0.0128926	0.989714	0.996467
CDC25C	FALSE	FALSE	TRUE	0.109509	0.963673	0.335233	0.919013
CDC42SE1	FALSE	FALSE	FALSE	0.044695	0.818251	0.413233	0.947648
CDC45	FALSE	FALSE	TRUE	0.0830828	1.13885	0.254791	0.892818
CDC7	FALSE	FALSE	FALSE	-0.0128037	-0.214859	0.829882	0.974911
CDCA4	FALSE	FALSE	FALSE	0.11204	1.74729	0.0806167	0.74318
CDCA8	FALSE	FALSE	FALSE	0.017783	0.321201	0.748065	0.974911
CDIPT	FALSE	FALSE	TRUE	0.0329837	0.696377	0.486209	0.953835
CDK1	FALSE	FALSE	FALSE	0.0522474	0.866139	0.386434	0.937813
CDK10	FALSE	FALSE	TRUE	0.0905251	1.15632	0.247579	0.892818
CDK16	FALSE	FALSE	FALSE	0.0153378	0.208529	0.83482	0.974911
CDK2	FALSE	FALSE	TRUE	-0.0665903	-1.0293	0.303362	0.910794
CDK4	FALSE	FALSE	FALSE	-0.0120988	-0.202266	0.839713	0.974911
CDK5	FALSE	FALSE	TRUE	-0.169893	-1.58153	0.113787	0.780548
CDK6	FALSE	FALSE	TRUE	-0.0193286	-0.26501	0.791007	0.974911
CDK7	FALSE	FALSE	TRUE	-0.0607654	-0.66053	0.508929	0.960125
CDK8	FALSE	FALSE	TRUE	-0.0788227	-1.09801	0.272225	0.895907
CDK9	FALSE	FALSE	TRUE	-0.0285505	-0.415316	0.677919	0.967794
CDKAL1	FALSE	FALSE	TRUE	0.0400751	0.579495	0.562268	0.967794
CDKN1A	FALSE	FALSE	FALSE	-0.000228254	-0.00410403	0.996726	0.99862
CDKN1B	FALSE	FALSE	TRUE	0.189527	2.51086	0.0120591	0.639137
CDKN2C	FALSE	FALSE	TRUE	0.0401412	0.605779	0.544675	0.967794
CDO1	FALSE	FALSE	TRUE	-0.0180056	-0.259095	0.795567	0.974911
CDX2	FALSE	FALSE	FALSE	0.296653	1.83261	0.0668902	0.736415
CEBPG	FALSE	FALSE	TRUE	-0.1376	-2.09059	0.0365899	0.687254
CEP55	FALSE	FALSE	FALSE	-0.14388	-1.86871	0.0616915	0.736415
CEP72	FALSE	FALSE	TRUE	0.0968562	0.807855	0.419193	0.94937
CEPT1	FALSE	FALSE	FALSE	-0.0516995	-0.872594	0.382905	0.937813
CERS2	FALSE	FALSE	TRUE	0.206804	1.64308	0.100398	0.775068
CERS3	FALSE	FALSE	TRUE	-0.113857	-1.5201	0.128517	0.787468
CERS4	FALSE	FALSE	TRUE	-0.0399023	-0.496564	0.619508	0.967794
CETN3	FALSE	FALSE	TRUE	-0.121631	-1.96535	0.0494007	0.711371
CFB	TRUE	FALSE	FALSE	0.100474	1.0834	0.278657	0.904064
CFL1	FALSE	FALSE	TRUE	-0.0363763	-0.526489	0.59856	0.967794
CFLAR	FALSE	FALSE	TRUE	0.0556752	0.782145	0.434147	0.953146
CGRRF1	FALSE	FALSE	TRUE	-0.0623312	-0.916452	0.359452	0.930311
CHAF1B	FALSE	FALSE	TRUE	0.0629631	0.798264	0.424736	0.950122
CHCHD7	FALSE	FALSE	TRUE	0.259876	3.52884	0.000419231	0.204391
CHEK2	FALSE	FALSE	TRUE	-0.0991513	-1.48947	0.136394	0.791706
CHMP4A	FALSE	FALSE	TRUE	0.0715884	0.819965	0.412255	0.947648
CHMP6	FALSE	FALSE	TRUE	-0.0155699	-0.174356	0.861589	0.982279
CHN1	FALSE	FALSE	TRUE	0.0355683	0.371041	0.710615	0.967794
CHRAC1	FALSE	FALSE	TRUE	0.00243236	0.0432423	0.965509	0.992196
CHRM3	FALSE	FALSE	TRUE	0.0396574	0.533044	0.594015	0.967794
CIAPIN1	FALSE	FALSE	TRUE	-0.0692933	-1.23503	0.21685	0.880495
CIRBP	FALSE	FALSE	TRUE	-0.0689584	-1.33838	0.180803	0.847863
CISD1	FALSE	FALSE	TRUE	-0.102932	-1.51813	0.129013	0.787468
CISH	FALSE	FALSE	TRUE	0.132087	1.30481	0.191988	0.853161
CKB	FALSE	FALSE	TRUE	0.154329	0.955275	0.339461	0.921448
CKS1B	FALSE	FALSE	TRUE	-0.0257673	-0.370542	0.710986	0.967794
CLCN5	FALSE	FALSE	FALSE	0.0498213	0.653576	0.5134	0.960125
CLIC4	FALSE	FALSE	TRUE	-0.0232171	-0.34939	0.726803	0.970673
CLK1	FALSE	FALSE	TRUE	0.0671853	0.832495	0.405149	0.941692
CLK2	FALSE	FALSE	TRUE	-0.0652831	-1.07192	0.283781	0.905446
CLK3	FALSE	FALSE	FALSE	0.018977	0.176965	0.859539	0.982279
CLOCK	FALSE	FALSE	FALSE	0.106724	1.22566	0.220354	0.881613
CLPB	FALSE	FALSE	TRUE	0.00806211	0.0874509	0.930315	0.988282
CLPTM1	FALSE	FALSE	TRUE	0.0148615	0.149355	0.881277	0.982279
CLTA	FALSE	FALSE	TRUE	0.0367911	0.397952	0.690674	0.967794
CMPK1	FALSE	FALSE	TRUE	-0.0306784	-0.44655	0.655209	0.967794
CNDP2	FALSE	FALSE	TRUE	0.03577	0.529435	0.596515	0.967794
CNOT3	FALSE	FALSE	TRUE	0.024309	0.340391	0.733569	0.970945
CNOT4	FALSE	FALSE	TRUE	0.140244	1.40675	0.159532	0.828551
CNOT7	FALSE	FALSE	TRUE	-0.099005	-1.39668	0.162541	0.828551
CNOT8	FALSE	FALSE	TRUE	-0.042161	-0.76315	0.445392	0.953146
CNPY3	FALSE	FALSE	FALSE	0.0142512	0.221505	0.824704	0.974911
COASY	FALSE	FALSE	TRUE	0.182484	2.4793	0.0131803	0.639137
COBL	FALSE	FALSE	TRUE	-0.00717062	-0.0932623	0.925697	0.988282
COG2	FALSE	FALSE	TRUE	0.0593914	0.721688	0.470503	0.953146
COG7	FALSE	FALSE	TRUE	0.0701196	0.737679	0.460727	0.953146
COMT	FALSE	FALSE	TRUE	-0.104495	-1.89689	0.0578714	0.728876
COPS2	FALSE	FALSE	TRUE	0.0154018	0.19703	0.843808	0.974911
COPS5	FALSE	FALSE	TRUE	-0.0171891	-0.306596	0.759157	0.974911
COPZ1	FALSE	FALSE	TRUE	-0.0235142	-0.336274	0.736671	0.972767
COQ3	FALSE	FALSE	TRUE	0.0678924	0.979901	0.327158	0.916552
CORO1A	TRUE	FALSE	FALSE	-0.0892125	-1.47846	0.139316	0.791706
COX4I1	FALSE	FALSE	TRUE	-0.05135	-0.778028	0.436571	0.953146
COX5A	FALSE	FALSE	TRUE	-0.0321325	-0.519547	0.603391	0.967794
COX5B	FALSE	FALSE	TRUE	-0.0506515	-0.339749	0.734053	0.970945
COX6B2	FALSE	FALSE	TRUE	-0.00649743	-0.052434	0.958184	0.989803
COX7B	FALSE	FALSE	FALSE	-0.0400865	-0.43949	0.660316	0.967794
CPD	FALSE	FALSE	TRUE	0.00544835	0.0946674	0.924581	0.988282
CPE	FALSE	FALSE	TRUE	0.0131881	0.235974	0.813458	0.974911
CPSF4	FALSE	FALSE	TRUE	0.0466027	0.512057	0.608622	0.967794
CPT1A	FALSE	FALSE	TRUE	0.0738642	1.05312	0.292311	0.906022
CRABP1	FALSE	FALSE	TRUE	0.0283115	0.404742	0.685676	0.967794
CRCP	FALSE	FALSE	TRUE	-0.147401	-2.36074	0.0182573	0.639137
CREB1	TRUE	FALSE	FALSE	0.0304604	0.464256	0.642474	0.967794
CREB3	FALSE	FALSE	FALSE	0.0403471	0.61595	0.537941	0.967428
CREB3L1	FALSE	FALSE	FALSE	-0.0235041	-0.267245	0.789286	0.974911
CREB3L4	FALSE	FALSE	FALSE	0.0208009	0.34171	0.732576	0.970945
CRK	FALSE	FALSE	TRUE	0.0282765	0.516991	0.605174	0.967794
CROT	FALSE	FALSE	TRUE	-0.0825536	-1.03161	0.302279	0.910794
CRY1	FALSE	FALSE	TRUE	0.0929951	1.07331	0.28316	0.905446
CRYAA	FALSE	FALSE	FALSE	-0.0598266	-0.686371	0.492495	0.955127
CRYZ	FALSE	FALSE	TRUE	-0.0523589	-0.662275	0.50781	0.960125
CS	FALSE	FALSE	TRUE	-0.000943169	-0.0107827	0.991397	0.996467
CSF3	FALSE	FALSE	TRUE	0.0240674	0.253021	0.800257	0.974911
CSK	TRUE	FALSE	FALSE	0.120679	1.62878	0.10339	0.780548
CSNK1A1	FALSE	FALSE	TRUE	-0.113388	-1.35502	0.175441	0.846041
CSNK1A1L	FALSE	FALSE	TRUE	-0.0789719	-1.23499	0.216863	0.880495
CSNK1D	FALSE	FALSE	TRUE	0.00201593	0.0265457	0.978823	0.993542
CSNK1E	FALSE	FALSE	TRUE	0.00148165	0.0295936	0.976392	0.993188
CSNK1G2	FALSE	FALSE	TRUE	-0.06411	-1.37841	0.168108	0.834772
CSNK1G3	FALSE	FALSE	TRUE	-0.0151806	-0.234884	0.814304	0.974911
CSNK2A1	FALSE	FALSE	TRUE	0.01904	0.305995	0.759615	0.974911
CSNK2A2	FALSE	FALSE	TRUE	0.0350729	0.483044	0.629075	0.967794
CSNK2B	FALSE	FALSE	TRUE	-0.00730147	-0.0949037	0.924393	0.988282
CTBP1	FALSE	FALSE	TRUE	0.153752	2.48159	0.0130959	0.639137
CTBP2	FALSE	FALSE	TRUE	-0.102876	-1.58592	0.11279	0.780548
CTCF	FALSE	FALSE	FALSE	0.0649527	0.994532	0.319988	0.915186
CTCFL	FALSE	FALSE	FALSE	-0.0941915	-1.20128	0.229669	0.886134
CTGF	FALSE	FALSE	FALSE	-0.0387466	-0.451866	0.651375	0.967794
CTH	FALSE	FALSE	TRUE	-0.0147696	-0.294424	0.76844	0.974911
CTLA4	TRUE	FALSE	FALSE	0.0730935	1.27924	0.200842	0.859047
CTNNBIP1	FALSE	FALSE	TRUE	0.101562	1.27402	0.202686	0.861408
CTSD	FALSE	FALSE	FALSE	0.0181122	0.178502	0.858332	0.982279
CTSK	TRUE	FALSE	FALSE	0.00658977	0.0672042	0.94642	0.988323
CTSL1	FALSE	FALSE	FALSE	0.0692663	0.718677	0.472357	0.953146
CTSL2	FALSE	FALSE	FALSE	0.152044	1.94279	0.052069	0.712854
CTTN	FALSE	FALSE	TRUE	0.0647988	1.29153	0.196549	0.854493
CUL2	FALSE	FALSE	TRUE	0.0123897	0.136881	0.891127	0.98461
CXADR	FALSE	FALSE	TRUE	0.00714757	0.089349	0.928806	0.988282
CXCL1	TRUE	FALSE	FALSE	0.0316544	0.388845	0.697399	0.967794
CXCL2	FALSE	FALSE	TRUE	0.0314992	0.454445	0.649519	0.967794
CXCR2	FALSE	FALSE	TRUE	-0.0695444	-1.09338	0.274252	0.89836
CXCR4	TRUE	FALSE	FALSE	0.0779241	1.14197	0.253495	0.892818
CXCR7	FALSE	FALSE	FALSE	0.0523122	0.391063	0.695759	0.967794
CYB561	FALSE	FALSE	TRUE	-0.0768645	-0.874694	0.381761	0.937813
CYB5A	FALSE	FALSE	FALSE	0.0780071	0.89732	0.369569	0.931405
CYC1	FALSE	FALSE	TRUE	-0.0496432	-0.904953	0.365511	0.930311
CYCS	FALSE	FALSE	TRUE	0.0553965	0.665475	0.505762	0.960125
CYP1A1	FALSE	FALSE	TRUE	-0.0368444	-0.432022	0.665735	0.967794
CYP20A1	FALSE	FALSE	TRUE	-0.0795984	-1.40421	0.160286	0.828551
CYP24A1	FALSE	FALSE	TRUE	0.0293701	0.505238	0.613402	0.967794
CYP3A5	FALSE	FALSE	FALSE	0.0292456	0.615815	0.53803	0.967428
CYP51A1	FALSE	FALSE	TRUE	-0.120669	-1.62461	0.104277	0.780548
DAP	FALSE	TRUE	FALSE	-0.109701	-1.73342	0.0830508	0.745676
DAPK1	FALSE	FALSE	TRUE	-0.0795941	-0.894671	0.370984	0.931405
DARS	FALSE	FALSE	FALSE	0.110486	1.43547	0.151185	0.815363
DAXX	FALSE	FALSE	TRUE	0.268273	2.3078	0.0210303	0.639137
DBI	FALSE	FALSE	TRUE	-0.0378116	-0.516338	0.605629	0.967794
DCK	FALSE	FALSE	TRUE	0.058239	0.753795	0.45099	0.953146
DCLRE1B	FALSE	FALSE	TRUE	-0.0196222	-0.35128	0.725385	0.970673
DCP1A	FALSE	FALSE	FALSE	-0.165888	-1.81663	0.069304	0.736415
DCPS	FALSE	FALSE	TRUE	0.175489	1.75641	0.0790481	0.74318
DCTN6	FALSE	FALSE	TRUE	-0.0744792	-0.747327	0.454884	0.953146
DCXR	FALSE	FALSE	TRUE	0.0373766	0.461456	0.644481	0.967794
DDAH2	FALSE	FALSE	FALSE	0.00227861	0.0280345	0.977635	0.993188
DDB2	FALSE	FALSE	FALSE	-0.0484177	-1.01459	0.310324	0.911646
DDIT3	FALSE	FALSE	FALSE	0.0459247	0.71798	0.472786	0.953146
DDIT4	FALSE	FALSE	TRUE	-0.103972	-1.42226	0.154981	0.824943
DDOST	FALSE	FALSE	TRUE	0.0184228	0.220729	0.825308	0.974911
DDR1	FALSE	FALSE	TRUE	0.0351229	0.606493	0.544201	0.967794
DDX49	FALSE	FALSE	TRUE	-0.0229192	-0.402547	0.68729	0.967794
DECR1	FALSE	FALSE	TRUE	-0.061489	-0.814152	0.415577	0.947648
DENND2D	FALSE	FALSE	FALSE	0.0453522	0.583855	0.559331	0.967794
DERL1	FALSE	FALSE	TRUE	0.0975539	1.28698	0.198132	0.854493
DFFA	FALSE	FALSE	TRUE	-0.0521265	-0.591501	0.554198	0.967794
DFFB	FALSE	FALSE	TRUE	0.0214897	0.256351	0.797685	0.974911
[truncated: 1,722 more rows]

## Sheet: gwas_uc_PC3
Unnamed: 0	Core Gene	HSP	Peripheral	meandiff	statistic	pval	FDR
[truncated: 2,281 more rows]

[truncated: 26 more sheets: gwas_uc_HEK293T, uc_HEK293T, ad_HEK293T, ad_HT29, ad_PC3, cad_HEK293T, cad_HT29, cad_PC3, gwas_ad_HEK293T, gwas_ad_HT29, gwas_ad_PC3, gwas_cad_HEK293T, gwas_cad_HT29, gwas_cad_PC3, gwas_ra_HEK293T, gwas_ra_HT29, gwas_ra_PC3, gwas_scz_HEK293T, gwas_scz_HT29, gwas_scz_PC3 …]
