# Supplementary material for: Exploring the omnigenic architecture of selected complex traits
Source: Am J Hum Genet. 2025 Aug 4;112(9):2115–37. doi: 10.1016/j.ajhg.2025.07.006 (PMC12461020; doi:10.1016/j.ajhg.2025.07.006)
Supplement: Table S16. Individual overlap indices and empiric p values (FDR adjusted) of perturbagens across traits and cell types [file mmc16.xlsx]

## Sheet: Header
Table S16: Invidividual overlap indices and empiric p-values (FDR adjusted) of perturbagens across traits and cell types.

## Sheet: knockdown_overlap
Unnamed: 0	PC3_UC	PC3_RA	PC3_CAD	PC3_AD	PC3_SCZ	HT29_UC	HT29_RA	HT29_CAD	HT29_AD	HT29_SCZ	HEK293T_UC	HEK293T_RA	HEK293T_CAD	HEK293T_AD	HEK293T_SCZ
PC3_UC	1	0.908418	0.437078	0.445565	0.41954	0.471343	0.464879	0.420518	0.420928	0.413351	0.26366	0.281886	0.279428	0.624176	0.332441
PC3_RA	0.908418	1	0.448485	0.395161	0.380131	0.430226	0.417856	0.38491	0.393326	0.373553	0.225995	0.24665	0.30483	0.312088	0.332441
PC3_CAD	0.437078	0.448485	1	0.58871	0.628079	0.480369	0.501214	0.495974	0.462331	0.454957	0.301326	0.24665	0.355635	0.312088	0.379933
PC3_AD	0.445565	0.395161	0.58871	1	0.647177	0.285701	0.247888	0.340321	0.172511	0.334018	0.150663	0.140943	0.127013	0.156044	0.142475
PC3_SCZ	0.41954	0.380131	0.628079	0.647177	1	0.317906	0.332361	0.335346	0.379525	0.363604	0.376658	0.387593	0.381038	0.468132	0.5699
HT29_UC	0.471343	0.430226	0.480369	0.285701	0.317906	1	0.864615	0.377286	0.357616	0.317613	0.165985	0.232914	0.251872	0.343826	0.313928
HT29_RA	0.464879	0.417856	0.501214	0.247888	0.332361	0.864615	1	0.375385	0.331126	0.309744	0.124489	0.194095	0.251872	0.171913	0.209285
HT29_CAD	0.420518	0.38491	0.495974	0.340321	0.335346	0.377286	0.375385	1	0.483444	0.493924	0.290473	0.310552	0.33583	0.343826	0.261606
HT29_AD	0.420928	0.393326	0.462331	0.172511	0.379525	0.357616	0.331126	0.483444	1	0.536424	0.0414962	0.038819	0	0	0
HT29_SCZ	0.413351	0.373553	0.454957	0.334018	0.363604	0.317613	0.309744	0.493924	0.536424	1	0.290473	0.349371	0.223886	0.171913	0.313928
HEK293T_UC	0.26366	0.225995	0.301326	0.150663	0.376658	0.165985	0.124489	0.290473	0.0414962	0.290473	1	0.827586	0.482759	0.571429	0.565217
HEK293T_RA	0.281886	0.24665	0.24665	0.140943	0.387593	0.232914	0.194095	0.310552	0.038819	0.349371	0.827586	1	0.483871	0.571429	0.608696
HEK293T_CAD	0.279428	0.30483	0.355635	0.127013	0.381038	0.251872	0.251872	0.33583	0	0.223886	0.482759	0.483871	1	0.714286	0.73913
HEK293T_AD	0.624176	0.312088	0.312088	0.156044	0.468132	0.343826	0.171913	0.343826	0	0.171913	0.571429	0.571429	0.714286	1	0.714286
HEK293T_SCZ	0.332441	0.332441	0.379933	0.142475	0.5699	0.313928	0.209285	0.261606	0	0.313928	0.565217	0.608696	0.73913	0.714286	1

## Sheet: knockdown_fdr
Unnamed: 0	PC3_UC	PC3_RA	PC3_CAD	PC3_AD	PC3_SCZ	HT29_UC	HT29_RA	HT29_CAD	HT29_AD	HT29_SCZ	HEK293T_UC	HEK293T_RA	HEK293T_CAD	HEK293T_AD	HEK293T_SCZ
PC3_UC	0	0	0.111512	0.676729	0.610755	0.0417769	0.0774733	0.678996	0.897647	0.437423	0.287585	0.320787	0.254569	0.650817	0.670088
PC3_RA	0	0	0.656713	0.928267	0.537496	0.00606894	0.282996	0.697281	0.982788	0.313423	0.280992	0.28832	0.54137	0.842859	0.748931
PC3_CAD	0.111512	0.656713	0	0	0	0.324077	0.00606894	0.0324039	0.946945	0.911348	0.356046	0.0991081	0.455708	0.697281	0.677482
PC3_AD	0.676729	0.928267	0	0	0	0.745301	0.785861	0.683939	0.348824	0.339308	0.863931	0.912369	0.982665	0.911348	0.911348
PC3_SCZ	0.610755	0.537496	0	0	0	0.871559	0.690071	0.66822	0.336742	0	0.713114	0.697281	0.675191	0.676729	0.11632
HT29_UC	0.0417769	0.00606894	0.324077	0.745301	0.871559	0	0	0.874173	0.562447	0.0616115	0.295587	0.665568	0.690071	0.921884	0.9884
HT29_RA	0.0774733	0.282996	0.00606894	0.785861	0.690071	0	0	0.912369	0.653491	0.0364655	0.184779	0.57621	0.722929	0.735788	0.679641
HT29_CAD	0.678996	0.697281	0.0324039	0.683939	0.66822	0.874173	0.912369	0	0.0502851	0	0.676729	0.703996	0.836316	0.982788	0.648434
HT29_AD	0.897647	0.982788	0.946945	0.348824	0.336742	0.562447	0.653491	0.0502851	0	0	0.982788	0.982788	0.444389	0.886459	0.668131
HT29_SCZ	0.437423	0.313423	0.911348	0.339308	0	0.0616115	0.0364655	0	0	0	0.738644	0.987488	0.370403	0.681179	0.899313
HEK293T_UC	0.287585	0.280992	0.356046	0.863931	0.713114	0.295587	0.184779	0.676729	0.982788	0.738644	0	0	0.299196	0.673653	0.280992
HEK293T_RA	0.320787	0.28832	0.0991081	0.912369	0.697281	0.665568	0.57621	0.703996	0.982788	0.987488	0	0	0.248252	0.694521	0.193329
HEK293T_CAD	0.254569	0.54137	0.455708	0.982665	0.675191	0.690071	0.722929	0.836316	0.444389	0.370403	0.299196	0.248252	0	0.723178	0.300179
HEK293T_AD	0.650817	0.842859	0.697281	0.911348	0.676729	0.921884	0.735788	0.982788	0.886459	0.681179	0.673653	0.694521	0.723178	0	0.130394
HEK293T_SCZ	0.670088	0.748931	0.677482	0.911348	0.11632	0.9884	0.679641	0.648434	0.668131	0.899313	0.280992	0.193329	0.300179	0.130394	0

## Sheet: overexpression_overlap
Unnamed: 0	PC3_UC	PC3_RA	PC3_CAD	PC3_AD	PC3_SCZ	HT29_UC	HT29_RA	HT29_CAD	HT29_AD	HT29_SCZ	HEK293T_UC	HEK293T_RA	HEK293T_CAD	HEK293T_AD	HEK293T_SCZ
PC3_UC	1	0.868831	0.39604	0.407643	0.311538	0.359046	0.375	0.371287	0.42029	0.345297	0.374741	0.318174	0.344161	0.304972	0.338727
PC3_RA	0.868831	1	0.379221	0.375796	0.307692	0.338008	0.346284	0.381818	0.405797	0.336364	0.368793	0.324412	0.318978	0.324033	0.307364
PC3_CAD	0.39604	0.379221	1	0.592357	0.565385	0.359046	0.371622	0.370828	0.434783	0.37006	0.404483	0.386799	0.335766	0.381215	0.357545
PC3_AD	0.407643	0.375796	0.592357	1	0.566879	0.273885	0.235669	0.299363	0.0434783	0.382166	0.263694	0.24172	0.175796	0.0659236	0.285669
PC3_SCZ	0.311538	0.307692	0.565385	0.566879	1	0.323077	0.253846	0.348077	0.130435	0.338462	0.291923	0.272019	0.251825	0.152486	0.225577
HT29_UC	0.359046	0.338008	0.359046	0.273885	0.323077	1	0.888514	0.360449	0.289855	0.335203	0.364802	0.369189	0.325141	0.26661	0.337457
HT29_RA	0.375	0.346284	0.371622	0.235669	0.253846	0.888514	1	0.356419	0.202899	0.304054	0.332802	0.328914	0.252887	0.225593	0.276715
HT29_CAD	0.371287	0.381818	0.370828	0.299363	0.348077	0.360449	0.356419	1	0.521739	0.490729	0.454403	0.402751	0.388363	0.26661	0.371203
HT29_AD	0.42029	0.405797	0.434783	0.0434783	0.130435	0.289855	0.202899	0.521739	1	0.681159	0.322785	0.376582	0.268987	0.107595	0.268987
HT29_SCZ	0.345297	0.336364	0.37006	0.382166	0.338462	0.335203	0.304054	0.490729	0.681159	1	0.377603	0.375901	0.334173	0.369152	0.330708
HEK293T_UC	0.374741	0.368793	0.404483	0.263694	0.291923	0.364802	0.332802	0.454403	0.322785	0.377603	1	0.905967	0.540146	0.558011	0.558182
HEK293T_RA	0.318174	0.324412	0.386799	0.24172	0.272019	0.369189	0.328914	0.402751	0.376582	0.375901	0.905967	1	0.53528	0.569061	0.554545
HEK293T_CAD	0.344161	0.318978	0.335766	0.175796	0.251825	0.325141	0.252887	0.388363	0.268987	0.334173	0.540146	0.53528	1	0.618785	0.562044
HEK293T_AD	0.304972	0.324033	0.381215	0.0659236	0.152486	0.26661	0.225593	0.26661	0.107595	0.369152	0.558011	0.569061	0.618785	1	0.740331
HEK293T_SCZ	0.338727	0.307364	0.357545	0.285669	0.225577	0.337457	0.276715	0.371203	0.268987	0.330708	0.558182	0.554545	0.562044	0.740331	1

## Sheet: overexpression_fdr
Unnamed: 0	PC3_UC	PC3_RA	PC3_CAD	PC3_AD	PC3_SCZ	HT29_UC	HT29_RA	HT29_CAD	HT29_AD	HT29_SCZ	HEK293T_UC	HEK293T_RA	HEK293T_CAD	HEK293T_AD	HEK293T_SCZ
PC3_UC	0	0	0.657896	0.393214	0.0954438	0.886522	0.514311	0.57411	0.575763	0.392814	0.808028	0.69923	0.9412	0.812939	0.898204
PC3_RA	0	0	0.942426	0.63836	0.354363	0.991923	0.81624	0.241626	0.490269	0.184064	0.707932	0.909084	0.904176	0.943114	0.721185
PC3_CAD	0.657896	0.942426	0	0	0	0.326202	0.778262	0.675377	0.683969	0.671797	0.797768	0.96348	0.669635	0.993607	0.786639
PC3_AD	0.393214	0.63836	0	0	0	0.600131	0.751647	0.393977	0.716008	0.873253	0.943114	0.979819	0.987215	0.936947	0.76622
PC3_SCZ	0.0954438	0.354363	0	0	0	0.78478	0.9194	0.910148	0.18549	0.420678	0.615269	0.678817	0.784837	0.519349	0.856253
HT29_UC	0.886522	0.991923	0.326202	0.600131	0.78478	0	0	0.671797	0.749712	0.0183307	0.671428	0.671797	0.983824	0.712633	0.936947
HT29_RA	0.514311	0.81624	0.778262	0.751647	0.9194	0	0	0.607941	0.474707	0.0183307	0.384795	0.519349	0.823513	0.761252	0.965164
HT29_CAD	0.57411	0.241626	0.675377	0.393977	0.910148	0.671797	0.607941	0	0.0457418	0	0.235344	0.759558	0.914492	0.48713	0.987215
HT29_AD	0.575763	0.490269	0.683969	0.716008	0.18549	0.749712	0.474707	0.0457418	0	0	0.806792	0.675377	0.708193	0.874704	0.936947
HT29_SCZ	0.392814	0.184064	0.671797	0.873253	0.420678	0.0183307	0.0183307	0	0	0	0.943114	0.919971	0.647157	0.943114	0.45955
HEK293T_UC	0.808028	0.707932	0.797768	0.943114	0.615269	0.671428	0.384795	0.235344	0.806792	0.943114	0	0	0.0565611	0.251341	0
HEK293T_RA	0.69923	0.909084	0.96348	0.979819	0.678817	0.671797	0.519349	0.759558	0.675377	0.919971	0	0	0.00916534	0.0134731	0
HEK293T_CAD	0.9412	0.904176	0.669635	0.987215	0.784837	0.983824	0.823513	0.914492	0.708193	0.647157	0.0565611	0.00916534	0	0	0
HEK293T_AD	0.812939	0.943114	0.993607	0.936947	0.519349	0.712633	0.761252	0.48713	0.874704	0.943114	0.251341	0.0134731	0	0	0
HEK293T_SCZ	0.898204	0.721185	0.786639	0.76622	0.856253	0.936947	0.965164	0.987215	0.936947	0.45955	0	0	0	0	0
