# Supplementary material for: Exploring the omnigenic architecture of selected complex traits
Source: Am J Hum Genet. 2025 Aug 4;112(9):2115–37. doi: 10.1016/j.ajhg.2025.07.006 (PMC12461020; doi:10.1016/j.ajhg.2025.07.006)
Supplement: Table S17. Model parameters for co-perturbation simulations of individual gene combinations [file mmc17.xlsx]

## Sheet: Header
Table S17: Model parameters for co-perturbation simulations of individual gene combinations.
The values are defined in Norman, 2019 and used by the GEARS model (Roohani, 2024) to predict and categorize genetic interactions
Combination	The two genes whose co-perturbation effect has been simulated
Group	The groups to which the individual genes belong, i.e. core genes, peripheral genes or HSPs
c1	Coefficient 1 of the Theil-Sen Regressor
c2	Coefficient 2 of the Theil-Sen Regressor
mag	Magnitude (low values indicate suppression effects)
dcor	correlation coefficient of individual perturbations with co-perturbation
dcor_singles	correlation coefficient of individual perturbations
dcor_first	correlation coefficient of perturbation of first gene with co-perturbation
dcor_second	correlation coefficient of perturbation of second gene with co-perturbation
corr_fit	correlation of co-perturbation effect that is estimated from individual perturbations with the simulated effect of joint perturbation (low values indicate neomorphism)
eq_contr	equality of contribution

## Sheet: Simulations_GEARS_UC
Combination	Group	c1	c2	mag	dcor	dcor_singles	dcor_first	dcor_second	corr_fit	dominance	eq_contr
['SMC6', 'TCF4']	CorexPeri	0.883217	0.787402	1.18325	0.909496	0.795178	0.878939	0.856948	0.894094	0.0498709	0.974979
['PSEN2', 'ZNF124']	CorexPeri	0.860322	1.10761	1.40248	0.905823	0.839689	0.879072	0.86041	0.895549	0.109726	0.978771
['TRAF3IP2', 'TVP23B']	CorexPeri	1.05585	1.05531	1.49281	0.90838	0.855352	0.873805	0.877874	0.909887	0.000224211	0.995366
['COL2A1', 'EIF1AD']	CorexPeri	0.863245	0.899867	1.24698	0.902982	0.798353	0.860302	0.871836	0.901285	0.0180441	0.98677
['CYTH1', 'PATZ1']	CorexCore	0.888972	0.994867	1.33418	0.909078	0.834694	0.869578	0.875821	0.91006	0.0488771	0.992872
['FEM1A', 'NADSYN1']	CorexPeri	1.40354	0.60235	1.52733	0.904263	0.848623	0.870038	0.870522	0.895321	0.367376	0.999444
['CELF1', 'RUNX3']	CorexPeri	0.884365	0.909221	1.26838	0.910002	0.78497	0.860016	0.870903	0.907797	0.0120378	0.9875
['CCAR2', 'NHEJ1']	CorexPeri	1.39552	0.59773	1.51814	0.900351	0.843937	0.873451	0.85675	0.891927	0.36823	0.980879
['PYGO2', 'TNFRSF1A']	CorexPeri	0.727328	1.01512	1.24879	0.894564	0.853872	0.859688	0.864122	0.88082	0.144786	0.994869
['RRM2', 'ZNF100']	CorexPeri	1.30834	0.633223	1.45353	0.909187	0.852459	0.888673	0.860273	0.900804	0.315166	0.968041
['DGAT1', 'NBEAL2']	CorexCore	1.38778	0.482731	1.46934	0.904979	0.878576	0.881872	0.873218	0.894242	0.458615	0.990188
['ANKRD17', 'PIGK']	PerixPeri	0.853036	0.90084	1.24064	0.901198	0.877453	0.877371	0.871183	0.887264	0.0236804	0.992947
['LYN', 'MGAT1']	CorexCore	1.05632	1.05613	1.49373	0.903757	0.847271	0.876352	0.862881	0.898387	7.96502e-05	0.984628
['ARAF', 'MAML2']	HSPxPeri	-0.0688137	1.08049	1.08268	0.810521	0.447395	0.446018	0.816264	0.812612		0.546414
['BID', 'KIF11']	PerixPeri	-0.0727916	1.77577	1.77726	0.872242	0.794593	0.788291	0.857804	0.857121		0.918964
['RPL41', 'TCTEX1D2']	PerixPeri	1.45537	0.544293	1.55382	0.897971	0.850408	0.858859	0.87202	0.870166	0.427142	0.984908
['ATP2C1', 'STARD8']	PerixPeri	1.06882	0.891151	1.39159	0.90188	0.85498	0.879848	0.856928	0.897637	0.0789528	0.97395
['TSHZ2', 'UNG']	CorexPeri	1.88944	-0.104845	1.89234	0.887129	0.8093	0.87208	0.805302	0.866973		0.923427
['RNASET2', 'SERPINB9']	CorexCore	0.420627	1.53252	1.5892	0.896539	0.843687	0.850798	0.872005	0.878668	0.56151	0.97568
['MFSD2B', 'STPG1']	PerixPeri	0.628874	1.13732	1.2996	0.909415	0.852508	0.859649	0.88764	0.8806	0.257317	0.968465
['CREB3L2', 'XRCC4']	CorexCore	0.734137	1.07883	1.30492	0.913613	0.845045	0.868206	0.886178	0.892863	0.167174	0.979719
['ADCY3', 'HOXA1']	CorexPeri	0.493219	1.16054	1.261	0.925405	0.851315	0.864546	0.90959	0.900422	0.371619	0.950479
['DAP', 'VDR']	HSPxCore	1.30699	0.702788	1.48396	0.900287	0.825746	0.878574	0.843634	0.88711	0.269447	0.960231
['CD226', 'MLH3']	PerixPeri	1.39984	0.389481	1.45302	0.907704	0.872684	0.883549	0.872183	0.895452	0.555592	0.987136
['CHD3', 'CIR1']	PerixPeri	0.607662	1.18811	1.33449	0.895401	0.845149	0.853794	0.86923	0.874997	0.291197	0.982242
['PMS2', 'SOX10']	CorexPeri	0.357853	1.21132	1.26308	0.92884	0.850908	0.85943	0.915593	0.908275	0.529556	0.938659
['CARD9', 'TUBB2B']	CorexPeri	1.29578	0.706448	1.47584	0.89773	0.845569	0.864296	0.86337	0.887283	0.263451	0.998928
['TMEM203', 'TPMT']	CorexPeri	0.626383	1.39543	1.52957	0.898453	0.834833	0.857838	0.865256	0.889712	0.347867	0.991426
['BACH1', 'ZNF133']	CorexPeri	0.888827	1.2103	1.50161	0.906167	0.834284	0.873479	0.86565	0.903339	0.134074	0.991038
['CD226', 'YJU2']	PerixPeri	1.57866	0.229263	1.59522	0.899282	0.862667	0.882313	0.850773	0.879881	0.837956	0.964253
['RTF1', 'TMX1']	PerixPeri	0.789099	1.16686	1.40863	0.901196	0.836102	0.85815	0.872841	0.887637	0.169888	0.983169
['ALKBH7', 'CADM4']	PerixPeri	1.43682	0.46652	1.51066	0.905526	0.853691	0.867606	0.879001	0.892137	0.488531	0.987037
['CHP1', 'NFKB1']	CorexPeri	0.649849	1.05624	1.24014	0.907863	0.851499	0.861102	0.885541	0.8796	0.210952	0.972402
['MYBL2', 'ZNF555']	CorexPeri	0.946499	0.695275	1.17442	0.894041	0.828564	0.863406	0.851904	0.858537	0.133963	0.986678
['CD226', 'TADA2B']	PerixPeri	1.49409	0.335255	1.53124	0.904562	0.866544	0.88297	0.864128	0.893271	0.649001	0.97866
['CD81', 'TCF3']	CorexCore	0.745445	0.869419	1.14524	0.926405	0.807805	0.874888	0.894504	0.922305	0.0668137	0.978071
['ANKRD27', 'ZFHX3']	PerixPeri	0.837123	0.840569	1.18631	0.909947	0.798342	0.870876	0.870235	0.900726	0.001784	0.999264
['ADAM9', 'DPH5']	PerixPeri	0.393379	1.54399	1.59331	0.896765	0.849757	0.847631	0.877258	0.877622	0.593832	0.966227
['GEMIN5', 'ZNF680']	PerixPeri	0.452985	1.51055	1.57701	0.905657	0.836163	0.854781	0.882454	0.898423	0.52305	0.968641
['AFMID', 'DPH5']	PerixPeri	0.319496	1.13853	1.18251	0.936287	0.831407	0.842078	0.927043	0.915775	0.551881	0.908348
['EHBP1L1', 'GPS2']	PerixPeri	1.39419	0.602989	1.519	0.891152	0.837625	0.852341	0.856902	0.880049	0.364014	0.994677
['ALKBH7', 'PARK7']	HSPxPeri	0.938506	0.978535	1.35585	0.906958	0.85862	0.871753	0.879559	0.902718	0.0181397	0.991125
['BRD9', 'ING4']	PerixPeri	1.49083	0.53347	1.5834	0.891989	0.832517	0.860601	0.84968	0.88451	0.446317	0.98731
['DBP', 'DYRK1A']	PerixPeri	1.00885	0.824809	1.3031	0.91137	0.820967	0.877705	0.862875	0.903016	0.0874716	0.983104
['PAX4', 'RORC']	CorexCore	-0.166989	1.62835	1.63689	0.911935	0.766318	0.76075	0.91509	0.914536		0.831339
['CD226', 'USF1']	CorexPeri	0.0391813	1.64419	1.64466	0.945492	0.883556	0.875029	0.943985	0.947992	1.62287	0.926952
['ATM', 'GMEB2']	CorexCore	1.66578	0.0142318	1.66584	0.942168	0.857992	0.938712	0.851739	0.948713	2.06836	0.907349
['GALE', 'POLE']	CorexPeri	1.03516	0.733601	1.26875	0.905768	0.861368	0.880786	0.868853	0.891241	0.149547	0.986452
['DONSON', 'MORF4L2']	PerixPeri	0.673279	1.32807	1.48898	0.897307	0.818033	0.867628	0.846167	0.877322	0.295026	0.975265
['ROCK2', 'ZBTB8OS']	PerixPeri	1.42678	0.543162	1.52667	0.907639	0.85603	0.877464	0.872591	0.904264	0.419427	0.994447
['ADCY3', 'TRIP11']	CorexPeri	1.59774	0.400341	1.64713	0.901814	0.840476	0.877746	0.853565	0.893379	0.601075	0.972451
['PON2', 'ZNF646']	PerixPeri	1.13323	0.820753	1.39923	0.900007	0.845998	0.866649	0.865039	0.892489	0.140104	0.998142
['FOXP2', 'PER3']	CorexPeri	0.443739	1.49312	1.55766	0.928958	0.864967	0.884349	0.908898	0.916394	0.526966	0.97299
['ABHD2', 'SOSTDC1']	PerixPeri	1.33153	0.611698	1.46531	0.904978	0.859524	0.879916	0.866222	0.891664	0.337812	0.984438
['ARPC2', 'SMDT1']	CorexPeri	0.951251	0.955749	1.34846	0.894066	0.851604	0.857808	0.861814	0.882375	0.00204859	0.995352
['ETS1', 'NFKB1']	CorexCore	0.355227	1.17208	1.22473	0.954272	0.914897	0.912733	0.947637	0.94047	0.518451	0.963167
['CHUK', 'TSPO']	CorexCore	0.956514	1.07875	1.44174	0.909047	0.847531	0.873933	0.87653	0.90798	0.0522291	0.997037
['DAP', 'DDX39B']	HSPxPeri	1.3535	0.643971	1.49888	0.896682	0.837294	0.85854	0.862648	0.871108	0.322591	0.995238
['DPH5', 'PSMA4']	PerixPeri	0.582047	1.4181	1.5329	0.894573	0.835583	0.850448	0.864621	0.87816	0.386748	0.983607
['ASB7', 'ATP7A']	PerixPeri	1.40967	0.539439	1.50936	0.899373	0.853967	0.878086	0.85383	0.893659	0.417175	0.972377
['ADCY3', 'HELQ']	PerixPeri	1.00368	0.989035	1.4091	0.90391	0.848964	0.873838	0.867846	0.893328	0.00638182	0.993143
['AIRE', 'PYGL']	CorexCore	0.41812	1.33304	1.39708	0.899606	0.85974	0.852791	0.881239	0.887593	0.503543	0.967719
['NAP1L4', 'TCF4']	CorexPeri	0.606287	0.508497	0.791298	0.870114	0.758958	0.836817	0.798796	0.835017	0.0763903	0.954565
['GPSM3', 'HCFC1R1']	CorexPeri	1.41449	0.590174	1.53267	0.898144	0.835852	0.861044	0.864412	0.882406	0.37962	0.996104
['BATF3', 'IRF8']	CorexCore	1.09719	0.0141592	1.09728	0.910469	0.876415	0.907061	0.838234	0.901624	1.88925	0.92412
['COQ6', 'DPH5']	PerixPeri	0.556087	1.47075	1.57237	0.894077	0.839377	0.851719	0.86481	0.889197	0.422397	0.984863
['CD226', 'POLR1D']	PerixPeri	1.48729	0.342872	1.5263	0.909433	0.856017	0.884852	0.866639	0.895914	0.637264	0.979416
['CDK5RAP2', 'EIF1B']	PerixPeri	1.14718	0.823562	1.41219	0.907456	0.857845	0.875254	0.876758	0.886877	0.143935	0.998285
['DCLRE1C', 'PMS2']	CorexCore	0.961876	0.985941	1.37742	0.904535	0.85022	0.87572	0.867504	0.900145	0.0107317	0.990618
['EML2', 'PRKCB']	HSPxPeri	1.77736	0.178184	1.78627	0.915027	0.856178	0.897451	0.864986	0.904584	0.998907	0.963825
['STK17B', 'TARDBP']	CorexCore	1.36468	0.649273	1.51126	0.898425	0.827888	0.875937	0.842112	0.897573	0.322603	0.961384
['IFNGR1', 'TNIP1']	CorexCore	0.580111	1.30904	1.43182	0.919813	0.879322	0.892399	0.89164	0.903241	0.353441	0.999149
['GRK6', 'SIN3A']	CorexCore	1.17192	0.807903	1.42341	0.90663	0.844452	0.876096	0.86713	0.903304	0.161537	0.989766
['FAM118A', 'KIDINS220']	PerixPeri	0.47453	1.37555	1.4551	0.898038	0.852897	0.850821	0.877447	0.894856	0.462212	0.969655
['ATP6V1E1', 'PRKCB']	HSPxPeri	1.63157	0.373755	1.67383	0.909287	0.854477	0.888759	0.860499	0.897542	0.640019	0.968203
['EMP3', 'MYC']	CorexCore	1.30832	0.611135	1.44402	0.920397	0.887316	0.90872	0.879553	0.915718	0.330576	0.967903
['GRK6', 'RNF126']	CorexPeri	0.993546	0.968285	1.38734	0.905858	0.845061	0.870413	0.872277	0.909261	0.0111848	0.997863
['ABHD5', 'ZNF438']	CorexPeri	0.513713	1.38589	1.47803	0.915688	0.839974	0.846292	0.902403	0.921252	0.431007	0.937821
['SEPHS1', 'SIN3A']	CorexPeri	0.712196	1.25458	1.44264	0.899413	0.835001	0.856859	0.869405	0.887896	0.245899	0.985569
['EIF4H', 'RBBP4']	PerixPeri	1.06448	0.813427	1.3397	0.909823	0.864688	0.87965	0.878671	0.906338	0.11682	0.998886
['ATRIP', 'SPIB']	CorexPeri	1.56136	-0.00496061	1.56137	0.950532	0.817632	0.950183	0.813315	0.955427		0.855957
['CHP1', 'RPL37A']	PerixPeri	0.507333	1.52242	1.60473	0.908951	0.850473	0.873914	0.876524	0.899242	0.477242	0.997023
['LRRC45', 'PRKCB']	HSPxPeri	1.99281	-0.0461039	1.99334	0.908408	0.849766	0.890482	0.855968	0.884353		0.961241
['ATP11C', 'SF1']	PerixPeri	0.163439	1.67584	1.68379	0.921306	0.878605	0.873554	0.909332	0.908913	1.01088	0.960655
['APBA2', 'FMR1NB']	PerixPeri	0.419019	1.4198	1.48034	0.905176	0.853366	0.870203	0.875117	0.886295	0.529995	0.994384
['PAX4', 'UNC93B1']	CorexCore	0.148058	1.57326	1.58021	0.914858	0.86306	0.854339	0.903722	0.888375	1.02637	0.945356
['BARX2', 'STK38']	CorexPeri	1.06667	0.518283	1.18592	0.872471	0.666973	0.871576	0.757201	0.893281	0.313464	0.868773
['CTSH', 'SOCS3']	CorexCore	0.849238	1.07828	1.37255	0.9023	0.848421	0.875062	0.8628	0.888153	0.103702	0.985988
['COG6', 'IL17RA']	CorexCore	0.424619	1.43922	1.50055	0.901949	0.857633	0.856286	0.882007	0.899022	0.530127	0.970839
['KLF17', 'PRKCB']	HSPxPeri	1.4122	0.685592	1.56982	0.912032	0.840408	0.890254	0.8608	0.909592	0.31383	0.966915
['ACTR6', 'USP19']	PerixPeri	1.8095	0.115817	1.8132	0.884054	0.814733	0.863691	0.817055	0.852955	1.19379	0.946005
['HK2', 'ZNF695']	CorexPeri	0.244982	1.2802	1.30343	0.888565	0.770906	0.772388	0.885973	0.894261	0.718145	0.871797
['CRYM', 'TP73']	CorexPeri	1.21443	0.102065	1.21871	0.976506	0.845884	0.976486	0.836233	0.9744	1.07549	0.85637
['KMT2A', 'TBL1X']	CorexPeri	-0.0943821	1.72919	1.73177	0.891528	0.795356	0.797278	0.878964	0.882362		0.907065
['GATA2', 'PTBP2']	CorexPeri	0.96752	0.872897	1.30309	0.896397	0.821017	0.856246	0.858814	0.867355	0.0446972	0.997009
['NDUFAF8', 'ORMDL1']	PerixPeri	1.25342	0.735344	1.4532	0.899421	0.846304	0.86703	0.863969	0.89131	0.231606	0.99647
['NCKAP1L', 'TMEM214']	CorexPeri	1.04575	1.04571	1.47888	0.902724	0.862228	0.871315	0.872464	0.892861	1.51654e-05	0.998683
['TMED4', 'TYMP']	CorexPeri	0.457832	1.50569	1.57375	0.901602	0.832925	0.861564	0.865755	0.882246	0.517028	0.995159
['HOXA1', 'TRIP4']	CorexPeri	1.20454	0.427659	1.2782	0.917908	0.837644	0.90858	0.835078	0.890386	0.449722	0.919102
['FAM83G', 'GPS1']	PerixPeri	1.08689	0.830912	1.36812	0.891279	0.866978	0.860244	0.863216	0.867417	0.116631	0.996558
['ISG15', 'TSPO']	CorexCore	1.86628	0.0643248	1.86739	0.886433	0.835311	0.866934	0.828574	0.867456	1.4626	0.955752
['CHP1', 'CTPS1']	CorexPeri	0.864845	1.16801	1.45335	0.901853	0.844775	0.864126	0.869738	0.891029	0.130509	0.993547
['ARHGDIB', 'MCM4']	CorexCore	1.04351	1.05732	1.48554	0.904656	0.859905	0.865694	0.880228	0.891857	0.00570989	0.983488
['IL17RA', 'NADK']	CorexCore	1.51626	0.365004	1.55957	0.90869	0.846255	0.883932	0.863322	0.906396	0.618475	0.976684
['DGAT1', 'E2F3']	CorexCore	0.636369	0.986746	1.17415	0.924357	0.839718	0.874126	0.899159	0.899279	0.190496	0.97216
['CCSAP', 'RPUSD2']	PerixPeri	1.23112	0.771679	1.45298	0.900313	0.849029	0.869676	0.863731	0.886763	0.202863	0.993164
['FOXP2', 'RFX5']	CorexCore	0.698205	0.974909	1.19914	0.920115	0.813117	0.872356	0.89007	0.906206	0.144981	0.980098
['LARP7', 'STXBP2']	CorexCore	1.11768	0.891873	1.42991	0.894258	0.848261	0.856978	0.86616	0.879147	0.0980126	0.989399
['MSMO1', 'PSEN1']	CorexCore	1.06376	1.05324	1.49697	0.884146	0.837452	0.850581	0.845399	0.8745	0.00431882	0.993907
['ARRB2', 'PAX8']	CorexCore	1.31708	0.249818	1.34056	0.937328	0.860601	0.927547	0.864754	0.922189	0.721988	0.932302
['TP73', 'ZNF528']	CorexPeri	1.20416	0.102319	1.2085	0.979489	0.849413	0.978891	0.84688	0.978945	1.07073	0.865143
['CHP1', 'GNG7']	PerixPeri	0.720797	1.2391	1.4335	0.899093	0.832622	0.868279	0.855963	0.888421	0.235294	0.985816
['PNN', 'SLC39A11']	HSPxPeri	1.58352	0.343239	1.62029	0.903468	0.860902	0.871082	0.874104	0.89079	0.664027	0.996543
['CD68', 'SLC39A11']	HSPxCore	1.42768	0.483944	1.50747	0.900751	0.85252	0.87236	0.864006	0.887441	0.469837	0.990423
['SLC35F6', 'SLC3A2']	PerixPeri	0.115435	1.90178	1.90528	0.893331	0.808764	0.812635	0.878642	0.879298	1.21682	0.924875
['NKX2-1', 'OSGEP']	CorexPeri	0.730883	0.701911	1.01335	0.931504	0.810101	0.90462	0.886942	0.925311	0.0175659	0.980459
['FOXN1', 'SAMHD1']	CorexCore	1.66215	0.058331	1.66317	0.923271	0.862139	0.913201	0.859688	0.909608	1.45477	0.941401
['ZBED3', 'ZNF133']	PerixPeri	0.133916	1.66878	1.67415	0.916024	0.871844	0.874512	0.896771	0.908763	1.09557	0.975179
['APRT', 'RBCK1']	CorexCore	1.48777	0.439496	1.55133	0.891833	0.858201	0.873181	0.847153	0.876301	0.529582	0.970191
['ELF1', 'UBE2J1']	CorexCore	-0.235204	1.92183	1.93617	0.92955	0.861667	0.855625	0.924525	0.919898		0.925475
['CREM', 'DOK2']	CorexCore	0.894514	0.862748	1.24277	0.904183	0.831006	0.862311	0.876757	0.880697	0.0157031	0.983523
['SP110', 'STAT2']	CorexCore	0.571815	1.01506	1.16504	0.881399	0.723771	0.811197	0.858707	0.89616	0.249237	0.944673
['RNF149', 'SLC6A6']	CorexCore	1.8548	-0.36275	1.88994	0.884669	0.67182	0.88569	0.65099	0.871472		0.735009
['NTRK1', 'ZNF596']	CorexPeri	1.04595	1.0457	1.47903	0.900213	0.858475	0.867824	0.870504	0.886253	0.000103443	0.996921
['BSG', 'TNFSF10']	CorexPeri	0.889179	1.0745	1.3947	0.901821	0.857498	0.864414	0.873727	0.890518	0.0822171	0.989341
['PCGF2', 'TMEM69']	PerixPeri	0.941663	0.872831	1.28396	0.886546	0.851697	0.858108	0.850606	0.871726	0.032965	0.991257
['LZTR1', 'STAT3']	CorexPeri	0.689777	0.519331	0.863422	0.933733	0.72829	0.921028	0.807121	0.931754	0.123264	0.876327
['MVK', 'ZNF765']	PerixPeri	1.17965	0.794132	1.42205	0.902408	0.834971	0.874861	0.856113	0.899017	0.171862	0.97857
['ZFHX3', 'ZNF383']	PerixPeri	0.785705	0.776269	1.1045	0.901536	0.719692	0.846802	0.837134	0.905441	0.00524729	0.988583
['BATF3', 'LITAF']	CorexCore	0.0971697	1.41748	1.42081	0.903725	0.676372	0.68719	0.926482	0.93204	1.16399	0.741719
['MKNK1', 'PGM3']	CorexCore	1.18306	0.862355	1.464	0.905362	0.833185	0.870297	0.865002	0.911779	0.137322	0.993916
['ISG15', 'PSEN1']	CorexCore	1.83203	0.120993	1.83602	0.885949	0.823301	0.857575	0.833544	0.864123	1.18017	0.971978
['APAF1', 'MAP2K3']	CorexPeri	0.342835	0.555976	0.653181	0.706922	0.514078	0.426212	0.703439	0.73147	0.209971	0.605898
['SLC4A1', 'STIM1']	CorexCore	1.46799	0.476092	1.54326	0.908004	0.858019	0.883427	0.867805	0.892726	0.489032	0.982317
['RPS6KA4', 'SLC25A46']	PerixPeri	1.15491	0.959124	1.50124	0.908552	0.848695	0.88399	0.864758	0.911215	0.0806736	0.978243
['CRYAB', 'KLHL7']	CorexCore	0.552268	1.37893	1.48542	0.91076	0.855255	0.875372	0.881688	0.895244	0.397393	0.992836
['APOE', 'FOXRED1']	CorexPeri	1.03533	1.0328	1.46239	0.90912	0.854501	0.877847	0.875021	0.910303	0.00106163	0.99678
['LEF1', 'STAT1']	CorexCore	0.593187	1.15883	1.30183	0.892777	0.868614	0.847408	0.8806	0.865667	0.290828	0.962307
['CREB3L2', 'ZNF112']	CorexPeri	1.05186	0.712012	1.27019	0.911723	0.843824	0.884313	0.863377	0.890081	0.169471	0.976325
['LRRC20', 'METRN']	PerixPeri	0.723721	1.2526	1.44664	0.891425	0.858358	0.859041	0.85937	0.87262	0.23824	0.999616
['ANKS6', 'ARF5']	PerixPeri	1.34983	0.697623	1.51944	0.892688	0.839022	0.857094	0.857407	0.881156	0.286657	0.999636
['CHP1', 'KLHL17']	PerixPeri	1.06905	0.96593	1.44079	0.900359	0.835243	0.870272	0.858666	0.900515	0.0440519	0.986664
['RRM2', 'TYMS']	CorexCore	0.67982	1.27373	1.4438	0.894748	0.863759	0.866266	0.863311	0.872868	0.272685	0.996589
['CARM1', 'PTEN']	CorexPeri	1.51597	0.428392	1.57533	0.909094	0.849499	0.882235	0.870419	0.902353	0.548848	0.986607
['FOXP1', 'SRP72']	CorexCore	0.392679	1.68789	1.73297	0.895401	0.812287	0.833951	0.870857	0.883032	0.633307	0.957622
['SLC4A1', 'UBE2J1']	CorexCore	1.32661	0.656198	1.48003	0.906829	0.849481	0.876762	0.869578	0.893847	0.30571	0.991807
['ADPGK', 'KLHL7']	CorexCore	0.46974	1.47087	1.54406	0.906407	0.858928	0.866222	0.883512	0.891419	0.495716	0.980431
['COG6', 'GPHN']	CorexCore	0.969128	1.00367	1.3952	0.899933	0.841952	0.857246	0.869679	0.883417	0.0152113	0.985704
['PPP1R8', 'RTF1']	PerixPeri	1.25762	0.73827	1.4583	0.896924	0.845018	0.858011	0.867599	0.887555	0.231333	0.988948
['CHP1', 'SCARB2']	PerixPeri	0.595325	1.4219	1.5415	0.908007	0.845706	0.869251	0.87812	0.90732	0.378116	0.989899
['GLT8D1', 'TSHZ3']	PerixPeri	1.6725	0.24251	1.68999	0.897245	0.856438	0.883921	0.841854	0.89358	0.838636	0.952409
['SEPSECS', 'UBE2J1']	CorexCore	0.493407	1.14715	1.24876	0.918011	0.859744	0.862224	0.902114	0.895734	0.366416	0.955782
['DCPS', 'TTC7B']	PerixPeri	1.04312	0.848591	1.34469	0.894447	0.856368	0.861344	0.864341	0.863424	0.0896356	0.996533
['ARRB2', 'TRNT1']	CorexCore	1.41318	0.555228	1.51834	0.900993	0.845502	0.869439	0.864245	0.893993	0.405725	0.994027
['BIN1', 'IRF7']	CorexCore	0.923541	0.513074	1.05649	0.851055	0.826654	0.855082	0.797705	0.824169	0.255276	0.932899
['LMNB1', 'METTL16']	CorexPeri	1.48278	0.507069	1.56708	0.906688	0.855716	0.878115	0.869725	0.898502	0.466009	0.990445
['ARPC5', 'SIPA1']	CorexCore	0.791522	1.22081	1.45495	0.89831	0.838407	0.860103	0.862783	0.898176	0.188185	0.996895
['UBAC2', 'ZNF197']	PerixPeri	0.758609	1.15613	1.3828	0.901096	0.859436	0.871526	0.868759	0.88911	0.182989	0.996824
['CAMSAP1', 'CD226']	PerixPeri	1.77739	-0.0606064	1.77842	0.893391	0.863448	0.882152	0.835283	0.88409		0.94687
['DAP', 'PKMYT1']	HSPxPeri	1.09866	0.872087	1.4027	0.900043	0.836327	0.85512	0.871992	0.874237	0.100302	0.980651
['ATP5PD', 'GRN']	CorexPeri	0.783318	1.21595	1.44642	0.901283	0.849537	0.860636	0.873339	0.893032	0.190977	0.985454
['IRF4', 'ZNF772']	CorexPeri	1.24911	0.30155	1.28499	0.935483	0.86193	0.924877	0.865489	0.923786	0.617241	0.935787
['DOCK8', 'PIK3R2']	CorexCore	1.35659	0.600779	1.48366	0.905902	0.85897	0.876488	0.872976	0.895783	0.353732	0.995994
['MRPL21', 'TSHZ3']	PerixPeri	1.48516	0.478491	1.56034	0.900204	0.831678	0.877744	0.845017	0.878385	0.4919	0.962714
['ETV6', 'MSMO1']	CorexCore	1.21104	0.46597	1.29759	0.86723	0.72563	0.85443	0.78137	0.878854	0.4148	0.914492
['CASP8', 'NGLY1']	CorexPeri	0.486999	1.34152	1.42718	0.913608	0.832451	0.852616	0.892799	0.897412	0.44007	0.954992
['TINF2', 'ZNF829']	PerixPeri	1.05033	1.05001	1.48517	0.904759	0.839023	0.872275	0.863742	0.900624	0.000129672	0.990217
['PARK7', 'PPRC1']	HSPxPeri	1.60939	0.34566	1.6461	0.890646	0.826434	0.858778	0.846405	0.872653	0.668013	0.985592
['FNIP1', 'TMEM170A']	PerixPeri	1.46723	0.452465	1.53541	0.922931	0.866492	0.894544	0.888416	0.914675	0.510914	0.99315
['CDK6', 'MAP1A']	PerixPeri	1.32834	0.678839	1.49175	0.904449	0.841457	0.874346	0.86176	0.907181	0.291543	0.985605
['NFYA', 'ZNF793']	CorexPeri	0.940933	0.692447	1.16826	0.917422	0.796388	0.886658	0.86009	0.909467	0.133172	0.970036
['AFG3L2', 'CCDC14']	PerixPeri	0.881707	1.13435	1.43672	0.900731	0.844455	0.874079	0.857959	0.891615	0.109423	0.981557
['TACC1', 'TBX19']	CorexPeri	1.41127	0.132977	1.41752	0.936595	0.857631	0.934176	0.84409	0.923285	1.02583	0.903566
['E2F3', 'REL']	CorexCore	0.52483	1.34451	1.44331	0.946554	0.897644	0.901189	0.942381	0.940931	0.408546	0.956289
['CD69', 'SOCS3']	CorexCore	0.384547	1.45706	1.50695	0.916857	0.85947	0.874771	0.893188	0.902969	0.578528	0.97938
['PARD6B', 'TGIF2LY']	PerixPeri	0.139781	1.58389	1.59005	0.914991	0.879866	0.867582	0.903894	0.904803	1.05428	0.959827
['C12orf73', 'RTF1']	PerixPeri	1.01654	0.986836	1.41676	0.890018	0.844814	0.847652	0.863787	0.875537	0.012881	0.981321
['BAX', 'GPI']	CorexCore	1.54476	0.0632997	1.54606	0.87143	0.650582	0.863301	0.670456	0.884235	1.38746	0.776619
['CTNNBL1', 'OSBPL2']	PerixPeri	1.05283	1.04097	1.48056	0.902162	0.846017	0.874309	0.859632	0.888827	0.00491735	0.983214
['CDCA7', 'LEF1']	CorexCore	0.961341	0.993398	1.38239	0.894432	0.798883	0.848945	0.852447	0.875199	0.0142458	0.995892
['CTPS1', 'FUOM']	CorexPeri	1.29933	0.732592	1.49163	0.890856	0.847473	0.856913	0.858484	0.869142	0.248859	0.99817
['GATA2', 'NFKBIA']	CorexCore	1.43863	-0.000825117	1.43863	0.898087	0.743735	0.892457	0.732719	0.878683		0.821013
['LHX5', 'RTF1']	PerixPeri	1.04001	0.887747	1.36737	0.892285	0.836037	0.850858	0.862076	0.878094	0.0687468	0.986987
['ADCY3', 'CSH2']	PerixPeri	0.70506	1.29158	1.47149	0.902247	0.841394	0.876903	0.855535	0.883016	0.262894	0.975632
['TNFRSF1A', 'TSPO']	CorexCore	0.824883	1.14776	1.41343	0.911432	0.850936	0.880122	0.874956	0.914554	0.14346	0.994131
['SMC4', 'ZNF334']	PerixPeri	1.2935	0.677247	1.46007	0.898241	0.836268	0.859441	0.864086	0.89656	0.28102	0.994624
['BANF1', 'TMEM209']	CorexPeri	1.13674	0.788704	1.38356	0.903943	0.850981	0.87091	0.870112	0.897628	0.158749	0.999083
['IRF3', 'SMARCB1']	CorexCore	0.733855	0.815669	1.09721	0.869853	0.850703	0.853755	0.831736	0.835963	0.045904	0.974209
['LBR', 'VMP1']	CorexCore	0.632906	1.33193	1.47465	0.895831	0.840784	0.866161	0.854254	0.886242	0.323141	0.986253
['DAP', 'TRAF3IP1']	HSPxPeri	0.82906	1.1483	1.41631	0.899305	0.851896	0.859401	0.872124	0.882331	0.141468	0.985411
['COG6', 'PCM1']	CorexPeri	0.650347	1.37054	1.51701	0.904134	0.848821	0.865844	0.87482	0.887855	0.323746	0.98974
['IQCC', 'ZNF695']	PerixPeri	1.04847	1.06663	1.49565	0.896324	0.858378	0.857693	0.87404	0.88172	0.00745723	0.981297
['CENPT', 'EEF2']	PerixPeri	0.378053	1.59956	1.64363	0.89865	0.847401	0.857144	0.870876	0.886801	0.626449	0.984233
['BACH1', 'RORC']	CorexCore	0.17472	1.71899	1.72785	0.875866	0.75767	0.766248	0.872532	0.888261	0.99293	0.878189
['MAML2', 'SUMO2']	HSPxPeri	-0.0428371	1.07565	1.07651	0.840027	0.458642	0.450466	0.84479	0.847856		0.533228
['RABAC1', 'SLC39A11']	HSPxPeri	0.603113	1.23742	1.37657	0.906565	0.870854	0.867004	0.886846	0.89918	0.312118	0.977627
['ANXA6', 'SRSF10']	PerixPeri	1.60792	0.370614	1.65008	0.901192	0.846759	0.870966	0.860888	0.882373	0.637342	0.988428
['MAML2', 'SET']	HSPxPeri	0.136168	0.815469	0.826759	0.872527	0.475882	0.448443	0.868765	0.876632	0.777332	0.516185
['ATM', 'NPRL3']	CorexPeri	1.38975	0.615509	1.51996	0.910033	0.851352	0.885647	0.866541	0.899578	0.353703	0.978428
['GFPT1', 'LEF1']	CorexCore	0.889605	0.899575	1.26516	0.89073	0.782245	0.838985	0.847776	0.86999	0.00484015	0.98963
['EFR3A', 'HIF1AN']	PerixPeri	0.899707	1.02857	1.36654	0.902614	0.860151	0.869075	0.87267	0.890698	0.0581307	0.99588
['G0S2', 'STK38']	CorexCore	1.01381	1.02475	1.4415	0.905694	0.827718	0.867207	0.866824	0.907851	0.00466038	0.999558
['DTD2', 'REL']	CorexPeri	1.6151	-0.127606	1.62013	0.943459	0.85018	0.941391	0.843037	0.939193		0.895523
['LAMB2', 'RBM38']	CorexCore	0.210078	1.73225	1.74495	0.894517	0.841092	0.842613	0.871933	0.878979	0.916231	0.966373
['CD55', 'FAM8A1']	CorexPeri	1.46358	0.410429	1.52004	0.900971	0.863982	0.885229	0.851194	0.891261	0.552178	0.961553
['POLR2A', 'PSEN2']	CorexCore	0.461851	1.52369	1.59215	0.904663	0.856818	0.871245	0.873606	0.8932	0.518395	0.997297
['SLC15A4', 'SLC2A3']	CorexCore	0.660488	1.32713	1.4824	0.901099	0.856892	0.873339	0.864313	0.886101	0.303047	0.989665
['BCL11B', 'UNC93B1']	CorexCore	0.641393	1.29798	1.4478	0.916953	0.822707	0.839595	0.902784	0.933251	0.306144	0.930007
['CHP1', 'PC']	PerixPeri	0.509999	1.46197	1.54837	0.900401	0.851972	0.860969	0.874254	0.880847	0.457369	0.984805
['EED', 'MAP2K3']	CorexCore	0.690262	0.257921	0.736875	0.823456	0.531231	0.824913	0.464552	0.863647	0.427527	0.563153
['PRG2', 'PSMB6']	PerixPeri	1.42266	0.50822	1.51071	0.896176	0.847876	0.863183	0.863947	0.886313	0.447049	0.999116
['POLR2L', 'RTF1']	PerixPeri	1.26533	0.722816	1.45723	0.898548	0.834812	0.858318	0.865262	0.8831	0.243175	0.991975
['FEZ2', 'RORC']	CorexPeri	0.322965	1.52508	1.55891	0.880386	0.720362	0.749654	0.877633	0.891964	0.674138	0.854177
['GPHN', 'RNASEH1']	CorexCore	0.210929	1.75911	1.77171	0.901662	0.839377	0.846493	0.880741	0.879645	0.921157	0.961115
['ADCY3', 'PCSK9']	PerixPeri	0.699693	1.28809	1.46586	0.90254	0.859546	0.877116	0.865161	0.897277	0.26504	0.986371
['ATP2A3', 'HMG20A']	CorexPeri	1.4754	0.466511	1.5474	0.905224	0.860684	0.878484	0.869109	0.89882	0.50005	0.989328
['BAG2', 'MTBP']	PerixPeri	1.06656	0.859174	1.36957	0.898921	0.851313	0.868064	0.862464	0.893289	0.0939027	0.993549
['DPY19L2', 'SEC23A']	PerixPeri	1.32802	0.624715	1.46762	0.90462	0.861614	0.868757	0.879116	0.884222	0.327522	0.988217
['DAP', 'UBE4B']	HSPxPeri	1.24007	0.814813	1.48381	0.894894	0.838171	0.857856	0.859554	0.882954	0.182389	0.998025
['CCDC124', 'CPSF2']	PerixPeri	1.58451	0.372437	1.62769	0.893708	0.836004	0.867048	0.847057	0.87835	0.628842	0.976943
['LMX1B', 'PIM1']	CorexCore	1.3325	0.644978	1.48039	0.90534	0.825458	0.882165	0.847984	0.895048	0.315123	0.961253
['CD226', 'TTC17']	PerixPeri	1.30107	0.587408	1.42753	0.910406	0.863164	0.885961	0.871115	0.897768	0.345362	0.983243
['DAP', 'TTPAL']	HSPxPeri	1.0795	0.907216	1.41009	0.902262	0.841521	0.855872	0.878085	0.895377	0.0755125	0.974703
['CCDC28A', 'RAD51B']	PerixPeri	0.525059	1.4438	1.53631	0.89185	0.840269	0.859312	0.853271	0.859745	0.4393	0.99297
['DACH1', 'ETS1']	CorexPeri	1.10966	0.36341	1.16765	0.9446	0.81704	0.937504	0.836622	0.930044	0.484793	0.892393
['LSM12', 'UBE2L6']	CorexPeri	0.973986	1.01858	1.40931	0.901777	0.840791	0.87065	0.863769	0.897401	0.0194423	0.992097
['NADSYN1', 'RTF1']	CorexPeri	0.659599	1.28291	1.44255	0.905492	0.868047	0.861607	0.887497	0.893704	0.288918	0.970829
['DPH5', 'PRRC2C']	PerixPeri	1.45355	0.588006	1.56798	0.887452	0.835153	0.850123	0.853357	0.872662	0.393049	0.99621
['CREB1', 'TES']	CorexPeri	1.40689	0.115527	1.41163	0.917234	0.802259	0.90652	0.809203	0.902352	1.08557	0.892648
['ARL6IP1', 'ZSCAN30']	PerixPeri	0.994221	1.00646	1.41472	0.908799	0.847325	0.870205	0.877088	0.898921	0.00531278	0.992153
['LAPTM5', 'SIM1']	CorexPeri	1.53531	0.519409	1.62079	0.898611	0.789809	0.88013	0.815947	0.897217	0.470687	0.927076
['C21orf91', 'MAPK12']	PerixPeri	1.58458	0.605999	1.69651	0.908258	0.817591	0.881528	0.850871	0.905411	0.417443	0.965222
['HOXB8', 'IL23R']	CorexPeri	0.750121	1.00153	1.2513	0.905777	0.843206	0.863752	0.876104	0.877978	0.125533	0.985901
['FOXP1', 'TRNAU1AP']	CorexPeri	1.92173	0.297708	1.94465	0.8781	0.790573	0.836655	0.828064	0.842754	0.809902	0.989732
['PLIN3', 'PSME1']	CorexCore	1.16157	0.850591	1.4397	0.895964	0.83699	0.868943	0.851052	0.889941	0.135324	0.979411
['FOXP2', 'GABPB1']	CorexCore	1.79472	0.297145	1.81915	0.910651	0.833361	0.882214	0.86233	0.903534	0.781028	0.977462
['EXOC8', 'WRNIP1']	PerixPeri	0.458567	1.53507	1.6021	0.893868	0.837178	0.858575	0.858469	0.878658	0.524726	0.999876
['EMP3', 'NFKBIA']	CorexCore	-0.0124488	1.61367	1.61372	0.895066	0.723412	0.727695	0.888568	0.893412		0.818952
['BCL11B', 'DOK3']	CorexCore	1.30984	0.654773	1.46438	0.922736	0.820553	0.901863	0.854685	0.933406	0.301129	0.947688
['DAP', 'TMEM68']	HSPxPeri	1.10559	0.881205	1.41381	0.89058	0.847803	0.853989	0.861159	0.871066	0.0985188	0.991675
['AEBP1', 'NMI']	CorexPeri	0.910154	1.08026	1.41256	0.901075	0.845141	0.872726	0.8597	0.885867	0.0744128	0.985074
['DPH5', 'ZNF630']	PerixPeri	0.524545	1.47627	1.56669	0.896057	0.839294	0.850264	0.869532	0.889576	0.449382	0.977841
['CTSC', 'TMEM50B']	CorexPeri	0.606384	1.29526	1.43018	0.909702	0.86087	0.872477	0.883182	0.899038	0.32961	0.987879
['ARHGEF1', 'MSMO1']	CorexCore	1.04141	1.06199	1.4874	0.884566	0.848495	0.842353	0.862072	0.86523	0.00850202	0.977126
['CHP1', 'PACS1']	CorexPeri	1.32641	0.70144	1.50046	0.89931	0.843208	0.862739	0.866898	0.88585	0.276686	0.995203
['JKAMP', 'WASHC2C']	PerixPeri	1.17993	0.807953	1.43004	0.898386	0.847916	0.865944	0.864397	0.893188	0.164469	0.998214
['APOM', 'ZNF322']	PerixPeri	1.51861	0.377639	1.56486	0.911636	0.861238	0.892027	0.866203	0.905223	0.604371	0.97105
['RFX5', 'USP15']	CorexCore	0.917482	0.703081	1.1559	0.910566	0.810962	0.881803	0.859552	0.901168	0.115592	0.974767
['DAP', 'ZMAT3']	HSPxPeri	1.40675	0.607029	1.53213	0.900623	0.836242	0.858271	0.870466	0.875633	0.365006	0.985991
['NDUFS1', 'NFYC']	CorexPeri	0.921035	0.570525	1.08342	0.92909	0.786552	0.907925	0.84689	0.926877	0.208001	0.932775
['BIN1', 'SPN']	CorexCore	0.792252	1.08126	1.34044	0.914182	0.839376	0.870288	0.885728	0.91412	0.135066	0.982568
['DPH5', 'FAM8A1']	PerixPeri	0.653961	1.35952	1.50863	0.883562	0.846584	0.846255	0.853761	0.871631	0.317835	0.991209
['GRHL2', 'TYMP']	CorexPeri	0.370786	1.57911	1.62206	0.913655	0.850633	0.864443	0.891895	0.889949	0.629289	0.969221
['HDLBP', 'STK17A']	PerixPeri	1.05727	1.03625	1.48042	0.890828	0.801052	0.853114	0.843477	0.899814	0.00871896	0.988704
['IRAK4', 'VMP1']	CorexCore	1.0888	0.927894	1.43055	0.911328	0.8421	0.89015	0.85997	0.913909	0.0694494	0.966096
['ITM2C', 'VMP1']	CorexPeri	0.729646	1.21209	1.41476	0.902354	0.86526	0.874902	0.872296	0.891836	0.220424	0.997022
['METTL18', 'RTF1']	PerixPeri	0.507836	1.23476	1.33511	0.91798	0.839151	0.846125	0.906834	0.905449	0.385858	0.933054
['GZF1', 'PTPRC']	CorexPeri	0.933954	1.09296	1.43765	0.902809	0.846627	0.875846	0.862335	0.90025	0.068279	0.984574
['ELF1', 'PCNA']	CorexCore	-0.305665	1.96792	1.99151	0.928016	0.870172	0.854199	0.925141	0.923235		0.923318
['ATP5A1', 'MAPK14']	CorexPeri	0.402213	1.05365	1.12781	0.857781	0.582995	0.698962	0.826699	0.868185	0.418241	0.845486
['MYD88', 'POLD4']	CorexCore	1.20214	0.664162	1.37341	0.887192	0.844908	0.855751	0.851598	0.868693	0.257681	0.995147
['COL2A1', 'ZBTB17']	CorexCore	0.866328	0.823509	1.19528	0.904818	0.669621	0.835954	0.829335	0.912926	0.022014	0.992082
['IFITM1', 'PSEN2']	CorexCore	1.16766	0.826908	1.4308	0.906153	0.859964	0.874304	0.875599	0.903584	0.149859	0.998521
['MTOR', 'SLC37A1']	CorexPeri	0.976473	1.05111	1.43469	0.905091	0.826782	0.868627	0.864561	0.899412	0.0319901	0.995319
['RMI1', 'TTL']	PerixPeri	0.540115	1.41713	1.51657	0.903281	0.853308	0.866808	0.874678	0.885728	0.418923	0.991003
['ADCY3', 'ORC6']	PerixPeri	1.48745	0.496238	1.56804	0.89386	0.82536	0.868776	0.841951	0.882082	0.476751	0.969123
['ADARB2', 'ZBTB9']	PerixPeri	0.497875	1.49277	1.57361	0.89797	0.853474	0.866446	0.864738	0.870181	0.476872	0.998028
['PPP3CB', 'PSMD3']	PerixPeri	1.26516	0.657779	1.42594	0.892174	0.857266	0.861728	0.860111	0.882047	0.284066	0.998124
['AP3B1', 'BANF1']	CorexCore	0.750111	1.19283	1.40908	0.901562	0.842298	0.862689	0.868717	0.89609	0.201454	0.99306
['PPP4C', 'ZFP64']	CorexCore	1.63203	0.30848	1.66093	0.89384	0.849044	0.870906	0.850069	0.876266	0.723502	0.976075
['PPP1CA', 'TP53']	CorexCore	0.161374	1.65859	1.66642	0.91239	0.863932	0.863861	0.895966	0.892823	1.01191	0.964167
['ANP32E', 'HDAC10']	PerixPeri	0.977585	0.785771	1.25424	0.886401	0.850266	0.849794	0.861919	0.856752	0.0948585	0.985932
['EED', 'RTF1']	CorexPeri	0.35592	1.39787	1.44247	0.896501	0.86066	0.847365	0.87846	0.878548	0.594114	0.964602
['ERCC2', 'PSMC3IP']	CorexCore	0.843751	1.16632	1.43952	0.904266	0.846493	0.866336	0.872686	0.894334	0.140602	0.992724
['ARPC2', 'FOSL1']	CorexCore	0.651229	1.05255	1.23773	0.893719	0.759751	0.827478	0.8618	0.897238	0.208511	0.960174
['GSTK1', 'STAT1']	CorexCore	0.639814	1.09293	1.26643	0.880624	0.805789	0.816878	0.866069	0.860998	0.232537	0.943202
['ARNT', 'BATF3']	CorexCore	0.082444	1.45126	1.4536	0.891853	0.701784	0.712137	0.909929	0.917658	1.24559	0.782628
['CHEK2', 'NUP85']	PerixPeri	1.22766	0.783291	1.45626	0.905474	0.860829	0.880004	0.869018	0.906398	0.195154	0.987516
['MAML2', 'RNF165']	HSPxPeri	-0.0331045	1.05991	1.06042	0.829271	0.462452	0.444192	0.837185	0.826144		0.530578
['CHRNA5', 'TMEM208']	PerixPeri	0.406759	1.52418	1.57752	0.901127	0.840151	0.869594	0.863398	0.886391	0.5737	0.992875
['CHP1', 'KIAA2013']	PerixPeri	0.491655	1.50418	1.58249	0.911285	0.848267	0.873267	0.88124	0.903617	0.485638	0.990953
['ADCY3', 'TOGARAM1']	PerixPeri	1.379	0.566733	1.49092	0.901719	0.858728	0.868601	0.872661	0.888959	0.386185	0.995347
['RABAC1', 'RNF138']	PerixPeri	1.57556	0.21061	1.58957	0.916505	0.868223	0.903934	0.865312	0.91656	0.873956	0.957273
['FKBP15', 'LARP7']	CorexPeri	0.949529	1.04173	1.40954	0.89583	0.839544	0.850755	0.868646	0.880903	0.0402451	0.979403
['DACH1', 'TAF6L']	PerixPeri	1.27018	0.728558	1.46429	0.895647	0.845606	0.864174	0.859226	0.881697	0.2414	0.994274
['POLD2', 'RSU1']	PerixPeri	0.856354	0.958655	1.28544	0.885795	0.833965	0.845399	0.853531	0.887681	0.0490088	0.990473
['CTSH', 'LMX1B']	CorexCore	1.36357	0.560224	1.47416	0.887932	0.83593	0.862218	0.840549	0.86864	0.386315	0.974869
['CLEC2D', 'PKN1']	CorexPeri	1.36454	0.596953	1.4894	0.909797	0.840123	0.883043	0.863092	0.898788	0.359045	0.977406
['CAPZA1', 'DPYSL2']	CorexPeri	0.986224	0.924293	1.35165	0.895018	0.846828	0.856646	0.866036	0.883177	0.0281656	0.989157
['ETV7', 'KRAS']	CorexPeri	1.5589	0.15247	1.56634	0.873179	0.75881	0.869504	0.761285	0.87636	1.00963	0.875539
['NDUFB4', 'XPO6']	CorexPeri	1.23952	0.362847	1.29154	0.928742	0.853565	0.916852	0.85795	0.908457	0.533532	0.935756
['DHRS7', 'MAN2A1']	PerixPeri	1.06472	1.04858	1.49438	0.902457	0.838353	0.879622	0.850506	0.883908	0.00663496	0.966899
['SMAD3', 'ZNF614']	CorexPeri	0.766321	1.17335	1.40142	0.888727	0.822925	0.838652	0.862623	0.873581	0.185015	0.972212
['SLC25A53', 'VASP']	CorexPeri	0.86219	1.10501	1.40158	0.910153	0.8463	0.87953	0.8728	0.90249	0.107762	0.992349
['CSTF2', 'SLC9A3R2']	PerixPeri	0.72512	1.21801	1.41751	0.896678	0.84776	0.857692	0.867692	0.88934	0.22524	0.988476
['CCM2', 'LEMD2']	PerixPeri	1.41795	0.544385	1.51886	0.907609	0.848192	0.883871	0.86149	0.899243	0.415756	0.974678
['HECTD4', 'PPIG']	HSPxPeri	1.25571	0.699455	1.43737	0.897785	0.833301	0.872652	0.848022	0.890592	0.254128	0.971776
['DCUN1D4', 'ST13']	PerixPeri	0.560551	1.38425	1.49344	0.892661	0.858295	0.858346	0.864674	0.881679	0.392599	0.992682
['HSD17B12', 'LSM11']	PerixPeri	0.713611	1.2642	1.45171	0.903362	0.855086	0.868225	0.875273	0.88574	0.248355	0.991948
['GPCPD1', 'MAML2']	HSPxPeri	-0.035836	1.08394	1.08453	0.827091	0.460265	0.448874	0.834761	0.834363		0.537728
['ETS1', 'GMEB2']	CorexCore	0.839351	0.975205	1.28668	0.947478	0.837282	0.903825	0.918282	0.933571	0.0651521	0.984257
['BANF1', 'CDKN1B']	CorexPeri	1.07735	0.815984	1.35148	0.904466	0.854974	0.872934	0.870389	0.893117	0.120674	0.997085
['RABGGTB', 'TMCO3']	PerixPeri	1.02646	0.970899	1.4129	0.902848	0.855267	0.874709	0.864069	0.897901	0.0241698	0.987835
['AK2', 'LRBA']	CorexCore	0.511163	1.41934	1.50858	0.901825	0.851075	0.869487	0.868569	0.896917	0.443528	0.998945
['ADCY3', 'PROS1']	CorexPeri	0.749418	1.26036	1.46633	0.904336	0.842449	0.87291	0.864449	0.898228	0.225769	0.990307
['HYAL2', 'SYP']	CorexPeri	1.20545	0.803498	1.4487	0.899513	0.848254	0.8657	0.865467	0.889069	0.176166	0.999732
['PLRG1', 'SLC39A11']	HSPxPeri	1.60925	0.321416	1.64103	0.896073	0.853659	0.867678	0.859775	0.870167	0.699556	0.990892
['NMI', 'SMAP2']	CorexCore	1.04017	0.968246	1.42108	0.897087	0.846632	0.874684	0.848835	0.884383	0.0311196	0.970448
['LMNB1', 'MAF1']	CorexPeri	0.361144	1.22297	1.27518	0.937593	0.851999	0.866246	0.924075	0.924959	0.529738	0.93742
['MAP3K6', 'PLA2G10']	PerixPeri	1.4855	0.36108	1.52875	0.885696	0.778421	0.867195	0.798885	0.885143	0.614268	0.921229
['PARK7', 'RBPMS2']	HSPxPeri	1.21628	0.818432	1.466	0.903292	0.853547	0.862508	0.878548	0.895069	0.172051	0.981743
['ADCY3', 'DGAT1']	CorexPeri	0.462494	1.40257	1.47686	0.906909	0.868356	0.872666	0.880961	0.899956	0.48182	0.990584
['TMEM158', 'UBE2J1']	CorexPeri	1.0562	1.04112	1.48307	0.906862	0.853592	0.88052	0.867145	0.899542	0.0062451	0.984809
['NUCB1', 'ZNF12']	PerixPeri	0.860614	1.13338	1.4231	0.898582	0.842772	0.850982	0.874628	0.885493	0.119569	0.972965
['MKLN1', 'PAX4']	CorexPeri	1.67984	0.0579173	1.68084	0.902569	0.865703	0.898889	0.831739	0.89035	1.46246	0.925297
['PCNA', 'RAB28']	CorexPeri	1.05011	1.04639	1.48245	0.915074	0.860458	0.877898	0.88917	0.912145	0.00154143	0.987322
['DGAT1', 'TCF3']	CorexCore	0.803874	0.814113	1.14411	0.918755	0.808032	0.877038	0.880765	0.922681	0.00549699	0.995769
['PMM1', 'TPMT']	CorexPeri	1.14384	0.948769	1.48611	0.88959	0.821225	0.861649	0.839888	0.877253	0.081204	0.974745
['DPH5', 'DUXA']	PerixPeri	-0.0266667	1.721	1.72121	0.905726	0.874202	0.842595	0.90027	0.898348		0.935936
['CCR5', 'TGFB1']	CorexCore	0.572805	1.27139	1.39447	0.908486	0.861345	0.872607	0.881375	0.897761	0.346272	0.990052
['MGAT1', 'PAX8']	CorexCore	1.30683	0.251589	1.33082	0.93535	0.858846	0.929565	0.852171	0.924412	0.715526	0.916741
['LATS1', 'PNP']	CorexPeri	0.794674	1.21479	1.45162	0.910895	0.856813	0.870237	0.88579	0.907276	0.184311	0.982442
['GUSB', 'MLX']	CorexCore	0.660439	0.79061	1.03017	0.915265	0.764785	0.849986	0.884442	0.912564	0.0781296	0.961042
['ELF1', 'POP1']	CorexCore	1.82737	-0.402984	1.87127	0.927412	0.783957	0.92557	0.779824	0.9223		0.842534
['LCOR', 'PRKCB']	HSPxPeri	1.98086	-0.132049	1.98526	0.906873	0.828651	0.895028	0.828636	0.895459		0.925821
['DIP2A', 'MPND']	PerixPeri	1.56481	0.355611	1.6047	0.889201	0.854444	0.859976	0.853333	0.876322	0.643485	0.992275
['HOMER1', 'SLC5A6']	PerixPeri	1.46238	0.598687	1.58018	0.904967	0.836273	0.876524	0.858735	0.903495	0.387859	0.979704
['CHP1', 'PDE4A']	PerixPeri	1.29715	0.685778	1.46727	0.898395	0.834468	0.873334	0.850498	0.890814	0.276807	0.973852
['CCR5', 'EVA1B']	CorexPeri	1.35253	0.46052	1.42879	0.900936	0.876304	0.880173	0.864975	0.88056	0.467899	0.982733
['FOXE1', 'IPO13']	CorexPeri	1.8467	0.218878	1.85962	0.88741	0.772463	0.873384	0.780861	0.872376	0.926194	0.894064
['ACTR10', 'GTF2IRD2B']	PerixPeri	1.86151	0.0790958	1.86319	0.885172	0.81844	0.861531	0.824736	0.853145	1.37171	0.957291
['CYCS', 'GTF3C4']	PerixPeri	1.12237	0.839632	1.40168	0.898926	0.841669	0.85595	0.870478	0.891904	0.126048	0.983311
['HOXB8', 'RNF20']	PerixPeri	0.988536	0.763301	1.24893	0.90615	0.852988	0.875839	0.871446	0.877574	0.112297	0.994984
['MCL1', 'NR1H3']	CorexCore	1.06338	1.15737	1.57171	0.909268	0.852318	0.874558	0.87785	0.905135	0.0367817	0.99625
['MAML2', 'RNF14']	HSPxPeri	-0.0398321	1.07372	1.07446	0.83765	0.456419	0.460048	0.840191	0.812163		0.547552
['DPH5', 'USF1']	CorexPeri	-0.28532	1.78759	1.81022	0.940887	0.872831	0.854921	0.939604	0.94283		0.909874
['ENPP3', 'FAM83H']	PerixPeri	1.3596	0.6399	1.50266	0.904267	0.850597	0.868807	0.872324	0.901676	0.3273	0.995968
['FEZ2', 'FRMD8']	PerixPeri	0.833452	1.31893	1.56019	0.893228	0.828546	0.86127	0.849436	0.887339	0.19934	0.98626
['DOCK2', 'FAM199X']	CorexPeri	1.0387	1.05079	1.47752	0.90406	0.853476	0.861132	0.881408	0.895836	0.00502549	0.976997
['RBCK1', 'SUZ12']	CorexCore	0.891428	0.976625	1.32229	0.910042	0.867571	0.878881	0.880918	0.898206	0.0396416	0.997688
['NFKB1', 'PML']	CorexCore	1.02364	0.711405	1.24657	0.917446	0.827573	0.88631	0.87112	0.893101	0.158029	0.982862
['APOBEC3C', 'STAT5A']	CorexCore	0.281245	1.57452	1.59944	0.897122	0.80571	0.819795	0.877771	0.866969	0.748063	0.933952
['STAT6', 'STXBP1']	CorexCore	1.51939	0.335398	1.55597	0.889185	0.743587	0.886277	0.762681	0.904705	0.656107	0.860546
['SLC19A2', 'VPS45']	CorexCore	1.27571	0.57576	1.39962	0.902559	0.870099	0.879862	0.866974	0.891528	0.34551	0.985352
['GOLGA8B', 'PRKCB']	HSPxPeri	1.80131	0.184368	1.81072	0.905967	0.859688	0.889377	0.855226	0.899203	0.989902	0.961601
['ADCY3', 'NKX3-1']	PerixPeri	0.615935	1.08841	1.25061	0.920428	0.837524	0.874718	0.894052	0.889339	0.247259	0.978374
['NAMPT', 'STAT3']	CorexCore	0.508274	0.686583	0.854248	0.933228	0.735364	0.824345	0.917886	0.931757	0.130595	0.898091
['NR1H3', 'PKIG']	CorexPeri	2.00241	0.256213	2.01873	0.907966	0.825713	0.87159	0.865311	0.873521	0.892951	0.992796
['RTF1', 'ZNF496']	PerixPeri	1.36153	0.626184	1.49863	0.890677	0.839826	0.853467	0.856858	0.876773	0.337326	0.996043
['PRKCB', 'RHOQ']	HSPxPeri	1.60868	0.364076	1.64937	0.910552	0.865239	0.89085	0.868033	0.899017	0.645279	0.974388
['GFPT1', 'MASTL']	CorexPeri	0.563271	1.29661	1.41367	0.904386	0.836258	0.847732	0.885213	0.904624	0.362092	0.957659
['DPH5', 'KHDC1']	PerixPeri	0.551152	1.41891	1.5222	0.902692	0.840989	0.851418	0.881145	0.893364	0.410685	0.966263
['HNRNPA1L2', 'UBAC2']	PerixPeri	1.27911	0.687175	1.45201	0.908287	0.863384	0.877485	0.877738	0.905668	0.269841	0.999712
['AGPAT3', 'UBAC2']	PerixPeri	1.0427	1.04729	1.47785	0.893555	0.850727	0.863551	0.856944	0.887052	0.00190508	0.992349
['HSPE1', 'ZNF428']	PerixPeri	1.0525	1.05928	1.49326	0.892944	0.847723	0.859888	0.858667	0.87873	0.00278851	0.99858
['LUC7L2', 'RNF216']	PerixPeri	1.58701	0.33382	1.62174	0.898784	0.857305	0.873192	0.861219	0.874624	0.677067	0.986288
['CEP152', 'CHD1']	PerixPeri	0.421895	1.21714	1.28819	0.900274	0.831333	0.828776	0.892328	0.89114	0.460137	0.92878
['BTBD3', 'CHAF1A']	PerixPeri	0.451949	0.839026	0.953007	0.844255	0.801789	0.780465	0.845127	0.794908	0.268686	0.923488
['P2RX1', 'UTP20']	PerixPeri	0.713426	1.2644	1.45179	0.900102	0.8626	0.87013	0.868591	0.886133	0.248537	0.998232
['AK2', 'NAA80']	CorexPeri	0.833027	1.15803	1.42652	0.905895	0.855677	0.876174	0.869582	0.891956	0.143061	0.992476
['PPP2R1B', 'XRCC5']	PerixPeri	0.966462	0.95253	1.35697	0.904662	0.857845	0.864608	0.880029	0.90012	0.00630608	0.982477
['PNP', 'STX1B']	CorexCore	0.648688	1.33528	1.48451	0.901835	0.851729	0.870488	0.867399	0.884369	0.313538	0.996452
['GSTK1', 'PATZ1']	CorexCore	0.84087	1.02707	1.32738	0.903433	0.84288	0.861102	0.874578	0.898422	0.0868718	0.984591
['SLC6A6', 'ZNF484']	CorexPeri	-0.268278	1.77062	1.79083	0.875178	0.621735	0.622835	0.872631	0.865016		0.713744
['PRSS16', 'TRIM5']	PerixPeri	1.05732	1.0471	1.48807	0.901615	0.864966	0.879911	0.861596	0.889215	0.00421607	0.979185
['DAP', 'MAPT']	HSPxPeri	1.11359	0.857971	1.40577	0.897543	0.843065	0.854495	0.869683	0.874238	0.113252	0.982536
['HDHD3', 'TMED8']	PerixPeri	0.96859	1.04728	1.42652	0.898897	0.845687	0.872621	0.856851	0.896132	0.033923	0.981928
['CD226', 'SLMAP']	PerixPeri	0.439495	1.43487	1.50067	0.915856	0.879327	0.882344	0.894155	0.907686	0.513857	0.986791
['ETV6', 'TRIP11']	CorexCore	0.456106	1.23766	1.31902	0.877287	0.729862	0.783809	0.872199	0.8872	0.433535	0.898658
['FOXN1', 'RRM2']	CorexCore	1.64949	0.129135	1.65454	0.922612	0.879005	0.915612	0.865036	0.912891	1.10631	0.944763
['NKIRAS2', 'ZFP90']	PerixPeri	0.964656	0.976373	1.37254	0.905933	0.854679	0.864084	0.882472	0.898662	0.00524307	0.979163
['ABCB6', 'ZNHIT1']	PerixPeri	0.784951	1.11293	1.36189	0.894624	0.852005	0.856339	0.868286	0.884706	0.151624	0.98624
['CD68', 'FOXP2']	CorexCore	0.975122	1.12403	1.48805	0.907999	0.854315	0.871873	0.878497	0.89813	0.0617177	0.992459
['GMFG', 'PPP4C']	CorexCore	0.556708	1.3908	1.49808	0.895939	0.848294	0.856578	0.868224	0.873304	0.397637	0.986586
['ARL4D', 'ATR']	PerixPeri	1.11168	0.885082	1.42098	0.895729	0.833986	0.863806	0.855343	0.889774	0.0989955	0.990203
['ANKRD36C', 'HEBP2']	PerixPeri	1.19935	0.784086	1.43291	0.895413	0.859561	0.860782	0.868478	0.884567	0.184583	0.991138
['CREM', 'H1FX']	CorexPeri	0.846742	0.72135	1.11235	0.907282	0.831017	0.866086	0.875147	0.86763	0.0696051	0.989647
['HIST1H2BE', 'TMX4']	PerixPeri	0.96854	0.905084	1.32561	0.892341	0.862919	0.861903	0.861154	0.881681	0.0294288	0.999131
['ABHD10', 'DYNLT1']	PerixPeri	1.35979	0.623457	1.4959	0.900216	0.842378	0.874632	0.85473	0.886934	0.338665	0.977245
['DCUN1D2', 'MYBL2']	CorexPeri	1.01665	0.631666	1.1969	0.892238	0.818402	0.86837	0.835888	0.851935	0.206683	0.962594
['DAP', 'NARS']	HSPxPeri	1.53406	0.448012	1.59814	0.896636	0.836555	0.854748	0.865771	0.862208	0.534553	0.987269
['ALG12', 'SUZ12']	CorexCore	0.865933	1.02636	1.34285	0.902749	0.85617	0.862444	0.879418	0.896519	0.0738159	0.980699
['APOE', 'NMI']	CorexCore	0.995801	0.989052	1.40351	0.905722	0.849015	0.872081	0.871451	0.89147	0.0029534	0.999277
['KLF1', 'STN1']	PerixPeri	0.275152	1.7856	1.80668	0.915646	0.857156	0.859884	0.901872	0.918773	0.812211	0.953443
['IRF5', 'UBTD2']	CorexPeri	1.01462	0.537008	1.14797	0.860952	0.825201	0.836712	0.813247	0.799456	0.276324	0.971956
['DYRK3', 'PRKCB']	HSPxPeri	1.86166	0.214162	1.87393	0.908083	0.868247	0.890654	0.863767	0.899522	0.939156	0.969811
['PRKCB', 'TLK1']	HSPxPeri	1.51304	0.540121	1.60656	0.907626	0.851599	0.888604	0.858175	0.908822	0.44736	0.965757
['PNP', 'TSPO']	CorexCore	0.611807	1.38885	1.51763	0.90369	0.852688	0.870059	0.870136	0.898933	0.35604	0.999911
['ARL1', 'UBE2A']	PerixPeri	1.04829	1.05034	1.48396	0.903517	0.852342	0.866962	0.873962	0.895548	0.000849117	0.99199
['DAP', 'KDELR3']	HSPxPeri	1.13086	0.821712	1.39787	0.893285	0.841854	0.861079	0.857649	0.870444	0.138689	0.996017
['DECR2', 'GSTO1']	PerixPeri	1.02455	0.979852	1.41768	0.890617	0.842261	0.850179	0.865278	0.883166	0.0193732	0.982549
['LAPTM5', 'UBTF']	CorexCore	0.959379	0.844433	1.27807	0.893961	0.854163	0.863549	0.861132	0.869532	0.0554249	0.997201
['PAX4', 'UCP2']	CorexCore	0.163902	1.55493	1.56355	0.920638	0.874246	0.870601	0.906823	0.900709	0.977126	0.960056
['LCP1', 'RFXANK']	CorexCore	-0.0193619	1.73999	1.7401	0.916446	0.857295	0.840225	0.911416	0.912135		0.92189
['B9D2', 'ZBED2']	PerixPeri	1.20589	0.772733	1.43223	0.904448	0.84173	0.876609	0.860223	0.883163	0.193277	0.981307
['DUSP7', 'LMX1B']	CorexPeri	0.916368	0.983289	1.34409	0.889272	0.714752	0.80948	0.842232	0.916581	0.0306115	0.961112
['POU1F1', 'STAT5B']	CorexCore	1.16412	0.483956	1.26071	0.921494	0.792666	0.92043	0.851072	0.936872	0.381192	0.924646
['ONECUT2', 'ROCK2']	PerixPeri	0.703724	1.01902	1.2384	0.91233	0.827506	0.867075	0.881762	0.888499	0.160779	0.983343
['FRAT2', 'TIMM8B']	CorexPeri	0.776605	1.22959	1.45431	0.90555	0.841698	0.873799	0.866788	0.895432	0.19956	0.991977
['CXCL3', 'MRPS14']	PerixPeri	1.2851	0.703782	1.4652	0.884752	0.852261	0.852979	0.85314	0.873534	0.261499	0.999812
['FOXP1', 'PMS2']	CorexCore	0.298774	1.66212	1.68876	0.895304	0.810891	0.832763	0.869476	0.88248	0.745318	0.957775
['ARFGEF1', 'SLC39A11']	HSPxPeri	1.66734	0.203944	1.67977	0.896686	0.856939	0.876081	0.85306	0.881052	0.912515	0.973724
['ADCY3', 'CCNH']	PerixPeri	1.38684	0.615707	1.51737	0.906876	0.850614	0.870143	0.874756	0.887534	0.352653	0.994727
['IFITM1', 'SLC6A6']	CorexCore	1.83766	-0.368823	1.87431	0.874858	0.676838	0.873583	0.647397	0.872063		0.741082
['ING1', 'INO80E']	PerixPeri	1.25977	0.656013	1.42035	0.902072	0.853534	0.874282	0.86517	0.886857	0.28338	0.989578
['MLLT3', 'REL']	CorexPeri	1.55494	0.0272538	1.55518	0.944362	0.877791	0.9422	0.87022	0.94164	1.75629	0.923604
['COL2A1', 'KDM4A']	CorexPeri	0.830676	0.848613	1.1875	0.907907	0.799408	0.86553	0.870709	0.909859	0.00927786	0.994053
['FADD', 'SERGEF']	CorexPeri	0.445356	1.33339	1.4058	0.899845	0.862839	0.86157	0.877432	0.886588	0.476249	0.981923
['ADCY3', 'DVL1']	PerixPeri	0.647464	1.32011	1.47034	0.903006	0.855412	0.867132	0.874357	0.896375	0.309396	0.991737
['ARCN1', 'REPIN1']	PerixPeri	1.19721	0.758115	1.41706	0.909033	0.836007	0.87227	0.870584	0.898036	0.198436	0.998067
['RDH11', 'TIA1']	PerixPeri	0.647522	1.36411	1.50999	0.909343	0.864815	0.882453	0.876313	0.905124	0.323593	0.993042
['IRAK4', 'LEMD3']	CorexCore	0.922623	1.11199	1.4449	0.912288	0.851782	0.867157	0.888622	0.912645	0.0810755	0.975844
['POTEI', 'USP47']	PerixPeri	1.47807	0.408054	1.53336	0.909617	0.864822	0.891922	0.864172	0.905207	0.558978	0.968887
['KIF15', 'MRPL23']	PerixPeri	1.72024	-0.0816073	1.72217	0.862686	0.805895	0.857427	0.766629	0.86036		0.894103
['TMEM74B', 'TOR1AIP1']	PerixPeri	1.46008	0.52512	1.55164	0.905015	0.839706	0.87632	0.860104	0.891492	0.444119	0.981495
['ARHGAP4', 'RPS6KA4']	PerixPeri	1.43771	0.643737	1.57525	0.898581	0.84563	0.883971	0.841634	0.906062	0.348963	0.952106
['ARNT', 'IRF5']	CorexCore	0.686105	0.978725	1.19526	0.879271	0.846675	0.829387	0.866748	0.816799	0.15427	0.956896
['AAK1', 'GTF2IRD1']	PerixPeri	1.96485	-0.37977	2.00121	0.890861	0.803614	0.887879	0.780437	0.890521		0.87899
['GFER', 'KIFAP3']	PerixPeri	0.524206	1.47083	1.56145	0.893897	0.846059	0.848584	0.869812	0.891716	0.44806	0.975595
['GABPB1', 'PGLS']	CorexPeri	0.830901	0.949577	1.26178	0.883089	0.832798	0.846532	0.848889	0.87645	0.0579813	0.997223
['DPH5', 'TP53']	CorexPeri	-0.0408303	1.89053	1.89097	0.923452	0.854209	0.86408	0.908505	0.907536		0.951101
['GTF3C2', 'ITCH']	CorexCore	0.546679	1.42047	1.52203	0.908906	0.857706	0.873843	0.880258	0.900348	0.414699	0.992713
['POLD4', 'POMT2']	CorexPeri	0.704948	1.25401	1.43857	0.905063	0.842402	0.867069	0.873693	0.899082	0.250144	0.992418
['RPS9', 'TAL2']	PerixPeri	0.622718	1.23473	1.38287	0.919983	0.851813	0.85937	0.904321	0.911377	0.29728	0.950292
['RPS6', 'ZNF134']	PerixPeri	1.21383	0.736449	1.41976	0.885116	0.72436	0.841251	0.811172	0.90801	0.217014	0.964244
['PRR7', 'TBX19']	CorexPeri	1.42952	0.150348	1.4374	0.939739	0.848213	0.937805	0.840121	0.928076	0.978092	0.895838
['STIM1', 'STRN3']	CorexPeri	1.32131	0.63127	1.46436	0.906429	0.847202	0.868048	0.877026	0.897378	0.320789	0.989763
['PHAX', 'ZNF324B']	PerixPeri	1.53439	0.448684	1.59865	0.903848	0.839893	0.870194	0.864153	0.878122	0.533996	0.993058
['IL23R', 'LEF1']	CorexCore	1.01436	0.894647	1.35252	0.905002	0.822562	0.873003	0.857995	0.889684	0.0545389	0.982809
['ATF6', 'MAP2K3']	CorexCore	0.352518	0.368289	0.509809	0.632761	0.602438	0.62262	0.445861	0.589742	0.0190071	0.716104
['ARHGEF11', 'CD226']	PerixPeri	1.49028	0.362417	1.53372	0.915709	0.864308	0.892323	0.87556	0.905466	0.61406	0.981214
['IL23R', 'ZNF492']	CorexPeri	1.0369	1.05492	1.47919	0.905936	0.846174	0.86132	0.881062	0.899429	0.007481	0.977594
['FAM118B', 'HYAL2']	CorexPeri	0.835477	1.12163	1.3986	0.899687	0.836086	0.871923	0.854726	0.890663	0.127916	0.980277
['TBX19', 'TMEM63A']	CorexPeri	1.3816	0.223976	1.39963	0.937586	0.844604	0.933723	0.840263	0.92449	0.790179	0.899906
['ARPC1B', 'MATK']	CorexPeri	1.41985	0.5877	1.53667	0.900254	0.84476	0.867309	0.865041	0.891614	0.383085	0.997384
['SPIB', 'VAMP2']	CorexPeri	1.53011	0.0327118	1.53046	0.95174	0.819248	0.949619	0.819207	0.957572	1.67002	0.862669
['LDLR', 'RNF168']	CorexCore	1.27535	0.640465	1.42713	0.903542	0.83413	0.873294	0.859604	0.896799	0.299133	0.984323
['GLRX2', 'IAH1']	PerixPeri	0.538878	1.36719	1.46956	0.904685	0.870113	0.872086	0.878685	0.895539	0.404338	0.992491
['ENTPD6', 'POLE']	CorexPeri	0.98793	0.834006	1.29289	0.906121	0.86023	0.876124	0.873897	0.905433	0.0735574	0.997458
['PDLIM7', 'ZNF595']	PerixPeri	1.01999	0.92431	1.37649	0.900304	0.853167	0.870556	0.865395	0.897912	0.0427766	0.994072
['LDHA', 'RPL26']	CorexPeri	0.654029	1.24916	1.41002	0.885698	0.842518	0.839167	0.862121	0.875232	0.28102	0.973375
['CTSH', 'ELF1']	CorexCore	1.89612	-0.226455	1.90959	0.926243	0.854205	0.924483	0.843961	0.923218		0.912901
['PACSIN3', 'RBBP4']	PerixPeri	1.06361	0.856869	1.36583	0.906858	0.853333	0.882412	0.862912	0.904661	0.0938658	0.977901
['FAM204A', 'NR1I3']	CorexPeri	1.06387	0.723287	1.28646	0.918116	0.844729	0.891075	0.877119	0.902504	0.16758	0.984338
['CD226', 'PFDN6']	PerixPeri	1.4881	0.334241	1.52518	0.90341	0.869679	0.883128	0.864354	0.892769	0.648574	0.978742
['GFOD1', 'R3HDM2']	PerixPeri	0.766887	1.21984	1.44088	0.888984	0.827678	0.853975	0.84878	0.880674	0.201572	0.993916
['ARGFX', 'PSMD5']	PerixPeri	-0.125752	1.74488	1.74941	0.925268	0.842773	0.831967	0.92165	0.917458		0.902693
['COMMD3', 'TEN1']	PerixPeri	1.43683	0.530546	1.53165	0.898658	0.85047	0.869104	0.860386	0.889941	0.432682	0.98997
['TNFAIP2', 'UCP2']	CorexCore	0.539616	1.42859	1.52711	0.911582	0.86285	0.882837	0.879516	0.905626	0.422823	0.996239
['FANCA', 'SPTY2D1']	PerixPeri	0.989422	0.57276	1.14325	0.875522	0.882337	0.854802	0.844241	0.84306	0.237409	0.987645
['CHP1', 'HELLS']	CorexPeri	1.51632	0.466251	1.58639	0.894627	0.848215	0.857672	0.865323	0.868184	0.512172	0.991158
['CRYAB', 'PPP1CA']	CorexCore	1.07565	0.83853	1.36388	0.904587	0.861749	0.875654	0.870385	0.901794	0.108152	0.993982
['DGKQ', 'RALA']	PerixPeri	0.511222	1.49305	1.57815	0.901664	0.845577	0.855784	0.879494	0.895327	0.465465	0.973041
['IRF8', 'PML']	CorexCore	0.554282	0.849587	1.01441	0.884595	0.694008	0.825766	0.847685	0.903021	0.185477	0.974142
['DPH5', 'NPTN']	PerixPeri	0.540335	1.48686	1.58199	0.887515	0.845242	0.84059	0.864609	0.879787	0.439606	0.972221
['POU1F1', 'STAT5A']	CorexCore	0.651219	0.89625	1.10786	0.901253	0.799661	0.859152	0.880926	0.898268	0.138702	0.975282
['NR5A1', 'TSPYL6']	CorexPeri	0.813681	0.446667	0.928218	0.864674	0.803386	0.859145	0.789739	0.807114	0.26047	0.919215
['KRT10', 'ZNF844']	PerixPeri	1.1257	0.903001	1.44313	0.894069	0.846177	0.860353	0.860527	0.893165	0.0957362	0.999798
['C11orf24', 'TNS3']	PerixPeri	1.60383	0.17509	1.61335	0.904738	0.852793	0.884286	0.857979	0.873331	0.961895	0.970251
['RTF1', 'TBC1D24']	PerixPeri	0.721079	1.27387	1.46379	0.897351	0.839769	0.85493	0.87019	0.892673	0.247141	0.982464
['POLE3', 'USP15']	CorexCore	1.02105	0.903663	1.3635	0.902855	0.852094	0.872083	0.868753	0.893327	0.0530388	0.996182
['DDX55', 'ELF1']	CorexPeri	1.87753	-0.255375	1.89482	0.932702	0.861034	0.929551	0.849827	0.926403		0.914234
['ARPC2', 'CDC14A']	CorexPeri	0.954404	0.68587	1.17529	0.88673	0.852514	0.866066	0.843138	0.873018	0.14349	0.973527
['CAST', 'JAZF1']	CorexPeri	1.17431	0.754548	1.39583	0.882548	0.811834	0.858824	0.822942	0.874049	0.192096	0.958219
['AP1G2', 'ZNF777']	PerixPeri	1.12613	0.829337	1.39856	0.907855	0.854414	0.878354	0.873773	0.901346	0.132859	0.994784
['FOXE1', 'RFX5']	CorexCore	0.509278	1.17196	1.27784	0.925038	0.866967	0.870813	0.910945	0.908696	0.361959	0.955944
['BAZ2A', 'ZNF367']	PerixPeri	0.252701	1.706	1.72461	0.895246	0.826673	0.831921	0.876369	0.889434	0.829372	0.949281
['PYURF', 'TUBB4B']	PerixPeri	1.31781	0.663224	1.47529	0.897277	0.877722	0.87355	0.867714	0.892037	0.298192	0.99332
['ARPC5L', 'NDUFA5']	PerixPeri	0.940993	0.965512	1.34821	0.889037	0.861677	0.848735	0.867643	0.872157	0.0111711	0.978207
['NKX2-1', 'TBCK']	CorexCore	0.565407	0.750106	0.939332	0.930748	0.764028	0.843265	0.911532	0.927265	0.122761	0.925107
['PDE4DIP', 'ZNHIT2']	PerixPeri	1.2743	0.783383	1.49583	0.893025	0.824377	0.850007	0.860603	0.876323	0.211296	0.987689
['AFG3L2', 'MRPL40']	PerixPeri	0.706042	1.30375	1.48265	0.88364	0.843257	0.857451	0.841657	0.865388	0.266364	0.98158
['TUSC2', 'VHL']	PerixPeri	1.21879	0.755272	1.43383	0.899092	0.84165	0.864455	0.866329	0.885185	0.207824	0.997837
['PGD', 'ZNF274']	CorexPeri	0.609351	1.34665	1.4781	0.89526	0.86748	0.864175	0.868445	0.897263	0.344386	0.995083
['VASP', 'VMP1']	CorexCore	0.825806	1.12837	1.39828	0.895176	0.846573	0.860406	0.861265	0.883588	0.135574	0.999002
['LIG1', 'POLR2A']	CorexCore	0.580096	1.40114	1.51648	0.889376	0.848979	0.866293	0.847826	0.876244	0.382981	0.978683
['CCR5', 'IRF2']	CorexCore	0.519639	0.903436	1.04222	0.890041	0.701249	0.802821	0.863352	0.90763	0.240195	0.929888
['HSD17B11', 'RMDN3']	CorexPeri	0.906445	1.04086	1.38023	0.908073	0.862538	0.872288	0.881853	0.902226	0.0600528	0.989153
['CREB3L2', 'CYTH1']	CorexCore	0.676981	1.13611	1.32251	0.916497	0.852672	0.877938	0.888249	0.894254	0.224843	0.988392
['FLI1', 'RFXAP']	CorexCore	0.318832	1.12181	1.16624	0.955289	0.822809	0.836171	0.949493	0.942494	0.546358	0.880649
['ARHGAP20', 'HSFX1']	PerixPeri	1.09536	0.953687	1.45235	0.912737	0.840412	0.887225	0.866113	0.913252	0.06015	0.976204
['CTSZ', 'G0S2']	CorexCore	1.19773	0.769523	1.42363	0.907018	0.855182	0.877005	0.870824	0.89888	0.192139	0.992952
['PLEKHN1', 'SLC6A6']	CorexPeri	-0.282378	1.7916	1.81372	0.87519	0.630253	0.626148	0.872103	0.875239		0.717975
['AGRN', 'CD226']	PerixPeri	1.47844	0.364121	1.52262	0.904827	0.862861	0.880412	0.865597	0.884276	0.608559	0.983172
['MAML2', 'SIX2']	HSPxPeri	-0.0361966	1.09421	1.09481	0.905918	0.481402	0.46728	0.905773	0.880972		0.515891
['CALR', 'STAT3']	CorexCore	0.695414	0.526728	0.872378	0.932926	0.741117	0.91755	0.827484	0.928302	0.120657	0.90184
['ELP5', 'PRKCB']	HSPxPeri	1.21381	0.790835	1.44871	0.908788	0.855811	0.887137	0.863608	0.896658	0.186064	0.973478
['NCKAP1L', 'TNPO3']	CorexCore	0.957158	1.06291	1.43036	0.89753	0.845923	0.862905	0.863741	0.887585	0.0455129	0.999033
['FOPNL', 'RND2']	PerixPeri	0.492607	1.5716	1.647	0.910591	0.846619	0.86633	0.885442	0.893859	0.503842	0.978415
['ARPC1B', 'POLE3']	CorexCore	0.965974	0.937687	1.34624	0.900351	0.851043	0.862257	0.87265	0.890931	0.0129078	0.98809
['IRF2', 'PHF3']	CorexPeri	0.660701	0.864044	1.0877	0.885722	0.69245	0.835399	0.824141	0.894903	0.116531	0.986524
['AFG3L2', 'TTF2']	PerixPeri	1.24258	0.74986	1.45131	0.908198	0.849973	0.887257	0.856779	0.894763	0.219343	0.965649
['CDCA7', 'FLI1']	CorexCore	0.11791	1.20605	1.2118	0.956947	0.819236	0.815862	0.955094	0.943225	1.00981	0.854222
['FLNC', 'UNC93B1']	CorexPeri	0.982752	0.809229	1.27305	0.896862	0.839118	0.861928	0.860454	0.894553	0.0843726	0.998291
['EXOC6', 'TPP1']	PerixPeri	1.04336	1.04482	1.47657	0.906575	0.859562	0.87337	0.87517	0.903307	0.000605104	0.997944
['BSG', 'IFNGR1']	CorexCore	0.342044	1.53834	1.57591	0.91327	0.86393	0.8686	0.894682	0.903202	0.652969	0.970848
['RPS26', 'SLC39A11']	HSPxPeri	1.60792	0.312469	1.638	0.900823	0.846624	0.87458	0.858573	0.88735	0.711458	0.981698
['ID3', 'VPS4A']	PerixPeri	1.07914	0.858863	1.3792	0.908143	0.856436	0.875849	0.874604	0.897642	0.0991558	0.998579
['AMFR', 'MRPL1']	PerixPeri	1.04425	1.0424	1.47548	0.897647	0.837707	0.855151	0.868919	0.900472	0.000767191	0.984155
['B2M', 'BATF3']	CorexCore	0.325482	1.28543	1.326	0.855878	0.648209	0.720321	0.851928	0.872604	0.596523	0.845519
['MAP2K3', 'OCEL1']	CorexPeri	0.227026	0.740675	0.774687	0.851754	0.508564	0.467752	0.854352	0.889641	0.513552	0.547494
['ATL1', 'POU4F2']	PerixPeri	0.523167	1.41562	1.5092	0.935672	0.833008	0.841786	0.928071	0.941058	0.432307	0.907028
['FNBP1', 'ZNF302']	PerixPeri	0.30954	1.66633	1.69484	0.906583	0.871475	0.872155	0.881206	0.890237	0.731045	0.989729
['PARK7', 'TRAIP']	HSPxPeri	1.04348	0.927679	1.39623	0.894984	0.846796	0.859318	0.863424	0.881772	0.0510883	0.995245
['CHP1', 'NAA11']	PerixPeri	1.67248	0.314425	1.70177	0.896053	0.830062	0.873862	0.839899	0.884556	0.725843	0.961134
['CTSC', 'ZNF274']	CorexCore	1.54628	0.476127	1.61793	0.901064	0.84401	0.864259	0.86893	0.888414	0.511566	0.994625
['DUS3L', 'SLC38A1']	PerixPeri	-0.283631	1.51846	1.54473	0.823162	0.42396	0.431734	0.824753	0.808944		0.52347
['ESF1', 'RABEPK']	PerixPeri	1.41971	0.632493	1.55423	0.901187	0.854893	0.867232	0.868882	0.886649	0.351144	0.998101
['CD68', 'PATZ1']	CorexCore	0.91739	1.00627	1.36168	0.905978	0.829089	0.866572	0.868425	0.905051	0.0401598	0.997866
['CD68', 'HCLS1']	CorexCore	1.26612	0.781759	1.48802	0.892881	0.834317	0.870721	0.840738	0.864499	0.209402	0.965566
['CENPL', 'UBAC2']	PerixPeri	1.64557	0.364607	1.68548	0.897601	0.83117	0.871334	0.846853	0.868445	0.654493	0.971903
['CWC25', 'RTF1']	PerixPeri	1.55508	0.478328	1.62698	0.892148	0.840851	0.851909	0.862403	0.870297	0.512028	0.987832
['ARL17A', 'BSG']	CorexPeri	0.993601	0.995229	1.40632	0.897174	0.851626	0.862895	0.865566	0.888769	0.000710703	0.996915
['DOCK8', 'GRPEL1']	CorexPeri	0.996891	0.987584	1.40325	0.90561	0.848256	0.87279	0.868594	0.902805	0.00407329	0.995193
['ELF4', 'IKBKB']	CorexPeri	0.316003	1.1981	1.23907	0.943599	0.838668	0.845213	0.935562	0.930694	0.578801	0.903429
['CDC25C', 'MCM3']	PerixPeri	1.01976	0.751223	1.26659	0.897444	0.785761	0.870411	0.833301	0.904561	0.132729	0.957365
['ARID3A', 'CTPS1']	CorexCore	1.39653	0.524323	1.49171	0.907105	0.846988	0.885374	0.858545	0.908444	0.425451	0.969697
['CD226', 'SMUG1']	PerixPeri	0.984388	0.898557	1.33283	0.91491	0.870178	0.879271	0.890667	0.904951	0.0396204	0.987205
['DAP', 'UBE2T']	HSPxPeri	1.11923	0.866567	1.41549	0.89736	0.844422	0.858889	0.868329	0.87761	0.111119	0.989129
['EGR2', 'KPNA3']	CorexPeri	1.76517	-0.326165	1.79505	0.943795	0.87035	0.945697	0.846887	0.946713		0.895516
['NFE2L3', 'ZBTB7B']	CorexCore	0.129409	1.39104	1.39704	0.865199	0.836249	0.799564	0.852256	0.821222	1.03137	0.938174
['DHRS11', 'FZD5']	PerixPeri	1.39817	0.586377	1.51615	0.8974	0.843382	0.871884	0.854592	0.889156	0.377382	0.980167
['PTEN', 'TGFB1']	CorexCore	1.04276	1.05174	1.48105	0.90307	0.848306	0.862805	0.876694	0.897615	0.00372034	0.984158
['COPA', 'IPPK']	CorexPeri	0.629318	1.17865	1.33613	0.913059	0.856409	0.860358	0.89531	0.892458	0.272514	0.96096
['ARSK', 'PRKAR1A']	CorexPeri	1.25972	0.738958	1.46046	0.903709	0.859911	0.876679	0.868387	0.905626	0.231654	0.990542
['ADCY3', 'PIGW']	PerixPeri	0.676933	1.32371	1.48676	0.903065	0.848536	0.874722	0.861331	0.893547	0.291249	0.984691
['AIRE', 'CSK']	CorexCore	0.559395	1.22246	1.34437	0.906617	0.861812	0.863674	0.884924	0.899132	0.339516	0.975987
['KDM5A', 'ZNF274']	CorexCore	1.07099	0.758323	1.31228	0.908074	0.855615	0.875506	0.876402	0.903144	0.149931	0.998978
['EBF2', 'KARS']	PerixPeri	0.263839	1.49881	1.52185	0.909439	0.86612	0.871817	0.884585	0.887103	0.754408	0.985566
['PAF1', 'RUNX1']	CorexPeri	0.761966	0.942286	1.21182	0.903126	0.78096	0.850204	0.870055	0.902332	0.0922473	0.977184
['AP3B1', 'GTF2H2C']	CorexPeri	1.32399	0.670055	1.48389	0.898629	0.84658	0.862729	0.865963	0.878694	0.295775	0.996265
['E2F3', 'MGAT1']	CorexCore	1.06185	0.552897	1.19717	0.918563	0.83751	0.901056	0.857231	0.894729	0.283417	0.951362
['APOC1', 'GATA2']	CorexCore	0.99977	0.823318	1.29514	0.910973	0.830009	0.879832	0.864724	0.900007	0.0843327	0.982829
['DAP', 'DNAL1']	HSPxPeri	1.46432	0.529624	1.55715	0.886074	0.838567	0.851909	0.84825	0.854151	0.441667	0.995706
['DPH5', 'RNF168']	CorexPeri	0.950637	1.02381	1.3971	0.899394	0.83758	0.869649	0.85668	0.883283	0.0322052	0.985087
['GBGT1', 'NOP53']	PerixPeri	1.04672	1.04632	1.48	0.904564	0.853695	0.869696	0.874457	0.905306	0.000166482	0.994556
['LRBA', 'SLC20A1']	CorexPeri	0.420025	1.51814	1.57517	0.910436	0.863705	0.875748	0.884569	0.900218	0.558037	0.990027
['GPR68', 'PRKCB']	HSPxPeri	1.40769	0.584492	1.52421	0.906175	0.8677	0.889203	0.864501	0.89723	0.381727	0.97222
['BACH1', 'CHD1L']	CorexPeri	0.883902	1.15627	1.45542	0.898518	0.846754	0.86586	0.863384	0.897	0.116656	0.997141
['APOC1', 'CTNNBIP1']	CorexPeri	0.986677	0.98654	1.39528	0.901727	0.857982	0.872813	0.867307	0.882113	6.0596e-05	0.993691
['ARNT', 'IFNGR2']	CorexCore	0.367314	1.53939	1.58261	0.918438	0.8651	0.871108	0.90021	0.901569	0.622313	0.967672
['DPPA2', 'TRIM59']	PerixPeri	0.620107	1.20801	1.35788	0.903893	0.849103	0.874451	0.868194	0.895166	0.289605	0.992844
['PACS1', 'POGK']	CorexPeri	0.916887	1.17909	1.49363	0.895361	0.845375	0.856284	0.865465	0.896708	0.109232	0.989391
['CALM2', 'PACS2']	PerixPeri	1.05375	1.05291	1.48964	0.898988	0.846708	0.865752	0.864307	0.883196	0.000346538	0.99833
['EYA3', 'SH3BGRL2']	PerixPeri	1.0385	0.72492	1.26649	0.894567	0.832488	0.871435	0.844453	0.8866	0.156117	0.969037
['CCND3', 'RPL6']	CorexPeri	1.09332	0.833719	1.37493	0.90283	0.847307	0.87789	0.857641	0.897569	0.117728	0.976936
['PRKCB', 'TASP1']	HSPxPeri	1.69397	0.328661	1.72556	0.910303	0.843677	0.891542	0.853874	0.900529	0.712158	0.957749
['KPNB1', 'UBAC2']	PerixPeri	1.34854	0.605414	1.4782	0.90043	0.841729	0.86926	0.859841	0.876372	0.347812	0.989164
['AP3B1', 'CREM']	CorexCore	0.739464	0.946066	1.20077	0.899993	0.825623	0.857937	0.865329	0.869324	0.107005	0.991457
['AP3B1', 'PSME1']	CorexCore	1.34487	0.586665	1.46726	0.897805	0.844178	0.861256	0.866022	0.885245	0.360289	0.994498
['HSF4', 'NDC1']	PerixPeri	0.0327766	1.60078	1.60112	0.934918	0.856344	0.846736	0.933743	0.935244	1.68877	0.906819
['ECM1', 'FOXP1']	CorexCore	1.88039	0.241077	1.89578	0.887702	0.810539	0.855973	0.835776	0.862659	0.892092	0.976405
['MGAT2', 'PARK7']	HSPxPeri	1.06634	1.04452	1.49268	0.88369	0.845065	0.854148	0.844876	0.859584	0.00897742	0.989145
['LATS1', 'XPO6']	CorexPeri	1.1507	0.532027	1.26774	0.934263	0.84712	0.916122	0.872522	0.915602	0.335027	0.952408
['AFMID', 'FBXO17']	PerixPeri	0.358604	1.1466	1.20137	0.940925	0.856124	0.869062	0.930701	0.918001	0.504797	0.933771
['ORAI1', 'ZBTB7B']	CorexCore	0.680279	1.13015	1.3191	0.909984	0.829361	0.849383	0.893318	0.903681	0.22045	0.950817
['CHMP4B', 'CRX']	PerixPeri	1.51894	0.102989	1.52242	0.936481	0.869781	0.930276	0.865933	0.93274	1.16875	0.930835
['ASF1A', 'TMC6']	CorexPeri	0.755687	0.496946	0.904444	0.870318	0.801343	0.849498	0.81972	0.859837	0.182033	0.964947
['CD226', 'YIPF1']	PerixPeri	1.46657	0.384173	1.51605	0.911435	0.857624	0.882575	0.874237	0.898542	0.581775	0.990552
['G3BP2', 'LMX1B']	CorexPeri	0.65503	1.31307	1.46738	0.886219	0.835374	0.84511	0.857197	0.872863	0.302027	0.9859
['CD226', 'ODR4']	PerixPeri	1.46201	0.376071	1.5096	0.907729	0.860657	0.881915	0.869239	0.894481	0.58968	0.985626
['DAP', 'FAM83H']	HSPxPeri	1.45489	0.545292	1.55372	0.897504	0.834426	0.86259	0.85884	0.873408	0.426201	0.995653
['FAM78A', 'HSD17B1']	PerixPeri	1.16476	0.813824	1.42091	0.903672	0.860975	0.874307	0.869265	0.896821	0.155707	0.994233
['COL2A1', 'UBE2L6']	CorexCore	0.841013	0.862227	1.20447	0.914575	0.783992	0.875341	0.865181	0.907878	0.0108187	0.988394
['LMNB1', 'TOP3B']	CorexPeri	1.78058	0.21137	1.79308	0.900283	0.845697	0.871049	0.860819	0.881572	0.925519	0.988256
['SLC39A11', 'STAT5B']	HSPxCore	0.216992	1.61346	1.62799	0.919706	0.878012	0.867981	0.909514	0.917537	0.871315	0.954334
['PROS1', 'STXBP1']	CorexCore	0.645212	1.32942	1.47772	0.908365	0.856597	0.869406	0.881648	0.904016	0.313961	0.986114
['MT1F', 'PRKCB']	HSPxPeri	1.73121	0.260512	1.7507	0.909247	0.843953	0.890482	0.852981	0.891295	0.822522	0.957887
['CLASP1', 'PRMT1']	PerixPeri	1.73933	0.165161	1.74716	0.890618	0.836419	0.863293	0.846614	0.871979	1.02248	0.980679
['CD226', 'RHOQ']	PerixPeri	1.48131	0.367822	1.52629	0.907893	0.855138	0.882265	0.867378	0.897463	0.605006	0.983127
['LSG1', 'PRKCB']	HSPxPeri	1.63278	0.372556	1.67474	0.913508	0.856402	0.890977	0.869316	0.900071	0.641736	0.975688
['RAC1', 'RGS19']	CorexPeri	1.46907	0.453373	1.53743	0.893509	0.848602	0.86833	0.852027	0.885762	0.510586	0.981225
['ADCY3', 'ZNF557']	PerixPeri	0.64704	1.32	1.47005	0.899979	0.864432	0.864933	0.874791	0.89589	0.309642	0.988732
['PRKDC', 'TNRC6B']	CorexPeri	1.72315	0.321278	1.75284	0.889821	0.823075	0.864996	0.832591	0.883323	0.729442	0.962538
['ACSL1', 'ARHGAP22']	CorexPeri	1.0341	1.04391	1.46939	0.907382	0.850086	0.86581	0.880986	0.889262	0.00410179	0.982774
['MAML2', 'SLMAP']	HSPxPeri	-0.0472435	1.10524	1.10624	0.883221	0.467878	0.45684	0.886954	0.894621		0.515066
['KIF18B', 'SNRPB']	CorexPeri	1.2825	0.40989	1.34641	0.890444	0.815341	0.877093	0.817434	0.891846	0.49539	0.931981
['MAGEF1', 'UBTF']	CorexPeri	1.11101	0.722662	1.32536	0.898306	0.85415	0.874788	0.854301	0.883425	0.186785	0.97658
['CD226', 'NFKBIB']	PerixPeri	1.64452	0.145036	1.6509	0.902072	0.850618	0.885631	0.845462	0.888503	1.05456	0.954644
['CCZ1', 'XPNPEP3']	PerixPeri	0.761198	1.19795	1.41934	0.904396	0.857517	0.872732	0.871029	0.898516	0.196942	0.99805
['C22orf39', 'CDC26']	PerixPeri	1.30874	0.66942	1.47001	0.897045	0.845028	0.869268	0.85597	0.89282	0.291156	0.984702
['RAC2', 'VPS45']	CorexCore	1.45718	0.4701	1.53114	0.904638	0.859505	0.877894	0.86713	0.886735	0.491324	0.987738
['SLC6A6', 'TXLNA']	CorexPeri	-0.307756	1.85569	1.88103	0.879441	0.629714	0.629717	0.877174	0.86574		0.717893
['DCLRE1C', 'PLIN3']	CorexCore	1.49719	0.502063	1.57912	0.898176	0.840101	0.876909	0.847255	0.896231	0.474518	0.966183
['COMMD1', 'GMPR']	PerixPeri	1.52539	0.39712	1.57624	0.902911	0.852663	0.88197	0.856496	0.886386	0.584459	0.971117
['IL23R', 'ZNF365']	CorexPeri	0.825498	1.1403	1.40774	0.897193	0.83896	0.861919	0.862073	0.894582	0.140305	0.999822
['ARHGEF1', 'TSC22D4']	CorexPeri	1.86776	0.0164478	1.86783	0.887659	0.797251	0.866431	0.811289	0.858111	2.05521	0.936357
['ARHGDIB', 'TMEM52']	CorexPeri	1.0568	1.05555	1.49366	0.89708	0.851074	0.865541	0.861184	0.88813	0.000513608	0.994966
['POC1B', 'ZNF442']	PerixPeri	0.443179	1.52971	1.59261	0.90911	0.859761	0.866643	0.887349	0.900319	0.538028	0.976665
['SEC24D', 'SLC25A39']	CorexPeri	0.563314	1.43374	1.54043	0.89484	0.842439	0.861202	0.858714	0.875186	0.40572	0.997112
['RTF1', 'TSPAN4']	PerixPeri	0.224684	1.57346	1.58943	0.908924	0.855196	0.845802	0.896857	0.901896	0.845285	0.943074
['IMPDH1', 'KPNA3']	CorexPeri	0.365342	1.58964	1.63109	0.888809	0.839687	0.852626	0.854233	0.855908	0.6386	0.998119
['MEIOB', 'SOGA1']	PerixPeri	1.24528	0.617243	1.38986	0.894468	0.872297	0.85944	0.8725	0.872774	0.30481	0.985032
['CLIC1', 'RARA']	CorexCore	0.929752	1.18076	1.50288	0.895792	0.833765	0.856853	0.86257	0.879046	0.103795	0.993372
['FHL2', 'RUNX3']	CorexPeri	0.955024	0.754376	1.21703	0.897114	0.758003	0.857599	0.832359	0.882627	0.102427	0.970569
['DNMT3B', 'TRAPPC12']	CorexPeri	-0.0955172	1.86341	1.86585	0.881384	0.813996	0.808346	0.864423	0.860776		0.935127
['MYC', 'RNASE1']	CorexPeri	1.86682	0.0185283	1.86691	0.926494	0.860586	0.915875	0.863964	0.919713	2.00327	0.94332
['PRKCB', 'XYLT2']	HSPxPeri	1.61263	0.386527	1.6583	0.916465	0.85395	0.894795	0.871277	0.903922	0.620354	0.973716
['ISG15', 'ZNF418']	CorexPeri	0.163933	1.7782	1.78574	0.90151	0.817289	0.841552	0.877492	0.897026	1.03531	0.959042
['B2M', 'FERMT3']	CorexCore	0.604212	1.40586	1.5302	0.902952	0.855488	0.881069	0.858146	0.885467	0.366752	0.973983
['PANK4', 'POLE']	CorexPeri	1.57329	0.0768874	1.57516	0.886006	0.839788	0.873052	0.821509	0.865249	1.31095	0.940963
['CDCA7', 'NUDC']	CorexPeri	1.43483	0.640996	1.5715	0.88339	0.815807	0.853226	0.832515	0.868933	0.349946	0.975726
['CHSY1', 'PRKCB']	HSPxPeri	1.62248	0.362588	1.6625	0.910395	0.848919	0.888769	0.863209	0.89941	0.650767	0.971241
['LPL', 'TNFAIP2']	CorexCore	1.41479	0.543278	1.51551	0.902833	0.853921	0.87351	0.866427	0.890598	0.415668	0.991892
['CHP1', 'PSME1']	CorexPeri	1.22806	0.742232	1.43494	0.899254	0.851887	0.862861	0.86959	0.884337	0.218681	0.992262
['HSD17B11', 'TBCK']	CorexCore	0.76405	1.2184	1.43815	0.904241	0.855911	0.869911	0.872666	0.896044	0.202669	0.996843
['GTF2H5', 'NR4A2']	PerixPeri	0.818279	1.10557	1.37545	0.916489	0.871326	0.882002	0.891674	0.900929	0.130684	0.989153
['VAPA', 'ZNF711']	PerixPeri	1.4512	0.503986	1.53622	0.89805	0.851976	0.867724	0.862586	0.888607	0.459309	0.994079
['POLE3', 'TP73']	CorexCore	1.19444	0.0860339	1.19754	0.978352	0.846587	0.978407	0.836388	0.97623	1.1425	0.854847
['CARD9', 'MAN2B1']	CorexCore	1.05066	1.04641	1.48286	0.904603	0.8459	0.870098	0.868997	0.894066	0.00176104	0.998734
['PPP1R14B', 'TTC27']	PerixPeri	1.57221	0.412941	1.62554	0.899024	0.827404	0.872699	0.843988	0.888408	0.580624	0.967101
['BAX', 'FEN1']	CorexPeri	-0.230576	1.65817	1.67412	0.880305	0.644296	0.645186	0.876388	0.866716		0.736187
['COPA', 'FAM83A']	CorexPeri	1.33824	0.652883	1.48901	0.896391	0.841887	0.861522	0.861424	0.887257	0.3117	0.999886
['MAU2', 'ZNF582']	PerixPeri	0.531693	1.46184	1.55553	0.902347	0.84024	0.867674	0.864497	0.882288	0.439239	0.996338
['NUDT15', 'RAB7A']	PerixPeri	1.50975	0.465616	1.57992	0.893465	0.846601	0.862269	0.858213	0.875714	0.510876	0.995296
['DGCR2', 'UBAC2']	PerixPeri	1.03498	1.04741	1.4725	0.906108	0.848597	0.869856	0.874018	0.899942	0.00518257	0.995238
['ARRB2', 'STIM1']	CorexCore	1.41368	0.507001	1.50184	0.909341	0.859642	0.886856	0.866114	0.900097	0.445342	0.976611
['AGTRAP', 'PAGR1']	CorexPeri	1.57068	0.398923	1.62055	0.902694	0.826406	0.880017	0.844569	0.894333	0.595198	0.959719
['IFNGR2', 'ZNF326']	CorexPeri	1.93211	-0.138272	1.93705	0.891233	0.802885	0.881286	0.798328	0.877526		0.905867
['PIM1', 'RGS19']	CorexCore	0.402577	1.4908	1.5442	0.906048	0.852839	0.871321	0.874414	0.885778	0.568571	0.996462
['DRAM1', 'UBAC2']	PerixPeri	0.944931	0.996465	1.37326	0.897712	0.859895	0.862753	0.869001	0.884184	0.0230621	0.99281
['NDUFV1', 'PRDX5']	PerixPeri	1.35598	0.611843	1.48762	0.907077	0.852803	0.878772	0.869731	0.88743	0.345612	0.989711
['CREB3L2', 'RNF168']	CorexCore	0.606922	1.13182	1.28428	0.913941	0.831752	0.858116	0.888397	0.888289	0.270646	0.965915
['DOK3', 'FCGR2A']	CorexCore	1.43939	0.400729	1.49413	0.911799	0.858658	0.886272	0.872746	0.90123	0.555327	0.984738
['IFI30', 'NUBP1']	CorexPeri	1.23934	0.765981	1.45694	0.901677	0.846376	0.867076	0.867481	0.89215	0.208971	0.999534
['DNM1L', 'NHEJ1']	CorexPeri	1.19068	0.795813	1.43214	0.904118	0.842141	0.86952	0.869585	0.896365	0.174984	0.999925
['DPH5', 'HMGN3']	PerixPeri	0.324922	1.40735	1.44437	0.901935	0.856627	0.84235	0.889521	0.900199	0.636625	0.94697
['DAB2', 'PARP1']	PerixPeri	1.27922	0.764108	1.49005	0.907978	0.843726	0.880901	0.862804	0.904401	0.223789	0.979456
['HNRNPUL2', 'LMX1B']	CorexPeri	0.562521	1.39941	1.50824	0.89974	0.839074	0.858667	0.868299	0.88689	0.395807	0.988907
['IL23R', 'ZADH2']	CorexPeri	1.22585	0.744898	1.43443	0.89682	0.844684	0.859755	0.866953	0.88174	0.21634	0.991697
['MKNK1', 'NFYC']	CorexCore	0.896944	0.620491	1.09065	0.931536	0.761606	0.906831	0.842907	0.926892	0.16003	0.929508
['GTF2IRD2', 'NMI']	CorexPeri	1.89519	0.0573606	1.89606	0.903234	0.830415	0.882024	0.844216	0.890843	1.51904	0.957136
['ILK', 'RNMT']	PerixPeri	0.700626	1.3504	1.52133	0.894611	0.854287	0.856424	0.86956	0.894514	0.284975	0.984894
['GLIS3', 'PRKCB']	HSPxPeri	0.985798	0.907036	1.33959	0.909388	0.862755	0.884666	0.871415	0.896435	0.0361632	0.985022
['EED', 'TXNDC17']	CorexPeri	1.23681	0.306615	1.27425	0.895059	0.849026	0.874404	0.845047	0.88078	0.605711	0.966426
['ELOVL2', 'FAM192A']	PerixPeri	0.516017	1.43209	1.52222	0.900615	0.86444	0.869732	0.871205	0.883381	0.443305	0.998309
['ARHGEF1', 'GOLT1B']	CorexPeri	1.04112	1.05705	1.48368	0.902591	0.839244	0.856639	0.878448	0.885509	0.00659464	0.975173
['APEH', 'SLC39A11']	HSPxPeri	1.43475	0.44455	1.50205	0.893817	0.848149	0.868171	0.852032	0.875488	0.508857	0.98141
['ATG12', 'AUP1']	PerixPeri	0.419566	1.55109	1.60683	0.893109	0.843538	0.847436	0.867634	0.88923	0.567836	0.97672
['POLQ', 'TNIP2']	PerixPeri	0.429839	1.46529	1.52703	0.913205	0.833314	0.847442	0.896586	0.903086	0.532618	0.945188
['GDAP2', 'HYAL2']	CorexPeri	0.841206	1.14906	1.42406	0.904527	0.844822	0.870992	0.867241	0.893859	0.135439	0.995693
['SCRT2', 'TBK1']	CorexPeri	1.01396	0.842856	1.31853	0.907849	0.855631	0.882753	0.868288	0.892226	0.0802681	0.983613
['ATAD3B', 'WTAP']	PerixPeri	0.925908	1.12892	1.46005	0.906287	0.820117	0.869104	0.863716	0.8939	0.0860941	0.993801
['MEA1', 'PARK7']	HSPxPeri	1.05603	0.998744	1.45351	0.899008	0.849766	0.857725	0.873425	0.889711	0.0242236	0.982025
['GATA2', 'RFX5']	CorexCore	1.0583	0.609245	1.22114	0.935146	0.906321	0.916594	0.911029	0.922765	0.239816	0.993929
['GMEB2', 'ZBTB8A']	CorexPeri	1.64543	-0.0364475	1.64583	0.942019	0.858425	0.939646	0.84772	0.947854		0.902169
['CTSC', 'PGM3']	CorexCore	0.942824	1.0203	1.38922	0.896437	0.850335	0.85614	0.86832	0.887702	0.0342965	0.985972
['ADCY3', 'SETD4']	PerixPeri	1.33454	0.632435	1.47681	0.904234	0.852001	0.873282	0.869704	0.897281	0.324317	0.995903
['MRPL28', 'PARK7']	HSPxPeri	1.05071	1.05376	1.48809	0.897765	0.849715	0.858887	0.871076	0.888731	0.00126001	0.986007
['SAMHD1', 'UBAC2']	CorexPeri	1.54959	0.425335	1.6069	0.90119	0.859413	0.876623	0.861665	0.885534	0.561486	0.982936
['GPHN', 'KCNMB3']	CorexPeri	0.358248	1.49995	1.54214	0.909583	0.864058	0.871163	0.884272	0.902126	0.621893	0.985176
['NTRK1', 'TAF6L']	CorexPeri	1.04732	1.05025	1.48321	0.908952	0.85484	0.8739	0.878877	0.901267	0.00121312	0.994336
['MAN2B1', 'POLE']	CorexCore	0.752127	1.0699	1.30781	0.907613	0.860359	0.872384	0.87968	0.895019	0.15305	0.991706
['IFNAR2', 'VASP']	CorexCore	0.270698	1.59037	1.61324	0.902674	0.856254	0.863625	0.876753	0.881722	0.769013	0.985027
['KDM5A', 'POLE3']	CorexCore	0.939035	0.818304	1.24556	0.891825	0.870515	0.865782	0.861346	0.875184	0.0597669	0.994876
['XPR1', 'ZNRD1']	PerixPeri	1.50593	0.466954	1.57666	0.900989	0.846044	0.870001	0.863448	0.891373	0.50853	0.992468
['CHP1', 'NT5C2']	PerixPeri	0.748822	1.21241	1.42502	0.912239	0.85816	0.873382	0.886211	0.907156	0.209272	0.985524
['ST13', 'UBAC2']	PerixPeri	1.39785	0.551817	1.50282	0.884534	0.851081	0.858644	0.846043	0.861643	0.403664	0.985325
['BCL10', 'PIK3R2']	CorexCore	1.54736	0.391153	1.59604	0.901493	0.838691	0.878581	0.851673	0.899673	0.597245	0.969373
['GSTK1', 'RNF25']	CorexPeri	1.65855	0.299763	1.68542	0.890942	0.827656	0.866436	0.838079	0.879522	0.742951	0.967272
['GPSM3', 'ZBTB7B']	CorexCore	0.903788	0.941935	1.3054	0.90664	0.834604	0.862013	0.883189	0.888627	0.017954	0.976024
['DCLRE1C', 'SMAD3']	CorexCore	0.736682	1.22603	1.43033	0.893409	0.798975	0.821683	0.876368	0.886537	0.221222	0.9376
['SFSWAP', 'STIP1']	PerixPeri	1.08478	0.921092	1.42308	0.882648	0.817151	0.84564	0.838791	0.873974	0.0710403	0.991901
['CTSS', 'SH3BGRL3']	CorexCore	0.623126	1.391	1.52419	0.907472	0.854229	0.876846	0.873564	0.899245	0.348751	0.996257
['FOSL1', 'HIST2H4A']	CorexPeri	0.653239	1.07641	1.25912	0.888038	0.756967	0.818122	0.865007	0.883649	0.216904	0.945798
['GCLM', 'POLR2A']	CorexPeri	0.516522	1.48815	1.57524	0.899537	0.852192	0.872492	0.860477	0.890802	0.459557	0.986229
['RNF168', 'YY1']	CorexCore	1.51165	0.166731	1.52082	0.914788	0.860486	0.908838	0.844594	0.902283	0.957435	0.929311
['GSTK1', 'METTL15']	CorexPeri	0.670416	1.30219	1.46464	0.898764	0.856086	0.863908	0.869158	0.890962	0.288331	0.993959
['MAML2', 'SPIN4']	HSPxPeri	-0.0353033	1.0808	1.08138	0.795179	0.461862	0.442128	0.797993	0.767456		0.55405
['CDKN3', 'NPM3']	PerixPeri	0.931276	0.661254	1.14216	0.885715	0.832085	0.856307	0.842752	0.875594	0.14871	0.98417
['TP53', 'VASP']	CorexCore	0.152173	1.69184	1.69867	0.919132	0.859578	0.868399	0.901577	0.911262	1.04602	0.9632
['TPD52L1', 'UBAC2']	PerixPeri	1.21087	0.803592	1.45326	0.898474	0.856314	0.86707	0.864266	0.881861	0.178063	0.996766
['ASMTL', 'CYS1']	PerixPeri	0.979399	0.977693	1.38387	0.890711	0.839217	0.856898	0.855297	0.887804	0.000757285	0.998132
['SF3A3', 'UNG']	CorexPeri	1.30018	0.670839	1.46304	0.900392	0.85224	0.874733	0.858552	0.884247	0.287386	0.981502
['IFI30', 'XRCC4']	CorexCore	0.613844	1.3854	1.5153	0.896679	0.857312	0.864456	0.865299	0.880298	0.353518	0.999025
['CD53', 'NCKAP1L']	CorexCore	1.49422	0.325455	1.52926	0.913495	0.86218	0.898184	0.861254	0.908189	0.661925	0.958884
['SLC7A11', 'SMARCA2']	PerixPeri	1.05457	1.05052	1.48852	0.896132	0.837368	0.863255	0.856382	0.900035	0.00167279	0.992038
['LIG4', 'TBX19']	CorexCore	1.40585	0.121301	1.41107	0.944735	0.862821	0.943049	0.84915	0.939319	1.06407	0.900431
['E2F3', 'SNRPE']	CorexCore	0.519197	1.06962	1.18897	0.922376	0.84768	0.870517	0.903911	0.897621	0.313896	0.963057
['RBCK1', 'SNRPE']	CorexCore	1.13684	0.821534	1.40261	0.90917	0.86374	0.878426	0.878293	0.898146	0.141072	0.999849
['PLIN3', 'PRPSAP1']	CorexPeri	0.487851	1.55562	1.63033	0.894603	0.837705	0.863074	0.855186	0.863597	0.503617	0.99086
['FARSB', 'HOXA5']	CorexPeri	1.22162	0.215651	1.24051	0.935381	0.844966	0.92708	0.847116	0.913804	0.753186	0.913746
['MOG', 'VMP1']	CorexCore	0.411761	1.25082	1.31685	0.893173	0.855931	0.839032	0.877471	0.880918	0.482548	0.956193
['MAML2', 'TFAP2C']	HSPxPeri	0.229883	0.436842	0.493637	0.680513	0.506758	0.44159	0.66536	0.609317	0.278818	0.663685
['FOSL1', 'REL']	CorexCore	0.0944383	1.51665	1.51959	0.945669	0.815915	0.832066	0.947041	0.959933	1.20574	0.878595
['ETV6', 'PAX8']	CorexCore	1.53615	-0.135272	1.54209	0.934881	0.818417	0.944999	0.80949	0.952092		0.856605
['PRKAB1', 'RNF4']	PerixPeri	1.16526	0.603445	1.31224	0.886613	0.854298	0.863289	0.845084	0.875692	0.285787	0.978912
['ASXL1', 'FDX1']	PerixPeri	0.315721	1.56134	1.59294	0.894536	0.828957	0.834406	0.877085	0.895182	0.694193	0.95134
['CD226', 'USP38']	PerixPeri	1.47832	0.385057	1.52765	0.904283	0.862403	0.884819	0.858839	0.896066	0.584243	0.970638
['ATM', 'RORC']	CorexCore	0.236492	1.57188	1.58957	0.88059	0.736722	0.7599	0.874044	0.891438	0.822602	0.869407
['MESP1', 'SFSWAP']	PerixPeri	-0.180489	1.56333	1.57371	0.945729	0.841293	0.826524	0.945167	0.942953		0.874475
['BCAT2', 'DGKE']	PerixPeri	0.432122	1.56869	1.62712	0.908329	0.841179	0.866062	0.878877	0.900914	0.559931	0.985418
['CRTC2', 'UBR1']	PerixPeri	0.0365255	1.83625	1.83661	0.880117	0.794088	0.803715	0.858339	0.86092	1.70134	0.936361
['PARK7', 'SNRPD2']	HSPxPeri	1.32724	0.658584	1.48165	0.895888	0.8429	0.862985	0.857892	0.885192	0.304339	0.994099
['PAK1IP1', 'WDR7']	PerixPeri	0.511597	1.50473	1.58932	0.895421	0.835397	0.855402	0.86119	0.879928	0.468531	0.993279
['MOG', 'POP1']	CorexCore	0.125015	1.41444	1.41996	0.898374	0.78191	0.7809	0.886974	0.896851	1.05362	0.880409
['LBR', 'ZNF556']	CorexPeri	0.570022	1.44119	1.54982	0.886674	0.841778	0.855233	0.848619	0.870019	0.402828	0.992266
['PROS1', 'SLC2A3']	CorexCore	1.3118	0.675952	1.47571	0.906407	0.846905	0.869814	0.874906	0.898057	0.287952	0.99418
['EGFL7', 'RTF1']	PerixPeri	1.32164	0.667742	1.48075	0.89908	0.839507	0.852961	0.87208	0.880929	0.296505	0.978076
['DCUN1D4', 'EHBP1L1']	PerixPeri	0.689349	1.28914	1.46187	0.90359	0.847418	0.85102	0.885529	0.898568	0.27186	0.96103
['G0S2', 'TFDP1']	CorexCore	0.933341	0.858947	1.26843	0.901919	0.845878	0.877643	0.860839	0.88723	0.0360738	0.980853
['SLC8B1', 'TBC1D13']	PerixPeri	1.27255	0.660574	1.43378	0.904507	0.861884	0.877498	0.868969	0.886924	0.284753	0.99028
['BLOC1S6', 'NFYA']	CorexCore	0.663713	0.948575	1.15772	0.918928	0.797319	0.852793	0.894545	0.908041	0.155091	0.953326
['BCKDK', 'DAP']	HSPxPeri	1.30817	0.686161	1.47721	0.902863	0.84495	0.86328	0.873101	0.885243	0.280239	0.988751
['GABRG3', 'RTF1']	PerixPeri	0.795531	1.19199	1.43308	0.89088	0.845951	0.84829	0.865979	0.875928	0.175615	0.979573
['APRT', 'SMYD2']	CorexPeri	0.139035	1.67032	1.6761	0.916001	0.864952	0.859874	0.904681	0.908074	1.07968	0.950472
['LMO4', 'PIK3CD']	CorexPeri	1.0507	1.05372	1.48805	0.899212	0.839864	0.857723	0.869988	0.887444	0.00124399	0.985903
['STAT6', 'XPO6']	CorexCore	1.59462	-0.415126	1.64777	0.924316	0.807073	0.927302	0.770735	0.919165		0.831158
['PRKCB', 'PTPN7']	HSPxPeri	1.21076	0.742707	1.4204	0.903407	0.721725	0.859204	0.824995	0.926349	0.212239	0.960185
['CSTF1', 'REL']	CorexPeri	1.64909	-0.147109	1.65564	0.945947	0.876322	0.943401	0.864688	0.941784		0.916564
['ERAL1', 'NEDD8']	PerixPeri	0.837114	1.13647	1.4115	0.900392	0.848424	0.866175	0.865713	0.896677	0.132774	0.999467
['LRRC20', 'MLLT11']	PerixPeri	0.543455	1.51116	1.60591	0.897578	0.840438	0.863824	0.860462	0.874246	0.444146	0.996109
['MAGEA12', 'UBAC2']	PerixPeri	1.04679	1.03995	1.47556	0.90519	0.856274	0.876564	0.870261	0.896334	0.00284606	0.992809
['NFKB1', 'PIK3CD']	CorexCore	1.0643	0.67071	1.25801	0.916	0.832963	0.891659	0.858838	0.899134	0.20053	0.963192
['NKX2-5', 'RAB27A']	CorexCore	0.755034	1.00541	1.25735	0.912328	0.836794	0.867947	0.883858	0.888481	0.124376	0.981998
['NEUROD4', 'VCPIP1']	PerixPeri	0.306696	1.1446	1.18498	0.942736	0.848197	0.855201	0.934476	0.924356	0.571946	0.915167
['CASZ1', 'SPRED1']	PerixPeri	0.28753	1.68407	1.70844	0.914442	0.854749	0.867295	0.893344	0.906119	0.767677	0.970841
['PHF20L1', 'TANGO6']	PerixPeri	0.836015	1.11607	1.39447	0.908253	0.858134	0.878179	0.87385	0.893862	0.125478	0.99507
['LHX8', 'MKNK1']	CorexCore	0.96973	1.11498	1.47769	0.9016	0.812643	0.850176	0.867397	0.898873	0.060617	0.980145
['CD226', 'MAP2K3']	CorexPeri	0.620076	0.312598	0.694414	0.779529	0.521266	0.78107	0.444149	0.806314	0.297459	0.568641
['DUSP12', 'RTF1']	PerixPeri	1.13577	0.792201	1.38475	0.897958	0.741232	0.8501	0.83567	0.907916	0.156454	0.983026
['PDCL', 'SAYSD1']	PerixPeri	0.735754	1.22953	1.43286	0.894333	0.849082	0.863684	0.859458	0.881441	0.223008	0.995107
['FBRSL1', 'SPN']	CorexPeri	1.09723	0.801318	1.35869	0.906817	0.846435	0.881436	0.860405	0.896393	0.136493	0.97614
['ICAM5', 'PARK7']	HSPxPeri	0.284758	1.4384	1.46632	0.908166	0.863251	0.841799	0.899822	0.912704	0.703406	0.935518
['LIN28B', 'RBL2']	PerixPeri	0.427407	1.55777	1.61534	0.906436	0.864294	0.87698	0.875606	0.886583	0.561663	0.998433
['STXBP1', 'ZBTB7C']	CorexPeri	1.32018	0.653485	1.47307	0.899681	0.849147	0.876049	0.855765	0.884717	0.305399	0.976846
['CWC25', 'UBAC2']	PerixPeri	1.54625	0.439939	1.60762	0.900653	0.83988	0.867834	0.862139	0.883042	0.545888	0.993438
['COX16', 'CRYM']	PerixPeri	1.1233	0.802593	1.38056	0.907598	0.852871	0.87708	0.872423	0.906086	0.145999	0.994691
['GPR107', 'RNF138']	PerixPeri	1.52369	0.336447	1.5604	0.901721	0.855951	0.875555	0.863418	0.889113	0.655981	0.986137
['CARD11', 'LDHA']	CorexCore	1.24184	0.661697	1.40713	0.902274	0.857713	0.883419	0.854814	0.900974	0.273406	0.96762
['ADCY3', 'TOMM40L']	PerixPeri	0.610575	1.37258	1.50226	0.901802	0.85355	0.864847	0.874509	0.890588	0.351798	0.988952
['NR1I3', 'ZMIZ2']	CorexPeri	0.877568	0.930226	1.27885	0.921807	0.830769	0.87579	0.893984	0.907452	0.0253081	0.979648
['GABPB1', 'MCL1']	CorexCore	0.280131	1.69489	1.71788	0.907309	0.845679	0.865044	0.880948	0.892711	0.78178	0.981946
['ABHD5', 'C22orf39']	CorexPeri	1.25906	0.750756	1.4659	0.897635	0.845751	0.859922	0.868705	0.884373	0.224547	0.989889
['FOSL1', 'SNRPB']	CorexCore	0.673822	1.09127	1.28254	0.886759	0.79188	0.823843	0.872393	0.892187	0.209387	0.944349
['LDLR', 'USP15']	CorexCore	1.05103	1.04982	1.48552	0.903209	0.835669	0.858085	0.874886	0.900046	0.000499677	0.980796
['HOXA1', 'POLR2A']	CorexCore	0.540003	1.13175	1.25398	0.919345	0.847727	0.867951	0.898852	0.907322	0.321355	0.965622
['HMGA1', 'UBAC2']	CorexPeri	1.31507	0.604703	1.44744	0.899396	0.853051	0.872421	0.8615	0.895463	0.337407	0.987482
['NSL1', 'TRUB2']	PerixPeri	0.823523	1.1624	1.42456	0.89579	0.836881	0.860784	0.860399	0.888556	0.14968	0.999552
['LETMD1', 'TXNDC15']	PerixPeri	0.963346	0.965011	1.36355	0.907748	0.838181	0.876114	0.86659	0.904143	0.000750187	0.989129
['DMAP1', 'PSME4']	PerixPeri	1.39804	0.596267	1.51988	0.899003	0.843651	0.86591	0.861475	0.888211	0.370078	0.994878
['ERCC3', 'ZNF740']	CorexPeri	1.08265	0.9427	1.43555	0.908114	0.813805	0.870652	0.861025	0.899995	0.0601128	0.988943
['EFHD1', 'ZNF493']	PerixPeri	1.21156	0.684544	1.39157	0.896908	0.860226	0.870139	0.860613	0.874299	0.247942	0.989052
['BEND6', 'WDR7']	PerixPeri	0.803359	1.02144	1.29951	0.894017	0.837697	0.857297	0.860766	0.888309	0.104302	0.99597
['ATF6', 'ECPAS']	CorexPeri	0.826426	0.872414	1.2017	0.891301	0.807453	0.848813	0.86099	0.86545	0.0235185	0.985858
['PIBF1', 'PML']	CorexPeri	0.708411	1.31509	1.49375	0.914159	0.85935	0.876891	0.886224	0.903669	0.268669	0.989468
['DROSHA', 'GMEB2']	CorexPeri	1.63081	-0.0426375	1.63137	0.939547	0.864801	0.939435	0.841109	0.952275		0.895334
['CDC123', 'CDC23']	PerixPeri	0.847502	1.13785	1.41879	0.899483	0.845758	0.863562	0.867364	0.888003	0.127944	0.995617
['ATRIP', 'ZNF136']	PerixPeri	1.14679	0.859254	1.43298	0.903236	0.839257	0.867428	0.865571	0.890792	0.125361	0.99786
['NOP2', 'UNK']	PerixPeri	0.511331	1.46105	1.54795	0.899665	0.848654	0.857644	0.874394	0.888622	0.455965	0.980844
['E2F3', 'NELFA']	CorexPeri	1.07304	0.518102	1.19157	0.918453	0.799421	0.896798	0.842268	0.893366	0.316201	0.939196
['CD226', 'VDR']	CorexPeri	1.37416	0.51958	1.46911	0.900866	0.819801	0.883509	0.832368	0.897332	0.422385	0.942116
['ITCH', 'TRMT12']	CorexPeri	1.44895	0.523921	1.54076	0.89385	0.85177	0.867693	0.854842	0.870164	0.441787	0.985189
['ARL6IP1', 'MYO6']	PerixPeri	0.764143	1.24123	1.45759	0.907153	0.85395	0.867925	0.880899	0.907514	0.210678	0.985273
['DOK3', 'MOG']	CorexCore	0.458126	1.24271	1.32446	0.904328	0.855314	0.859672	0.882642	0.893592	0.433384	0.973977
['RAD1', 'TMEM259']	PerixPeri	1.04721	1.05657	1.48761	0.906011	0.854545	0.86217	0.884649	0.899348	0.00386678	0.97459
['TMEM184C', 'XPA']	PerixPeri	1.04371	0.906436	1.38237	0.90549	0.867004	0.878353	0.872337	0.90488	0.0612425	0.993151
['LONP1', 'RABGEF1']	PerixPeri	1.05019	1.04385	1.48072	0.900701	0.856541	0.867964	0.870054	0.890918	0.00263296	0.997597
['RPL31', 'ZNF512B']	PerixPeri	0.859023	1.00962	1.32562	0.897342	0.835352	0.861303	0.860282	0.89445	0.0701534	0.998814
['UBE2B', 'ZNF239']	PerixPeri	0.728733	1.23733	1.43598	0.907104	0.843567	0.861128	0.880805	0.904032	0.229917	0.97766
['RAD52', 'ZC3HAV1']	CorexPeri	0.0784921	0.833176	0.836866	0.832943	0.404888	0.404762	0.83559	0.834582	1.02591	0.484403
['GTPBP2', 'RUNX3']	CorexPeri	0.910896	0.884284	1.26952	0.901433	0.775389	0.862021	0.840854	0.892143	0.0128771	0.975445
['EBF2', 'YBEY']	PerixPeri	1.54273	0.21447	1.55756	0.904397	0.84593	0.88757	0.84424	0.895762	0.856922	0.951181
['UCP2', 'USP42']	CorexPeri	0.738469	1.24011	1.44334	0.90059	0.855276	0.864074	0.872623	0.89306	0.22513	0.990204
['RAB11FIP1', 'SLC39A11']	HSPxPeri	1.53203	0.401769	1.58384	0.904278	0.86288	0.871549	0.875049	0.887487	0.581292	0.996
['IRF5', 'PRICKLE3']	CorexPeri	0.880418	0.640915	1.08899	0.860258	0.855064	0.834455	0.830911	0.797255	0.137889	0.995752
['MAML2', 'TBR1']	HSPxPeri	-0.0724443	1.15278	1.15505	0.900293	0.466292	0.463507	0.90062	0.909018		0.514653
['FOXN1', 'RRBP1']	CorexPeri	1.66413	0.0803948	1.66607	0.924161	0.859463	0.918059	0.852769	0.916556	1.31596	0.928882
['LEMD3', 'PNP']	CorexCore	0.619875	1.37844	1.51141	0.898867	0.851763	0.866295	0.864603	0.893448	0.347085	0.998047
['CCDC14', 'HECTD4']	HSPxPeri	0.732947	1.24412	1.44396	0.90132	0.835819	0.873196	0.856388	0.893331	0.229788	0.980752
['BCL10', 'IRAK4']	CorexCore	0.904572	1.15131	1.46416	0.907991	0.835684	0.84556	0.89219	0.912048	0.10475	0.947736
['MAML2', 'UBAP1']	HSPxPeri	-0.0766654	1.11994	1.12256	0.86127	0.466006	0.462807	0.862693	0.840255		0.536468
['MAP2K3', 'UQCRQ']	CorexPeri	0.352425	0.547957	0.651506	0.701815	0.505378	0.425231	0.69532	0.720909	0.19168	0.611561
['CORO1A', 'KLHL7']	CorexCore	0.408072	1.5367	1.58996	0.902858	0.863385	0.861749	0.88272	0.884259	0.575853	0.976243
['CPSF3', 'ZNF503']	PerixPeri	0.35277	1.57615	1.61515	0.893197	0.833727	0.833761	0.87575	0.881313	0.650107	0.952054
['CTXN1', 'FGFR3']	PerixPeri	1.86124	0.0647195	1.86237	0.888319	0.824037	0.870654	0.823594	0.874555	1.45877	0.945949
['RAC2', 'SLC2A1']	CorexPeri	1.89924	0.00861952	1.89926	0.891205	0.794259	0.871554	0.809336	0.876566	2.3431	0.928613
['ARL1', 'PRKCB']	HSPxPeri	1.6476	0.328173	1.67996	0.908365	0.842285	0.894498	0.848524	0.905039	0.700748	0.948604
['LBR', 'TTC1']	CorexPeri	1.50344	0.606261	1.62107	0.884806	0.818665	0.849145	0.842033	0.874314	0.394426	0.991625
['CAST', 'VEGFA']	CorexCore	0.343105	1.61987	1.65581	0.892705	0.833039	0.840782	0.869148	0.877408	0.674053	0.967363
['ATP13A1', 'RACK1']	PerixPeri	1.21955	0.76526	1.43976	0.90253	0.843702	0.873319	0.862552	0.903356	0.202389	0.987672
['IFI30', 'ZNF114']	CorexPeri	0.865997	1.15985	1.44748	0.898236	0.835717	0.865869	0.85552	0.884766	0.126886	0.988047
['ACSF3', 'SMIM15']	PerixPeri	0.807095	1.18931	1.43731	0.902247	0.851217	0.862333	0.874052	0.894523	0.168371	0.986592
['GTF3C2', 'PRDM12']	CorexPeri	0.80998	1.14757	1.40463	0.888071	0.852625	0.853127	0.856308	0.859668	0.151306	0.996286
['EHBP1L1', 'SEMA3C']	PerixPeri	1.05421	1.05334	1.49026	0.887635	0.8507	0.851303	0.857602	0.864759	0.000361062	0.992655
['IRF2', 'MAP2K7']	CorexPeri	0.737124	0.178084	0.75833	0.867379	0.415896	0.862336	0.42183	0.855328	0.616915	0.489171
['CHP1', 'FOXO6']	PerixPeri	0.750705	1.16426	1.3853	0.895702	0.828636	0.865743	0.850799	0.86204	0.190579	0.982738
['NUP107', 'WDR7']	PerixPeri	0.362463	1.60901	1.64933	0.902804	0.836781	0.856082	0.876528	0.885505	0.647295	0.976674
['ARID4A', 'SNRPB']	CorexPeri	1.34652	0.697794	1.51659	0.895522	0.8321	0.869176	0.845521	0.886447	0.285486	0.972785
['SHCBP1', 'SNRNP48']	PerixPeri	1.49083	0.711693	1.65199	0.880931	0.806655	0.84159	0.83685	0.879913	0.321135	0.994368
['PRKD2', 'RABEP2']	CorexPeri	1.24234	0.757569	1.4551	0.910551	0.843524	0.873405	0.877922	0.902214	0.214818	0.994855
['APRT', 'TBK1']	CorexCore	0.562745	1.2561	1.3764	0.890452	0.854793	0.846993	0.866036	0.866466	0.348714	0.97801
['DLAT', 'GABPB1']	CorexCore	1.69458	0.273432	1.71649	0.896488	0.847008	0.870529	0.85339	0.875589	0.792212	0.980312
['NR1H3', 'TPMT']	CorexCore	0.834486	1.45011	1.67308	0.896918	0.833419	0.844732	0.875955	0.88648	0.239982	0.964355
['CHP1', 'METTL2A']	PerixPeri	1.3452	0.692103	1.5128	0.899924	0.847787	0.863852	0.868647	0.894628	0.288617	0.99448
['AP5Z1', 'RXRA']	CorexPeri	1.1791	0.911622	1.49041	0.901029	0.83918	0.872286	0.857709	0.886977	0.111736	0.983289
['COPA', 'LHX8']	CorexCore	1.4884	0.478877	1.56354	0.886924	0.831786	0.856	0.844086	0.876825	0.492494	0.986083
['DEF6', 'XRCC6']	CorexPeri	1.04852	1.05274	1.48582	0.901472	0.844178	0.867018	0.866745	0.889754	0.00174178	0.999685
['EPS8L1', 'SPIB']	CorexPeri	1.4879	0.0738677	1.48974	0.948502	0.810223	0.948255	0.805674	0.956803	1.30412	0.849639
['NTRK1', 'SUMO2']	CorexPeri	1.65262	0.303992	1.68035	0.897784	0.836211	0.865079	0.859483	0.866612	0.735312	0.993531
['MRPL44', 'TBC1D5']	PerixPeri	1.04588	1.04806	1.48064	0.89905	0.846811	0.859974	0.869554	0.889824	0.000903568	0.988984
['BAG1', 'TFDP2']	PerixPeri	1.02621	0.6748	1.2282	0.890773	0.850897	0.874473	0.845246	0.854673	0.182063	0.966578
['KDM5A', 'KMT2A']	CorexCore	1.4736	0.145542	1.48077	0.89295	0.780913	0.879359	0.791864	0.884122	1.00539	0.900501
['DEPDC5', 'UBAC2']	PerixPeri	1.04554	1.0416	1.47583	0.899297	0.84457	0.869866	0.85767	0.888449	0.00163669	0.985979
['CHAC1', 'SUZ12']	CorexPeri	0.968342	0.958446	1.36246	0.905815	0.844309	0.859172	0.882078	0.898603	0.0044613	0.974032
['FBXO5', 'UTP23']	PerixPeri	0.896482	0.912084	1.2789	0.883349	0.83927	0.843875	0.852563	0.85894	0.00749353	0.989809
['LAMTOR2', 'SHKBP1']	CorexCore	1.20149	0.745268	1.41386	0.902178	0.857585	0.864651	0.873851	0.892514	0.207408	0.989472
['SLC39A11', 'TRIM56']	HSPxPeri	1.63612	0.162147	1.64414	0.896014	0.852044	0.872604	0.8533	0.859664	1.00391	0.977878
['MAP1B', 'TMEM69']	PerixPeri	1.45358	0.520581	1.54398	0.907229	0.845663	0.868547	0.87542	0.885377	0.445949	0.99215
['ADCY3', 'RPL38']	PerixPeri	0.695246	1.30155	1.4756	0.900761	0.847311	0.872695	0.860327	0.886518	0.272322	0.985828
['EPCAM', 'NHLRC2']	CorexPeri	1.53873	0.226771	1.55535	0.903493	0.824059	0.892964	0.822442	0.907095	0.831575	0.921024
['ADA', 'STK38']	CorexCore	0.953416	1.11465	1.46678	0.898989	0.826547	0.852833	0.867179	0.905923	0.0678575	0.983457
['EEF1AKMT1', 'MYBL2']	CorexPeri	0.988561	0.665947	1.19195	0.901351	0.792675	0.872018	0.839655	0.864781	0.171564	0.962887
['DPH5', 'R3HDM2']	PerixPeri	1.6917	0.355566	1.72867	0.888531	0.827547	0.849644	0.853051	0.866952	0.677404	0.996006
['EIF4H', 'PRKCB']	HSPxPeri	1.57539	0.381334	1.62088	0.914788	0.87114	0.890655	0.879908	0.906214	0.616082	0.987934
['LIN9', 'RTF1']	PerixPeri	1.45831	0.527647	1.55083	0.895495	0.845571	0.855628	0.867485	0.871705	0.441507	0.986332
['COPS6', 'PPT2']	PerixPeri	1.27681	0.61025	1.41515	0.905139	0.866035	0.877654	0.871918	0.895631	0.320619	0.993465
['CCDC28B', 'FADD']	CorexPeri	1.19378	0.704311	1.38606	0.891217	0.852133	0.856865	0.861641	0.879701	0.229159	0.994457
['BANF1', 'NFKB2']	CorexCore	1.50848	-0.0344774	1.50888	0.943782	0.871493	0.942436	0.856163	0.938369		0.908457
['GRK6', 'RAB27A']	CorexCore	0.978444	0.994557	1.39517	0.908222	0.850891	0.876079	0.872026	0.905177	0.00709369	0.995373
['CARD11', 'SMARCAL1']	CorexCore	1.25941	0.659157	1.42148	0.905692	0.856962	0.886059	0.857465	0.894945	0.281177	0.967728
['NIF3L1', 'USP5']	PerixPeri	1.30944	0.700856	1.4852	0.901214	0.827491	0.870388	0.853601	0.89307	0.271456	0.980713
['DPH5', 'DTD2']	PerixPeri	1.35151	0.690106	1.5175	0.89078	0.827224	0.852411	0.853347	0.878357	0.291902	0.998902
['FLI1', 'TARDBP']	CorexCore	0.157088	1.20253	1.21274	0.960234	0.860522	0.859332	0.957147	0.952762	0.883952	0.897807
['PNP', 'SIN3A']	CorexCore	1.30381	0.692739	1.47642	0.906108	0.849917	0.876477	0.869239	0.897077	0.274644	0.991742
['MAPK14', 'YY1']	CorexCore	1.21687	0.114066	1.2222	0.908303	0.640685	0.90703	0.684562	0.912617	1.02809	0.754729
['CYB561D2', 'PRKAR1A']	CorexPeri	1.31252	0.70022	1.48762	0.903946	0.83981	0.877785	0.855905	0.908209	0.272872	0.975074
['RAG1', 'UBE2L6']	CorexCore	0.801397	1.00695	1.28693	0.888551	0.860406	0.867504	0.848487	0.881055	0.0991592	0.978078
['DAP', 'NLRP1']	HSPxCore	0.718626	1.26834	1.45778	0.906125	0.854213	0.870828	0.875302	0.892664	0.246734	0.994888
['PDHB', 'SLC7A5']	PerixPeri	0.019868	1.84015	1.84025	0.880169	0.776348	0.795203	0.858695	0.841255	1.9667	0.92606
['DPH5', 'MOG']	CorexPeri	0.357649	1.31879	1.36642	0.904056	0.854617	0.845234	0.889843	0.902479	0.566717	0.949869
['LITAF', 'SH2D3A']	CorexPeri	1.94886	-0.243353	1.964	0.919471	0.875343	0.914394	0.855372	0.91029		0.935453
['AGPAT4', 'HK2']	CorexPeri	0.297039	1.22924	1.26462	0.871958	0.78745	0.779157	0.859567	0.846083	0.616823	0.906453
['BACH1', 'RAB27A']	CorexCore	0.822335	1.26447	1.50835	0.894723	0.847429	0.858082	0.865033	0.884225	0.186861	0.991965
['CASP8', 'OSTF1']	CorexCore	1.50924	0.479308	1.58352	0.900416	0.842773	0.87037	0.859638	0.890672	0.498142	0.987669
['MPZ', 'RFXANK']	CorexPeri	1.44302	0.38304	1.49299	0.919191	0.896726	0.902698	0.885526	0.907594	0.576028	0.980977
['ALG12', 'CASP10']	CorexCore	0.815376	1.15452	1.41342	0.902964	0.853378	0.866211	0.875361	0.887098	0.151045	0.989548
['ADCY3', 'NME3']	PerixPeri	1.52519	0.456811	1.59214	0.901971	0.85879	0.869718	0.872511	0.880999	0.523589	0.996799
['RBPJ', 'TNPO3']	CorexCore	0.942415	1.0212	1.3896	0.895833	0.798731	0.849488	0.855875	0.883809	0.0348672	0.992538
['CES2', 'UBAC2']	PerixPeri	1.03491	1.04126	1.46809	0.905739	0.854194	0.867094	0.877677	0.891074	0.00265507	0.987942
['ELMO1', 'SLC39A11']	HSPxPeri	1.58983	0.337502	1.62526	0.901587	0.867495	0.876621	0.867614	0.881598	0.673075	0.989726
['DAP', 'DBP']	HSPxPeri	0.834724	0.949824	1.26449	0.891008	0.841235	0.856573	0.858215	0.854961	0.0561004	0.998087
['RNF208', 'SLC25A5']	PerixPeri	0.14762	1.72055	1.72687	0.890389	0.833484	0.832595	0.871138	0.875541	1.06652	0.955756
['SLC7A1', 'TFRC']	CorexPeri	1.96391	-0.110822	1.96704	0.883466	0.761214	0.873764	0.761119	0.874032		0.87108
['NADK', 'RBM38']	CorexCore	0.373093	1.63595	1.67796	0.889462	0.828395	0.843827	0.859866	0.869167	0.641954	0.981346
['LIMS1', 'MAP3K1']	PerixPeri	1.40848	0.413733	1.46799	0.891103	0.812629	0.870631	0.823334	0.892296	0.532031	0.945675
['CD226', 'HSPA4L']	PerixPeri	1.1155	0.786565	1.36492	0.908165	0.859046	0.884299	0.86758	0.895738	0.151734	0.981093
['EML2', 'RORC']	CorexPeri	0.442756	1.43743	1.50407	0.860413	0.702621	0.759225	0.834709	0.859536	0.511422	0.909568
['NMI', 'RUNX2']	CorexCore	0.55326	1.1675	1.29196	0.925886	0.847711	0.874244	0.903474	0.917949	0.32433	0.967647
['PELO', 'PHLDA2']	PerixPeri	0.919845	1.07545	1.41517	0.89938	0.86057	0.871044	0.865307	0.881175	0.0678737	0.993414
['ATF6', 'KDM5A']	CorexCore	0.837159	0.771872	1.13869	0.905923	0.810415	0.869563	0.862033	0.880252	0.0352628	0.99134
['CHD8', 'NCKAP1L']	CorexPeri	0.707825	1.08236	1.29326	0.896043	0.862564	0.860739	0.869901	0.881437	0.184445	0.989468
['ERI1', 'IGSF3']	PerixPeri	0.643742	1.19058	1.35347	0.906093	0.870797	0.86793	0.884047	0.888941	0.267046	0.981769
['PMP22', 'TNPO3']	CorexCore	1.1959	0.843797	1.46362	0.901092	0.846222	0.881949	0.852292	0.898836	0.151457	0.966374
['ACD', 'NR6A1']	PerixPeri	0.84242	0.922421	1.24921	0.909552	0.832456	0.87795	0.872964	0.892241	0.0394004	0.994321
['BCL11A', 'TMEM123']	PerixPeri	0.718177	0.92231	1.16895	0.87507	0.85653	0.844374	0.845989	0.867836	0.108646	0.998091
['ISOC1', 'STK17B']	CorexPeri	0.883417	1.25433	1.5342	0.894504	0.811859	0.839755	0.867103	0.899126	0.152246	0.96846
['GFI1', 'POLD4']	CorexCore	-0.00763337	1.90435	1.90436	0.913905	0.860319	0.857355	0.900281	0.909626		0.95232
['CRYAB', 'YY1']	CorexCore	1.48988	0.256865	1.51186	0.922748	0.872082	0.911721	0.869457	0.907152	0.763445	0.953644
['MGAT1', 'MYBL2']	CorexCore	0.939804	0.732801	1.19173	0.904874	0.820996	0.874763	0.860841	0.872331	0.108051	0.984084
['ANKMY1', 'CHORDC1']	PerixPeri	1.37222	0.61452	1.50354	0.901698	0.845688	0.87032	0.863278	0.88831	0.348888	0.991908
['STK38', 'TP73']	CorexCore	1.2395	-0.048204	1.24044	0.983305	0.852506	0.983545	0.843483	0.984177		0.857595
['CD226', 'SASS6']	PerixPeri	0.660146	1.17655	1.3491	0.926654	0.873732	0.881034	0.911246	0.911849	0.250971	0.966846
['POU2AF1', 'SIN3A']	CorexCore	1.08475	1.0053	1.47896	0.896111	0.833197	0.856749	0.860422	0.891024	0.0330344	0.995731
['MARCH6', 'PRKCB']	HSPxPeri	1.68402	0.316434	1.71349	0.902646	0.87265	0.889762	0.856937	0.902104	0.726064	0.963108
['DPH5', 'KIAA1143']	PerixPeri	0.4955	1.47374	1.55481	0.886451	0.851088	0.846564	0.861523	0.868587	0.473376	0.982636
['ADCY3', 'ZNF470']	PerixPeri	0.737818	1.26522	1.46464	0.899242	0.847277	0.871562	0.86015	0.891195	0.234218	0.986906
['CLPTM1L', 'POU5F1B']	PerixPeri	0.998479	0.921992	1.35905	0.89742	0.856479	0.8703	0.859299	0.897185	0.0346118	0.98736
['TYMP', 'VDR']	CorexCore	0.890466	1.12783	1.43698	0.893396	0.813297	0.845468	0.861774	0.881826	0.102624	0.981078
['CTSZ', 'LMX1B']	CorexCore	1.45439	0.493125	1.53572	0.897849	0.817738	0.874423	0.838487	0.883524	0.469725	0.958903
['HELLS', 'KMT2A']	CorexCore	1.72784	0.115654	1.73171	0.878795	0.789866	0.856494	0.800177	0.857099	1.17434	0.934247
['LIG4', 'RNASEH2A']	CorexCore	1.58269	0.395475	1.63135	0.895154	0.83493	0.86312	0.852622	0.874345	0.602277	0.987837
['DPH2', 'EPB41L5']	PerixPeri	0.635661	1.2907	1.43874	0.892204	0.858023	0.855883	0.86441	0.885166	0.307599	0.990135
['AK2', 'HAUS8']	CorexPeri	1.04118	0.981707	1.43102	0.909864	0.859186	0.876277	0.879558	0.894758	0.0255457	0.99627
['DOCK2', 'TMEM186']	CorexPeri	1.04437	1.04792	1.47947	0.891537	0.855915	0.854346	0.86505	0.879856	0.00147335	0.987627
['PRKAR2A', 'RINT1']	PerixPeri	0.8773	1.08894	1.39837	0.903644	0.852215	0.871985	0.868466	0.898942	0.0938566	0.995964
['NEDD1', 'RELT']	PerixPeri	1.3588	0.490763	1.44471	0.89757	0.866523	0.88028	0.853352	0.888697	0.442285	0.96941
['NVL', 'SHROOM1']	PerixPeri	0.911118	1.03205	1.37669	0.911321	0.845625	0.867694	0.881976	0.909254	0.054127	0.983807
['CDKN1C', 'ZNF514']	PerixPeri	0.76598	1.21265	1.43431	0.906372	0.860831	0.863052	0.88491	0.899019	0.199518	0.975299
['MRPL20', 'TTC7A']	CorexPeri	1.50119	0.421576	1.55926	0.89583	0.868638	0.86213	0.872136	0.866702	0.551559	0.988527
['IRF1', 'SMARCB1']	CorexCore	0.709107	0.650149	0.962043	0.856171	0.821171	0.844901	0.814446	0.81112	0.0376987	0.963954
['CADM4', 'RBX1']	PerixPeri	1.27245	0.647739	1.42783	0.906887	0.868554	0.868765	0.885012	0.893209	0.293241	0.981642
['PRKCB', 'TYMS']	HSPxCore	1.5591	0.438993	1.61973	0.914548	0.865684	0.891245	0.875328	0.907729	0.550417	0.98214
['HPCAL1', 'NANOGNB']	PerixPeri	0.255804	1.69196	1.71119	0.903308	0.864327	0.859424	0.883327	0.892072	0.820483	0.97294
['CLPX', 'RAB32']	CorexPeri	1.28398	0.714722	1.4695	0.905575	0.847305	0.869346	0.87377	0.89836	0.254421	0.994937
['EMP3', 'LCP1']	CorexCore	1.49006	0.366552	1.53448	0.896346	0.849431	0.876505	0.842043	0.883173	0.609068	0.960682
['ARPC2', 'LDHA']	CorexCore	0.482454	1.35822	1.44136	0.894652	0.837709	0.854227	0.861874	0.882302	0.449514	0.991129
['AZIN1', 'ZNF582']	PerixPeri	0.38569	1.19841	1.25895	0.925351	0.849818	0.853386	0.9132	0.90086	0.492368	0.9345
['CRYZL1', 'NSMCE2']	PerixPeri	1.44825	0.550184	1.54923	0.896543	0.848176	0.861114	0.865282	0.881431	0.420335	0.995183
['RNASEH1', 'USP15']	CorexCore	0.406888	1.5911	1.6423	0.891521	0.827529	0.848378	0.856664	0.875904	0.592223	0.990328
['IRF4', 'NR1H3']	CorexCore	1.42007	0.204412	1.43471	0.937446	0.874043	0.928637	0.875007	0.920664	0.841803	0.942249
['RHOG', 'SOCS3']	CorexCore	0.926402	1.02531	1.38184	0.90189	0.848148	0.872542	0.864322	0.899673	0.0440574	0.990579
['QRICH1', 'UBAC2']	PerixPeri	0.696099	1.13693	1.3331	0.897942	0.874547	0.865701	0.87381	0.86315	0.213062	0.99072
['FOXE1', 'LHX8']	CorexCore	1.18318	0.926017	1.50247	0.896229	0.826627	0.863879	0.851114	0.885552	0.106432	0.985223
['CD226', 'DCAF15']	PerixPeri	1.61242	0.182822	1.62275	0.907633	0.841993	0.886686	0.854571	0.894012	0.94545	0.963781
['COA1', 'SDE2']	PerixPeri	1.25175	0.681598	1.42529	0.897124	0.832455	0.872196	0.846071	0.89823	0.263989	0.970046
['PKMYT1', 'PRKCB']	HSPxPeri	1.79044	0.156075	1.79723	0.914693	0.865777	0.898275	0.867968	0.905304	1.05963	0.966261
['SNRPB', 'UBTF']	CorexCore	0.958502	0.850291	1.2813	0.898141	0.861436	0.861802	0.875682	0.881138	0.0520254	0.98415
['PPP3CC', 'THADA']	PerixPeri	0.748057	1.13173	1.35661	0.898465	0.84178	0.857676	0.867648	0.887055	0.179808	0.988507
['ILKAP', 'PELI1']	PerixPeri	0.879565	1.00738	1.33733	0.897166	0.837027	0.865977	0.856251	0.893579	0.0589244	0.988769
['IFITM1', 'TBX19']	CorexCore	1.38491	0.1385	1.39182	0.941988	0.864397	0.942391	0.844632	0.934618	0.999973	0.896265
['DCUN1D1', 'PRKCB']	HSPxPeri	1.27327	0.72393	1.46468	0.91261	0.853677	0.891987	0.867943	0.910717	0.245225	0.973044
['PML', 'STIM1']	CorexCore	1.39705	0.531754	1.49483	0.9087	0.872415	0.886248	0.872752	0.899775	0.419503	0.984772
['GPHN', 'TMC6']	CorexCore	1.09548	0.852714	1.38823	0.906274	0.854842	0.871271	0.873507	0.887562	0.108799	0.99744
['NADK', 'PCDHA3']	CorexPeri	0.254225	1.5265	1.54752	0.913734	0.869782	0.85196	0.904447	0.924294	0.778478	0.941968
['IMPDH1', 'SNRPE']	CorexCore	0.351242	1.63624	1.67351	0.905334	0.828435	0.852195	0.879205	0.898005	0.66824	0.969279
['SLC9A6', 'STIM1']	CorexPeri	1.3487	0.624212	1.48615	0.900837	0.852755	0.860808	0.87364	0.886807	0.334583	0.985312
['PAX8', 'RAD51D']	CorexPeri	1.33387	0.201294	1.34897	0.934229	0.858709	0.928185	0.853558	0.92306	0.821281	0.919598
['CYBA', 'FCGR2A']	CorexCore	1.44378	0.382634	1.49362	0.901345	0.868326	0.883832	0.858939	0.883271	0.576717	0.971836
['DIS3L', 'TBPL2']	PerixPeri	0.562659	1.43738	1.54359	0.90123	0.848912	0.862444	0.872369	0.897696	0.407327	0.988623
['DEF6', 'HAX1']	CorexCore	1.03041	1.03084	1.45752	0.903985	0.859755	0.865766	0.877135	0.892561	0.000179035	0.987038
['DPH5', 'TYMS']	CorexPeri	0.583771	1.40157	1.51828	0.902392	0.850538	0.861655	0.875583	0.892929	0.380372	0.984092
['CMC2', 'MAML2']	HSPxPeri	-0.0512923	1.07773	1.07895	0.851586	0.469221	0.458032	0.85414	0.848463		0.536249
['TEFM', 'TGIF2LY']	PerixPeri	0.0558651	1.67909	1.68002	0.921544	0.872701	0.868387	0.910344	0.909755	1.47793	0.953911
['NR1H3', 'STIM1']	CorexCore	1.23101	0.904822	1.52777	0.907741	0.858024	0.880473	0.870696	0.896321	0.133698	0.988896
['SLC15A4', 'ZBTB17']	CorexCore	0.905022	0.911812	1.2847	0.895505	0.817497	0.85692	0.856125	0.90888	0.00324584	0.999072
['INSIG1', 'IPO9']	PerixPeri	1.13906	0.90759	1.45643	0.897906	0.834552	0.86906	0.852588	0.890423	0.0986565	0.981046
['ACSL1', 'IMPDH1']	CorexCore	1.56326	0.419802	1.61864	0.888345	0.832688	0.852585	0.851922	0.865284	0.570985	0.999223
['ARL6IP5', 'RAB27A']	CorexPeri	1.04659	1.04153	1.47653	0.904828	0.846681	0.875983	0.864712	0.899497	0.00210559	0.987133
['MAML2', 'VDR']	HSPxCore	0.0084632	0.99538	0.995416	0.808067	0.487822	0.460852	0.80558	0.751913	2.07045	0.572074
['DAP', 'LRRC23']	HSPxPeri	1.42396	0.623607	1.55452	0.89074	0.850918	0.856844	0.859103	0.862558	0.358585	0.99737
['DBF4', 'PRKCB']	HSPxPeri	1.7197	0.269265	1.74066	0.900332	0.850361	0.885552	0.846072	0.891623	0.805274	0.955418
['SCRT2', 'SLC39A11']	HSPxPeri	1.19404	0.79354	1.43368	0.903377	0.854606	0.874576	0.863361	0.897294	0.177449	0.987177
['PAX4', 'SDC3']	CorexPeri	1.23581	0.55214	1.35355	0.906316	0.885683	0.891411	0.867969	0.881865	0.349903	0.973703
['POLG2', 'ZNF25']	PerixPeri	0.591704	1.40167	1.52144	0.90557	0.840184	0.870368	0.868575	0.889687	0.374541	0.99794
['OTUD7B', 'PPA1']	PerixPeri	0.688064	1.26042	1.436	0.896264	0.837575	0.840722	0.877579	0.892618	0.262888	0.958002
['CHMP1B', 'MTM1']	PerixPeri	1.29624	0.702674	1.47445	0.910183	0.848574	0.873689	0.878187	0.899116	0.265933	0.994877
['CTAG2', 'PTPN23']	PerixPeri	0.699793	1.01265	1.23093	0.883709	0.825432	0.828567	0.861997	0.859448	0.160492	0.961218
['PSMC3IP', 'SIX2']	CorexPeri	-0.0056118	1.60052	1.60053	0.937713	0.879744	0.874894	0.930542	0.926408		0.940198
['SIN3A', 'TCF4']	CorexCore	1.01945	0.642457	1.205	0.915024	0.838917	0.886209	0.877763	0.894098	0.200523	0.990469
['ASB13', 'NF1']	PerixPeri	1.46787	0.539709	1.56395	0.896073	0.838443	0.871745	0.845108	0.888707	0.434528	0.969445
['LEMD3', 'UNG']	CorexCore	0.701874	1.2539	1.43698	0.906278	0.856171	0.870088	0.878717	0.891878	0.252004	0.99018
['LONP2', 'WDR83']	PerixPeri	1.04521	1.03563	1.47139	0.902359	0.847506	0.8736	0.86064	0.891481	0.00400166	0.985165
['CYTH1', 'LHX3']	CorexCore	1.56128	0.228772	1.57795	0.905508	0.866071	0.879072	0.871544	0.882624	0.834077	0.991437
['RAI1', 'ZNF407']	PerixPeri	1.26043	0.745051	1.46417	0.900337	0.842558	0.864863	0.866151	0.896242	0.228334	0.998513
['ARRB2', 'LARP7']	CorexCore	1.01124	1.01708	1.43424	0.898079	0.834314	0.870882	0.850152	0.892115	0.00249732	0.976196
['MAML2', 'PSME1']	HSPxCore	-0.00847545	1.03661	1.03665	0.835314	0.464417	0.452117	0.836811	0.837996		0.540285
['CD53', 'STAT2']	CorexCore	0.39279	1.0855	1.15438	0.893379	0.730583	0.780592	0.900324	0.914151	0.441469	0.867013
['GNB4', 'RPS23']	PerixPeri	1.40178	0.575194	1.5152	0.899597	0.83931	0.865135	0.862839	0.882836	0.386866	0.997346
['BCL10', 'NTRK1']	CorexCore	1.04875	1.06107	1.49189	0.9017	0.833711	0.855509	0.872396	0.895574	0.00507387	0.980643
['CEP104', 'ZNF620']	PerixPeri	0.70073	1.25271	1.43537	0.904376	0.859399	0.869885	0.876272	0.895367	0.252299	0.992711
['CD68', 'ISG15']	CorexCore	1.77002	0.174663	1.77862	0.897907	0.823585	0.87267	0.842197	0.871089	1.00578	0.96508
['DPH5', 'GPSM3']	CorexPeri	0.554496	1.41439	1.5192	0.90668	0.853897	0.868151	0.881458	0.894729	0.40667	0.984903
['DTD1', 'YIPF1']	PerixPeri	0.307199	1.66006	1.68824	0.893157	0.857475	0.851874	0.870326	0.873543	0.732704	0.978799
['DAP', 'TTC14']	HSPxPeri	1.36166	0.631109	1.5008	0.895082	0.843985	0.857765	0.865341	0.865918	0.333963	0.991246
['ATP13A1', 'CD3D']	CorexPeri	1.34497	0.547877	1.45227	0.904241	0.852913	0.878023	0.862648	0.897007	0.390028	0.982489
['PIP4K2B', 'XIAP']	PerixPeri	0.653321	1.34298	1.49346	0.895936	0.843069	0.850781	0.870158	0.884261	0.312942	0.977731
['RTF1', 'ZFP37']	PerixPeri	0.683185	1.28677	1.45689	0.882303	0.850637	0.849806	0.849434	0.867766	0.274963	0.999563
['DPH5', 'XRCC4']	CorexPeri	0.545912	1.40922	1.51127	0.898527	0.856589	0.862956	0.870169	0.880895	0.411857	0.991711
['EPHX2', 'SYNCRIP']	PerixPeri	0.94573	0.980801	1.36249	0.900218	0.857304	0.867787	0.868368	0.894281	0.0158141	0.999331
['CHP1', 'COX14']	PerixPeri	0.563577	1.44928	1.555	0.902521	0.844645	0.866075	0.869131	0.893326	0.4102	0.996483
['NFKB1', 'TMEM41A']	CorexPeri	1.04902	0.666227	1.2427	0.911896	0.838495	0.885126	0.864633	0.895015	0.19716	0.976847
['MCM9', 'WRAP73']	PerixPeri	0.539939	1.42042	1.51959	0.903506	0.858041	0.863343	0.880865	0.888568	0.420073	0.980108
['PILRB', 'SPATA24']	PerixPeri	0.607318	1.01668	1.18426	0.93777	0.837702	0.878332	0.914294	0.924404	0.223769	0.960667
['CD226', 'TM4SF19']	PerixPeri	1.52472	0.325512	1.55908	0.903307	0.869557	0.884746	0.861883	0.890755	0.670624	0.974159
['PARK7', 'RPS23']	HSPxPeri	1.15097	0.851621	1.43178	0.889361	0.840615	0.855217	0.854156	0.876602	0.130817	0.998759
['RARA', 'TMEM175']	CorexPeri	0.712037	1.31288	1.49353	0.905481	0.840553	0.861323	0.878607	0.888059	0.265722	0.980328
['DAP', 'HIRIP3']	HSPxPeri	0.551534	1.21197	1.33157	0.911332	0.864237	0.856156	0.898323	0.895014	0.34192	0.95306
['CEP89', 'RTF1']	PerixPeri	0.460296	1.52962	1.59737	0.899494	0.855519	0.855378	0.877258	0.887309	0.521546	0.975058
['HUWE1', 'ZFAT']	PerixPeri	0.465326	1.43772	1.51114	0.902224	0.860348	0.857026	0.881663	0.89647	0.489916	0.972056
['CD226', 'FLOT1']	PerixPeri	1.57766	0.262706	1.59938	0.903229	0.864959	0.88906	0.854004	0.886214	0.778542	0.96057
['LRRC47', 'STXBP6']	PerixPeri	0.249459	1.60799	1.62723	0.904199	0.85899	0.862007	0.881855	0.891969	0.809284	0.977492
['CHP1', 'ZNF551']	PerixPeri	0.558049	1.45365	1.55709	0.903441	0.839518	0.867134	0.866945	0.894449	0.415788	0.999782
['SMARCA4', 'TBK1']	CorexCore	0.713406	1.12079	1.32858	0.896955	0.859312	0.858632	0.871038	0.881152	0.196187	0.985757
['DNAJC11', 'UBAC2']	PerixPeri	0.897219	1.07014	1.3965	0.898436	0.854634	0.866662	0.86521	0.88191	0.0765428	0.998325
['ANTKMT', 'PRKCB']	HSPxPeri	1.69049	0.30019	1.71693	0.908892	0.850395	0.892316	0.855349	0.895528	0.750616	0.958571
['PRKCB', 'SDHC']	HSPxPeri	1.63547	0.376501	1.67825	0.912336	0.855128	0.892921	0.865043	0.903739	0.637876	0.96878
['NUP62', 'TSHZ2']	PerixPeri	1.91672	-0.0362201	1.91707	0.895852	0.800743	0.875418	0.817222	0.878243		0.933521
['DCLRE1C', 'TARDBP']	CorexCore	0.685391	1.29433	1.4646	0.909966	0.855777	0.881268	0.874034	0.902984	0.276106	0.991791
['CTSZ', 'TBX1']	CorexPeri	0.468991	1.56994	1.63849	0.911313	0.833956	0.860357	0.885729	0.901105	0.524718	0.971355
['SLC39A11', 'ZNF205']	HSPxPeri	1.6549	0.223287	1.6699	0.896125	0.844772	0.872438	0.850624	0.879037	0.86991	0.974996
['ARL6IP5', 'MAML2']	HSPxPeri	-0.0379221	1.06888	1.06955	0.840956	0.462962	0.454924	0.841404	0.823419		0.540672
['FBXO17', 'PPTC7']	PerixPeri	1.15892	0.830654	1.42586	0.907013	0.846587	0.872141	0.872465	0.902702	0.144633	0.999629
['CREB3L2', 'EMP3']	CorexCore	0.828867	0.941714	1.25453	0.913089	0.854607	0.877336	0.881324	0.880692	0.0554341	0.995475
['DAP', 'VAT1']	HSPxPeri	1.44596	0.556269	1.54927	0.900554	0.835229	0.858387	0.870763	0.874964	0.414872	0.985787
['CREB1', 'ZBTB9']	CorexPeri	1.15806	0.666165	1.336	0.918207	0.855491	0.898266	0.867788	0.90062	0.24015	0.96607
['CHP1', 'LAMTOR4']	PerixPeri	0.529513	1.45711	1.55034	0.904661	0.846612	0.870618	0.869401	0.892475	0.439614	0.998602
['SDHAF2', 'SLC39A11']	HSPxPeri	1.56466	0.382284	1.61068	0.905185	0.838052	0.878459	0.85905	0.895482	0.612033	0.977905
['RP9', 'ZFP64']	CorexPeri	2.05848	-0.115275	2.0617	0.876353	0.788742	0.862702	0.785096	0.853011		0.910044
['NUP62', 'UBAC2']	PerixPeri	1.03873	1.04075	1.47042	0.901029	0.851661	0.867081	0.867091	0.885131	0.000844525	0.999989
['AAK1', 'UBAC2']	PerixPeri	0.826531	1.10223	1.37771	0.905904	0.856178	0.863016	0.882253	0.900607	0.125015	0.978196
['LIG4', 'ZHX1']	CorexPeri	1.75092	0.189081	1.7611	0.891133	0.81421	0.873872	0.818954	0.882473	0.966618	0.937156
['GATA1', 'ISG15']	CorexPeri	0.903396	0.988977	1.33948	0.886258	0.79305	0.843906	0.842701	0.86641	0.039308	0.998572
['HSD17B11', 'SOCS4']	CorexPeri	1.11701	0.850182	1.40375	0.908395	0.85037	0.876346	0.872748	0.901702	0.118546	0.995894
['DOCK8', 'ZBED3']	CorexPeri	0.134391	1.69376	1.69909	0.917284	0.871312	0.865866	0.905439	0.911762	1.10048	0.956294
['DOCK8', 'RAB27A']	CorexCore	1.00091	1.02364	1.43167	0.897978	0.851089	0.863055	0.867532	0.890664	0.00975259	0.99484
['E2F3', 'UNG']	CorexCore	0.559219	1.04193	1.18252	0.920078	0.848522	0.871799	0.899627	0.883507	0.270258	0.969067
['KIF16B', 'RECQL5']	PerixPeri	1.33184	0.355836	1.37855	0.874304	0.831175	0.843696	0.833675	0.85967	0.573201	0.988122
['ADORA2B', 'DPH5']	PerixPeri	0.331407	1.57966	1.61405	0.892935	0.84587	0.841853	0.872838	0.87887	0.678203	0.964501
['ATL3', 'ZDHHC16']	PerixPeri	1.30078	0.600741	1.4328	0.912503	0.847201	0.883536	0.872675	0.901599	0.335517	0.987708
['CTSS', 'TFRC']	CorexCore	1.32845	0.650338	1.47909	0.904956	0.857363	0.870485	0.875399	0.892163	0.310206	0.994387
['GCM1', 'SAMHD1']	CorexCore	1.31756	0.225209	1.33667	0.938278	0.85313	0.931116	0.854933	0.929175	0.767185	0.918181
['HYAL2', 'SSH2']	CorexCore	0.745624	1.0757	1.30885	0.897272	0.773054	0.836897	0.857647	0.90959	0.159172	0.975805
['PPHLN1', 'SLC25A23']	PerixPeri	1.52049	0.482985	1.59536	0.898515	0.844642	0.879226	0.847763	0.891915	0.498051	0.964215
['CD226', 'DDX51']	PerixPeri	1.47669	0.363875	1.52086	0.90324	0.866323	0.879685	0.866342	0.880636	0.608336	0.984832
['RBPJ', 'SLC39A11']	HSPxCore	1.04052	0.863506	1.35216	0.904899	0.808253	0.871794	0.851889	0.895429	0.0809851	0.977167
['NOTUM', 'PHF20L1']	PerixPeri	1.16418	0.832097	1.43098	0.905836	0.857161	0.885148	0.862831	0.90169	0.145848	0.974787
['CYBA', 'TGFB1']	CorexCore	1.04288	1.02592	1.46291	0.909303	0.846375	0.882093	0.868798	0.902903	0.00712305	0.984928
['CARD11', 'NR1H3']	CorexCore	1.06425	1.08437	1.51937	0.913492	0.856826	0.87893	0.884429	0.909853	0.00813582	0.993782
['BATF3', 'TBX21']	CorexCore	0.20245	1.41716	1.43155	0.887539	0.655635	0.688348	0.906273	0.922823	0.845102	0.759537
['MGAT1', 'MYD88']	CorexCore	1.06474	0.810215	1.33795	0.893176	0.852574	0.86088	0.861274	0.887272	0.118642	0.999543
['ADCY3', 'CCZ1']	PerixPeri	0.718728	1.26544	1.4553	0.901364	0.848333	0.869595	0.865633	0.887464	0.245677	0.995443
['IRF4', 'PATZ1']	CorexCore	1.09199	0.521192	1.20999	0.932317	0.816196	0.912083	0.853187	0.916038	0.321221	0.935427
['KLHL7', 'PSEN1']	CorexCore	0.507914	1.43228	1.51967	0.905145	0.846537	0.854979	0.884858	0.894228	0.450239	0.966233
['CDKN2AIP', 'TARSL2']	PerixPeri	1.88465	0.0879769	1.88671	0.900125	0.815491	0.881851	0.829564	0.892301	1.33086	0.940708
['RTF1', 'SCAP']	PerixPeri	0.777364	1.18561	1.41774	0.894474	0.861233	0.854176	0.872977	0.884602	0.183319	0.978464
['STX1B', 'TRAF3IP2']	CorexCore	1.05067	1.05387	1.48814	0.904616	0.845933	0.870576	0.868309	0.898581	0.00131979	0.997396
['BLOC1S1', 'RORC']	CorexPeri	0.262609	1.51987	1.54239	0.876606	0.724053	0.75126	0.868856	0.879976	0.762499	0.864655
['EPN1', 'TRNT1']	CorexPeri	0.461433	1.54455	1.61201	0.894753	0.836085	0.858252	0.858509	0.865758	0.524695	0.999701
['GTF2F2', 'KDELR1']	PerixPeri	0.678286	1.26408	1.43456	0.898664	0.845533	0.862578	0.865591	0.89142	0.270362	0.996519
['ADCY3', 'LIME1']	PerixPeri	0.610235	1.36734	1.49733	0.89392	0.837853	0.863974	0.851787	0.878982	0.350379	0.985894
['PPP1R15B', 'SPPL2A']	PerixPeri	1.19729	0.779496	1.42867	0.900063	0.854055	0.876877	0.857847	0.895849	0.186384	0.978298
['MTMR2', 'VKORC1L1']	PerixPeri	1.11788	0.886093	1.42647	0.907433	0.84752	0.878121	0.868859	0.898591	0.100916	0.989453
['COX5B', 'GMEB2']	CorexPeri	1.6842	-0.108041	1.68766	0.939396	0.867686	0.939167	0.84657	0.950708		0.901406
['HK2', 'UBAC2']	CorexPeri	1.25366	0.272495	1.28293	0.885041	0.780002	0.874746	0.78299	0.889914	0.66282	0.895105
['BAZ1B', 'PARK7']	HSPxPeri	0.695901	1.2634	1.44238	0.901408	0.851501	0.86183	0.87352	0.892067	0.258994	0.986617
['FOPNL', 'ZNF799']	PerixPeri	0.487238	1.53193	1.60755	0.912198	0.858034	0.869535	0.890043	0.89927	0.497498	0.976959
['DAP', 'ZNF462']	HSPxPeri	1.64022	0.322345	1.67159	0.88986	0.840827	0.857927	0.852466	0.857387	0.70658	0.993634
['ISG15', 'LMNB1']	CorexCore	1.8532	0.105195	1.85618	0.894085	0.826364	0.877024	0.828756	0.878737	1.24592	0.944964
['NBEAL2', 'PSMB2']	CorexPeri	1.34445	0.600368	1.47241	0.903631	0.844914	0.874713	0.86273	0.893413	0.350126	0.9863
['PRKAR1A', 'PSME1']	CorexCore	1.56046	0.416096	1.61499	0.90598	0.84964	0.875407	0.868775	0.897008	0.574061	0.992423
['COL2A1', 'SAMHD1']	CorexCore	0.919585	0.765982	1.19681	0.908576	0.771316	0.868991	0.85251	0.903982	0.0793731	0.981034
['CAST', 'OR2T29']	CorexPeri	0.282919	1.61799	1.64254	0.904072	0.838741	0.857044	0.878397	0.891823	0.757314	0.975691
['KDM2B', 'PTCD2']	PerixPeri	1.21213	0.774133	1.43824	0.899796	0.846533	0.865405	0.865089	0.894279	0.194734	0.999634
['LPCAT1', 'STK4']	CorexCore	0.645295	1.33479	1.48259	0.904665	0.86197	0.873694	0.873695	0.897314	0.315655	0.999999
['HOMEZ', 'PGM3']	CorexPeri	1.75244	0.125391	1.75692	0.895248	0.811943	0.867962	0.839279	0.871076	1.14537	0.966954
['ACTR6', 'USF1']	CorexPeri	1.80554	-0.402552	1.84987	0.938471	0.848858	0.938289	0.832979	0.932246		0.887764
['PPIL2', 'YTHDC2']	PerixPeri	1.08807	0.835092	1.37159	0.899642	0.865023	0.874564	0.862656	0.889801	0.114921	0.986384
['HNRNPLL', 'HPS1']	PerixPeri	1.57404	0.355179	1.61362	0.897833	0.835019	0.870894	0.849303	0.885206	0.646569	0.975208
['VPS16', 'ZNF816']	PerixPeri	1.0604	1.05941	1.49893	0.900379	0.84728	0.871498	0.861404	0.89315	0.000406684	0.988418
['ALG12', 'PMS2']	CorexCore	1.05133	0.893605	1.37979	0.897833	0.868176	0.866861	0.87035	0.880835	0.0705955	0.995991
['SEPTIN5', 'TADA2B']	PerixPeri	0.662706	1.30339	1.46219	0.910178	0.863075	0.877036	0.879773	0.903092	0.293753	0.996889
['CD69', 'ZFP64']	CorexCore	0.0352813	1.73983	1.74019	0.905418	0.852808	0.843838	0.894103	0.899248	1.69296	0.943781
['INPPL1', 'MAML2']	HSPxPeri	-0.00919196	1.02842	1.02846	0.832845	0.457553	0.44014	0.835399	0.827617		0.526862
['KMT2D', 'LRIG2']	PerixPeri	0.157084	1.72643	1.73356	0.887908	0.804054	0.824442	0.861035	0.871944	1.04102	0.957501
['ARPC1B', 'ZNF274']	CorexCore	1.32582	0.638167	1.47142	0.904417	0.856607	0.875884	0.868544	0.899945	0.317551	0.99162
['CDCA5', 'RTF1']	PerixPeri	0.665673	1.10004	1.28577	0.895749	0.858984	0.852069	0.87472	0.869244	0.218148	0.974105
['DPH5', 'ERMARD']	PerixPeri	0.547433	1.43972	1.54028	0.896716	0.840899	0.853173	0.868324	0.878705	0.419947	0.982552
['ECM1', 'MARCH3']	CorexPeri	0.527272	1.45127	1.54408	0.902838	0.84463	0.862038	0.873602	0.888306	0.439713	0.986763
['DLAT', 'DYNC1I2']	CorexPeri	0.992363	1.01644	1.42054	0.909169	0.850289	0.874641	0.875791	0.908236	0.0104099	0.998686
['ADPGK', 'PHKA2']	CorexPeri	0.876229	1.07895	1.38993	0.899112	0.8502	0.862763	0.868077	0.898462	0.0903843	0.993879
['PPP2R1A', 'ZNF567']	PerixPeri	1.01703	0.819426	1.30607	0.884578	0.848579	0.856671	0.846177	0.867998	0.0938259	0.98775
['CSTF2T', 'RAB11FIP4']	PerixPeri	1.38119	0.593924	1.50348	0.907144	0.85071	0.878788	0.867196	0.904495	0.366523	0.986809
['CALR', 'CLIC1']	CorexCore	1.61466	0.346199	1.65136	0.902656	0.851536	0.877429	0.859905	0.889149	0.668756	0.980028
['LAPTM5', 'POU2AF1']	CorexCore	1.6949	0.292039	1.71987	0.899579	0.847334	0.875391	0.854422	0.889221	0.763703	0.976046
['ARRB2', 'RNF166']	CorexCore	0.389137	1.57999	1.6272	0.902334	0.836465	0.862605	0.871315	0.88509	0.608551	0.990003
['PLBD1', 'SCML4']	CorexPeri	0.61207	0.947647	1.12812	0.854228	0.844828	0.820399	0.825955	0.826225	0.189845	0.993273
['NUSAP1', 'STOML1']	PerixPeri	1.46462	0.354307	1.50687	0.902614	0.866601	0.886507	0.856951	0.88326	0.616345	0.96666
['DPH5', 'UBXN2B']	PerixPeri	1.33708	0.692796	1.50591	0.884903	0.827448	0.848455	0.844855	0.870271	0.285552	0.995758
['HIVEP2', 'TBRG1']	CorexPeri	0.298289	1.58979	1.61753	0.909204	0.858938	0.859329	0.892204	0.900353	0.726702	0.963153
['CHP1', 'ZNF43']	PerixPeri	0.73249	1.22809	1.42994	0.904771	0.842933	0.871141	0.86669	0.901134	0.224428	0.99489
['IFNAR2', 'MECR']	CorexPeri	0.891387	0.972392	1.31913	0.915871	0.849567	0.873089	0.88949	0.905016	0.037775	0.981562
['PPAN', 'TOMM40']	PerixPeri	1.06241	1.04113	1.4875	0.897749	0.837591	0.869798	0.855254	0.885533	0.00878597	0.983279
['TCTA', 'TSTD2']	PerixPeri	1.02889	1.04204	1.4644	0.897389	0.846683	0.855727	0.87165	0.874192	0.00551833	0.981733
['FUBP1', 'UCP2']	CorexPeri	0.951924	1.04505	1.41361	0.902689	0.849323	0.870933	0.867746	0.893645	0.0405351	0.99634
['FAM72B', 'LIG4']	CorexPeri	1.11715	0.955062	1.46975	0.896952	0.839449	0.862496	0.861186	0.892517	0.0680782	0.998482
['ADCY3', 'TRMT112']	PerixPeri	1.47164	0.49534	1.55277	0.897241	0.860637	0.875285	0.855518	0.892629	0.472899	0.977417
['CHP1', 'PLEKHO1']	PerixPeri	1.34953	0.784546	1.56101	0.906463	0.830033	0.873048	0.863274	0.900563	0.235563	0.988805
['ARPC5', 'CYP2R1']	CorexPeri	0.591107	1.38953	1.51003	0.901245	0.843054	0.858025	0.873168	0.895827	0.3712	0.982658
['COPA', 'LBR']	CorexCore	1.31789	0.676678	1.48146	0.89808	0.845751	0.855559	0.871299	0.889173	0.289496	0.981935
['PNPO', 'STIM1']	CorexPeri	1.57003	0.437198	1.62976	0.897696	0.850339	0.862544	0.866468	0.87412	0.555229	0.995472
['BIN1', 'MCL1']	CorexCore	0.8739	1.13518	1.43259	0.900014	0.859293	0.858488	0.878133	0.899605	0.113601	0.977628
['EPCAM', 'ICAM5']	CorexPeri	0.411101	1.2978	1.36136	0.918248	0.899528	0.888563	0.901429	0.909918	0.49926	0.985727
['CHAC2', 'ZDHHC24']	PerixPeri	1.06427	0.871285	1.37543	0.903015	0.852073	0.87029	0.869759	0.877827	0.0868899	0.99939
['EIF3L', 'UBAC2']	PerixPeri	1.10964	0.878209	1.41511	0.902327	0.862888	0.867299	0.875094	0.894126	0.101583	0.991093
['BARX1', 'PLEC']	PerixPeri	1.33119	0.662661	1.48701	0.900993	0.837856	0.866294	0.86498	0.895387	0.302949	0.998483
['KCTD10', 'SGK1']	PerixPeri	0.297012	1.63379	1.66057	0.930551	0.846265	0.857193	0.92001	0.934711	0.740423	0.931722
['GTF2H2C', 'PAGE1']	PerixPeri	1.33429	0.670259	1.49317	0.895856	0.852856	0.864723	0.86102	0.889959	0.299007	0.995718
['GORASP2', 'UBAC1']	PerixPeri	0.855338	1.05661	1.35942	0.89488	0.849378	0.857343	0.8659	0.889958	0.0917768	0.990118
['COMMD3', 'HERC4']	PerixPeri	1.57342	0.362626	1.61466	0.896716	0.851194	0.874017	0.850105	0.878945	0.637385	0.972642
['DDX51', 'U2AF1L4']	PerixPeri	0.636937	1.35299	1.49542	0.905606	0.841946	0.871051	0.868108	0.884605	0.327198	0.99662
['DBNDD2', 'MRPL4']	PerixPeri	1.61265	0.406561	1.66311	0.89096	0.834792	0.86244	0.846208	0.865819	0.598416	0.981179
['AIRE', 'ZBTB24']	CorexCore	0.405482	1.21641	1.28221	0.89735	0.871943	0.860323	0.874949	0.880877	0.477109	0.983284
['ATP5ME', 'ZFPM1']	PerixPeri	0.346116	1.55424	1.59231	0.879305	0.806589	0.806717	0.86057	0.86426	0.652297	0.937421
['G6PD', 'ING4']	PerixPeri	0.570091	1.42961	1.53909	0.89868	0.836748	0.857019	0.866834	0.898427	0.399274	0.988678
['AKR1C2', 'GLG1']	PerixPeri	1.35736	0.563891	1.46983	0.910244	0.859258	0.883303	0.875471	0.896546	0.3815	0.991134
['IRF2', 'TGIF2LX']	CorexPeri	0.396146	1.18851	1.25279	0.914389	0.722821	0.796207	0.913676	0.942221	0.477147	0.871433
['IL17RA', 'SH3BGRL2']	CorexPeri	1.40072	0.509258	1.49042	0.911257	0.863849	0.889128	0.869681	0.901221	0.439413	0.978127
['PTEN', 'RNF149']	CorexCore	1.04614	1.05413	1.48513	0.904118	0.8687	0.872957	0.877269	0.895038	0.003307	0.995084
['TLK2', 'TRAF7']	PerixPeri	1.29184	0.719562	1.47872	0.897817	0.838204	0.878409	0.843958	0.900612	0.254141	0.96078
['ATP2A3', 'FCGRT']	CorexCore	0.670044	1.2887	1.45248	0.900589	0.860179	0.86794	0.870652	0.893914	0.284048	0.996884
['EED', 'TNFAIP2']	CorexCore	1.29416	0.465195	1.37523	0.907138	0.876756	0.888651	0.868877	0.895717	0.444353	0.977749
['POLG2', 'TMEM11']	PerixPeri	0.418662	1.53676	1.59277	0.899919	0.860453	0.86947	0.868341	0.889573	0.564742	0.998702
['SEC61B', 'UNK']	PerixPeri	0.471917	1.50788	1.58	0.897109	0.853624	0.864174	0.865064	0.879875	0.504501	0.998971
['FAM89B', 'PRKCB']	HSPxPeri	1.76208	0.228646	1.77685	0.911132	0.859739	0.888703	0.869045	0.900016	0.886861	0.97788
['FOXP1', 'LPL']	CorexCore	0.289165	1.69509	1.71958	0.894645	0.821581	0.839136	0.8692	0.859361	0.768047	0.965411
['ARHGDIB', 'PYGL']	CorexCore	1.12174	0.833882	1.39773	0.888117	0.846796	0.855281	0.854319	0.870509	0.128787	0.998875
['PCBP1', 'RTF1']	PerixPeri	1.87191	0.0770518	1.87349	0.878446	0.822022	0.859475	0.814204	0.854773	1.3855	0.947328
['LUC7L', 'TESC']	PerixPeri	0.93227	1.0454	1.40071	0.903313	0.845863	0.869569	0.868507	0.892991	0.0497418	0.998778
['FAM122A', 'PARK7']	HSPxPeri	1.64367	0.423534	1.69736	0.890829	0.816423	0.862931	0.836456	0.879567	0.588927	0.96932
['IRF2', 'SLC19A2']	CorexCore	0.898325	0.557293	1.05715	0.895003	0.696828	0.853177	0.817991	0.898184	0.20735	0.958759
['AK2', 'RYK']	CorexPeri	0.401324	1.56202	1.61275	0.902395	0.860114	0.871755	0.86954	0.889103	0.590191	0.997459
['DAP', 'GPHN']	HSPxCore	1.05106	0.963938	1.42615	0.906623	0.840859	0.870113	0.870593	0.90344	0.0375805	0.999449
['PET100', 'RTF1']	PerixPeri	0.953558	1.04961	1.41808	0.893349	0.850671	0.854313	0.866293	0.878996	0.0416809	0.986172
['DHRS12', 'HIST1H2AK']	PerixPeri	1.07221	0.860527	1.37482	0.896615	0.84598	0.857511	0.867623	0.883541	0.0955149	0.988345
['PLD3', 'RPS26']	PerixPeri	0.651596	1.35446	1.50304	0.904845	0.837395	0.867752	0.868714	0.893877	0.317787	0.998892
['CHP1', 'HOXA5']	CorexPeri	0.221934	1.25088	1.27042	0.935339	0.86596	0.84999	0.931349	0.911768	0.750993	0.912644
['FAM126B', 'PARK7']	HSPxPeri	0.657741	1.34639	1.49846	0.887181	0.842181	0.848442	0.857411	0.871014	0.311115	0.989539
['DAP', 'ZRANB3']	HSPxPeri	1.07149	0.903371	1.40149	0.89004	0.832438	0.847186	0.861083	0.871099	0.074123	0.983862
['DOCK8', 'MRPL58']	CorexPeri	1.01741	0.973659	1.40824	0.909419	0.84531	0.878726	0.868927	0.900114	0.0190888	0.988848
['PRKCB', 'REV3L']	HSPxPeri	1.73123	0.254493	1.74983	0.905265	0.847503	0.890978	0.847051	0.902229	0.832677	0.950697
['TRA2A', 'TRUB1']	PerixPeri	1.63589	0.31131	1.66525	0.893234	0.828849	0.866151	0.842168	0.876333	0.720562	0.972311
['DCAF4', 'POP1']	CorexPeri	-0.0999331	1.88797	1.89061	0.892564	0.799733	0.79284	0.882949	0.889812		0.897945
['AKR1C1', 'GATA2']	CorexPeri	0.936071	0.884634	1.28795	0.899484	0.831703	0.856462	0.872666	0.879039	0.0245454	0.981431
['SMNDC1', 'ZNF735']	PerixPeri	1.49225	0.512431	1.57779	0.898961	0.832524	0.859097	0.864198	0.886979	0.464207	0.994097
['SLC4A1', 'USF1']	CorexCore	1.76099	-0.221491	1.77486	0.941262	0.868276	0.933484	0.869483	0.934502		0.931438
['CENPO', 'UBAC2']	PerixPeri	1.58897	0.388426	1.63576	0.890059	0.819521	0.864604	0.830632	0.8657	0.611808	0.960708
['LHX6', 'SLC15A4']	CorexPeri	1.20105	0.781657	1.43301	0.901043	0.846315	0.868113	0.865759	0.886177	0.186545	0.997288
['CD3D', 'STAT2']	CorexCore	0.470702	1.04185	1.14324	0.886876	0.725843	0.800299	0.870854	0.891873	0.345057	0.918981
['ITM2B', 'RAG1']	CorexPeri	1.12895	0.664396	1.30994	0.90028	0.850952	0.874645	0.858628	0.889031	0.230246	0.981687
['DDX55', 'TBC1D4']	PerixPeri	1.37268	0.619363	1.50594	0.902626	0.848849	0.859386	0.877543	0.890523	0.345623	0.979309
['HNF1A', 'ISG15']	CorexCore	1.64747	-0.255325	1.66714	0.946649	0.834733	0.946294	0.821816	0.941431		0.868457
['ARID3A', 'NR5A1']	CorexCore	0.832502	0.987199	1.29136	0.922316	0.845955	0.885635	0.888909	0.912861	0.0740196	0.996317
['RUNX1T1', 'TBC1D9B']	PerixPeri	0.294257	1.05002	1.09047	0.865986	0.70005	0.734891	0.852258	0.876643	0.552471	0.862287
['MAPKAPK5', 'WDR25']	PerixPeri	2.00208	-0.160549	2.0085	0.886423	0.765808	0.879059	0.759239	0.878553		0.863695
['FGFR3', 'MCMBP']	PerixPeri	1.98563	0.0306465	1.98587	0.888593	0.826844	0.866964	0.829698	0.860712	1.81152	0.957016
['ARID5A', 'STK4']	CorexPeri	0.438339	1.46134	1.52567	0.904884	0.861657	0.873354	0.874862	0.886104	0.522942	0.998276
['CDK11A', 'UNC119']	CorexPeri	1.19703	0.721898	1.39786	0.894191	0.840834	0.868107	0.847838	0.891807	0.21963	0.976651
['COMMD9', 'THAP12']	PerixPeri	0.872238	1.20927	1.49102	0.893888	0.836121	0.851894	0.862737	0.88395	0.141888	0.987432
['HADH', 'TJAP1']	PerixPeri	0.597994	1.33395	1.46185	0.902493	0.842557	0.857748	0.876566	0.894211	0.348443	0.978532
['E2F3', 'NR1I3']	CorexCore	1.48404	0.173699	1.49417	0.934861	0.921315	0.925782	0.90333	0.912082	0.931647	0.975748
['CTR9', 'ROCK1']	PerixPeri	1.23063	0.724754	1.42819	0.893582	0.853546	0.863217	0.858192	0.865783	0.229938	0.994179
['PLIN3', 'RAB32']	CorexCore	1.44807	0.552604	1.54993	0.897068	0.837911	0.867818	0.853971	0.887536	0.418375	0.984043
['CHP1', 'KRT18']	PerixPeri	0.425966	1.51875	1.57735	0.907711	0.851982	0.869547	0.879343	0.888969	0.552111	0.98886
['ERCC2', 'FOXN1']	CorexCore	1.54931	0.227437	1.56592	0.92787	0.855451	0.913079	0.868555	0.910222	0.833277	0.951238
['B4GALT1', 'NRAS']	CorexCore	0.974472	0.958029	1.36653	0.909212	0.855907	0.869759	0.883425	0.909217	0.00739066	0.984531
['B9D2', 'C6orf120']	PerixPeri	1.23385	0.757385	1.44777	0.906637	0.845979	0.878083	0.865672	0.895046	0.211947	0.985865
['DAG1', 'LMNB1']	CorexPeri	1.08223	0.966466	1.45096	0.901485	0.857404	0.869903	0.867737	0.901554	0.0491317	0.997509
['ATP2A3', 'SRD5A3']	CorexPeri	1.27055	0.677552	1.43992	0.907316	0.860639	0.877637	0.873524	0.902103	0.27305	0.995314
['RARA', 'ZC3HAV1']	CorexCore	0.817297	0.0654695	0.819915	0.792331	0.442385	0.793258	0.424663	0.776063	1.09634	0.53534
['BSG', 'RTF1']	CorexPeri	0.638181	1.32891	1.4742	0.901821	0.853765	0.859883	0.877809	0.897711	0.318552	0.979578
['CC2D1B', 'ELP1']	PerixPeri	0.4483	1.27529	1.35179	0.889775	0.824304	0.830927	0.866178	0.881198	0.454039	0.959303
['PIK3R1', 'SLC19A2']	CorexCore	1.36953	0.488079	1.4539	0.909627	0.864689	0.885459	0.872033	0.899443	0.448081	0.984838
['IFITM1', 'MAPK14']	CorexCore	1.08782	0.353407	1.14378	0.860981	0.598079	0.849589	0.674922	0.878649	0.48828	0.79441
['POMP', 'RAB27A']	CorexPeri	1.40077	0.62066	1.53212	0.908181	0.838366	0.870667	0.872206	0.898414	0.353513	0.998236
['LIG1', 'LITAF']	CorexCore	-0.294032	1.98089	2.00259	0.922539	0.863353	0.842934	0.921003	0.917593		0.915235
['RELB', 'SMAD3']	CorexCore	1.65517	0.100849	1.65824	0.919083	0.820297	0.918984	0.812357	0.919026	1.21517	0.883974
['ADCY3', 'SERPINB9']	CorexPeri	1.36688	0.60665	1.49546	0.896239	0.838796	0.869629	0.850897	0.882238	0.352793	0.978459
['DAP', 'ZFP36L1']	HSPxPeri	1.09811	0.894502	1.41632	0.900153	0.853429	0.858042	0.876997	0.883583	0.0890639	0.978387
['ENPP3', 'HES5']	PerixPeri	0.662832	0.951419	1.15955	0.907504	0.811654	0.862048	0.876685	0.88512	0.156969	0.983304
['NRARP', 'SLC39A11']	HSPxPeri	1.60136	0.271914	1.62428	0.89898	0.864404	0.874087	0.863517	0.879065	0.770059	0.987908
['ACP1', 'POLR3C']	PerixPeri	0.333935	1.61826	1.65235	0.901812	0.840002	0.849533	0.880081	0.892867	0.685386	0.96529
['CD81', 'STK4']	CorexCore	0.480766	1.48074	1.55683	0.913419	0.867209	0.879542	0.886965	0.910072	0.488545	0.991631
['NR1H3', 'TRIP11']	CorexCore	1.19904	1.02628	1.57827	0.901766	0.85126	0.870244	0.868682	0.894807	0.0675655	0.998205
['SERTAD2', 'TAF5']	PerixPeri	0.860325	1.09971	1.39625	0.893113	0.853832	0.858022	0.862418	0.879674	0.106614	0.994903
['DTNBP1', 'PTPRF']	PerixPeri	0.680255	1.18469	1.36611	0.892672	0.852413	0.858526	0.861372	0.875904	0.240935	0.996696
['PRKCB', 'SPRYD7']	HSPxPeri	1.67734	0.316184	1.70688	0.907678	0.86034	0.89033	0.862065	0.896314	0.724681	0.968253
['TERF2IP', 'TM9SF1']	PerixPeri	0.79432	1.17308	1.4167	0.894693	0.847597	0.868305	0.852261	0.882609	0.16933	0.981522
['IL23R', 'MSC']	CorexCore	1.25377	0.758344	1.46527	0.892149	0.824393	0.872544	0.83373	0.882783	0.218352	0.955516
['CD53', 'ZNF816']	CorexPeri	1.46557	0.382313	1.51462	0.915115	0.861792	0.888207	0.879151	0.898461	0.583588	0.989803
['IRF2', 'RTF1']	CorexPeri	0.90137	0.614941	1.09115	0.886777	0.705968	0.844425	0.82277	0.89634	0.16607	0.974356
['DAP', 'TRMT112']	HSPxPeri	1.50554	0.467733	1.57652	0.884715	0.849509	0.846612	0.856607	0.85643	0.507694	0.988331
['EIF3K', 'ZNF439']	PerixPeri	0.973628	1.00735	1.40096	0.901711	0.858372	0.867182	0.874066	0.890594	0.0147865	0.992125
['CD226', 'PRKAR2B']	PerixPeri	1.52321	0.346669	1.56216	0.902796	0.863724	0.880941	0.862159	0.889385	0.642844	0.97868
['BCOR', 'WBP2']	PerixPeri	1.8169	-0.146625	1.82281	0.917096	0.835842	0.911555	0.828121	0.911897		0.908471
['MSH5', 'SLC39A11']	HSPxPeri	1.61801	0.299429	1.64548	0.896151	0.842178	0.866623	0.853377	0.873705	0.732687	0.984714
['ITGAV', 'ZBTB7B']	CorexPeri	0.944919	0.882412	1.29287	0.899792	0.829551	0.868384	0.854402	0.881897	0.0297231	0.983899
['DAP', 'GYG1']	HSPxPeri	1.20612	0.778298	1.43544	0.887435	0.840973	0.853917	0.84958	0.873663	0.190246	0.994921
['CARD9', 'CREB1']	CorexCore	1.18474	0.63845	1.34582	0.916283	0.839216	0.890354	0.86635	0.88502	0.268497	0.97304
['APH1B', 'ZNF516']	PerixPeri	0.91902	1.05658	1.40034	0.906566	0.836586	0.873995	0.866726	0.89779	0.0605775	0.991682
['DOK2', 'POLE']	CorexCore	0.893848	0.994473	1.33714	0.901643	0.862544	0.865285	0.875397	0.896499	0.0463292	0.988448
['SPATA5L1', 'SYCE1']	PerixPeri	-0.0700814	1.80557	1.80693	0.8921	0.795046	0.794758	0.879521	0.874646		0.903626
['GPSM3', 'VASP']	CorexCore	0.809583	1.16433	1.41813	0.898332	0.852873	0.856427	0.873193	0.888808	0.157815	0.980799
['ETS1', 'VPS53']	CorexCore	1.06164	0.401962	1.13519	0.943767	0.822725	0.934252	0.847733	0.931574	0.421794	0.907392
['ABCD4', 'TTC27']	PerixPeri	1.04158	1.0434	1.4743	0.908826	0.856057	0.87141	0.880866	0.896841	0.000760488	0.989265
['DPH5', 'IMPACT']	PerixPeri	0.644283	1.30741	1.45754	0.887576	0.839565	0.845561	0.858773	0.878922	0.307334	0.984615
['GABARAP', 'TYROBP']	CorexPeri	1.41901	0.570331	1.52934	0.901887	0.846039	0.868542	0.865828	0.89067	0.39586	0.996876
['LIPT1', 'PRKCB']	HSPxPeri	1.59769	0.388608	1.64427	0.909855	0.865546	0.890499	0.866462	0.899482	0.613981	0.973007
['GDAP2', 'SCG3']	PerixPeri	1.41623	0.593265	1.53547	0.892772	0.838821	0.859923	0.85443	0.880543	0.377884	0.993613
['GATA2', 'RTF1']	CorexPeri	0.85951	0.96854	1.29492	0.900755	0.830012	0.864629	0.864696	0.877617	0.0518665	0.999922
['ATP2A3', 'COG5']	CorexPeri	1.24048	0.713871	1.43123	0.910138	0.863737	0.877832	0.88026	0.906826	0.239972	0.997242
['AIRE', 'CCZ1B']	CorexPeri	1.33014	0.416489	1.39382	0.899981	0.861661	0.875497	0.860343	0.872522	0.504293	0.982692
['NEURL4', 'SLC39A11']	HSPxPeri	1.57917	0.336997	1.61472	0.905461	0.849066	0.876944	0.866364	0.891269	0.670802	0.987935
['AP2B1', 'PDCD5']	PerixPeri	0.773305	1.18704	1.41671	0.91013	0.859089	0.876826	0.879408	0.894336	0.186116	0.997064
['CCDC61', 'PRKCB']	HSPxPeri	1.54585	0.491022	1.62196	0.916462	0.877876	0.889744	0.888496	0.907041	0.498067	0.998597
['PTEN', 'WDHD1']	CorexPeri	0.830325	1.0335	1.32573	0.904703	0.868833	0.874157	0.876123	0.899274	0.0950611	0.997756
['ADCK2', 'CHP1']	PerixPeri	1.14144	0.882266	1.44267	0.898406	0.832046	0.867935	0.85428	0.89416	0.111855	0.984267
['SIPA1', 'TBK1']	CorexCore	0.842551	1.02632	1.32786	0.902185	0.848864	0.868314	0.868334	0.904813	0.0856852	0.999977
['ALG2', 'SLC39A11']	HSPxPeri	1.45639	0.482936	1.53438	0.904217	0.844179	0.872868	0.864123	0.884523	0.479389	0.989982
['EEF2K', 'EMD']	PerixPeri	0.998056	1.01315	1.42218	0.896171	0.829425	0.85587	0.860399	0.891397	0.00652073	0.994736
['PARK7', 'UFC1']	HSPxPeri	0.701528	1.27639	1.45647	0.902795	0.855211	0.858096	0.881397	0.899197	0.259937	0.973564
['ATP2A3', 'SRPK1']	CorexCore	1.13295	0.917562	1.45791	0.9028	0.823515	0.871719	0.85568	0.90686	0.091575	0.981601
['SMARCAL1', 'TRNT1']	CorexCore	0.913474	1.03688	1.38187	0.896246	0.85169	0.859558	0.86711	0.87981	0.0550342	0.99129
['NFKBIA', 'ZFP64']	CorexCore	1.92645	0.0344644	1.92676	0.867774	0.724511	0.854616	0.737966	0.85086	1.74739	0.863506
['CYBA', 'POLE']	CorexCore	1.13408	0.678763	1.32169	0.900404	0.870105	0.876963	0.86487	0.886282	0.222926	0.98621
['EME1', 'SLC39A11']	HSPxPeri	1.47825	0.455265	1.54677	0.898597	0.849676	0.87156	0.858215	0.885086	0.511485	0.984689
['ABHD5', 'BAX']	CorexCore	-0.291429	1.74116	1.76538	0.88384	0.671912	0.67033	0.879086	0.878245		0.76253
['COLGALT2', 'PMS2']	CorexPeri	0.870966	1.1025	1.40502	0.899068	0.851271	0.863909	0.866235	0.893841	0.102377	0.997314
['MTOR', 'ZNF274']	CorexCore	1.10413	0.923904	1.43969	0.892936	0.845745	0.852645	0.864495	0.883677	0.0773931	0.986292
['DOCK6', 'STK3']	PerixPeri	1.03345	0.898792	1.36962	0.904161	0.854031	0.87405	0.87004	0.890206	0.0606317	0.995413
['PPP1R15B', 'SLC52A2']	PerixPeri	0.43317	1.2461	1.31924	0.906779	0.865907	0.856618	0.892437	0.899844	0.458894	0.959864
['CD81', 'IFNGR1']	CorexCore	1.47939	0.400371	1.53261	0.916584	0.872378	0.893634	0.880423	0.901085	0.567622	0.985216
['C2CD2', 'SP110']	CorexPeri	0.339277	1.65353	1.68798	0.901074	0.849589	0.858246	0.87561	0.891904	0.687856	0.98017
['CCSAP', 'EHBP1L1']	PerixPeri	1.30744	0.730949	1.4979	0.880657	0.834275	0.847531	0.840993	0.875413	0.252535	0.992286
['LAPTM4B', 'UBAC2']	PerixPeri	0.606117	1.33907	1.46986	0.904751	0.850014	0.864683	0.878111	0.891124	0.344246	0.984709
['CD226', 'POLR2D']	PerixPeri	1.51008	0.332775	1.54632	0.909498	0.85024	0.885086	0.864032	0.897205	0.65685	0.976213
['PSMC3IP', 'SP110']	CorexCore	1.5279	0.491841	1.60511	0.899497	0.839513	0.861241	0.866437	0.885084	0.492269	0.994003
['NCBP1', 'SLC4A1']	CorexPeri	0.787943	1.22669	1.45796	0.894941	0.833912	0.86489	0.852185	0.877942	0.192242	0.985311
['SLC39A11', 'TOE1']	HSPxCore	1.45242	0.488913	1.5325	0.905055	0.84537	0.874826	0.864073	0.900719	0.472862	0.987709
['ARHGDIB', 'VASP']	CorexCore	1.12325	0.811544	1.38574	0.89607	0.859955	0.864837	0.86316	0.886954	0.141163	0.99806
['PPP1R15A', 'PRKCB']	HSPxPeri	1.64183	0.362737	1.68142	0.903349	0.851946	0.889246	0.848757	0.897329	0.655737	0.954468
['LDLR', 'SLC4A1']	CorexCore	0.713355	1.2807	1.46597	0.905128	0.85295	0.869052	0.875591	0.894448	0.25414	0.992531
['CHP1', 'IFITM1']	CorexPeri	0.608171	1.36996	1.49888	0.905159	0.840694	0.863577	0.875903	0.889211	0.352681	0.985928
['NKX6-3', 'SMPD2']	PerixPeri	0.292048	1.40884	1.43879	0.924734	0.868843	0.856837	0.918738	0.912562	0.683406	0.932623
['CRYAB', 'RORC']	CorexCore	0.218887	1.52766	1.54326	0.883006	0.749813	0.758635	0.882633	0.889273	0.843806	0.859514
['FANCG', 'TP73']	CorexPeri	1.21485	0.0765401	1.21726	0.978101	0.850887	0.977672	0.840946	0.976846	1.20063	0.860152
['CHP1', 'ZUP1']	PerixPeri	0.642301	1.26686	1.42038	0.904893	0.849169	0.869992	0.874277	0.896935	0.29499	0.995098
['DAP', 'PHKG1']	HSPxPeri	0.996097	0.998349	1.41029	0.895818	0.820183	0.85413	0.859775	0.885205	0.000981049	0.993435
['GAD1', 'PMS2']	CorexCore	1.09442	0.867156	1.39632	0.902981	0.860653	0.87681	0.866207	0.898821	0.101086	0.987907
['BARX1', 'MAML2']	HSPxPeri	-0.0530436	1.08123	1.08253	0.833293	0.455774	0.448052	0.838626	0.838825		0.53427
['CCDC107', 'RTF1']	PerixPeri	0.761907	1.22905	1.44605	0.899513	0.831997	0.852289	0.87178	0.898429	0.207668	0.977642
['COX18', 'POLH']	PerixPeri	1.07427	0.873592	1.38463	0.903099	0.850118	0.87343	0.865765	0.905816	0.0898029	0.991225
['PRKCB', 'TUT1']	HSPxPeri	1.79866	0.181442	1.80779	0.907099	0.850387	0.888972	0.854723	0.892083	0.996211	0.961473
['CHP1', 'DUSP9']	PerixPeri	1.12163	0.849236	1.40686	0.899839	0.747975	0.849594	0.841974	0.928734	0.120822	0.99103
['PPP2R2D', 'ZBTB8B']	PerixPeri	0.231622	1.67671	1.69263	0.897843	0.836936	0.84653	0.873266	0.884077	0.859678	0.969384
['POGLUT2', 'UBE2L6']	CorexPeri	1.46613	0.55686	1.56832	0.899073	0.831787	0.870839	0.850692	0.886631	0.420426	0.976865
['DPH5', 'NMT2']	PerixPeri	1.42758	0.619586	1.55624	0.889758	0.834991	0.84949	0.85591	0.867652	0.362499	0.992498
['ATP2A3', 'SMAD3']	CorexCore	1.27239	0.686772	1.4459	0.893371	0.81016	0.878053	0.821875	0.890335	0.267809	0.93602
['GPI', 'IL23R']	CorexCore	0.819803	0.990136	1.28548	0.893575	0.846756	0.856857	0.863936	0.890081	0.0819851	0.991806
['CLN6', 'MCAM']	PerixPeri	1.35694	0.498986	1.44577	0.908948	0.855672	0.882476	0.868534	0.896886	0.434471	0.984201
['EGLN3', 'PGK1']	PerixPeri	0.757857	1.06508	1.30719	0.90127	0.872215	0.871611	0.872858	0.892287	0.147796	0.998572
['PARK7', 'ZNF514']	HSPxPeri	1.06285	1.06892	1.50739	0.901968	0.838552	0.857437	0.874938	0.89551	0.00247526	0.979997
['HARS2', 'THAP9']	PerixPeri	1.30127	0.743328	1.49861	0.897307	0.834274	0.856729	0.865593	0.884065	0.243187	0.989759
['AHRR', 'DAP']	HSPxPeri	0.0917982	1.66002	1.66255	0.908331	0.860965	0.8542	0.894376	0.892302	1.25728	0.95508
['LIN54', 'PRKCB']	HSPxPeri	1.6687	0.307866	1.69686	0.915952	0.873893	0.893007	0.881613	0.904937	0.734017	0.987241
['DPH5', 'LMBRD1']	PerixPeri	0.575535	1.4511	1.56106	0.893814	0.818758	0.845229	0.861348	0.885252	0.401625	0.981287
['FRAT2', 'WIPF1']	CorexCore	0.988851	0.971462	1.3862	0.896461	0.838132	0.856619	0.863753	0.887466	0.00770503	0.991742
['NASP', 'TARDBP']	CorexPeri	0.866501	0.444574	0.973894	0.846037	0.792541	0.848253	0.781755	0.83422	0.289825	0.921606
['SMARCAL1', 'ZNF227']	CorexPeri	0.346331	1.47236	1.51255	0.90229	0.862954	0.855193	0.885115	0.894918	0.628524	0.966194
['BOLA3', 'PARK7']	HSPxPeri	0.766965	1.23676	1.45527	0.895862	0.852795	0.862145	0.866734	0.888322	0.207511	0.994705
['HLA-E', 'LMNB1']	CorexCore	0.952198	1.01778	1.39376	0.904206	0.864407	0.878512	0.868073	0.896984	0.0289272	0.988118
['ELF1', 'STK4']	CorexCore	-0.212306	1.89732	1.90916	0.933394	0.864559	0.867942	0.923929	0.917995		0.939403
['SLC39A11', 'VPS18']	HSPxPeri	1.52996	0.3694	1.57393	0.904429	0.854736	0.875172	0.86782	0.876662	0.617185	0.9916
['GPHN', 'IKBKB']	CorexCore	1.04004	1.01101	1.45046	0.904175	0.847399	0.861031	0.878136	0.901018	0.0122941	0.980521
['DMRT2', 'NBAS']	PerixPeri	1.42552	0.223521	1.44294	0.916624	0.850833	0.905505	0.847989	0.907508	0.804655	0.936482
['HLF', 'PSMC3IP']	CorexPeri	1.01617	0.680173	1.2228	0.895689	0.795474	0.87567	0.841251	0.895672	0.174346	0.960695
['CD226', 'GPHN']	CorexPeri	1.47989	0.372582	1.52607	0.907541	0.857875	0.879999	0.870802	0.89099	0.599007	0.989548
['CREG1', 'VARS']	PerixPeri	0.784446	1.2172	1.44808	0.892769	0.851487	0.854744	0.86476	0.884759	0.1908	0.988418
['ADCY3', 'ZNF735']	PerixPeri	0.704541	1.27997	1.46106	0.901605	0.839518	0.869734	0.861273	0.897332	0.259292	0.990272
['PURA', 'ZNF846']	PerixPeri	1.04673	1.04781	1.48106	0.901443	0.857052	0.864403	0.874293	0.890957	0.000448516	0.988688
['HUS1', 'TBX19']	CorexPeri	1.47214	0.11707	1.47679	0.938569	0.865433	0.936235	0.855135	0.930386	1.09951	0.913377
['NKX2-5', 'NR1I3']	CorexCore	1.24217	0.552236	1.35939	0.924361	0.907757	0.902063	0.90431	0.906656	0.352056	0.997515
['DOCK2', 'ZNF383']	CorexPeri	1.01958	0.714325	1.24491	0.882765	0.825549	0.84853	0.841058	0.87849	0.154527	0.991194
['ACSL1', 'HIST1H2BN']	CorexPeri	0.919967	0.944446	1.31845	0.894519	0.848231	0.86906	0.852433	0.878836	0.0114051	0.980869
['CHP1', 'ZNF570']	PerixPeri	0.528304	1.48244	1.57377	0.909005	0.849135	0.868584	0.880445	0.898618	0.448095	0.986528
['POLE3', 'TSPYL1']	CorexPeri	0.765843	0.544893	0.939906	0.864011	0.839457	0.858059	0.81728	0.83976	0.147829	0.952475
['IFNGR1', 'PPP4C']	CorexCore	0.570563	1.33474	1.45158	0.908594	0.864858	0.867452	0.888525	0.891913	0.369094	0.976284
['LEMD3', 'SLC39A11']	HSPxCore	1.44489	0.47401	1.52066	0.90535	0.855918	0.872714	0.871785	0.888938	0.484048	0.998935
['COX6B1', 'RAB12']	PerixPeri	1.05709	1.05316	1.49218	0.90699	0.84623	0.870641	0.873842	0.904112	0.00161434	0.996337
['AKNA', 'PRPF8']	PerixPeri	0.451643	1.55562	1.61986	0.900266	0.837464	0.861586	0.86571	0.885018	0.537109	0.995236
['MRPL45', 'PARK7']	HSPxPeri	1.05409	1.05548	1.49169	0.898526	0.84868	0.859959	0.870251	0.888367	0.000575056	0.988174
['DNAJC17', 'FBXO34']	PerixPeri	0.498424	1.49125	1.57234	0.895428	0.843335	0.853232	0.868192	0.892704	0.475953	0.982769
['PACS1', 'RAB9A']	CorexPeri	0.563361	1.45244	1.55787	0.891595	0.825397	0.848046	0.858329	0.879088	0.411312	0.98802
['NAMPT', 'SEPSECS']	CorexCore	0.519361	1.10509	1.22105	0.919279	0.850063	0.855186	0.904814	0.895688	0.327928	0.945151
['GFI1', 'MFAP3']	CorexPeri	1.7698	0.242317	1.78632	0.918061	0.867364	0.904287	0.867918	0.915977	0.863542	0.959782
['CCDC28A', 'ZNF490']	PerixPeri	1.05655	1.05272	1.49148	0.897984	0.826198	0.856356	0.863354	0.885396	0.0015771	0.991895
['OS9', 'PRKCB']	HSPxPeri	1.64888	0.3575	1.68719	0.912786	0.859664	0.888592	0.872263	0.903369	0.663913	0.981623
['AHSP', 'DMTF1']	CorexPeri	0.487027	1.48596	1.56374	0.904583	0.851386	0.863137	0.879979	0.895172	0.484455	0.980861
['ASL', 'RTEL1']	CorexPeri	0.985426	0.937737	1.3603	0.900836	0.865207	0.871841	0.870222	0.898294	0.021543	0.998143
['CREB1', 'ZNF829']	CorexPeri	1.17324	0.664147	1.34818	0.920037	0.843186	0.899969	0.863896	0.902604	0.247124	0.959918
['CHID1', 'HIST1H3F']	PerixPeri	0.878948	1.04371	1.36451	0.900063	0.857483	0.867849	0.86776	0.890578	0.0746162	0.999897
['AK2', 'ETFDH']	CorexPeri	0.854503	1.11075	1.4014	0.901085	0.849574	0.867233	0.868197	0.893336	0.113902	0.99889
['ATP5IF1', 'UNC93B1']	CorexPeri	1.03351	0.962904	1.41256	0.901359	0.845518	0.873997	0.861076	0.892751	0.0307304	0.985216
['RPL18A', 'XPR1']	PerixPeri	1.43354	0.508742	1.52114	0.901106	0.85439	0.875946	0.86031	0.880997	0.449912	0.98215
['SP110', 'ZER1']	CorexPeri	0.37008	1.64275	1.68392	0.889176	0.850421	0.846472	0.866484	0.865553	0.647275	0.976904
['COL2A1', 'ELF1']	CorexCore	1.27577	0.584032	1.40309	0.937149	0.809685	0.926071	0.85952	0.946708	0.339334	0.928136
['GK5', 'REEP6']	PerixPeri	1.27048	0.722566	1.46158	0.898159	0.846935	0.872923	0.855255	0.891648	0.245089	0.979761
['HEYL', 'PPIE']	PerixPeri	0.867815	0.987685	1.31477	0.899153	0.789225	0.848347	0.862664	0.881667	0.0561915	0.983404
['BCL10', 'TFAP4']	CorexPeri	0.654024	1.01935	1.21112	0.922751	0.808646	0.860594	0.897126	0.909166	0.192728	0.959279
['FYTTD1', 'PITPNC1']	PerixPeri	1.79294	0.220947	1.80651	0.89846	0.830306	0.879719	0.838006	0.877986	0.909279	0.952584
['RTF1', 'RTN2']	PerixPeri	0.889416	1.09953	1.41423	0.895687	0.837975	0.865324	0.853433	0.873566	0.0921036	0.986259
['CPQ', 'DPH5']	PerixPeri	0.534109	1.44564	1.54115	0.900597	0.831485	0.858108	0.867167	0.879328	0.432429	0.989554
['CD226', 'MSMO1']	CorexPeri	1.49547	0.356576	1.5374	0.908491	0.855406	0.8847	0.864103	0.896263	0.622627	0.976718
['LCP1', 'STK38']	CorexCore	1.25649	0.882016	1.53516	0.899843	0.815118	0.868315	0.847205	0.906331	0.153684	0.975689
['CCNT1', 'GTF3C3']	PerixPeri	0.247767	1.67372	1.69196	0.912213	0.865822	0.863351	0.897606	0.896128	0.829639	0.961837
['ACSL1', 'CD226']	CorexPeri	1.52405	0.315758	1.55642	0.91085	0.86638	0.886533	0.872531	0.895025	0.683646	0.984206
['FAM24B', 'UBE2F']	PerixPeri	1.54659	0.361741	1.58833	0.901124	0.860577	0.878298	0.85995	0.883063	0.630977	0.979109
['CUL2', 'NCK1']	PerixPeri	1.22563	0.595678	1.36272	0.915915	0.867126	0.893496	0.875925	0.912198	0.313347	0.980335
['CHUK', 'UBASH3B']	CorexPeri	1.32421	0.492624	1.41287	0.871388	0.629672	0.839735	0.733502	0.893949	0.429442	0.873492
['LRBA', 'STXBP2']	CorexCore	0.413651	1.52525	1.58035	0.896053	0.8654	0.860635	0.870889	0.89038	0.566707	0.988226
['MAML2', 'ZNF705G']	HSPxPeri	-0.0508679	1.07494	1.07614	0.844285	0.46611	0.460356	0.845893	0.852453		0.544225
['PPP1R12A', 'SPI1']	CorexPeri	0.769307	0.578469	0.962528	0.934618	0.779294	0.915182	0.860224	0.92801	0.123819	0.939948
['CLNS1A', 'ZNF398']	PerixPeri	1.56842	0.40463	1.61977	0.901206	0.853003	0.87911	0.855869	0.888979	0.588404	0.973563
['ALDH4A1', 'MAML2']	HSPxPeri	-0.0425305	1.08635	1.08719	0.853404	0.46551	0.445538	0.857673	0.84753		0.519473
['SYS1', 'TSHZ2']	PerixPeri	2.06296	-0.107238	2.06575	0.879709	0.805084	0.858569	0.808789	0.853831		0.94202
['LNPK', 'RSL24D1']	PerixPeri	1.11825	0.845883	1.40214	0.899994	0.847429	0.862462	0.869697	0.889531	0.12123	0.991681
['FUT8', 'KRCC1']	PerixPeri	1.05184	1.04673	1.48391	0.904313	0.850341	0.875486	0.867074	0.898539	0.00211473	0.990391
['LCORL', 'POLE']	CorexPeri	1.54219	0.171335	1.55167	0.897159	0.809934	0.878359	0.82447	0.882531	0.954291	0.938647
['CHD6', 'HOOK2']	PerixPeri	1.08045	0.608037	1.23979	0.881368	0.81628	0.84285	0.843022	0.854864	0.249676	0.999795
['IFNGR1', 'PGM3']	CorexCore	0.239164	1.58562	1.60355	0.908741	0.86228	0.863625	0.888349	0.889827	0.821503	0.972169
['DAP', 'TBL3']	HSPxPeri	1.09648	0.920101	1.43138	0.899686	0.842809	0.853944	0.874905	0.878077	0.0761657	0.976043
['ADCY3', 'PMF1']	PerixPeri	1.15021	0.842818	1.42595	0.91021	0.850102	0.872735	0.881217	0.907207	0.135045	0.990375
['DOK2', 'PACSIN3']	CorexPeri	1.21359	0.7559	1.42975	0.898716	0.849347	0.872061	0.858617	0.887664	0.205609	0.984584
['RHAG', 'XPA']	PerixPeri	0.182648	1.60587	1.61622	0.913966	0.875214	0.873605	0.895592	0.902028	0.944095	0.97545
['ANAPC2', 'RUNX2']	CorexPeri	1.14896	0.579066	1.28664	0.915042	0.847583	0.892203	0.867013	0.889443	0.297578	0.971766
['MAD2L1BP', 'PDLIM4']	PerixPeri	0.629461	1.11921	1.28408	0.913804	0.845865	0.861577	0.892602	0.895832	0.249944	0.965242
['HCLS1', 'MRTO4']	CorexPeri	0.795305	1.26255	1.49216	0.907304	0.837745	0.857987	0.881522	0.901115	0.200714	0.973302
['DLC1', 'NOL9']	PerixPeri	0.449661	1.53715	1.60157	0.904934	0.860461	0.865992	0.880791	0.892846	0.53383	0.983199
['NUP155', 'SSBP1']	PerixPeri	1.04769	1.0323	1.47081	0.889316	0.851814	0.859173	0.854382	0.877377	0.00642761	0.994423
['EIF4H', 'NDC1']	PerixPeri	1.29563	0.626574	1.43918	0.905703	0.862587	0.870632	0.878638	0.895026	0.315508	0.990888
['ADCY3', 'AKAP9']	PerixPeri	0.679019	1.31164	1.47698	0.913192	0.849952	0.875835	0.882196	0.906501	0.285932	0.99279
['CLN8', 'TMEM14B']	PerixPeri	1.28793	0.608027	1.42424	0.90839	0.859097	0.876953	0.878174	0.891887	0.325971	0.998609
['HELT', 'STK17B']	CorexPeri	0.333606	1.016	1.06936	0.940089	0.779519	0.807812	0.929492	0.921753	0.483657	0.869089
['MARCH6', 'RTF1']	PerixPeri	0.802407	1.17008	1.41878	0.892965	0.849946	0.85962	0.859252	0.881809	0.16382	0.999571
['LZTR1', 'UQCC2']	PerixPeri	0.958042	1.01873	1.39845	0.899787	0.840958	0.872249	0.854968	0.897001	0.0266741	0.980188
['GPR107', 'RNF20']	PerixPeri	1.33729	0.514673	1.43291	0.905225	0.857097	0.877627	0.867826	0.890255	0.414693	0.988833
['B4GALT1', 'LBR']	CorexCore	0.641496	1.31222	1.46063	0.903748	0.847565	0.872621	0.865662	0.895918	0.310814	0.992025
['LCP1', 'RPLP2']	CorexPeri	0.6477	1.39456	1.53763	0.908351	0.841504	0.874785	0.871237	0.902444	0.333062	0.995944
['USE1', 'ZNF675']	PerixPeri	1.17635	0.801058	1.4232	0.902898	0.848194	0.87335	0.862314	0.885018	0.166873	0.987363
['NGRN', 'SEC22B']	PerixPeri	1.59423	0.399887	1.64362	0.899604	0.838429	0.874061	0.854029	0.888255	0.600615	0.977082
['LMNB1', 'RALGPS2']	CorexPeri	1.12119	0.868188	1.41803	0.908275	0.858315	0.879679	0.873563	0.891393	0.111065	0.993047
['ZNF605', 'ZUP1']	PerixPeri	1.39348	0.500223	1.48055	0.895764	0.849441	0.873884	0.845834	0.886935	0.444938	0.967902
['GCFC2', 'HYAL2']	CorexPeri	0.818462	1.05279	1.33351	0.907299	0.854513	0.870392	0.87914	0.881932	0.109343	0.99005
['BIN1', 'COL2A1']	CorexCore	0.832104	0.866085	1.20104	0.905164	0.7953	0.866718	0.862962	0.89459	0.0173828	0.995666
['POP1', 'TIMM23B']	CorexPeri	-0.0768477	1.90123	1.90278	0.887304	0.787268	0.796234	0.868343	0.868151		0.916959
['SP5', 'SPATA2L']	PerixPeri	1.57004	0.354685	1.60961	0.88439	0.829086	0.857985	0.834159	0.856668	0.646068	0.972231
['CD3D', 'ZBTB24']	CorexCore	0.608654	1.17781	1.32579	0.904713	0.864382	0.868547	0.879044	0.897462	0.286707	0.988059
['ADCY3', 'MAFB']	CorexPeri	0.799025	0.782466	1.11834	0.909648	0.806964	0.870627	0.873909	0.901532	0.00909513	0.996245
['NFKB2', 'SRA1']	CorexPeri	1.43775	0.0515722	1.43867	0.946755	0.866036	0.943528	0.863603	0.942399	1.44527	0.915291
['BCLAF1', 'EPCAM']	CorexCore	1.35	0.459225	1.42597	0.898276	0.855133	0.880449	0.845116	0.89211	0.468308	0.95987
['IQGAP3', 'TM7SF2']	PerixPeri	1.04106	1.04315	1.47376	0.900536	0.863197	0.869995	0.868523	0.893864	0.000871273	0.998309
['LMX1B', 'XPO6']	CorexCore	1.44012	-0.0801908	1.44235	0.921767	0.861435	0.916061	0.84043	0.892538		0.917439
['PNISR', 'SLC66A2']	PerixPeri	0.308374	1.60845	1.63775	0.902037	0.843909	0.852634	0.879895	0.892824	0.71733	0.969018
['COPA', 'ZBTB24']	CorexCore	0.904723	0.970604	1.32687	0.891942	0.847201	0.86402	0.852724	0.881108	0.0305267	0.986926
['ADCY3', 'KLHDC8B']	PerixPeri	0.595657	1.30733	1.43664	0.903363	0.861389	0.867186	0.877753	0.890725	0.341389	0.987961
['CD226', 'RCC2']	PerixPeri	1.60543	0.202523	1.61815	0.906167	0.862552	0.885625	0.861107	0.888691	0.899116	0.972315
['LARP7', 'RANGRF']	CorexPeri	0.710267	1.31475	1.49433	0.904627	0.849543	0.861804	0.879298	0.89303	0.26742	0.980105
['MAFB', 'NTRK1']	CorexCore	0.78413	0.818213	1.13328	0.908794	0.796299	0.873412	0.867302	0.894993	0.0184779	0.993004
['DPH5', 'NDUFB4']	PerixPeri	0.52828	1.51491	1.60438	0.900375	0.829173	0.843107	0.880808	0.900023	0.457523	0.957197
['CHORDC1', 'ZNF423']	PerixPeri	0.382056	1.51681	1.56419	0.91609	0.850695	0.861265	0.898446	0.911266	0.598805	0.958617
['ABHD11', 'ADCY3']	PerixPeri	0.660191	1.3014	1.45928	0.89952	0.853545	0.870706	0.863288	0.874592	0.294742	0.99148
['LTB', 'NUDT19']	PerixPeri	0.650662	1.24166	1.40181	0.902673	0.853483	0.871189	0.869331	0.900069	0.280645	0.997867
['ADCY3', 'RNF146']	PerixPeri	0.573421	1.39906	1.51201	0.907668	0.844661	0.876655	0.869828	0.897484	0.387364	0.992213
['CD226', 'LSM1']	PerixPeri	1.5951	0.209053	1.60874	0.907281	0.862951	0.891276	0.856698	0.896553	0.882531	0.961204
['SLC39A11', 'TTF1']	HSPxPeri	0.592586	0.73645	0.94526	0.929918	0.764914	0.847639	0.908435	0.929775	0.0943923	0.933076
['DCUN1D5', 'LHX8']	CorexPeri	0.417351	1.53892	1.5945	0.889914	0.857733	0.857931	0.859711	0.877238	0.566714	0.99793
['CALR', 'TBCK']	CorexCore	0.605639	1.36107	1.48973	0.902427	0.859256	0.863197	0.878004	0.893715	0.351666	0.983135
['HSD17B11', 'STXBP1']	CorexCore	0.96061	1.02773	1.40677	0.908331	0.861549	0.88417	0.869302	0.90352	0.0293334	0.983183
['CAPZA1', 'SHKBP1']	CorexCore	1.1713	0.701758	1.36544	0.898267	0.864015	0.865336	0.87067	0.882899	0.222482	0.993874
['FAM124B', 'RFXANK']	CorexPeri	1.6997	0.0325899	1.70001	0.915481	0.867153	0.904858	0.85681	0.900392	1.71729	0.9469
['ARPC1B', 'UFM1']	CorexPeri	1.62212	0.402601	1.67134	0.887976	0.819834	0.862957	0.831968	0.880402	0.605208	0.96409
['EIF5', 'EMP3']	CorexPeri	1.3726	0.524353	1.46935	0.905903	0.859891	0.884246	0.861584	0.897661	0.41792	0.974372
['LIMD1', 'POLR1E']	PerixPeri	1.73485	0.138186	1.74034	0.877805	0.83394	0.849017	0.8331	0.830145	1.0988	0.981252
['C2orf76', 'SPHK1']	PerixPeri	1.3667	0.593434	1.48998	0.903301	0.851013	0.873343	0.865871	0.894272	0.362301	0.991445
['HOXA5', 'LYN']	CorexCore	0.282219	1.22325	1.25538	0.944676	0.856709	0.872766	0.932506	0.927662	0.636928	0.935936
['PPM1G', 'RPUSD3']	PerixPeri	0.532882	1.39307	1.49151	0.895735	0.8416	0.842927	0.877182	0.889696	0.417343	0.960949
['AKAP11', 'UNC93B1']	CorexPeri	0.590723	1.23949	1.37306	0.921943	0.855441	0.872705	0.900896	0.910672	0.321858	0.968708
['MGAT1', 'SIPA1']	CorexCore	1.11489	0.909107	1.43856	0.894439	0.846834	0.864405	0.855051	0.893299	0.0886163	0.989179
['CSK', 'RAB27A']	CorexCore	1.11388	0.889337	1.42536	0.895044	0.855682	0.857856	0.86821	0.891491	0.0977731	0.988074
['B4GALT7', 'SOX12']	PerixPeri	0.43242	1.09463	1.17694	0.932982	0.852456	0.875672	0.917101	0.907496	0.40336	0.954827
['CHP1', 'THAP6']	PerixPeri	1.7608	0.244441	1.77769	0.890038	0.82931	0.871942	0.833623	0.881972	0.857537	0.956053
['KIF2A', 'SNRPB']	CorexPeri	1.70473	-0.0624254	1.70587	0.884772	0.811915	0.871197	0.803875	0.867032		0.922724
['LHX8', 'MSANTD3']	CorexPeri	0.536995	1.39566	1.49541	0.889314	0.838993	0.856526	0.852477	0.879636	0.41481	0.995273
['PDE4DIP', 'PRKCB']	HSPxPeri	1.67597	0.366596	1.7156	0.907372	0.8461	0.888987	0.85436	0.895233	0.660078	0.961049
['G0S2', 'TCEAL8']	CorexPeri	1.47907	0.49629	1.56011	0.892177	0.84389	0.862267	0.854085	0.87982	0.474252	0.99051
['BECN1', 'SLC39A11']	HSPxPeri	1.51121	0.406161	1.56484	0.905198	0.866991	0.872495	0.877499	0.883266	0.570626	0.994297
['PAX8', 'PRKDC']	CorexCore	1.32196	0.228208	1.34152	0.938539	0.861413	0.931751	0.858075	0.925276	0.762889	0.920928
['CENPW', 'PLS1']	PerixPeri	0.918516	1.07135	1.41119	0.897001	0.845213	0.862774	0.862476	0.887553	0.0668427	0.999655
['ADCK2', 'UBAC2']	PerixPeri	1.30943	0.632757	1.4543	0.892051	0.848489	0.863478	0.853189	0.866997	0.315845	0.988084
['C1orf56', 'UBAC2']	PerixPeri	1.38395	0.575508	1.49884	0.900144	0.864751	0.871952	0.867016	0.887598	0.381069	0.99434
['NLRP1', 'SLC2A3']	CorexCore	1.30983	0.654694	1.46434	0.910257	0.859594	0.878459	0.879799	0.902995	0.301178	0.998476
['CYB5R1', 'TM7SF2']	PerixPeri	1.31952	0.628395	1.46151	0.902066	0.865649	0.872312	0.87186	0.893009	0.322182	0.999482
['METTL1', 'SH3BGRL']	PerixPeri	0.244421	1.54072	1.55999	0.91618	0.889304	0.882762	0.897397	0.892091	0.799586	0.983691
['HADH', 'THOC1']	PerixPeri	1.25131	0.734023	1.45071	0.903523	0.840545	0.870638	0.863635	0.893807	0.231656	0.991956
['CHPF2', 'MTOR']	CorexPeri	0.99359	1.02721	1.42912	0.898656	0.829526	0.862879	0.859561	0.892252	0.0144506	0.996155
['DAP', 'PRPF4']	HSPxPeri	1.28574	0.693767	1.46097	0.904039	0.841868	0.853508	0.884719	0.880001	0.267939	0.964722
['MAML2', 'SATB2']	HSPxPeri	0.136259	0.769603	0.781572	0.822287	0.506007	0.468734	0.8176	0.785499	0.751901	0.573305
['CORO1A', 'HMGA1']	CorexCore	0.574611	1.3422	1.46002	0.894004	0.850876	0.85859	0.862908	0.868206	0.368442	0.994996
['RTF1', 'TPMT']	CorexPeri	1.49976	0.537865	1.5933	0.89739	0.838866	0.866654	0.85531	0.882929	0.44535	0.986911
['DELE1', 'PRKCB']	HSPxPeri	1.5287	0.510663	1.61174	0.91065	0.861133	0.889007	0.86981	0.909973	0.476187	0.978406
['ARHGEF1', 'ZNF439']	CorexPeri	1.03941	1.04381	1.47306	0.896625	0.848431	0.863091	0.863464	0.883061	0.0018351	0.999568
['CADM4', 'DCUN1D4']	PerixPeri	1.08968	0.868543	1.39347	0.908447	0.861315	0.867056	0.887363	0.898375	0.0985073	0.977116
['ADCY3', 'HSD17B11']	CorexPeri	0.785838	1.21658	1.44831	0.904405	0.856608	0.872141	0.872264	0.886651	0.189809	0.99986
['ATP6V1D', 'RTF1']	PerixPeri	0.702917	1.29657	1.47485	0.889242	0.84609	0.852574	0.856854	0.881644	0.265892	0.995004
['AHSP', 'NDUFA11']	CorexPeri	0.525305	1.45889	1.55059	0.895907	0.852592	0.861995	0.865024	0.882128	0.443613	0.996498
['HIVEP2', 'RNF123']	CorexPeri	1.34803	0.629034	1.48757	0.899472	0.853893	0.863039	0.871551	0.898734	0.331025	0.990233
['DNAJA2', 'TGFB1']	CorexPeri	1.45746	0.53479	1.55248	0.892478	0.837222	0.86474	0.846998	0.878944	0.435413	0.979483
['HNRNPH3', 'RELB']	CorexPeri	1.92827	-0.312109	1.95336	0.918399	0.869863	0.913794	0.848037	0.900667		0.92804
['NDUFA6', 'ZC3H4']	PerixPeri	-0.135196	1.82315	1.82816	0.893686	0.786449	0.790847	0.882555	0.878069		0.896088
['GNA11', 'PEX5']	PerixPeri	0.819587	1.15066	1.41271	0.905925	0.843477	0.861683	0.879102	0.90113	0.147353	0.980186
['NCOA6', 'RNF166']	CorexPeri	0.950048	1.04674	1.41359	0.901391	0.850757	0.871502	0.864658	0.883312	0.0420921	0.992147
['FOSL1', 'SUSD1']	CorexPeri	0.650897	1.11365	1.28991	0.885152	0.765897	0.815757	0.873153	0.882816	0.233236	0.934266
['RIMBP2', 'UBXN2A']	PerixPeri	1.58766	0.212122	1.60177	0.904427	0.858299	0.890303	0.849413	0.886222	0.874171	0.954072
['IRF1', 'UBE3C']	CorexPeri	0.673468	0.666854	0.947763	0.848882	0.83371	0.811911	0.832086	0.792756	0.00428651	0.975754
['NDUFAF7', 'PITPNB']	PerixPeri	1.37289	0.615766	1.50465	0.90154	0.85189	0.866241	0.870595	0.888371	0.348219	0.994998
['GATA2', 'GFPT1']	CorexCore	0.737159	0.970309	1.21857	0.907071	0.782169	0.835908	0.875664	0.891444	0.119349	0.954599
['HIST3H2BB', 'UNC119']	CorexPeri	0.898739	0.930365	1.29357	0.899474	0.858616	0.872357	0.864121	0.893948	0.0150195	0.990559
['C9orf16', 'MAML2']	HSPxPeri	-0.0357821	1.08048	1.08107	0.838366	0.466643	0.454445	0.842706	0.819181		0.539269
['ARID3A', 'ZFP64']	CorexCore	0.14515	1.63601	1.64244	0.903455	0.838297	0.847814	0.883695	0.89626	1.05197	0.959397
['TCF4', 'TOMM22']	CorexPeri	0.840221	0.821041	1.17477	0.907308	0.813261	0.874695	0.867482	0.893813	0.0100287	0.991754
['AK4', 'LEO1']	PerixPeri	1.21944	0.719049	1.41565	0.901828	0.867274	0.880899	0.862712	0.892026	0.229402	0.979354
['GLRX2', 'NKX2-1']	CorexPeri	0.736596	0.608399	0.955366	0.923131	0.739008	0.898335	0.833111	0.925414	0.083041	0.927394
['LARP7', 'TBK1']	CorexCore	0.74094	1.12515	1.3472	0.889357	0.846103	0.845916	0.864883	0.86906	0.181426	0.97807
['SMG9', 'STAT2']	CorexPeri	0.504134	1.03568	1.15186	0.87119	0.716874	0.791349	0.853724	0.883415	0.312679	0.926938
['MOCS3', 'SNRPB']	CorexPeri	0.891826	1.15034	1.45555	0.909306	0.841848	0.872846	0.873284	0.908194	0.110546	0.999499
['PRKCB', 'ZNF239']	HSPxPeri	1.85093	0.102468	1.85376	0.913805	0.866674	0.893113	0.872378	0.899157	1.2568	0.976784
['IRF3', 'UBE3B']	CorexPeri	0.860134	0.658456	1.08323	0.864907	0.846449	0.831614	0.839975	0.80386	0.116039	0.990047
['MLEC', 'ZNF416']	PerixPeri	1.05002	1.04376	1.48053	0.89641	0.864304	0.871705	0.86068	0.890547	0.00259808	0.987352
['FAM120B', 'HECTD4']	HSPxPeri	0.619493	1.34061	1.47682	0.886613	0.842532	0.855521	0.84861	0.867596	0.335264	0.991921
['SLC39A11', 'TSPAN4']	HSPxPeri	0.501449	1.34742	1.4377	0.915932	0.863309	0.872468	0.894653	0.907565	0.429276	0.975203
['ARPC1B', 'SIM1']	CorexPeri	1.44741	0.579784	1.55921	0.896114	0.775849	0.872505	0.813338	0.892437	0.397326	0.932188
['C2CD2L', 'RAG1']	CorexPeri	0.49887	1.25562	1.35109	0.907538	0.87707	0.877274	0.882185	0.890765	0.40087	0.994433
['KRT18', 'LPL']	CorexPeri	0.744763	1.24431	1.45017	0.896873	0.847906	0.872095	0.852544	0.876881	0.22291	0.977582
['MCM4', 'RARA']	CorexCore	0.698182	1.39626	1.56109	0.895726	0.856047	0.857396	0.871296	0.884925	0.300998	0.984046
['RORC', 'TBX21']	CorexCore	0.142906	1.61717	1.62347	0.909545	0.730729	0.756315	0.907853	0.92186	1.05371	0.833081
['KDM5A', 'UBE4B']	CorexPeri	1.07044	0.805007	1.33936	0.883495	0.85359	0.854094	0.847275	0.862993	0.123763	0.992017
['MAML2', 'TYROBP']	HSPxCore	-0.0367626	1.05537	1.05601	0.845102	0.481875	0.458119	0.846052	0.835546		0.541478
['KAT2B', 'RTF1']	PerixPeri	0.944509	1.03852	1.40379	0.892562	0.831166	0.857795	0.851809	0.875421	0.0412076	0.993022
['CD55', 'ZNF664']	CorexPeri	1.31957	0.547918	1.42881	0.916593	0.862421	0.890996	0.879143	0.903928	0.381718	0.986697
['NCKAP1', 'VASP']	CorexPeri	0.804811	1.1259	1.38397	0.904845	0.849515	0.879161	0.862891	0.901755	0.145807	0.981493
['STAT2', 'ZNF224']	CorexPeri	0.506558	1.00887	1.12891	0.878757	0.612577	0.729882	0.862061	0.907711	0.299208	0.846672
['DHRS12', 'PRR3']	PerixPeri	1.31311	0.570066	1.43152	0.902843	0.864066	0.879295	0.86341	0.897155	0.362377	0.981934
['SEC24D', 'WIPF1']	CorexPeri	0.931655	0.972089	1.34645	0.898569	0.849066	0.870242	0.858912	0.891705	0.0184511	0.98698
['CD69', 'TMEM120A']	CorexPeri	1.29989	0.541983	1.40835	0.914263	0.876189	0.887144	0.885397	0.911803	0.379921	0.99803
['CHP1', 'MRPS31']	PerixPeri	0.562376	1.43661	1.54276	0.901523	0.852229	0.872588	0.865627	0.885738	0.407311	0.992023
['CORO1B', 'TYMP']	CorexPeri	0.620037	1.34061	1.47705	0.88871	0.844164	0.849067	0.859359	0.872735	0.334884	0.988024
['ETV6', 'HSD17B1']	CorexPeri	0.451645	1.21426	1.29553	0.879104	0.732918	0.788868	0.868648	0.89201	0.429515	0.908156
['PMS2', 'TPMT']	CorexCore	0.573748	1.42851	1.53943	0.889978	0.841045	0.840368	0.867482	0.879048	0.396163	0.968744
['CASP7', 'SLC39A11']	HSPxPeri	1.18714	0.67232	1.3643	0.89787	0.86157	0.868756	0.865283	0.876146	0.246925	0.996002
['BCLAF1', 'KMT2A']	CorexCore	0.0885756	1.77294	1.77515	0.883555	0.780634	0.79266	0.866736	0.855951	1.30138	0.914534
['TSR1', 'UBAC2']	PerixPeri	1.05512	1.03869	1.4806	0.904102	0.833822	0.871329	0.862392	0.897417	0.00681613	0.989743
['RAB40B', 'UBAC2']	PerixPeri	0.593382	1.34605	1.47104	0.900981	0.865288	0.865012	0.877324	0.887045	0.355728	0.985967
['GTF3C6', 'PARK7']	HSPxPeri	1.44007	0.555664	1.54356	0.894391	0.831243	0.856565	0.85736	0.874614	0.413571	0.999072
['ORAI1', 'WHAMM']	CorexPeri	1.54724	0.226254	1.5637	0.914695	0.85994	0.894104	0.86694	0.898202	0.834962	0.969619
['NBN', 'RBM38']	CorexCore	1.61903	0.342645	1.65489	0.890543	0.822791	0.860551	0.840519	0.87013	0.67441	0.976722
['POLR1A', 'UNG']	CorexPeri	0.77651	0.976043	1.24725	0.90112	0.858365	0.870649	0.869427	0.891572	0.0993215	0.998597
['EMP3', 'SPI1']	CorexCore	0.720926	0.609164	0.94383	0.929221	0.765312	0.90574	0.857196	0.933689	0.0731568	0.946404
['GALNT6', 'SLC39A11']	HSPxPeri	1.53242	0.373616	1.57731	0.90275	0.854114	0.871973	0.867698	0.884577	0.612953	0.995098
['SEC23A', 'SLC39A11']	HSPxPeri	1.56793	0.351519	1.60685	0.895975	0.853122	0.86979	0.857452	0.874556	0.649378	0.985814
['PAN2', 'TNFRSF1A']	CorexPeri	1.53619	0.427828	1.59465	0.899717	0.846059	0.86809	0.863668	0.886371	0.555176	0.994905
['MSL1', 'SLC7A11']	PerixPeri	1.14824	0.642517	1.31578	0.901294	0.852623	0.873566	0.862436	0.894446	0.252147	0.987259
['PMS2', 'PSMC6']	CorexPeri	0.827444	1.13124	1.40156	0.899623	0.835628	0.857847	0.866957	0.892239	0.135817	0.989492
['RNF168', 'TES']	CorexPeri	1.79898	-0.100035	1.80176	0.887807	0.789495	0.872503	0.79674	0.868867		0.913166
['ESR1', 'TFRC']	CorexCore	1.39083	0.453222	1.46281	0.918692	0.862222	0.903084	0.863806	0.892442	0.486962	0.956507
['CFAP298', 'RTF1']	PerixPeri	0.731498	1.1626	1.37358	0.895768	0.847263	0.855062	0.868843	0.882749	0.201215	0.984139
['ACTR3B', 'EIF5AL1']	PerixPeri	1.06748	0.861947	1.37203	0.904011	0.848707	0.878256	0.861357	0.900258	0.0928798	0.980758
['NR5A1', 'RUNX1']	CorexCore	0.403434	1.30693	1.36778	0.925485	0.852998	0.872579	0.912394	0.918616	0.510479	0.956362
['CD226', 'UQCC2']	PerixPeri	1.45655	0.386808	1.50703	0.90849	0.858583	0.885969	0.864213	0.89485	0.57583	0.975443
['DLAT', 'LBR']	CorexCore	1.39432	0.595928	1.51633	0.903952	0.850014	0.867399	0.873046	0.893784	0.369169	0.993532
['MSRB2', 'SLC25A6']	PerixPeri	0.59053	1.34977	1.4733	0.901295	0.856117	0.864377	0.873552	0.880861	0.359018	0.989497
['CD226', 'COL2A1']	CorexPeri	0.996883	0.73051	1.23589	0.910335	0.79351	0.882614	0.853323	0.915424	0.135018	0.966813
['ADCY3', 'FOXP1']	CorexPeri	1.76121	0.236365	1.777	0.898604	0.832319	0.879902	0.840119	0.878996	0.872229	0.954787
['PITRM1', 'TMEM208']	PerixPeri	0.62707	1.36203	1.49944	0.894197	0.848373	0.860252	0.860546	0.874861	0.336869	0.999659
['NAT9', 'TIMM10B']	PerixPeri	1.05112	1.04136	1.47962	0.895608	0.858613	0.871399	0.858297	0.887988	0.00405266	0.984964
['ACSL1', 'FH']	CorexPeri	1.04981	1.06281	1.49388	0.903575	0.848241	0.864196	0.875132	0.888002	0.00534798	0.987504
['CD68', 'HLA-E']	CorexCore	1.05524	1.05643	1.49318	0.906772	0.840822	0.874619	0.869115	0.894003	0.000486805	0.993707
['DLX3', 'SMAD2']	PerixPeri	1.68095	-0.0744276	1.68259	0.945671	0.903626	0.946137	0.88619	0.941066		0.936641
['IKBKB', 'METTL17']	CorexPeri	1.0668	0.991815	1.45663	0.905286	0.84645	0.862479	0.88005	0.908783	0.0316519	0.980033
['LAMB2', 'NCKAP1L']	CorexCore	1.02603	1.04026	1.46112	0.903739	0.842499	0.861533	0.875063	0.892057	0.00597989	0.984538
['ACLY', 'SYT5']	PerixPeri	1.28938	0.667905	1.4521	0.903857	0.860324	0.881758	0.864696	0.893083	0.285666	0.98065
['MED1', 'SERPINB9']	CorexPeri	0.446071	1.51045	1.57494	0.894149	0.843802	0.857502	0.861976	0.875861	0.529702	0.994809
['MAML2', 'RRM2']	HSPxCore	-0.0549771	1.10111	1.10248	0.864501	0.466528	0.462808	0.867394	0.850193		0.533561
['ARF5', 'CHP1']	PerixPeri	1.09828	0.909717	1.42612	0.910469	0.830459	0.867655	0.877845	0.910833	0.0818066	0.988393
['CARD9', 'ZNF831']	CorexPeri	1.04772	1.04712	1.48127	0.901817	0.855418	0.866549	0.873263	0.897653	0.000247843	0.992311
['CHP1', 'GTF3C3']	PerixPeri	0.853859	1.14924	1.43172	0.903509	0.832459	0.872987	0.858112	0.885141	0.129026	0.982961
['ADCY3', 'TMCO1']	PerixPeri	1.39173	0.590571	1.51185	0.899745	0.844394	0.875646	0.852729	0.886156	0.372282	0.973828
['RHOG', 'TMED9']	CorexPeri	0.979596	0.960812	1.37214	0.894185	0.854246	0.858636	0.865346	0.882228	0.00840866	0.992246
['POGZ', 'ZBTB18']	PerixPeri	0.771055	1.137	1.37379	0.920102	0.874001	0.88765	0.895055	0.922139	0.168675	0.991726
['APOC1', 'TBX21']	CorexCore	1.81627	0.113447	1.81981	0.916031	0.868591	0.903939	0.864063	0.914278	1.20439	0.955885
['ADCY3', 'GRK2']	PerixPeri	0.83242	1.16768	1.43401	0.907537	0.859043	0.871965	0.880537	0.9115	0.14698	0.990265
['ADPGK', 'SERPINB9']	CorexCore	0.405613	1.56007	1.61194	0.887549	0.837937	0.844347	0.860468	0.858755	0.585033	0.981265
['ARPC5', 'PIK3CD']	CorexCore	0.55034	1.43713	1.5389	0.897528	0.846143	0.862815	0.866501	0.889793	0.416865	0.995747
['ABHD5', 'SUN1']	CorexPeri	0.845869	1.15298	1.42999	0.893977	0.859839	0.859578	0.865651	0.889841	0.134519	0.992985
['ECM1', 'RIMKLB']	CorexPeri	0.530797	1.50315	1.59412	0.897626	0.841261	0.861209	0.862262	0.882961	0.452073	0.998779
['ACIN1', 'ZDHHC24']	PerixPeri	0.360096	1.58872	1.62902	0.899929	0.854211	0.865953	0.869246	0.877562	0.644629	0.996212
['PRKCA', 'SSNA1']	PerixPeri	1.12695	0.930692	1.46157	0.910737	0.844053	0.873795	0.877112	0.907805	0.0830979	0.996219
['FASTK', 'GOLIM4']	PerixPeri	1.46889	0.441418	1.53378	0.905007	0.844982	0.887043	0.849397	0.903521	0.52214	0.95756
['CSAD', 'RTF1']	PerixPeri	1.46838	0.534746	1.56272	0.881394	0.847091	0.846961	0.847857	0.854607	0.43869	0.998943
['DPH5', 'ZNF883']	PerixPeri	0.59695	1.39554	1.51786	0.894446	0.851377	0.864376	0.859328	0.874914	0.368805	0.994161
['LRRC8B', 'MANBAL']	PerixPeri	0.372967	1.54401	1.58841	0.897344	0.862817	0.866228	0.867252	0.885492	0.616979	0.998819
['AKAP8L', 'PDHX']	PerixPeri	1.55407	0.430872	1.6127	0.899882	0.846631	0.873184	0.859369	0.88969	0.557123	0.984179
['ADIPOR2', 'DPH5']	PerixPeri	0.2717	1.53822	1.56203	0.889833	0.864804	0.838132	0.876673	0.866629	0.752929	0.956038
['BCL2L13', 'RNF168']	CorexPeri	0.244702	1.61245	1.63092	0.903351	0.849792	0.85569	0.881937	0.895498	0.81885	0.970239
['CD69', 'KRAS']	CorexCore	0.355689	1.50562	1.54707	0.91071	0.855317	0.851438	0.8986	0.905897	0.626647	0.947516
['CYB5R1', 'GLG1']	PerixPeri	1.34433	0.589886	1.46806	0.90824	0.863245	0.881689	0.872699	0.892457	0.357739	0.989804
['ANKRD12', 'PSME1']	CorexPeri	1.72256	0.277245	1.74472	0.884322	0.807119	0.853596	0.828156	0.863068	0.79331	0.970197
['BRI3BP', 'DPY30']	PerixPeri	0.470678	1.43349	1.50878	0.898468	0.831016	0.831843	0.883004	0.897614	0.483669	0.94206
['MRPL52', 'ZNF407']	PerixPeri	0.750289	1.2493	1.45729	0.897119	0.837073	0.870025	0.85359	0.879511	0.221438	0.98111
['MDM4', 'NDUFA6']	PerixPeri	0.328823	1.55751	1.59185	0.912865	0.862046	0.871802	0.890075	0.89837	0.67547	0.979471
['DENND1B', 'FOXE1']	CorexPeri	0.990439	1.11404	1.49065	0.906299	0.846876	0.869868	0.870147	0.895512	0.0510711	0.999679
['DAP', 'ZNF513']	HSPxPeri	1.73197	0.212356	1.74494	0.882611	0.817288	0.862928	0.822249	0.851464	0.911476	0.952859
['COX19', 'ZMYM5']	PerixPeri	0.721402	1.24818	1.44165	0.901838	0.857776	0.865617	0.874897	0.887657	0.238099	0.989393
['BCOR', 'GFI1']	CorexPeri	1.9632	-0.122427	1.96701	0.912587	0.838159	0.899895	0.841716	0.903812		0.935349
['CAMK1', 'TNFAIP2']	CorexPeri	0.836634	1.18604	1.45143	0.906981	0.861793	0.865848	0.884591	0.910034	0.151563	0.978811
['ACBD3', 'TP53BP2']	PerixPeri	1.08804	0.875293	1.39642	0.906777	0.84953	0.867508	0.877815	0.894057	0.0944929	0.988259
['ADA', 'ZNF10']	CorexPeri	1.03975	1.04133	1.47154	0.900252	0.843731	0.871931	0.859306	0.891908	0.000660147	0.985521
['ARHGEF1', 'CLEC2D']	CorexCore	0.42047	1.52023	1.57731	0.899321	0.863775	0.858445	0.877372	0.889234	0.558175	0.978427
['GADD45GIP1', 'IFI30']	CorexPeri	0.801887	1.18182	1.42819	0.902915	0.850178	0.86236	0.876547	0.899198	0.168437	0.983814
['ABHD17B', 'CDCA7']	CorexPeri	0.428333	1.56485	1.62241	0.900409	0.834809	0.851874	0.875322	0.893069	0.562691	0.973212
['CRYZ', 'UBAC2']	PerixPeri	0.956222	0.980192	1.36936	0.894968	0.851836	0.868212	0.855092	0.88452	0.010752	0.984889
['ATF6', 'NFE2L3']	CorexCore	0.393781	1.10152	1.16979	0.900771	0.823689	0.8201	0.889194	0.883437	0.446739	0.922296
['UNG', 'WIPF1']	CorexCore	0.810214	1.06118	1.33512	0.895059	0.85575	0.861658	0.865056	0.877655	0.117189	0.996072
['MKNK1', 'TBCK']	CorexCore	1.09395	1.0202	1.49584	0.906109	0.828161	0.866697	0.868498	0.915877	0.0303112	0.997926
['IRF2', 'RUNX3']	CorexCore	0.23107	1.31896	1.33905	0.911154	0.857284	0.848138	0.915072	0.922871	0.756487	0.926854
['ANLN', 'RHOBTB3']	PerixPeri	0.984184	0.94787	1.36641	0.903697	0.863049	0.87424	0.871755	0.892583	0.0163276	0.997157
['SLC39A11', 'STAT6']	HSPxCore	1.51082	0.287387	1.53792	0.893497	0.733448	0.889086	0.757853	0.90828	0.720747	0.852395
['CD55', 'NFYA']	CorexCore	0.838837	0.786682	1.15001	0.921573	0.81101	0.881398	0.886179	0.918889	0.0278782	0.994605
['REL', 'ZBTB17']	CorexCore	0.427962	1.24636	1.31778	0.933494	0.817355	0.836478	0.926642	0.926446	0.464237	0.902698
['DAP', 'SLC25A19']	HSPxPeri	0.831604	1.14913	1.41848	0.90255	0.852342	0.870194	0.867283	0.892961	0.140454	0.996654
['FCGRT', 'NRAS']	CorexCore	1.00766	0.946878	1.38273	0.913085	0.851254	0.871127	0.887317	0.907653	0.027018	0.981753
['DKC1', 'IMPA1']	PerixPeri	0.882349	1.09857	1.40904	0.904125	0.853073	0.869378	0.873114	0.887039	0.0951861	0.995721
['FAM72C', 'ZNF600']	PerixPeri	0.530331	1.4022	1.49914	0.909229	0.850809	0.872324	0.877938	0.897622	0.422264	0.993605
['CALR', 'SLC38A6']	CorexPeri	1.81376	0.142182	1.81932	0.897291	0.774966	0.878128	0.800791	0.885941	1.10573	0.911929
['OTUB1', 'ZMPSTE24']	CorexPeri	1.0507	1.04964	1.48516	0.897044	0.856482	0.868144	0.861009	0.892737	0.000439446	0.991781
['CRNKL1', 'RFC5']	PerixPeri	1.047	0.917298	1.39199	0.894577	0.852195	0.86095	0.863329	0.883933	0.0574363	0.997244
['FASTKD5', 'POP1']	CorexPeri	-0.123238	1.92762	1.93156	0.885992	0.802751	0.795336	0.874012	0.872178		0.909983
['EIF2S1', 'NTAN1']	PerixPeri	0.46153	1.57919	1.64525	0.891642	0.827955	0.833323	0.870571	0.88379	0.534235	0.957214
['OR2T29', 'ZNF347']	PerixPeri	1.31767	0.605979	1.45033	0.8984	0.849318	0.854774	0.874143	0.873829	0.337348	0.977842
['CORO1B', 'TP73']	CorexPeri	1.20092	0.0798121	1.20357	0.978019	0.847242	0.977861	0.839015	0.976868	1.17745	0.858011
['FUT1', 'PTPRG']	PerixPeri	0.763405	0.930386	1.2035	0.868384	0.829377	0.817231	0.846788	0.858603	0.0859078	0.965095
['HOMER1', 'NBPF3']	PerixPeri	1.67188	0.346623	1.70744	0.897824	0.833561	0.875968	0.842366	0.89907	0.683349	0.96164
['LIMK2', 'RALY']	CorexPeri	1.05284	0.949896	1.41802	0.898231	0.833967	0.857211	0.864917	0.903336	0.0446869	0.991091
['CD226', 'HIST1H4E']	PerixPeri	1.42109	0.417595	1.48117	0.910414	0.85249	0.877959	0.87469	0.885037	0.531865	0.996276
['KRAS', 'NMI']	CorexCore	0.994196	1.00656	1.41478	0.893375	0.841295	0.851154	0.866829	0.886967	0.00536913	0.981917
['DAP', 'PIP4K2A']	HSPxPeri	1.11583	0.881197	1.42182	0.8938	0.849069	0.857417	0.862749	0.877022	0.102524	0.99382
['DPH5', 'UBR1']	PerixPeri	0.627323	1.3559	1.49399	0.892825	0.857516	0.847569	0.873361	0.875343	0.334736	0.970468
['CDK5', 'XPA']	PerixPeri	1.35277	0.598022	1.47906	0.907782	0.858967	0.880532	0.871401	0.891504	0.354508	0.98963
['CHP1', 'SLC33A1']	PerixPeri	0.435238	1.46806	1.53122	0.912526	0.846903	0.872184	0.882448	0.901506	0.528018	0.988369
['NKX2-5', 'POLR2A']	CorexCore	0.73494	1.01423	1.25252	0.912139	0.836106	0.866882	0.884495	0.893125	0.139885	0.980087
['PGM3', 'SNX27']	CorexPeri	0.992549	0.931048	1.36088	0.911637	0.846333	0.874138	0.879006	0.905613	0.0277802	0.994462
['NAMPT', 'RFX5']	CorexCore	0.907983	0.682712	1.13601	0.912188	0.813988	0.881788	0.864644	0.896124	0.123841	0.980557
['EIF5B', 'PARK7']	HSPxPeri	0.761441	1.27006	1.48083	0.903952	0.84839	0.862017	0.874599	0.904523	0.222188	0.985614
['ACOT8', 'PSMA6']	PerixPeri	1.04165	1.06044	1.48646	0.902272	0.84974	0.857685	0.879267	0.890308	0.00776433	0.975454
['ADD2', 'CHMP2B']	PerixPeri	1.03228	0.820804	1.31883	0.895564	0.84526	0.863851	0.856505	0.893696	0.0995569	0.991497
['STAT5B', 'TMEM240']	CorexPeri	1.78712	0.00222432	1.78712	0.927634	0.872048	0.917708	0.868773	0.916615	2.90496	0.946677
['UBAC2', 'ZNF426']	PerixPeri	1.04855	1.05061	1.48433	0.909977	0.852977	0.873145	0.88131	0.907048	0.000855617	0.990735
['GUSB', 'PRKCB']	HSPxCore	1.69469	0.2824	1.71806	0.902887	0.85746	0.889754	0.848926	0.890742	0.778225	0.954113
['DPH5', 'MEN1']	PerixPeri	0.621199	1.17428	1.32846	0.888992	0.854841	0.849333	0.863339	0.878963	0.27654	0.983777
['ASB8', 'HLA-E']	CorexPeri	1.37785	0.603338	1.50416	0.892897	0.830575	0.861833	0.851682	0.894006	0.358642	0.988222
['BCL10', 'RTF1']	CorexPeri	0.805687	1.17648	1.42591	0.906481	0.843268	0.867356	0.87456	0.900355	0.164417	0.991762
['CDKN2AIPNL', 'DPH5']	PerixPeri	0.893221	1.1277	1.43859	0.892062	0.83756	0.849053	0.861197	0.883778	0.101234	0.985899
['GCM1', 'SEC24D']	CorexPeri	1.2498	0.281746	1.28116	0.932865	0.847534	0.922152	0.85535	0.903723	0.646983	0.927559
['MAML2', 'UTP3']	HSPxPeri	-0.042445	1.07614	1.07698	0.855375	0.455437	0.459878	0.856659	0.835493		0.536828
['DAP', 'RASSF7']	HSPxPeri	1.43799	0.532876	1.53354	0.891759	0.840214	0.85303	0.860705	0.850896	0.431128	0.991084
['ITM2C', 'NFS1']	PerixPeri	0.584254	1.30411	1.42901	0.895427	0.849091	0.843779	0.877737	0.883186	0.348712	0.961312
['ADCY3', 'EGR2']	CorexPeri	-0.244998	1.6492	1.6673	0.955497	0.876403	0.866458	0.955254	0.957773		0.907045
['ARHGDIB', 'FCGR2A']	CorexCore	1.44087	0.384882	1.49139	0.902074	0.870544	0.885663	0.858217	0.888998	0.573296	0.969011
['ADPGK', 'PMS2']	CorexCore	1.06182	0.888234	1.38435	0.906475	0.861238	0.872912	0.877271	0.894005	0.0775246	0.995031
['NEXN', 'SLC30A9']	PerixPeri	1.38017	0.442953	1.44951	0.907734	0.873423	0.885146	0.873261	0.898546	0.493575	0.986573
['CANT1', 'TCF4']	CorexCore	0.875082	0.795631	1.18271	0.903462	0.811244	0.873042	0.858888	0.897635	0.0413372	0.983787
['SEPSECS', 'TCF4']	CorexCore	0.162281	1.55205	1.56051	0.930951	0.900711	0.886872	0.927918	0.926767	0.980637	0.955765
['RHOG', 'STAT6']	CorexCore	1.41098	0.42837	1.47458	0.885902	0.727678	0.868424	0.774248	0.888464	0.517703	0.891556
['FOXP1', 'PNP']	CorexCore	1.70611	0.283553	1.72952	0.895279	0.829892	0.872756	0.839211	0.875394	0.779373	0.961564
['RAB27A', 'XRCC4']	CorexCore	1.37524	0.610932	1.50483	0.901679	0.853848	0.867984	0.869041	0.891521	0.352384	0.998784
['HIST1H4E', 'NDC1']	PerixPeri	0.868029	1.04955	1.362	0.904741	0.846011	0.862403	0.878087	0.895736	0.0824703	0.982138
['APOC1', 'TCF3']	CorexCore	0.684574	0.912152	1.14047	0.924775	0.799941	0.858476	0.898304	0.920413	0.124647	0.955664
['PARK7', 'SETBP1']	HSPxPeri	1.70496	0.317448	1.73426	0.886114	0.831487	0.861391	0.834605	0.864492	0.730042	0.968903
['MBIP', 'RPL26']	PerixPeri	0.532164	1.37119	1.47084	0.906257	0.852334	0.869353	0.877476	0.897947	0.411053	0.990743
['ADCY3', 'ZNF514']	PerixPeri	0.708326	1.30119	1.48149	0.90516	0.84893	0.873289	0.868942	0.899589	0.264107	0.995022
['LBR', 'RAC2']	CorexCore	0.661219	1.32475	1.4806	0.907533	0.827568	0.872731	0.863943	0.892725	0.301788	0.989931
['PRKCB', 'WDR83']	HSPxPeri	1.67861	0.304102	1.70594	0.908403	0.858954	0.890828	0.860618	0.894496	0.741931	0.966088
['CLIC1', 'LDLR']	CorexCore	1.50949	0.485385	1.58561	0.902256	0.840032	0.871302	0.861611	0.887296	0.492744	0.988877
['ADCY3', 'COA1']	PerixPeri	0.67037	1.29861	1.46144	0.897647	0.847531	0.867762	0.860246	0.890234	0.287165	0.991339
['GALT', 'GTF2H5']	PerixPeri	0.524584	1.4435	1.53586	0.898436	0.848583	0.854428	0.872888	0.878106	0.439601	0.978853
['DHRS7B', 'PPP6R1']	PerixPeri	0.0150295	1.84141	1.84147	0.900061	0.834622	0.835474	0.883636	0.880426	2.08821	0.945496
['CNN2', 'LAMTOR2']	CorexCore	0.935117	0.962945	1.34228	0.906718	0.787976	0.8615	0.860421	0.918184	0.0127355	0.998748
['PARK7', 'ZBTB8B']	HSPxPeri	1.85541	0.121394	1.85938	0.882184	0.816735	0.864686	0.81445	0.863351	1.18424	0.941902
['BDNF', 'HS2ST1']	PerixPeri	1.41676	0.570171	1.52719	0.897011	0.84487	0.866806	0.859467	0.879948	0.395291	0.991533
['NDUFB7', 'THAP7']	PerixPeri	1.13512	0.732711	1.35106	0.89636	0.844219	0.857352	0.864941	0.88725	0.190108	0.991226
['DAP', 'USP16']	HSPxPeri	0.425375	1.51239	1.57107	0.897277	0.857045	0.848072	0.879247	0.890475	0.55089	0.964544
['ERCC2', 'MDH1']	CorexPeri	0.917329	1.00513	1.3608	0.898296	0.869062	0.87663	0.860794	0.890226	0.0396978	0.981935
['SNTA1', 'ZNF253']	PerixPeri	0.784309	0.933404	1.21917	0.88282	0.845687	0.845995	0.854756	0.865381	0.0755828	0.989751
['TRMT2A', 'ZNF20']	PerixPeri	1.54938	0.315917	1.58126	0.895672	0.837283	0.872466	0.844661	0.888174	0.690585	0.96813
['POU2AF1', 'TNIP1']	CorexCore	1.75415	0.0640741	1.75532	0.908342	0.851476	0.89142	0.853472	0.892527	1.43738	0.957431
['LY6E', 'RTF1']	PerixPeri	1.04018	0.957914	1.41406	0.896315	0.84271	0.85285	0.870354	0.884927	0.0357805	0.979889
['PARK7', 'SNW1']	HSPxPeri	1.40638	0.575492	1.51957	0.890942	0.84727	0.858325	0.855372	0.873339	0.388063	0.996559
['NET1', 'TRIM13']	PerixPeri	1.04301	1.05518	1.48367	0.900576	0.852683	0.855428	0.877252	0.901364	0.00503852	0.975122
['LPL', 'SLC39A11']	HSPxCore	1.47371	0.44287	1.53882	0.90226	0.864902	0.874646	0.867656	0.883921	0.522136	0.992008
['AP5Z1', 'H3F3A']	PerixPeri	1.29935	0.659424	1.4571	0.893032	0.843732	0.857564	0.860239	0.875242	0.294562	0.99689
['ASF1A', 'RTF1']	PerixPeri	0.711458	0.541277	0.893954	0.865862	0.806304	0.83068	0.829614	0.841621	0.11873	0.998717
['CREB5', 'SPIB']	CorexCore	1.5805	0.0786093	1.58245	0.954562	0.822584	0.952489	0.828262	0.960559	1.30332	0.869577
['NUDCD1', 'PREP']	PerixPeri	0.371499	1.38899	1.43781	0.915415	0.805514	0.825924	0.900051	0.886251	0.572741	0.917641
['SYVN1', 'ZBTB46']	PerixPeri	1.0428	1.04288	1.47479	0.909293	0.850697	0.876869	0.874755	0.906523	3.37861e-05	0.997589
['CREB3L2', 'PPP1R14B']	CorexPeri	1.19157	0.599615	1.33393	0.914767	0.830144	0.89287	0.854822	0.892163	0.298247	0.957387
['CHP1', 'HNRNPA2B1']	PerixPeri	0.598695	1.39127	1.51462	0.904605	0.84246	0.871858	0.866257	0.89061	0.366205	0.993575
['DPH5', 'HEXD']	PerixPeri	0.886904	1.10994	1.42076	0.900209	0.819741	0.852693	0.868574	0.882767	0.0974235	0.981717
['NHEJ1', 'STX1B']	CorexCore	1.30481	0.647459	1.45662	0.900039	0.8619	0.867915	0.870074	0.89284	0.304337	0.997519
['MACC1', 'PARK7']	HSPxPeri	0.552433	1.12735	1.25542	0.914589	0.846526	0.854979	0.897126	0.896944	0.309777	0.95302
['IFNGR1', 'MAFB']	CorexCore	0.906295	0.689561	1.1388	0.910825	0.809075	0.891992	0.864108	0.906843	0.118697	0.96874
['ACAD9', 'RNASEH1']	CorexPeri	0.331767	1.62494	1.65847	0.906499	0.845075	0.860016	0.881426	0.894608	0.690006	0.975711
['DOCK8', 'TSPO']	CorexCore	0.996365	0.993537	1.40708	0.902137	0.849899	0.872949	0.866326	0.897477	0.00123442	0.992414
['PDIK1L', 'SALL4']	PerixPeri	1.54364	0.0334651	1.544	0.898682	0.80672	0.886939	0.808016	0.893385	1.66395	0.911017
['CD226', 'WBP11']	PerixPeri	1.70055	0.10873	1.70402	0.889816	0.86232	0.873453	0.843697	0.870663	1.19424	0.965933
['IMPDH1', 'RAB3IP']	CorexPeri	0.370918	1.63176	1.67339	0.896568	0.846234	0.853962	0.870211	0.880098	0.643379	0.981327
['MRPS34', 'PSMD13']	PerixPeri	1.05297	1.05714	1.49208	0.900005	0.854815	0.866373	0.869049	0.900251	0.00171288	0.996921
['CEP68', 'PRKRIP1']	PerixPeri	0.733211	1.22619	1.42869	0.899434	0.845305	0.858136	0.872846	0.893443	0.22333	0.983147
['RUNX2', 'TCIRG1']	CorexCore	1.15001	0.574964	1.28573	0.923911	0.848299	0.901389	0.875265	0.90786	0.30106	0.971018
['AMD1', 'RPS6KB1']	PerixPeri	1.21575	0.775222	1.44188	0.911163	0.852761	0.88383	0.872429	0.911329	0.195417	0.987101
['CREBZF', 'DAP']	HSPxPeri	1.0587	0.687075	1.26211	0.887135	0.796952	0.863389	0.834606	0.875465	0.187769	0.966663
['VPS45', 'XRCC4']	CorexCore	0.697606	1.26138	1.44143	0.900843	0.861475	0.870153	0.870122	0.886281	0.257235	0.999965
['SERAC1', 'UBE2D1']	PerixPeri	1.16306	0.830014	1.42886	0.903359	0.847557	0.871118	0.866608	0.89753	0.146519	0.994823
['BEX2', 'ZNF44']	PerixPeri	0.228571	1.5819	1.59833	0.902285	0.86424	0.854199	0.885632	0.886139	0.84016	0.964507
['PARK7', 'SULT1A3']	HSPxPeri	0.39092	1.55252	1.60098	0.889043	0.855706	0.852087	0.863153	0.863081	0.598948	0.987179
['CNN2', 'TMEM205']	CorexPeri	0.921618	1.01542	1.3713	0.899776	0.769892	0.850875	0.849397	0.912307	0.0420931	0.998262
['COG8', 'SLC39A11']	HSPxPeri	1.49766	0.410137	1.5528	0.896275	0.858595	0.86824	0.861968	0.881322	0.562483	0.992776
['DOCK2', 'PRKCB']	HSPxCore	1.57098	0.408005	1.6231	0.910376	0.864389	0.888158	0.870533	0.905458	0.585506	0.980155
['ETV6', 'MSH2']	CorexCore	0.416213	1.24458	1.31233	0.869775	0.748283	0.767004	0.878176	0.890887	0.475706	0.873405
['BSG', 'NHEJ1']	CorexCore	1.01789	0.959029	1.39851	0.905705	0.852017	0.870309	0.874918	0.89918	0.0258677	0.994733
['BATF3', 'SERPINB9']	CorexCore	1.24783	0.307734	1.28522	0.862716	0.663673	0.862589	0.72326	0.881448	0.607981	0.838476
['NRAS', 'SNRNP27']	CorexPeri	1.05198	0.949473	1.4171	0.89174	0.840719	0.863728	0.850405	0.893368	0.0445245	0.984575
['CD3D', 'DAP']	HSPxCore	0.575311	1.35403	1.47118	0.906787	0.861164	0.875733	0.874701	0.895925	0.371725	0.998821
['DAP', 'TRMT6']	HSPxPeri	1.76297	0.212412	1.77572	0.882669	0.814212	0.857479	0.82284	0.847726	0.919065	0.959604
['ADCY3', 'MARCH3']	PerixPeri	0.610388	1.34218	1.47446	0.90438	0.857762	0.871404	0.871866	0.893533	0.342206	0.99947
['IFI30', 'RBCK1']	CorexCore	1.10801	0.866116	1.40635	0.904673	0.851612	0.875238	0.866925	0.894789	0.106966	0.990502
['LRRC41', 'POLR2I']	PerixPeri	1.08374	0.872181	1.39111	0.89127	0.847949	0.864576	0.849436	0.875011	0.0943169	0.982489
['ABCC10', 'PACSIN2']	PerixPeri	0.739405	1.25379	1.45558	0.896442	0.845672	0.861606	0.86186	0.891755	0.229343	0.999705
['SHKBP1', 'UBE2J1']	CorexCore	1.12278	0.796426	1.37657	0.903966	0.851699	0.868849	0.872583	0.897163	0.14915	0.99572
['MAT2B', 'NCSTN']	PerixPeri	1.06468	0.859675	1.36843	0.899848	0.842476	0.850192	0.877571	0.891032	0.0928851	0.968802
['HIST1H3H', 'PRKCB']	HSPxPeri	1.50926	0.449818	1.57487	0.911851	0.869119	0.887919	0.876564	0.895324	0.525727	0.987212
['ADCY3', 'HIPK3']	PerixPeri	0.631579	1.36257	1.50183	0.911915	0.852726	0.865583	0.88969	0.907078	0.333931	0.972904
['DPH5', 'PHF2']	PerixPeri	0.610758	1.27924	1.41756	0.892116	0.855688	0.85991	0.862297	0.874447	0.321082	0.997232
['CNOT11', 'RNF166']	CorexPeri	0.820075	1.14794	1.41077	0.900251	0.85983	0.868223	0.871509	0.880297	0.146065	0.996229
['CEP164', 'PIF1']	PerixPeri	0.554706	1.41738	1.52206	0.907316	0.861233	0.87001	0.88387	0.897394	0.407424	0.984319
['MYC', 'TRAF3IP2']	CorexCore	-0.0378512	1.87436	1.87474	0.915981	0.867199	0.856237	0.907147	0.902587		0.943879
['KIF22', 'SLC25A5']	PerixPeri	1.6966	-0.165667	1.70467	0.880234	0.792356	0.87575	0.773176	0.875229		0.882873
['CD226', 'CXorf38']	PerixPeri	1.51894	0.327154	1.55378	0.901992	0.855182	0.88254	0.852535	0.888048	0.666789	0.966002
['NKIRAS2', 'POLR2E']	PerixPeri	1.07009	0.936622	1.4221	0.900979	0.840661	0.867819	0.861357	0.893629	0.0578563	0.992554
['PYROXD1', 'TBK1']	CorexPeri	1.2223	0.604513	1.36361	0.905859	0.853189	0.881907	0.862621	0.899741	0.305771	0.978131
['EEF2', 'RPS13']	PerixPeri	0.360714	1.63125	1.67066	0.897572	0.840929	0.853957	0.870335	0.877597	0.655358	0.981181
['LIG4', 'RARA']	CorexCore	0.780724	1.34076	1.55151	0.902241	0.834995	0.860668	0.870151	0.895554	0.234855	0.989102
['ADCY3', 'VOPP1']	PerixPeri	0.725427	1.21074	1.41143	0.900077	0.84917	0.869754	0.862684	0.888224	0.222457	0.991871
['IFNGR1', 'SEPSECS']	CorexCore	0.615589	1.05943	1.22529	0.926404	0.872959	0.885224	0.906042	0.897499	0.23578	0.977023
['ARNT', 'KLHL7']	CorexCore	1.48547	0.470132	1.55809	0.924003	0.867504	0.902535	0.884024	0.906636	0.499644	0.97949
['ARID3A', 'SELENOF']	CorexPeri	1.42768	0.380886	1.47762	0.910918	0.873483	0.893944	0.866757	0.906321	0.573836	0.969588
['BCLAF1', 'PARK7']	HSPxCore	1.1982	0.767027	1.42268	0.909969	0.847422	0.874694	0.875793	0.906817	0.19372	0.998744
['RRAS2', 'ZNF334']	PerixPeri	1.03046	1.04346	1.46651	0.899786	0.846336	0.858685	0.874177	0.880226	0.00544551	0.982278
['HIST1H2BA', 'UQCC2']	PerixPeri	1.00279	0.904723	1.35059	0.897481	0.852069	0.872297	0.858125	0.887213	0.0446921	0.983753
['TRMT12', 'UBA1']	PerixPeri	1.35174	0.559129	1.46282	0.89768	0.848288	0.870573	0.85882	0.878133	0.383381	0.9865
['DAP', 'RGL2']	HSPxPeri	1.13856	0.868849	1.43221	0.887937	0.851457	0.857728	0.851585	0.868085	0.117412	0.992838
['SS18L2', 'TP53RK']	PerixPeri	1.24016	0.919109	1.54362	0.902819	0.827799	0.876206	0.851067	0.912831	0.130112	0.97131
['NR1I3', 'SLC12A5']	CorexPeri	1.04853	0.755057	1.2921	0.915983	0.834007	0.888268	0.868598	0.891288	0.142603	0.977856
['AIDA', 'DPH5']	PerixPeri	0.739822	1.29906	1.49495	0.898395	0.835154	0.847676	0.875165	0.886223	0.244501	0.96859
['EHBP1L1', 'HEBP1']	PerixPeri	0.879923	1.10297	1.41096	0.905694	0.84957	0.854301	0.886836	0.900038	0.0981197	0.963313
['BCLAF1', 'MORC3']	CorexPeri	0.932945	1.07805	1.42569	0.885017	0.850857	0.852911	0.852275	0.873143	0.0627832	0.999254
['ABRAXAS1', 'ZCCHC9']	PerixPeri	1.3447	0.607931	1.47573	0.906701	0.866377	0.879427	0.873876	0.896054	0.34477	0.993688
['CHURC1', 'HOXC13']	PerixPeri	-0.0119908	1.22458	1.22464	0.971158	0.846627	0.840562	0.970732	0.968311		0.865905
['POU2AF1', 'SLC39A11']	HSPxCore	1.68152	0.223524	1.69631	0.897926	0.829659	0.879561	0.831865	0.893249	0.876377	0.945774
['NOTUM', 'SPTLC2']	PerixPeri	1.40596	0.579374	1.52066	0.898444	0.85551	0.863293	0.868985	0.882374	0.385014	0.99345
['IRF7', 'PSMG4']	CorexPeri	0.569261	0.849708	1.02277	0.854016	0.823584	0.801368	0.850072	0.809881	0.173958	0.942706
['ADARB2', 'SLIRP']	PerixPeri	1.17268	0.758247	1.39646	0.911754	0.85177	0.878923	0.876591	0.895981	0.189369	0.997346
['CENPN', 'FOXQ1']	PerixPeri	1.66777	-0.0517614	1.66857	0.935001	0.834228	0.92956	0.831809	0.925229		0.894841
['NECAB3', 'PRDM4']	PerixPeri	0.279103	1.45519	1.48171	0.911344	0.862222	0.868493	0.890896	0.896048	0.717154	0.974854
['G0S2', 'LIG4']	CorexCore	1.29334	0.64642	1.44588	0.90551	0.852984	0.879525	0.863996	0.892837	0.301197	0.982344
['CRYBG1', 'PTPRS']	PerixPeri	0.711879	0.999713	1.22727	0.889692	0.784915	0.82721	0.857552	0.895803	0.147469	0.964618
['CEBPA', 'ICAM1']	CorexPeri	0.269304	0.86972	0.91046	0.989168	0.678576	0.71735	0.987681	0.991963	0.509137	0.726298
['CHUK', 'GRN']	CorexCore	1.04518	0.982581	1.43453	0.906413	0.841622	0.86871	0.871414	0.901138	0.0268246	0.996897
['CREB5', 'TUBA1A']	CorexPeri	0.919595	1.21545	1.52413	0.899622	0.822973	0.849802	0.869732	0.885661	0.12114	0.977085
['BRF2', 'RFLNB']	CorexPeri	0.317828	1.68917	1.71881	0.896838	0.836217	0.847337	0.873506	0.87086	0.725481	0.970042
['MAML2', 'MKNK1']	HSPxCore	-0.115241	1.17674	1.18237	0.848891	0.458313	0.44511	0.857866	0.86231		0.518857
['HSPE1', 'PRKRIP1']	PerixPeri	1.05419	1.06142	1.49597	0.897756	0.848562	0.866593	0.860045	0.889088	0.00296982	0.992443
['KMT2B', 'NTHL1']	PerixPeri	0.7498	1.14191	1.36607	0.894719	0.838178	0.855009	0.864503	0.878987	0.182686	0.989018
['C16orf91', 'TMEM267']	PerixPeri	1.05881	1.06073	1.49874	0.894389	0.853603	0.859051	0.865141	0.886741	0.000787291	0.992961
['NUP160', 'PRKCB']	HSPxPeri	1.60396	0.404454	1.65417	0.915086	0.861029	0.890521	0.874164	0.90805	0.598324	0.981633
['ALKBH7', 'SLC39A11']	HSPxPeri	1.40027	0.510593	1.49046	0.903826	0.86151	0.868248	0.877786	0.889613	0.438138	0.989134
['MAML2', 'OSTF1']	HSPxCore	-0.0219385	1.05529	1.05552	0.842772	0.464972	0.456769	0.844383	0.837905		0.540951
['CHCHD3', 'TYK2']	CorexPeri	1.14684	0.914814	1.46701	0.917232	0.855272	0.896087	0.870622	0.917337	0.0981707	0.971582
['DAP', 'UBE2F']	HSPxPeri	0.629259	1.3213	1.46349	0.901275	0.860376	0.8593	0.879471	0.889703	0.322174	0.977065
['GNAS', 'MAML2']	HSPxPeri	-0.0255203	1.06749	1.06779	0.840727	0.471175	0.451698	0.842327	0.820489		0.536251
['EAPP', 'LONP2']	PerixPeri	1.80965	0.196488	1.82028	0.887828	0.785147	0.861894	0.813312	0.858197	0.964258	0.943633
['GNA11', 'SLC39A11']	HSPxPeri	1.65059	0.274052	1.67318	0.898858	0.850929	0.872476	0.858097	0.876602	0.779805	0.983519
['ARRDC2', 'SIPA1']	CorexPeri	1.25522	0.755097	1.46484	0.895499	0.847163	0.876517	0.845347	0.882783	0.220719	0.964439
['STK3', 'TP53']	CorexPeri	1.90251	-0.0205129	1.90262	0.926214	0.869368	0.912895	0.875504	0.917684		0.959041
['GMFG', 'RUNX3']	CorexCore	0.880036	0.913561	1.26849	0.911545	0.797348	0.864116	0.873164	0.908531	0.0162369	0.989638
['CCR5', 'LPCAT1']	CorexCore	1.29812	0.492669	1.38846	0.893521	0.872863	0.870913	0.859206	0.872942	0.420759	0.986558
['HTT', 'TRERF1']	PerixPeri	0.470621	1.34952	1.42923	0.893823	0.840621	0.845188	0.871074	0.877694	0.457509	0.970283
['LEO1', 'RFX5']	CorexPeri	0.903664	0.713275	1.15125	0.910613	0.799	0.880003	0.860743	0.894235	0.10275	0.978115
['DBX2', 'TYMP']	CorexPeri	1.80472	0.327416	1.83418	0.886592	0.783052	0.86402	0.805819	0.881849	0.74131	0.932639
['CREM', 'PRDX5']	CorexPeri	0.935985	0.791061	1.2255	0.906427	0.822176	0.870202	0.86869	0.885496	0.073059	0.998263
['NFYC', 'SCAF8']	CorexPeri	0.8907	0.591023	1.06895	0.930229	0.775731	0.909146	0.842528	0.926461	0.178127	0.926725
['HOXA5', 'TCEAL8']	CorexPeri	1.27547	0.143004	1.28346	0.935205	0.853699	0.9319	0.834077	0.918448	0.950321	0.895028
['LIN28A', 'LYN']	CorexPeri	1.42046	0.541242	1.52008	0.900359	0.865793	0.876934	0.862514	0.893186	0.419038	0.983556
['KDM4C', 'LSM11']	PerixPeri	1.13652	0.835269	1.41044	0.891804	0.856709	0.860075	0.860059	0.875248	0.133751	0.999981
['MRPL46', 'MSH5']	PerixPeri	1.39901	0.605386	1.52437	0.913446	0.839495	0.869712	0.882878	0.900013	0.363787	0.985087
['WDR55', 'ZFP1']	PerixPeri	1.54109	0.345623	1.57937	0.889737	0.843042	0.864435	0.846509	0.848234	0.649225	0.979263
['DYRK1A', 'HMGN4']	PerixPeri	0.935274	0.730378	1.18667	0.881632	0.828274	0.839784	0.855619	0.862667	0.107391	0.981493
['OSTF1', 'TRNT1']	CorexCore	1.13267	0.824889	1.40121	0.901672	0.840902	0.865426	0.866785	0.886683	0.13771	0.998433
['EZH1', 'YEATS4']	PerixPeri	0.637214	1.14711	1.31221	0.898372	0.851782	0.861667	0.869207	0.881578	0.255319	0.991326
['DOCK8', 'LIMK2']	CorexCore	0.949732	1.03584	1.40533	0.903569	0.828938	0.860659	0.869307	0.898408	0.0376927	0.990052
['KANK2', 'SLC39A11']	HSPxPeri	1.41368	0.53179	1.51039	0.907585	0.848345	0.872065	0.874442	0.89107	0.42461	0.997282
['CD226', 'MRPL58']	PerixPeri	1.45708	0.395823	1.50988	0.905618	0.872494	0.876857	0.877709	0.891475	0.565981	0.999029
['CHCHD6', 'RTF1']	PerixPeri	0.720011	1.22934	1.42467	0.902077	0.852688	0.857691	0.879748	0.900315	0.232332	0.974929
['SAMD4B', 'TP53BP1']	PerixPeri	1.92382	-0.105548	1.92671	0.889433	0.799671	0.873121	0.803707	0.882899		0.920499
['GFER', 'ZNF75A']	PerixPeri	0.803837	1.17185	1.42105	0.905337	0.863981	0.872917	0.874605	0.899984	0.163702	0.99807
['PRKCB', 'R3HCC1L']	HSPxPeri	1.64624	0.339205	1.68082	0.906305	0.858891	0.886777	0.861446	0.890626	0.686032	0.971435
['RNF168', 'SRRM2']	CorexPeri	0.621984	1.30461	1.4453	0.893127	0.859136	0.855806	0.867627	0.883384	0.321703	0.986375
['POU2AF1', 'REL']	CorexCore	1.659	-0.223775	1.67403	0.944144	0.865458	0.94267	0.849589	0.942323		0.901258
['DAP', 'TCEA2']	HSPxPeri	1.44779	0.360116	1.4919	0.882153	0.838899	0.854825	0.841537	0.859805	0.604262	0.984455
['RTF1', 'ZNF527']	PerixPeri	0.792403	1.15019	1.39672	0.89408	0.847021	0.852611	0.86854	0.878114	0.161823	0.98166
['APOE', 'WDR26']	CorexPeri	0.634525	1.2336	1.38722	0.904699	0.853292	0.874791	0.868673	0.888575	0.288725	0.993007
['KLHL12', 'UBAC2']	PerixPeri	1.4199	0.545813	1.52119	0.894871	0.847024	0.865202	0.856737	0.878939	0.415214	0.990216
['MIS18BP1', 'SLC39A11']	HSPxPeri	1.56637	0.316268	1.59798	0.904972	0.86097	0.871584	0.875854	0.883249	0.694838	0.995125
['HAT1', 'ZNF263']	PerixPeri	0.802149	0.816674	1.14473	0.87676	0.828074	0.862106	0.825537	0.848963	0.00779344	0.957581
['BANP', 'FBXO41']	PerixPeri	0.791698	1.22072	1.45497	0.889043	0.83257	0.851732	0.852977	0.873227	0.188055	0.998541
['CD226', 'SCRN2']	PerixPeri	1.53029	0.291065	1.55773	0.904966	0.849544	0.885016	0.854368	0.889036	0.720785	0.96537
['NDUFS6', 'NDUFV3']	PerixPeri	1.03912	1.04231	1.47179	0.900884	0.848297	0.861542	0.873998	0.896364	0.00133145	0.985749
['ATP7B', 'PIK3R1']	CorexPeri	1.37109	0.590028	1.49266	0.907437	0.850863	0.878208	0.869331	0.89852	0.366195	0.989891
['KIDINS220', 'TSPAN31']	PerixPeri	0.168071	1.62137	1.63006	0.893416	0.865982	0.846855	0.877421	0.862058	0.98439	0.965164
['CSK', 'MAPK14']	CorexCore	1.07348	0.385553	1.14061	0.859277	0.570241	0.839845	0.673548	0.875887	0.444708	0.801991
['PHF2', 'SPTLC2']	PerixPeri	0.761932	1.15131	1.3806	0.893758	0.850509	0.861062	0.860057	0.872556	0.179276	0.998834
['AURKAIP1', 'AZIN1']	PerixPeri	1.1943	0.410935	1.26302	0.927425	0.864042	0.914959	0.867079	0.902131	0.463341	0.94767
['BAX', 'NKX3-1']	CorexPeri	-0.0793145	1.27669	1.27915	0.920022	0.635195	0.6399	0.916532	0.904522		0.698176
['FOXB1', 'TNIP1']	CorexPeri	0.496212	1.29959	1.3911	0.93366	0.875019	0.887579	0.91852	0.916915	0.41814	0.966314
['KRAS', 'VMP1']	CorexCore	1.05021	1.04682	1.48282	0.88963	0.853598	0.857387	0.857752	0.886529	0.00140434	0.999574
['MAP7D3', 'VEZT']	PerixPeri	1.58263	-0.0272158	1.58286	0.876361	0.704045	0.864991	0.720908	0.867414		0.833428
['DVL2', 'JOSD2']	PerixPeri	1.4127	0.648422	1.55441	0.897903	0.847758	0.873449	0.854688	0.891281	0.338193	0.978521
['ARHGEF1', 'CORO1A']	CorexCore	1.05816	1.06257	1.49959	0.902044	0.853617	0.87246	0.865448	0.891949	0.00180533	0.991963
['CHP1', 'CRYAB']	CorexPeri	0.510664	1.46397	1.55048	0.906325	0.844059	0.859299	0.881517	0.896722	0.457398	0.974795
['ATF6', 'SLC25A20']	CorexPeri	0.814988	0.917255	1.22701	0.906784	0.791797	0.856045	0.876799	0.893487	0.0513388	0.976329
['CHP1', 'GNB1']	PerixPeri	0.585689	1.41059	1.52735	0.913521	0.847169	0.873796	0.884406	0.910408	0.381734	0.988004
['ARPC5', 'PPP4C']	CorexCore	0.593487	1.33972	1.4653	0.901645	0.852473	0.861962	0.876985	0.881167	0.353605	0.982869
['NADSYN1', 'WDR77']	CorexPeri	0.984424	0.926453	1.35182	0.899927	0.852358	0.866152	0.867829	0.878278	0.0263591	0.998068
['MCL1', 'PAX4']	CorexCore	1.54673	0.202837	1.55998	0.924681	0.869418	0.905581	0.87995	0.906333	0.882269	0.971697
['FUBP1', 'RAB18']	PerixPeri	1.09072	0.894216	1.41042	0.90082	0.848149	0.870802	0.863958	0.890319	0.0862691	0.992141
['BRF2', 'UBTF']	CorexCore	0.526922	1.23607	1.3437	0.892157	0.851029	0.852579	0.866316	0.868599	0.370297	0.984142
['ICAM1', 'MAPK14']	CorexCore	1.03655	0.333001	1.08873	0.875571	0.604007	0.86506	0.677895	0.878735	0.493145	0.783639
['DNPH1', 'SLC39A11']	HSPxPeri	0.930493	0.961705	1.33817	0.899737	0.857498	0.865484	0.869492	0.888901	0.0143289	0.995391
['TRUB1', 'UBAC2']	PerixPeri	1.56384	0.376556	1.60853	0.901464	0.836427	0.870117	0.860118	0.883338	0.618363	0.988509
['STAT5A', 'TBRG4']	CorexPeri	1.04764	0.96684	1.4256	0.909981	0.846012	0.877273	0.872909	0.890897	0.0348586	0.995026
['DOK2', 'SLC39A11']	HSPxCore	1.0746	0.896821	1.39966	0.900043	0.855809	0.867758	0.867151	0.889301	0.0785404	0.999301
['IKBKB', 'NFYA']	CorexCore	0.909201	0.751521	1.17959	0.918452	0.776909	0.884126	0.860071	0.913466	0.0827185	0.972792
['NFKB2', 'STXBP1']	CorexCore	0.115702	1.40251	1.40728	0.949112	0.874958	0.878306	0.942956	0.938294	1.08357	0.931439
['CHP1', 'GTF2H5']	PerixPeri	0.709781	1.30269	1.48351	0.903165	0.846094	0.865755	0.871326	0.895895	0.263717	0.993606
['ACBD3', 'BLOC1S1']	PerixPeri	0.601787	1.3715	1.49772	0.903367	0.852911	0.867488	0.874069	0.900111	0.357754	0.992472
['BCL11B', 'GRK6']	CorexCore	1.32412	0.565131	1.43967	0.920698	0.836888	0.905844	0.852169	0.933903	0.369777	0.940746
['CHP1', 'GPANK1']	PerixPeri	1.27803	0.755951	1.48486	0.89725	0.837072	0.862264	0.859846	0.889949	0.228047	0.997195
['PEX5', 'RFX1']	CorexPeri	0.670147	1.28518	1.44941	0.894426	0.817146	0.83613	0.870606	0.876466	0.282795	0.9604
['ADCY3', 'FBXO46']	PerixPeri	0.751061	1.23558	1.44594	0.895624	0.849701	0.870174	0.854666	0.87794	0.216196	0.982178
['HAX1', 'VEGFA']	CorexCore	1.03725	1.02824	1.46054	0.906454	0.850839	0.880091	0.866275	0.899222	0.00379101	0.984301
['CYB5R3', 'UBAC2']	PerixPeri	1.04746	1.04676	1.48083	0.89306	0.844476	0.864396	0.854109	0.879171	0.000292234	0.988099
['MMAB', 'PARK7']	HSPxPeri	1.05366	1.05756	1.49286	0.893459	0.8559	0.859485	0.86494	0.885419	0.00160656	0.993693
['CUEDC2', 'GNL3']	PerixPeri	0.436163	1.61851	1.67625	0.89262	0.84004	0.84362	0.867772	0.886937	0.569466	0.972168
['STYXL1', 'UBR7']	PerixPeri	1.57418	0.413643	1.62762	0.897437	0.85802	0.867946	0.863058	0.885521	0.58043	0.994368
['PRKD2', 'PYGL']	CorexCore	0.419313	1.58132	1.63597	0.896959	0.852146	0.852708	0.873203	0.884687	0.576483	0.976529
['PARK7', 'PBXIP1']	HSPxPeri	1.40517	0.599805	1.52783	0.893619	0.852983	0.858396	0.863874	0.881143	0.369719	0.993658
['SMARCAL1', 'ZNF474']	CorexPeri	1.64209	0.28869	1.66727	0.888014	0.838959	0.864035	0.840333	0.869133	0.754965	0.972567
['FADD', 'FOSL1']	CorexCore	1.03064	0.646588	1.21667	0.896603	0.769787	0.87022	0.830114	0.893923	0.202478	0.953912
['AHSP', 'TBCD']	CorexPeri	0.637755	1.36664	1.50812	0.899889	0.84961	0.86712	0.867385	0.893422	0.331001	0.999695
['IFT88', 'MTOR']	CorexPeri	0.809642	1.21959	1.46387	0.905947	0.847169	0.864518	0.879014	0.8957	0.177919	0.983508
['PWWP2A', 'TBCK']	CorexPeri	0.709006	0.9283	1.16809	0.875829	0.824787	0.852761	0.831745	0.862276	0.117039	0.975356
['PREP', 'SPSB2']	PerixPeri	0.566359	1.21237	1.33814	0.916045	0.867694	0.872595	0.89662	0.900016	0.330544	0.973206
['ACO2', 'RTF1']	PerixPeri	1.21876	0.789208	1.45197	0.906797	0.836648	0.860324	0.878827	0.896294	0.188728	0.978946
['CRCP', 'RBBP4']	PerixPeri	1.31116	0.592026	1.43862	0.900287	0.849469	0.878092	0.850156	0.893868	0.345314	0.968185
['GPR107', 'MTIF2']	PerixPeri	1.3973	0.497605	1.48326	0.911576	0.853586	0.879166	0.878136	0.89449	0.448404	0.998829
['DNMT3B', 'LAMTOR2']	CorexCore	-0.129901	1.90656	1.91098	0.887275	0.792686	0.791523	0.875151	0.885021		0.904441
['CTDSPL', 'SCAPER']	PerixPeri	0.260387	1.84803	1.86628	0.852354	0.759078	0.772568	0.825501	0.836073	0.851089	0.935878
['DMRTA1', 'NAA60']	PerixPeri	1.32048	0.761232	1.52419	0.9056	0.830248	0.872648	0.859838	0.903051	0.239215	0.98532
['IRF5', 'NANOGNB']	CorexPeri	0.927432	0.595052	1.10192	0.863337	0.850867	0.833098	0.840726	0.805922	0.192727	0.990928
['CHP1', 'KLHL18']	PerixPeri	0.587358	1.3888	1.5079	0.899727	0.847942	0.870141	0.862346	0.884537	0.373736	0.991041
['NUDT19', 'TRIP11']	CorexPeri	0.632565	1.38429	1.52197	0.889958	0.841976	0.863201	0.845413	0.874789	0.340121	0.979393
['CD226', 'MAN2B1']	CorexPeri	1.52508	0.312465	1.55676	0.901149	0.859639	0.878604	0.859523	0.880059	0.688491	0.978282
['HEY2', 'IFT46']	PerixPeri	1.50238	0.561622	1.60392	0.889413	0.791628	0.865274	0.820509	0.888424	0.427336	0.948265
['CD81', 'EXOC4']	CorexPeri	1.22908	0.730281	1.42967	0.910634	0.844303	0.883626	0.869316	0.910911	0.226091	0.983804
['CDCA7', 'TYMP']	CorexCore	1.25229	0.853993	1.51576	0.884551	0.830574	0.857075	0.839357	0.868612	0.166251	0.979327
['RTF1', 'SPRY4']	PerixPeri	0.496582	1.37284	1.45989	0.902291	0.8464	0.854045	0.878631	0.881825	0.441628	0.972017
['HOXA5', 'TMA16']	CorexPeri	1.5912	-0.0700942	1.59275	0.941021	0.924649	0.935289	0.904762	0.925532		0.96736
['CLEC2D', 'ZNF407']	CorexPeri	1.49192	0.416094	1.54886	0.898219	0.848964	0.877138	0.849822	0.875054	0.554555	0.968857
['DPH5', 'TRADD']	PerixPeri	1.03528	1.01235	1.44798	0.896878	0.845881	0.850275	0.873703	0.89284	0.00972452	0.973186
['MBD6', 'SETD1B']	PerixPeri	0.134962	1.51023	1.51625	0.902154	0.82702	0.833733	0.885128	0.887975	1.04883	0.941935
['NFE2L3', 'ZNF189']	CorexPeri	0.307939	1.52568	1.55645	0.899349	0.808972	0.826844	0.88113	0.889852	0.695	0.93839
['CPT2', 'PML']	CorexPeri	0.785715	1.22802	1.45787	0.901904	0.86291	0.872419	0.868731	0.891726	0.19394	0.995772
['APOBEC3C', 'HOXA5']	CorexCore	0.0651734	1.24987	1.25157	0.931065	0.810716	0.803271	0.925606	0.91398	1.28279	0.867832
['AHSP', 'PAX4']	CorexCore	1.5939	0.102912	1.59722	0.916605	0.8742	0.905929	0.862238	0.899677	1.19	0.951772
['MPST', 'ZNF620']	PerixPeri	0.99797	0.945038	1.37442	0.91005	0.866597	0.87649	0.883212	0.908528	0.0236683	0.992389
['MSL1', 'NRAS']	CorexPeri	0.551562	1.21384	1.33327	0.897262	0.852643	0.860273	0.866784	0.890205	0.342566	0.992489
['DUSP3', 'SPR']	PerixPeri	0.764693	1.01503	1.27084	0.891201	0.795022	0.835188	0.861584	0.894795	0.12299	0.969363
['PRKD2', 'RUNX1']	CorexCore	0.991901	0.718926	1.22504	0.901434	0.766602	0.86962	0.843617	0.903091	0.139784	0.970099
['SKOR2', 'WDR73']	PerixPeri	0.565855	1.34301	1.45735	0.902197	0.856072	0.857859	0.880725	0.892709	0.375375	0.974037
['HAX1', 'PCNA']	CorexCore	1.04952	1.04817	1.48329	0.90956	0.854638	0.883093	0.870182	0.898863	0.000560324	0.98538
['MED10', 'NDUFAF8']	PerixPeri	1.25671	0.728729	1.45271	0.90309	0.849235	0.869442	0.868748	0.89564	0.23667	0.999202
['CLIC1', 'MAFB']	CorexCore	0.818602	0.759983	1.117	0.905571	0.799604	0.871963	0.867369	0.89258	0.0322686	0.994732
['GTF3C2', 'SKA1']	CorexPeri	1.5176	0.47096	1.589	0.899457	0.85183	0.865806	0.867889	0.880381	0.508173	0.9976
['ARHGAP4', 'BAZ2A']	PerixPeri	0.788585	1.2164	1.44966	0.875228	0.827248	0.828519	0.849023	0.855419	0.188229	0.97585
['FOXP1', 'OSTF1']	CorexCore	0.330273	1.66982	1.70217	0.89572	0.815768	0.834653	0.87193	0.880963	0.703797	0.957248
['AFG3L2', 'WSB1']	PerixPeri	1.49633	0.543204	1.59187	0.89409	0.848349	0.856681	0.864214	0.881223	0.440064	0.991283
['RPP25L', 'YES1']	PerixPeri	0.392317	1.59938	1.6468	0.896254	0.843933	0.851427	0.871141	0.889209	0.610316	0.97737
['CD226', 'NCL']	PerixPeri	1.5659	0.153249	1.57338	0.902782	0.753677	0.891321	0.777167	0.892852	1.00937	0.871927
['CORO1A', 'RTEL1']	CorexCore	0.906221	1.04076	1.38001	0.901142	0.853474	0.866411	0.870218	0.885749	0.0601167	0.995625
['CHP1', 'ZNF117']	PerixPeri	0.562097	1.44184	1.54753	0.901618	0.843409	0.869667	0.863381	0.890049	0.409106	0.992771
['DAP', 'NR2E3']	HSPxPeri	-0.0896481	1.88303	1.88516	0.92527	0.864031	0.856215	0.919902	0.926356		0.930768
['FOSL1', 'HOXA1']	CorexCore	-0.166014	1.70094	1.70903	0.929756	0.872503	0.859936	0.928405	0.931727		0.926252
['CD55', 'GALT']	CorexPeri	1.72939	0.0410316	1.72988	0.903325	0.866144	0.888488	0.852967	0.878708	1.62478	0.960022
['HK2', 'TSFM']	CorexPeri	0.294643	1.25064	1.28488	0.881739	0.770533	0.783725	0.867694	0.890106	0.627835	0.903227
['BCL11B', 'FRAT2']	CorexCore	1.34547	0.618121	1.48067	0.913401	0.817542	0.898602	0.833314	0.928454	0.337802	0.927345
['GFPT1', 'IKZF1']	CorexCore	0.282421	1.47818	1.50492	0.888879	0.84594	0.844471	0.866185	0.882262	0.71883	0.974931
['FERMT3', 'KMT2A']	CorexCore	1.80051	-0.0179515	1.8006	0.884463	0.800067	0.875501	0.784885	0.872862		0.896498
['FADD', 'HSD17B12']	CorexPeri	1.05169	0.79496	1.31834	0.901984	0.854078	0.862645	0.8769	0.891979	0.121544	0.983743
['KLHL5', 'PSMA4']	PerixPeri	0.827572	1.0258	1.318	0.891243	0.84802	0.850414	0.864694	0.895391	0.0932557	0.983485
['C12orf29', 'CALCOCO2']	PerixPeri	1.05785	0.939089	1.41454	0.908836	0.857542	0.86896	0.882998	0.897069	0.0517174	0.984101
['GRHPR', 'ZFPM1']	PerixPeri	1.47673	0.409046	1.53233	0.895109	0.784527	0.875662	0.811185	0.897491	0.557529	0.926367
['PBXIP1', 'RFX1']	CorexPeri	0.731177	1.25885	1.45579	0.896146	0.804599	0.840292	0.864983	0.897071	0.235949	0.971455
['APOC1', 'LRBA']	CorexCore	0.643521	1.304	1.45415	0.895254	0.854996	0.863958	0.861711	0.882105	0.306716	0.997399
['HK2', 'TYMS']	CorexCore	1.25204	0.275437	1.28198	0.884877	0.804238	0.867171	0.807247	0.880615	0.657597	0.930898
['LSM7', 'TMOD1']	PerixPeri	1.01118	0.906561	1.35806	0.884862	0.857545	0.854239	0.852346	0.8643	0.0474312	0.997784
['IFNGR2', 'ZBTB34']	CorexPeri	1.20956	0.569306	1.33684	0.89412	0.768418	0.87173	0.811919	0.908724	0.327281	0.931388
['DNAJC3', 'ZNF473']	PerixPeri	1.40726	0.396847	1.46214	0.916848	0.863629	0.907203	0.855896	0.915941	0.549751	0.943445
['CASP10', 'GABPB1']	CorexCore	1.6387	0.333121	1.67222	0.907044	0.842089	0.877033	0.86531	0.884177	0.691897	0.986633
['RFXAP', 'UBE2L6']	CorexCore	1.23051	0.66816	1.40021	0.900629	0.860829	0.874331	0.863703	0.904408	0.265206	0.987845
['NKTR', 'SPTSSA']	PerixPeri	0.839619	1.13445	1.41136	0.899196	0.859272	0.872654	0.863592	0.887139	0.130704	0.989616
['TOP3A', 'VPS53']	CorexPeri	0.972975	0.888391	1.31754	0.892183	0.865384	0.869639	0.856362	0.882513	0.0394975	0.984732
['DAP', 'NUDT8']	HSPxPeri	1.08717	0.887528	1.40344	0.899523	0.845607	0.858631	0.871347	0.885875	0.0881139	0.985406
['MEPCE', 'NFE2L3']	CorexPeri	0.380326	1.48733	1.53519	0.889893	0.802184	0.827114	0.864297	0.870175	0.592251	0.956979
['AP1G1', 'HNRNPA3']	PerixPeri	1.0453	1.04824	1.48036	0.9021	0.861273	0.868534	0.872339	0.891338	0.00122091	0.995638
['ACSL1', 'OAZ1']	CorexPeri	0.388512	1.21926	1.27966	0.931406	0.852169	0.863789	0.918274	0.913999	0.496691	0.940667
['DST', 'FBXO28']	CorexPeri	0.622251	1.29286	1.43481	0.894994	0.856821	0.862263	0.862761	0.874526	0.317586	0.999422
['HBQ1', 'UCP2']	CorexPeri	0.964314	1.02362	1.40631	0.900351	0.844272	0.865409	0.867893	0.892842	0.0259206	0.997138
['BCKDHA', 'STARD10']	PerixPeri	1.02397	0.996381	1.42874	0.893616	0.848223	0.862373	0.858824	0.881907	0.0118625	0.995884
['ATM', 'NAMPT']	CorexCore	0.891637	1.08895	1.40742	0.904183	0.846426	0.870658	0.866667	0.898877	0.0868186	0.995415
['POLR2A', 'PRKDC']	CorexCore	0.854758	1.18946	1.46473	0.895001	0.850001	0.864786	0.85775	0.887341	0.143508	0.991864
['MAD1L1', 'SNRPC']	PerixPeri	1.62587	0.34096	1.66124	0.907168	0.866153	0.880772	0.873891	0.895925	0.678382	0.992188
['ALG12', 'POM121']	CorexPeri	1.04918	1.05232	1.48599	0.887448	0.850613	0.853153	0.857546	0.873922	0.00129693	0.994877
['DARS', 'UVRAG']	PerixPeri	0.536815	1.43081	1.5282	0.895119	0.837882	0.849584	0.868795	0.877032	0.425757	0.977888
['GATA2', 'PIK3R2']	CorexCore	0.907602	0.929455	1.29909	0.91409	0.836165	0.873455	0.881229	0.905029	0.0103333	0.991178
['CD68', 'SLC25A6']	CorexPeri	1.04651	1.0461	1.4797	0.913789	0.851314	0.877122	0.882829	0.911165	0.000171487	0.993536
['LAMB2', 'PRKAR1A']	CorexCore	1.23201	0.750979	1.44285	0.909443	0.852113	0.879949	0.87093	0.908036	0.214985	0.989751
['SLC25A39', 'SPSB2']	CorexPeri	0.570873	1.4338	1.54327	0.897334	0.846097	0.852566	0.87231	0.869216	0.399948	0.977367
['GSTK1', 'TNPO3']	CorexCore	1.09497	0.902067	1.41869	0.896198	0.841707	0.858594	0.863967	0.894002	0.0841626	0.993781
['PPP1CA', 'TYROBP']	CorexCore	1.09866	0.793481	1.35524	0.909425	0.863119	0.88207	0.875014	0.90926	0.141327	0.992
['AP3B1', 'CD226']	CorexPeri	1.52907	0.325061	1.56324	0.907086	0.863643	0.882881	0.869152	0.890583	0.672463	0.98445
['UCHL5', 'ZCCHC7']	PerixPeri	1.38984	0.617837	1.52098	0.900826	0.842471	0.873628	0.855553	0.893817	0.352092	0.97931
['BOD1L1', 'RTF1']	PerixPeri	0.829451	1.14427	1.41328	0.892764	0.841057	0.849608	0.866853	0.887913	0.139739	0.980106
['TNRC6C', 'ZNF362']	PerixPeri	1.39583	0.486339	1.47813	0.888685	0.814743	0.86252	0.833181	0.883697	0.457892	0.965985
['DDX50', 'SLC39A11']	HSPxPeri	1.5313	0.38221	1.57828	0.898684	0.850647	0.869497	0.86154	0.876247	0.602757	0.990849
['FERMT3', 'RHOT2']	CorexPeri	0.666473	1.28377	1.44646	0.9096	0.86003	0.889522	0.865756	0.887906	0.284705	0.973282
['STK24', 'XRCC1']	PerixPeri	0.750389	1.14659	1.37031	0.904101	0.852051	0.864562	0.877193	0.896359	0.184121	0.9856
['CAPN7', 'GFER']	PerixPeri	1.23854	0.746221	1.44597	0.902713	0.856254	0.86948	0.870889	0.89031	0.220042	0.998382
['ATF7IP', 'DAP']	HSPxPeri	1.49387	0.485722	1.57085	0.896189	0.82658	0.858957	0.856869	0.878558	0.487925	0.997569
['BAZ2A', 'MSX1']	PerixPeri	1.47925	0.363511	1.52326	0.854206	0.703829	0.836214	0.741813	0.836761	0.609525	0.88711
['POU2AF1', 'VDR']	CorexCore	0.958467	1.08086	1.44462	0.889401	0.809032	0.841479	0.857027	0.875491	0.0521917	0.981858
['MKNK2', 'SNRNP40']	PerixPeri	1.06551	1.06629	1.50741	0.901643	0.826372	0.876024	0.850494	0.905508	0.000315953	0.970856
['CDC14A', 'EGR2']	CorexPeri	1.36436	0.0498918	1.36527	0.937612	0.841015	0.941297	0.820445	0.936046	1.4369	0.871611
['ABRAXAS1', 'ECT2']	PerixPeri	1.44712	0.500733	1.5313	0.900974	0.860028	0.874472	0.864362	0.889367	0.460897	0.988439
['MAX', 'PIK3R2']	CorexCore	0.888073	0.689273	1.12418	0.904586	0.765453	0.867693	0.853842	0.903084	0.110058	0.984038
['EP400', 'RTF1']	PerixPeri	0.771937	1.19208	1.42019	0.899695	0.844488	0.8544	0.874487	0.890268	0.188724	0.97703
['MTMR1', 'SLC25A36']	PerixPeri	1.00263	0.994195	1.41198	0.912433	0.837571	0.863919	0.886624	0.906021	0.0036676	0.974392
['BAX', 'PSMC3IP']	CorexCore	1.73569	-0.255925	1.75446	0.872484	0.672505	0.867443	0.671235	0.862553		0.773809
['OTUB1', 'RNF168']	CorexPeri	0.6743	1.24497	1.41585	0.894168	0.847143	0.863996	0.857077	0.881342	0.266306	0.991992
['ATP2A3', 'ZC3HAV1']	CorexCore	0.837261	0.0574806	0.839232	0.816698	0.432084	0.820931	0.415024	0.822237	1.16334	0.505553
['PSME3', 'YY1']	CorexPeri	1.52651	0.198179	1.53932	0.931187	0.861619	0.922765	0.859952	0.919177	0.886644	0.93193
['ATXN7L3B', 'DAP']	HSPxPeri	1.57121	0.438661	1.6313	0.89902	0.836827	0.866286	0.859251	0.868716	0.554106	0.991879
['MAFB', 'TFRC']	CorexCore	0.811992	0.770171	1.11915	0.906921	0.800414	0.869933	0.869798	0.891279	0.0229645	0.999845
['PHKA2', 'VMP1']	CorexPeri	0.847886	1.0915	1.38213	0.901563	0.869869	0.87086	0.873193	0.890232	0.109684	0.997328
['RAB32', 'VEZF1']	CorexPeri	0.351709	1.46765	1.5092	0.912865	0.859183	0.852907	0.900082	0.915442	0.620439	0.947587
['CBLL1', 'UBAC1']	PerixPeri	0.838307	1.09917	1.38236	0.888201	0.834703	0.857495	0.84683	0.875585	0.117662	0.987563
['FOXE1', 'RAC2']	CorexCore	0.968514	1.1652	1.51516	0.899207	0.819979	0.856866	0.861929	0.884157	0.0802933	0.994126
['ALDH9A1', 'RSF1']	PerixPeri	0.313798	1.45318	1.48667	0.901615	0.854047	0.863937	0.875482	0.877311	0.665669	0.986813
['C5orf51', 'PARK7']	HSPxPeri	1.56206	0.466944	1.63035	0.889338	0.838452	0.855517	0.852699	0.865169	0.524432	0.996706
['APOBEC3C', 'ESAM']	CorexPeri	0.153548	1.3066	1.31559	0.897125	0.785602	0.780538	0.88644	0.896026	0.929898	0.880532
['ATAD3A', 'DAP']	HSPxPeri	1.13451	0.891017	1.44258	0.886044	0.848375	0.852924	0.85311	0.862257	0.104924	0.999782
['ADCY3', 'FEZ1']	PerixPeri	0.693945	1.27348	1.45028	0.899714	0.851105	0.870417	0.862735	0.892896	0.263667	0.991174
['RUNX1', 'TP73']	CorexCore	1.13057	0.350919	1.18378	0.978878	0.791652	0.976233	0.817687	0.978691	0.508091	0.837594
['API5', 'PHACTR4']	PerixPeri	1.05503	0.93903	1.4124	0.898486	0.84298	0.858596	0.869486	0.884974	0.0505857	0.987476
['BEND6', 'LIG1']	CorexPeri	1.04089	0.723806	1.26781	0.883453	0.842093	0.860092	0.843462	0.870495	0.157781	0.980665
['CLN6', 'SYCP2L']	PerixPeri	0.623628	1.36807	1.5035	0.906194	0.844959	0.871962	0.870576	0.896653	0.341183	0.998411
['MRFAP1L1', 'STK24']	PerixPeri	0.734762	1.22207	1.42595	0.90754	0.854361	0.871404	0.877732	0.901858	0.220949	0.992791
['PHF14', 'RTF1']	PerixPeri	1.11058	0.840297	1.39265	0.893801	0.848224	0.854779	0.865497	0.874725	0.121116	0.987616
['KIFAP3', 'PTPRS']	PerixPeri	0.714736	1.02029	1.24573	0.882842	0.79574	0.831623	0.847706	0.877387	0.154579	0.981028
['ACTR6', 'HIST2H2AC']	PerixPeri	1.88824	0.0635281	1.8893	0.884364	0.827301	0.869833	0.817115	0.865361	1.47309	0.939393
['C1orf159', 'HOXB8']	PerixPeri	1.00172	0.800063	1.28201	0.910656	0.817036	0.875907	0.86329	0.894021	0.0976231	0.985596
['GALK1', 'ZNF419']	PerixPeri	0.324795	1.61621	1.64852	0.902137	0.854543	0.856119	0.881856	0.884791	0.696889	0.970815
['FOXP1', 'RHOG']	CorexCore	0.436736	1.53126	1.59233	0.890757	0.80441	0.831964	0.861894	0.880276	0.544831	0.965274
['CD226', 'ZNF850']	PerixPeri	1.47974	0.318317	1.51359	0.898702	0.87206	0.875153	0.864824	0.873412	0.667324	0.988198
['FUNDC2', 'LITAF']	CorexPeri	1.92293	-0.163269	1.92985	0.930025	0.871723	0.928172	0.858706	0.931164		0.925159
['TMC6', 'TRPM7']	CorexPeri	0.772993	1.18652	1.4161	0.908119	0.852976	0.878055	0.871987	0.908965	0.186099	0.993089
['IKZF1', 'STK38']	CorexCore	0.902831	1.06302	1.39467	0.89357	0.855267	0.857905	0.866418	0.904824	0.0709351	0.990175
['LIPH', 'UBAC2']	PerixPeri	1.04538	1.04575	1.47865	0.898663	0.842514	0.87027	0.856568	0.890433	0.000155099	0.984256
['DDX1', 'UBAC2']	PerixPeri	1.30657	0.65719	1.46254	0.899919	0.854321	0.865311	0.870739	0.886508	0.298443	0.993766
['CDV3', 'RTF1']	PerixPeri	0.765956	1.2115	1.43333	0.90409	0.848025	0.855135	0.882696	0.889346	0.199121	0.968776
['MAML2', 'RAPGEF2']	HSPxPeri	-0.0389146	1.07475	1.07545	0.840435	0.469944	0.452085	0.844737	0.826894		0.535179
['CDC14A', 'PIP5K1A']	PerixPeri	0.927853	0.770125	1.20582	0.882007	0.825178	0.857119	0.832562	0.867008	0.0809177	0.971349
['COPS3', 'PRIMPOL']	PerixPeri	0.732896	1.03379	1.26722	0.890402	0.8754	0.860975	0.864462	0.867345	0.149388	0.995966
['ESR2', 'ZNF708']	PerixPeri	1.80379	0.209444	1.81591	0.885416	0.789926	0.868685	0.799556	0.881771	0.935118	0.920421
['RTEL1', 'SNX19']	CorexPeri	1.12905	0.822359	1.39679	0.889863	0.858733	0.865025	0.851418	0.867964	0.13765	0.98427
['HIST1H4B', 'NDUFA1']	PerixPeri	1.01646	0.922278	1.37251	0.901363	0.860204	0.867674	0.871844	0.896138	0.0422269	0.995218
['NOC4L', 'ZFHX2']	PerixPeri	1.00976	1.02758	1.44067	0.885868	0.8673	0.86389	0.849523	0.86122	0.00759978	0.98337
['CD226', 'POP1']	CorexPeri	1.7662	-0.151745	1.77271	0.892705	0.795936	0.88325	0.788975	0.880254		0.893263
['MPP1', 'UBAC2']	PerixPeri	1.52077	0.218961	1.53645	0.860995	0.827769	0.852612	0.793836	0.83923	0.841697	0.931063
['GPRC5C', 'OTUD7B']	PerixPeri	1.0349	1.03701	1.46506	0.894472	0.850588	0.856666	0.867336	0.888245	0.000884958	0.987698
['MAML2', 'PPAN']	HSPxPeri	-0.040446	1.07408	1.07484	0.84455	0.466936	0.455249	0.847629	0.852762		0.537085
['DST', 'RAD50']	CorexCore	0.821818	1.13351	1.40008	0.906562	0.856114	0.868841	0.879983	0.898371	0.13965	0.987339
['GADD45A', 'TUBD1']	PerixPeri	0.544597	1.48298	1.57982	0.901561	0.845752	0.870801	0.862273	0.88571	0.435061	0.990206
['NEUROG1', 'RTF1']	PerixPeri	0.177719	1.4412	1.45212	0.929727	0.858059	0.852657	0.923214	0.916147	0.908991	0.923574
['ARFGEF1', 'MAML2']	HSPxPeri	-0.0471989	1.04718	1.04825	0.841074	0.454158	0.452182	0.841016	0.816309		0.537661
['HIVEP2', 'POLD4']	CorexCore	1.40615	0.617846	1.5359	0.88802	0.853126	0.855654	0.856857	0.877042	0.35715	0.998595
['ETV2', 'ZNF234']	PerixPeri	0.0377905	1.5574	1.55786	0.933407	0.838295	0.822696	0.932065	0.943195	1.61502	0.882659
['RTEL1', 'RUNX1']	CorexCore	0.739349	0.925046	1.18421	0.896448	0.776199	0.846114	0.863387	0.884183	0.0973139	0.979995
['FAM78A', 'PGAM5']	PerixPeri	1.04482	1.045	1.47772	0.912586	0.853522	0.885886	0.873938	0.901957	7.31277e-05	0.986513
['ELF1', 'GFPT1']	CorexCore	-0.0535382	1.69415	1.69499	0.92156	0.835634	0.825876	0.921024	0.924205		0.896693
['PAX4', 'RBCK1']	CorexCore	0.260169	1.466	1.48891	0.914338	0.883018	0.869814	0.900465	0.894823	0.750879	0.965962
['C7orf50', 'PRKCB']	HSPxPeri	1.62154	0.365993	1.66233	0.905639	0.859315	0.881721	0.868441	0.886437	0.646454	0.984939
['KDM1A', 'UCK1']	PerixPeri	0.5906	1.48785	1.60078	0.892448	0.841895	0.844756	0.868706	0.885316	0.401266	0.97243
['SLC39A11', 'STAT2']	HSPxCore	1.03541	0.504305	1.15169	0.883056	0.720953	0.869775	0.796838	0.892948	0.312419	0.916142
['CLEC2L', 'ZDHHC20']	PerixPeri	0.850539	1.11054	1.39882	0.894672	0.853187	0.866633	0.858442	0.88065	0.115839	0.990549
['PPP1CA', 'PROS1']	CorexCore	1.06898	0.851282	1.36653	0.903554	0.865066	0.868862	0.878284	0.907267	0.098897	0.989272
['BCL10', 'TP53']	CorexCore	0.00409507	1.86293	1.86294	0.914071	0.846422	0.84589	0.903841	0.901454	2.65794	0.935884
['CD53', 'POLR2A']	CorexCore	0.349909	1.45237	1.49392	0.913205	0.8657	0.869139	0.893456	0.903897	0.618121	0.972784
['CASP10', 'DOCK2']	CorexCore	1.13989	0.84032	1.41615	0.903632	0.85728	0.875724	0.867205	0.891461	0.132419	0.990272
['ARHGDIB', 'SLC39A11']	HSPxCore	1.40813	0.491147	1.49133	0.901169	0.857962	0.870698	0.867347	0.884341	0.457432	0.996152
['PROS1', 'ZBTB7B']	CorexCore	0.927549	0.89412	1.28833	0.896154	0.825338	0.867525	0.850336	0.879423	0.015941	0.980186
['BBS2', 'PITPNB']	PerixPeri	1.49728	0.48832	1.5749	0.907439	0.84887	0.872135	0.873996	0.900438	0.486599	0.997871
['ATF6', 'CCND3']	CorexCore	0.804077	0.860445	1.17767	0.897103	0.819955	0.856628	0.86739	0.882771	0.0294252	0.987593
['REL', 'WBP4']	CorexPeri	1.6587	-0.177022	1.66812	0.948768	0.865707	0.946716	0.861456	0.945696		0.909941
['DFFB', 'ZNF703']	PerixPeri	0.535462	1.24848	1.35846	0.906388	0.851664	0.854215	0.888659	0.877933	0.367653	0.961241
['IRF8', 'SEPSECS']	CorexCore	0.259228	1.17494	1.2032	0.928535	0.802017	0.843587	0.932135	0.944899	0.656333	0.905005
['GJA3', 'STK38']	CorexPeri	0.847587	1.10829	1.39524	0.915679	0.854913	0.882178	0.884582	0.910448	0.116468	0.997282
['CD81', 'DCAF13']	CorexPeri	1.25393	0.664953	1.41933	0.905416	0.854078	0.88083	0.865728	0.898625	0.275481	0.982854
['RTF1', 'TESMIN']	PerixPeri	0.671945	1.29811	1.46171	0.896178	0.851545	0.848523	0.876691	0.885372	0.285976	0.967871
['ABHD5', 'AGTRAP']	CorexCore	0.987789	0.983527	1.39393	0.904014	0.847452	0.860614	0.879244	0.895172	0.00187793	0.978812
['SPN', 'ZC3HAV1']	CorexCore	0.757533	0.0953203	0.763507	0.844174	0.461346	0.84428	0.440286	0.846893	0.900216	0.521493
['CORO1A', 'NFKB2']	CorexCore	1.4122	0.0789148	1.4144	0.944597	0.863699	0.941056	0.859401	0.932547	1.25274	0.913231
['RAG1', 'RRBP1']	CorexPeri	1.06353	0.703013	1.27488	0.89597	0.853731	0.868806	0.859871	0.881423	0.179788	0.989716
['DPH5', 'VAT1']	PerixPeri	0.590312	1.39785	1.51738	0.891345	0.839808	0.8485	0.862945	0.881312	0.374379	0.98326
['HIPK1', 'SASH1']	PerixPeri	0.39527	1.5842	1.63277	0.908591	0.84502	0.851516	0.89045	0.904965	0.602917	0.956276
['RNASEH1', 'TIMM10B']	CorexPeri	0.47728	1.51098	1.58457	0.896371	0.83769	0.861677	0.860078	0.884522	0.500486	0.998143
['NOBOX', 'PRKCB']	HSPxPeri	0.340503	1.48365	1.52222	0.926887	0.885616	0.881689	0.913734	0.913481	0.639209	0.96493
['CLEC2D', 'RAB30']	CorexPeri	1.56591	0.350348	1.60463	0.903109	0.844758	0.880962	0.852628	0.89452	0.650268	0.967837
['ALG6', 'LAMTOR2']	CorexPeri	0.83144	1.17327	1.43801	0.901521	0.844788	0.874857	0.857329	0.895909	0.149569	0.979965
['IRF8', 'KRT8']	CorexPeri	0.539744	0.771915	0.941901	0.879672	0.689903	0.820445	0.834428	0.893236	0.155382	0.983243
['CD226', 'PPTC7']	PerixPeri	1.5931	0.196296	1.60515	0.89794	0.862002	0.88283	0.845393	0.887071	0.909332	0.957594
['GABARAPL1', 'SLC39A11']	HSPxPeri	1.44463	0.47666	1.52124	0.907064	0.853303	0.873832	0.873732	0.896256	0.481549	0.999886
['HYAL3', 'ZNF274']	CorexPeri	0.470544	1.52101	1.59213	0.899608	0.85434	0.863362	0.870142	0.8895	0.509531	0.992208
['FBXW11', 'INO80D']	PerixPeri	0.552363	1.43534	1.53796	0.899273	0.865764	0.859562	0.877262	0.887836	0.414731	0.979824
['CYTH1', 'TIMM8A']	CorexPeri	0.581885	1.3973	1.51362	0.897928	0.842121	0.860692	0.863703	0.867645	0.380452	0.996514
['KIAA0513', 'KIF20B']	PerixPeri	0.901864	1.03334	1.37155	0.879793	0.813035	0.837518	0.842651	0.876904	0.0591032	0.993908
['SCAMP1', 'TYROBP']	CorexPeri	0.534392	1.35843	1.45976	0.902162	0.858497	0.865675	0.875322	0.889698	0.405176	0.988979
['CAPZA1', 'PRR7']	CorexPeri	0.884212	1.04925	1.37213	0.904349	0.858934	0.870943	0.87407	0.896499	0.074321	0.996422
['ALG12', 'S100A4']	CorexCore	1.04316	1.05162	1.48125	0.89062	0.845752	0.85226	0.860625	0.868233	0.00350863	0.99028
['CTSS', 'TBCK']	CorexCore	0.791548	1.21362	1.44894	0.905328	0.857681	0.869467	0.877053	0.904648	0.185606	0.99135
['DAP', 'POLG']	HSPxPeri	1.39938	0.601523	1.52318	0.898686	0.845764	0.868308	0.859975	0.887153	0.366682	0.990403
['PATZ1', 'UBAC2']	CorexPeri	0.941358	0.95053	1.33778	0.898278	0.848834	0.871718	0.859123	0.892461	0.00421118	0.985551
['CASP8', 'HOXA5']	CorexCore	1.26325	0.183623	1.27653	0.938605	0.844116	0.928473	0.855607	0.924125	0.837563	0.921521
['OSBPL5', 'SUMF2']	PerixPeri	0.655846	1.2371	1.4002	0.907291	0.846404	0.866991	0.878689	0.895885	0.275603	0.986688
['MRPS30', 'RTF1']	PerixPeri	0.850652	1.17534	1.45087	0.903971	0.837556	0.86127	0.874053	0.902088	0.14041	0.985375
['MAML2', 'TMEM43']	HSPxPeri	-0.0294578	1.06344	1.06385	0.864211	0.470826	0.453391	0.865777	0.865272		0.523681
['ABHD8', 'NR1I3']	CorexPeri	1.07623	0.721599	1.29575	0.917836	0.835477	0.887662	0.870575	0.901953	0.173609	0.98075
['IRF8', 'LYN']	CorexCore	0.566947	0.814551	0.992432	0.891192	0.689725	0.836634	0.83758	0.905822	0.157376	0.998871
['PRKCB', 'TM9SF2']	HSPxPeri	1.17385	0.839442	1.44312	0.914086	0.867011	0.886247	0.882214	0.905323	0.145624	0.99545
['MAFB', 'SOCS3']	CorexCore	0.837274	0.769671	1.13729	0.905437	0.814079	0.879185	0.868621	0.89259	0.0365626	0.987984
['CTSC', 'HOXA5']	CorexCore	0.231318	1.24074	1.26212	0.936078	0.847136	0.849882	0.927571	0.91301	0.729472	0.916245
['RUNX3', 'STAT5B']	CorexCore	1.40273	0.453505	1.47422	0.928868	0.854572	0.924908	0.867852	0.927075	0.490393	0.938312
['CD226', 'IRF3']	CorexPeri	0.914652	0.613493	1.10135	0.872215	0.851165	0.857903	0.828506	0.850188	0.173446	0.965734
['GCM1', 'PPIC']	CorexPeri	1.29245	0.254567	1.31728	0.93559	0.862708	0.923679	0.87082	0.914047	0.705612	0.942774
['LIG1', 'MRPL30']	CorexPeri	0.567822	1.40093	1.51163	0.895472	0.849023	0.862904	0.8625	0.873283	0.392206	0.999532
['GLI1', 'HMGA1']	CorexCore	-0.142259	1.79439	1.80002	0.915139	0.865135	0.853122	0.904933	0.902736		0.942746
['COPA', 'NFYC']	CorexCore	0.568367	0.919007	1.08056	0.931464	0.788608	0.84026	0.914504	0.921225	0.20869	0.918816
['CALR', 'FANCE']	CorexPeri	0.966728	0.928655	1.34051	0.904407	0.858278	0.871649	0.874389	0.891319	0.0174499	0.996867
['ACTR2', 'UPF2']	PerixPeri	0.522073	1.45133	1.54237	0.901468	0.842607	0.854859	0.877877	0.896788	0.444034	0.97378
['MKNK1', 'STAT5A']	CorexCore	1.15831	0.918551	1.47832	0.908206	0.818446	0.872339	0.86189	0.902402	0.100721	0.988022
['EXOSC5', 'SLC25A10']	PerixPeri	0.763952	1.20019	1.4227	0.898709	0.851283	0.867635	0.862877	0.887713	0.196184	0.994517
['DPH5', 'RNF115']	PerixPeri	1.38468	0.646858	1.52832	0.897549	0.829668	0.854447	0.865467	0.892641	0.33054	0.987267
['AP1AR', 'PIK3R1']	CorexPeri	1.44908	0.483936	1.52775	0.905004	0.841326	0.878329	0.859492	0.884791	0.476303	0.978554
['CD226', 'POLB']	PerixPeri	1.46913	0.370453	1.51511	0.904901	0.856284	0.878743	0.865413	0.887673	0.598326	0.98483
['PLIN3', 'XPO6']	CorexCore	1.27221	0.272392	1.30104	0.92515	0.856023	0.916982	0.846515	0.903288	0.669363	0.923154
['LCP1', 'ZMPSTE24']	CorexCore	1.51125	0.51591	1.59689	0.894222	0.823936	0.866574	0.842093	0.872523	0.466763	0.971749
['ADCY3', 'DOT1L']	PerixPeri	0.940133	1.02856	1.39348	0.905788	0.858177	0.873	0.873948	0.896092	0.0390419	0.998914
['ABRAXAS1', 'RAD50']	CorexPeri	0.723623	1.22088	1.41921	0.89185	0.848709	0.85584	0.861734	0.879153	0.227159	0.993161
['DHX57', 'WDR77']	PerixPeri	0.553159	1.35302	1.46173	0.898587	0.854009	0.856279	0.873925	0.890114	0.388454	0.979808
['S100A4', 'UNC93B1']	CorexCore	1.06368	1.06429	1.5047	0.892066	0.837046	0.854997	0.85689	0.872795	0.000247182	0.997791
['ASAP3', 'ESYT2']	PerixPeri	1.72164	0.0695342	1.72305	0.881644	0.849651	0.870152	0.822932	0.849131	1.39374	0.945734
['UPF3A', 'ZNF197']	PerixPeri	1.07683	0.820944	1.35407	0.894641	0.853323	0.860039	0.865426	0.875265	0.117834	0.993775
['HIST3H2A', 'TYROBP']	CorexPeri	1.21833	0.790941	1.45256	0.891403	0.837334	0.866387	0.843997	0.888011	0.187621	0.974157
['SPINDOC', 'SUN1']	PerixPeri	1.2441	0.757824	1.45673	0.909665	0.83955	0.881901	0.86282	0.908436	0.215286	0.978364
['IL23R', 'ZNF101']	CorexPeri	1.36277	0.615823	1.49546	0.905352	0.844238	0.863023	0.877863	0.887214	0.344967	0.983095
['RBM4', 'RTF1']	PerixPeri	0.987998	1.01157	1.41401	0.897324	0.845022	0.860034	0.864959	0.883974	0.0102411	0.994307
['HOXB8', 'MRS2']	PerixPeri	1.0074	0.758392	1.26096	0.904819	0.852108	0.874728	0.872151	0.886396	0.123311	0.997054
['CD226', 'GGCX']	PerixPeri	1.45593	0.39368	1.50822	0.904997	0.855052	0.876258	0.867042	0.88875	0.567997	0.989482
['ADCY3', 'MAGI1']	PerixPeri	0.501574	1.48252	1.56507	0.905904	0.846436	0.871066	0.870392	0.889793	0.470666	0.999227
['EPCAM', 'PAX4']	CorexCore	0.807192	1.01118	1.29385	0.915056	0.86119	0.872056	0.89398	0.90117	0.0978523	0.975476
['CREB3L2', 'PMS2']	CorexCore	0.670887	1.10708	1.2945	0.912611	0.853492	0.866523	0.888976	0.897422	0.217531	0.974743
['SART3', 'SLC39A11']	HSPxPeri	1.37493	0.428174	1.44006	0.90363	0.860293	0.875881	0.868277	0.886038	0.506662	0.991318
['ADCY3', 'MSH5']	PerixPeri	1.6306	0.362013	1.6703	0.900273	0.847959	0.876382	0.85483	0.890856	0.653624	0.975408
['MRC2', 'MTFR1']	PerixPeri	1.25182	0.748542	1.45855	0.906176	0.852373	0.875251	0.869194	0.902052	0.223326	0.99308
['BCLAF1', 'POP1']	CorexCore	-0.146328	2.01129	2.0166	0.8776	0.801994	0.796385	0.860038	0.839741		0.925988
['SLC39A11', 'TCEA2']	HSPxPeri	1.60739	0.101149	1.61057	0.897827	0.848601	0.879372	0.845185	0.883027	1.20116	0.961123
['SPIB', 'WDR48']	CorexPeri	1.55427	0.0282214	1.55453	0.949686	0.825274	0.948359	0.827452	0.953549	1.74095	0.872509
['DPH5', 'UBE3A']	PerixPeri	0.903906	1.11866	1.43821	0.885164	0.83694	0.841794	0.854608	0.869958	0.092573	0.985006
['FRMD4A', 'GDI1']	PerixPeri	1.01455	0.951483	1.39091	0.89977	0.85189	0.87187	0.862349	0.898217	0.0278727	0.98908
['IRAK4', 'NKX2-1']	CorexCore	0.724898	0.618052	0.95261	0.923864	0.724041	0.89564	0.836065	0.921764	0.0692516	0.933484
['PTAR1', 'TBX19']	CorexPeri	1.37312	0.185336	1.38557	0.938876	0.839166	0.932985	0.841893	0.926811	0.86975	0.902365
['ATL2', 'NABP2']	PerixPeri	0.534332	1.35717	1.45856	0.907043	0.852004	0.876415	0.871928	0.885585	0.404822	0.99488
['DLAT', 'RELB']	CorexCore	1.88224	-0.215004	1.89448	0.923419	0.868423	0.91541	0.859562	0.910827		0.938991
['KLHL7', 'UBAC2']	CorexPeri	0.545618	1.40198	1.50441	0.900185	0.870014	0.870064	0.872068	0.881908	0.409854	0.997701
['MSH2', 'VASP']	CorexCore	0.785382	1.13734	1.38216	0.904013	0.844577	0.860513	0.877848	0.902851	0.160811	0.980253
['G0S2', 'LPL']	CorexCore	1.17723	0.768616	1.40593	0.906999	0.860122	0.878641	0.871781	0.893394	0.185152	0.992192
['DOK2', 'M6PR']	CorexPeri	1.10471	0.884456	1.41515	0.89645	0.860857	0.866849	0.86493	0.888879	0.096571	0.997787
['BRF2', 'RTF1']	CorexPeri	1.61361	0.334907	1.64799	0.897995	0.821175	0.863586	0.852894	0.877042	0.682873	0.987619
['FAM136A', 'GTF2E2']	PerixPeri	0.769449	1.39262	1.59105	0.89036	0.823362	0.857908	0.8461	0.873056	0.257654	0.986236
['MAX', 'MYC']	CorexCore	0.567634	1.13822	1.27191	0.914258	0.80137	0.850508	0.903766	0.917839	0.302157	0.941071
['SIM2', 'TEX10']	PerixPeri	-0.107368	1.5338	1.53755	0.902738	0.774849	0.755941	0.900556	0.884278		0.839415
['ADA', 'MEGF6']	CorexPeri	1.35455	0.597478	1.48046	0.906573	0.859796	0.882626	0.867073	0.892657	0.355471	0.982379
['KIAA1324L', 'SIPA1']	CorexPeri	0.678219	1.20836	1.38569	0.908931	0.867666	0.873506	0.884221	0.899125	0.250828	0.987882
['PSEN2', 'RPS27A']	CorexPeri	1.40118	0.575207	1.51465	0.908949	0.836982	0.882186	0.862267	0.898663	0.386668	0.977421
['BAZ2A', 'PIGT']	PerixPeri	0.337237	1.62585	1.66046	0.900021	0.814238	0.840917	0.873529	0.882448	0.683146	0.962667
['PRKCB', 'ZNF701']	HSPxPeri	1.65315	0.335052	1.68676	0.908713	0.84637	0.887551	0.857493	0.89761	0.693199	0.966133
['BSG', 'KDM5A']	CorexCore	0.899159	0.926825	1.29131	0.896143	0.854806	0.865681	0.863688	0.888229	0.0131614	0.997698
['NKX2-1', 'NUP155']	CorexPeri	0.753797	0.580018	0.951121	0.928111	0.745847	0.903829	0.836181	0.928244	0.113813	0.925153
['NKX2-1', 'NT5M']	CorexPeri	0.756707	0.610521	0.972287	0.922914	0.76054	0.897035	0.856157	0.920301	0.0932269	0.95443
['ARID3A', 'MCM4']	CorexCore	0.378574	1.4821	1.52968	0.916549	0.862365	0.870416	0.896512	0.912645	0.592726	0.970892
['PATZ1', 'SMARCAL1']	CorexCore	0.840734	1.0134	1.31674	0.895711	0.835262	0.846649	0.871001	0.883819	0.0811207	0.972042
['NEIL2', 'UHRF1BP1']	PerixPeri	1.26967	0.666623	1.43403	0.905405	0.849468	0.879413	0.861679	0.896493	0.27981	0.979835
[truncated: 115,569 more rows]
