# Supplementary material for: Exploring the omnigenic architecture of selected complex traits
Source: Am J Hum Genet. 2025 Aug 4;112(9):2115–37. doi: 10.1016/j.ajhg.2025.07.006 (PMC12461020; doi:10.1016/j.ajhg.2025.07.006)
Supplement: Table S18. Chi-squared test statistics for GEARS co-perturbation simulations [file mmc18.xlsx]

## Sheet: Tabelle1
Table S18: Chi-Squared test statistics for GEARS co-perturbation simulations.
Top 100 Suppression Effects
Group	Counts	Expected (based on global frequency)				Chi-Squared	p-value
Core x Core	52	24.856				123.283	1.062e-25
Core x Peripheral	26	26.925
HSP x Core	12	1.724
HSP x Peripheral	7	8.772
Peripheral x Peripheral	3	37.723
SUM	100	100
Top 500 Suppression Effects
Group	Counts	Expected (based on global frequency)				Chi-Squared	p-value
Core x Core	258	124.21				349.491	2.25e-74
Core x Peripheral	140	134.628
HSP x Core	35	8.622
HSP x Peripheral	28	43.863
Peripheral x Peripheral	39	188.677
SUM	500	500
Top 100 Neomorphism Effects
Group	Counts	Expected (based on global frequency)				Chi-Squared	p-value
Core x Core	32	24.842				218.322	4.3e-46
Core x Peripheral	19	26.925
HSP x Core	17	1.724
HSP x Peripheral	30	8.772
Peripheral x Peripheral	3	37.737
SUM	101	100
Top 500 Neomorphism Effects
Group	Counts	Expected (based on global frequency)				Chi-Squared	p-value
Core x Core	225	124.211				455.712	2.52e-97
Core x Peripheral	124	134.628
HSP x Core	43	8.622
HSP x Peripheral	98	43.864
Peripheral x Peripheral	10	188.675
SUM	500	500
